# Supplementary material for: Sclerotomal hematopoiesis in vertebrate embryos contributes to robustness of the blood system
Source: Natl Sci Rev. 2026 Jan 19;13(6):nwag035. doi: 10.1093/nsr/nwag035 (PMC13020419; doi:10.1093/nsr/nwag035)
Supplement: nwag035_Supplemental_Files [file nwag035_supplemental_files.zip]

Archive with 9 entries (9 files):
- Supplementary_Data.docx
- Table_S1_sm2_tpm.xlsx
- Table_S2_wkmtransp_sm2_tpm.xlsx
- Table_S3_transp_mus_sm2_tpmGO.xlsx
- Table_S4_E10_sm2_tpm.xlsx
- Table_S5_ex_uterus_tpm.xlsx
- Table_S6_primers.xlsx
- Video S1 sclerotome egression.mp4
- Video S2 CHT mitosis.mp4
