# Supplementary material for: Sclerotomal hematopoiesis in vertebrate embryos contributes to robustness of the blood system
Source: Natl Sci Rev. 2026 Jan 19;13(6):nwag035. doi: 10.1093/nsr/nwag035 (PMC13020419; doi:10.1093/nsr/nwag035)
Supplement: nwag035_Supplemental_Files [file nwag035_supplemental_files.zip › Table_S1_sm2_tpm.xlsx]

## Sheet: Sheet1
Cell_name_title	Cell number	Annotation
twist1_19h	126	19hpf sclerotome cells (before transition to blood)
twist1_28h_high	53	28hpf sclerotome derived blood cells
twist1_36h	21	36hpf sclerotome derived blood cells
twist1_46h	29	46hpf sclerotome derived blood cells
twist1_51h	15	51hpf sclerotome derived blood cells
twist1_72h	15	72hpf sclerotome derived blood cells
twist1_96h	7	96hpf sclerotome derived blood cells
twist1_transp_wkm	26	adult sclerotome derived blood cells in kidney
twist1_transp_pb	9	adult sclerotome derived blood cells in peripheral blood
scl_19h	12	19hpf hematopoietic lateral plate mesoderm cells
EOS_neg_28-33h	20	28hpf twist1 transgenic negative blood cells
mpx_28h	8	28hpf mpx positive myeloid cells
coro1a_28h	8	28hpf coro1a positive myeloid cells
flk_runx1_28h	16	28hpf flk runx1 double positive HSPCs
flk_runx1_36h	16	36hpf flk runx1 double positive HSPCs
flk_runx1_52h	16	52hpf flk runx1 double positive HSPCs
flk_runx1_72h	14	72hpf flk runx1 double positive HSPCs
	twist1_19h_001	twist1_19h_002	twist1_19h_003	twist1_19h_004	twist1_19h_005	twist1_19h_006	twist1_19h_007	twist1_19h_008	twist1_19h_009	twist1_19h_010	twist1_19h_011	twist1_19h_012	twist1_19h_013	twist1_19h_014	twist1_19h_015	twist1_19h_016	twist1_19h_017	twist1_19h_018	twist1_19h_019	twist1_19h_020	twist1_19h_021	twist1_19h_022	twist1_19h_023	twist1_19h_024	twist1_19h_025	twist1_19h_026	twist1_19h_027	twist1_19h_028	twist1_19h_029	twist1_19h_030	twist1_19h_031	twist1_19h_032	twist1_19h_033	twist1_19h_034	twist1_19h_035	twist1_19h_036	twist1_19h_037	twist1_19h_038	twist1_19h_039	twist1_19h_040	twist1_19h_041	twist1_19h_042	twist1_19h_043	twist1_19h_044	twist1_19h_045	twist1_19h_046	twist1_19h_047	twist1_19h_048	twist1_19h_049
LOC103912066	3.53652	19.2054	6.69046	0	1.92808	0.865525	1.94146	2.93975	3.42262	5.38125	1.86686	1.19077	7.88022	4.34915	11.4409	5.21278	2.18272	3.88196	1.94927	3.52176	1.54578	2.82441	4.73911	3.08032	1.75843	3.89972	3.24877	85.7774	0.778296	2.9017	0.963783	4.86595	10.0168	2.17709	5.49142	0.892604	2.85494	2.14718	3.97913	1.95731	2.5676	4.98696	1.0537	1.98135	2.50883	2.52716	0	4.78837	1.05604
LOC100535731	0	0	0	0	0	0	0	0	0	0	0	0	0	0	0	0	0	0	0	0	0	0	0	0	0	0	0	0	0	0	0	0	0	0	0	0	0	0	0	0	0	0	0	0	0	0	0	0	0
LOC101885325	0	0	0	0	0	3.56982	0	2.63267	0	0	0	0	0	0	0	0	0	0	0	0	0	0	0	0	0	10.6148	0.913132	0	0	0	0	0	0	0	0	0	0	0	0	0	0	0	0	0	0	0	0	0	0
LOC103912023	0	9.58471	11.8723	0	0	8.01224	0	0	0	15.7458	0	0	0	0	0	21.2034	0	0	0	0	0	0	0	0	0	0	7.8288	186.017	0	0	1.99568	0	0	0	0	0	0	0	0	0	3.90142	0	0	0	0	0	0	0	0
LOC103912010	0	0	0	0	0	0	0	0	0	0	0	0	0	0	0	0	0	0	0	0	0	0	0	0	0	0	0	0	0	0	0	0	0	0	0	0	0	0	0	0	0	0	0	0	0	0	0	0	0
LOC103912007	0	3.01452	0	0	0	0	0	0	9.17623	0	86.297	0	0	0	0	0	7.27983	0	0	0	0	0	0	0	0	0	0	353.902	0	0	0	8.39622	0	0	0	0	0	0	0	0	0	0	0	0	0	0	0	0	0
LOC103912003	0	0	0	0	0	0	0	0	0	0	0	0	0	0	0	0	0	0	0	0	0	0	0	0	0	0	0	0	0	0	0	0	0	0	0	0	0	0	0	0	0	0	0	0	0	0	0	0	0
LOC101887032	0	0	0	0	0	0	0	0	0	0	0	0	0	0	0	0	0	0	0	0	0	0	0	0	0	0	0	0	0	0	0	0	0	0	0	0	0	0	0	0	0	0	0	0	0	0	0	0	0
LOC103911999	0	0	0	0	0	0	0	0	0	0	0	0	0	0	0	0	0	0	0	0	0	0	0	0	0	0	0	0	0	0	0	0	0	0	0	0	0	0	0	0	0	0	0	0	0	0	0	0	0
si:ch211-270n8.3	0	0	0	0	0	0	0	0	0	0	0	1.06851	0	0	0	0	0	0	0	0	0	0	0	0	0	0	0	0	0	0	0	0	0	0	0	0	0	0	0	0	0	0	0	0	0	0	0	0	0
LOC103911993	0	0	0	0	0	0	0	0	0	0	0	0	0	0	0	0	0	0	0	0	0	0	0	0	0	0	0	0	0	0	0	0	0	0	0	0	0	0	0	0	0	0	0	0	0	0	0	0	0
LOC103911947	0	0	0	0	0	0	0	0	0	0	0	0	0	0	0	0	0	0	0	0	0	0	0	0	0	0	0	0	0	0	0	0	0	0	0	0	0	0	0	0	0	0	0	0	0	0	0	0	0
LOC103911946	0	0	0	0	0	0	0	0	0	0	0	0	0	0	0	0	0	0	0	0	0	0	0	0	0	0	0	0	0	0	0	0	0	0	0	0	0	0	0	0	0	0	0	0	0	0	0	0	0
tmem100b	0	0	0	0	0	0	0	0	0	0	0	0	0	0	0	0	0	0	0	0	0	0	0	0	0	0	0	0	0	0	0	0	0	0	0	0	0	0	0	0	0	0	0	0	0	0	0	0	0
LOC103911885	0	0	0	0	0	0	0	0	0	0	0	0	0	0	0	0	0	0	0	0	0	0	0	0	0	0	0	0	0	0	0	0	0	0	0	0	0	0	0	0	0	0	0	0	0	0	0	0	0
LOC103911881	0	2.55643	0	0	0	0	0	0	0	0	0	0	0	0	0	0	0	0	0	0	0	0	0	0	0	0	0	0	0	0	0	0.58412	0	0	0	0	0	0	0	0	0	0	0	0	0	0	0	0	3.57411
LOC103911865	0	0	0	0	0	0	0	0	0	0	0	0	0	0	0	0	0	0	0	0	0	0	0	0	0	0	0	0	0	0	0	0	0	0	0	0	0	0	0	0	0	0	0	0	0	0	0	0	0
si:ch211-160d14.9	0	0	0	0	0	0	0	0	0	0	0	0	0	0	0	0	0	0	0	0	0	0	0	0	0	0	0	0	0	0	0	0	0	0	0	0	0	0	0	0	0	0	0	0	0	0	0	0	0
LOC103911838	0	0	0	0	0	0	0	0	0	0	0	0	0	0	0	0	0	0	0	0	0	0	0	0	0	0	0	0	0	0	0	0	0	0	0	0	0	0	0	0	0	0	0	0	0	0	0	0	0
LOC103911818	0	0	0	0	0	0	0	0	0	0	0	0	0	0	0	0	0	0	0	0	0	0	0	0	0	0	0	0	0	0	0	0	0	0	0	0	0	0	0	0	0	0	0	0	0	0	0	0	0
LOC101885993	0	0	0	0	0	0	0	0	0	0	0	0	0	0	0	0	0	0	0	0	0	0	0	0	0	0	4.77539	0	0	0	0	0	0	0	0	0	0	0	0	0	0	0	0	0	0	0	0	0	0
LOC103911803	0	0	0	0	0	0	0	0	0	0	0	0	0	0	0	0	0	0	0	0	0	0	0	0	0	0	0	0	0	0	0	0	0	0	0	0	0	0	0	0	0	0	0	0	0	0	0	0	0
LOC103911775	0	0	0	0	0	0	0	0	0	0	0	0	0	0	0	0	0	0	0	0	0	0	0	0	0	0	0	0	0	0	0	0	0	75.412	0	0	0	0	0	0	0	0	0	0	0	0	0	0	0
LOC103911774	0	0	0	0	0	0	0	0	0	0	0	0	0	0	0	0	0	0	0	0	0	0	0	0	0	0	0	0	0	0	0	0	0	0	0	0	0	0	0	0	0	0	0	0	0	0	0	0	0
LOC103908728	0	0	0	0	0	0	0	0	0	0	0	0	0	0	0	0	0	0	0	0	0	0	0	0	0	0	0	0	0	0	0	0	0	0	0	0	0	0	0	0	0	0	0	0	0	0	0	0	0
LOC103911737	0	0	0	0	0	0	0	0	0	0	0	0	0	0	0	0	0	0	0	0	0	0	0	0	0	0	0	0	0	0	0	0	0	0	0	0	0	0	0	0	0	0	0	0	0	0	0	0	0
LOC103911709	0	0	0	0	0	0	0	0	0	0	0	0	0	0	0	0	0	0	0	0	0	0	0	0	0	0	0	0	0	0	0	0	0	0	0	0	0	0	0	0	0	0	0	0	0	0	0	0	0
LOC103911701	0	0	0	0	0	0	0	0	0	0	0	0	0	0	0	0	0	0	0	0	1.01519	0	0	0	0	0	0	0	0	0	0	0	0	0	23.7319	0	0	0	0	0	0	0	0	1.2789	0	2.43453	0	0	0
LOC103911692	0	0	0	0	0	0	0	0.263425	0	8.20871	0	17.3641	0	0	0	0	0	0	0	0	0	0	0	0	2.37882	0	0	0	0	0	0	0	104.617	0	0	0	0	0	0	0	0	0	0	0	0	0	0	0	0
LOC103911683	0	0	0	0	0	0	0	0	0	0	0	0	0	0	0	0	0	0	0	0	0	0	0	0	0	0	0	0	0	0	0	0	0	0	0	0	0	0	0	0	0	0	0	0	0	0	0	0	0
LOC103911648	0	0	0	0	0	0	0	0	0	0	0	0	0	0	0	0	0	0	0	0	0	0	0	0	0	0	0	0	0	0	0	0	0	0	0	0	0	0	0	0	0	0	0	0	0	0	0	0	0
LOC103911643	0	0	55.0198	0	0	0	0	0	0	0	0	17.9726	0	0	0	0	0	0	0	34.7024	86.719	0	0	0	0	0	184.491	0	0	0	0	0	0	0	0	0	0	0	0	0	0	0	0	0	0	0	0	0	0
LOC103911635	0	0	0	0	0	0	0	0	0	0	0	0	0	0	0	0	0	0	0	0	0	0	0	0	0	0	0	0	0	0	0	0	0	0	0	0	0	0	0	0	0	0	0	0	0	0	0	0	0
si:dkey-287i17.4	0	0	0	0	0	0	0	0	0	0	0	0	0	0	0	0	0	0	0	0	0	0	0	0	0	0	0	0	0	0	0	0	0	0	0	0	0	0	0	0	0	0	0	0	0	0	0	0	0
LOC103911618	0	0	0	0	0	0	0	0	0	0	0	0	0	0	0	0	0	0	0	0	0	0	0	0	0	0	0	0	0	0	0	0	0	0	0	0	0	0	0	0	0	0	0	0	0	0	0	0	0
LOC103911617	0	0	0	0	0	0	0	0	0	0	0	0	0	0	0	0	0	0	0	0	0	0	0	0	0	0	0	0	0	0	0	0	0	0	0	0	0	0	0	0	0	0	0	0	0	0	0	0	0
LOC103911601	0	0	0	0	0	0	0	0	0	0	0	0	0	0	0	0	0	0	0	0	0	0	0	0	0	0	0	0	0	0	0	0	0	0	0	0	0	0	0	0	0	0	0	0	0	0	0	0	0
LOC103911550	0	0	0	0	0	0	0	0	0	0	0	0	0	0	0	0	0	0	0	0	0	0	0	0	0	0	0	0	0	0	0	0	0	0	0	0	0	0	0	0	0	0	0	0	0	0	0	0	0
LOC103911545	0	0	0	0	0	0	0	0	0	0	0	0	0	0	0	0	0	0	0	0	0	0	0	0	0	0	0	0	0	0	0	0	0	0	0	0	0	0	0	0	0	0	0	0	0	0	0	0	0
LOC103911542	0	2.41379	0	0	0	0	0	0	0	0	0	0	0	0	0	0	0	0	0	0	0	0	0	0	0	0	2.72556	0	0	0	0	0	0	0	0	0	0	0.890328	0	0	0	0	0	0	1.8998	0	0	0	0
LOC103911485	0	0	0	0	0	0	0	0	0	0	0	0	0	0	0	0	0	0	0	0	0	0	0	0	0	0	0	0	0	0	0	0	0	0	0	0	0	0	0	0	0	0	0	0	0	0	0	1.32832	0
LOC103911483	0	0	0	0	0	0	0	0	0	0	0	0	0	0	0	0	0	0	0	0	0	0	0	0	0	0	0	0	0	0	0	0	0	0	0	0	0	0	0	0	0	0	0	0	0	0	0	0	0
LOC103911458	0	0	0	0	0	0	0	0	0	0	0	0	0	0	0	0	0	0	0	0	0	0	0	0	0	0	0	0	0	0	0	0	0	0	0	0	0	0	0	0	0	0	0	0	0	0	0	0	0
LOC103911439	0	0	0	0	0	0	0	0	0	0	0	0	0	0	0	0	0	0	0	0	0	0	0	0	0	0	0	0	0	0	0	0	0	0	0	0	0	0	0	0	0	0	0	0	0	0	0	0	0
LOC103908707	0	0	0	0	0	0	0	0	0	0	0	0	0	0	0	0	0	0	0	0	0	0	0	0	0	0	0	0	0	0	0	0	0	0	0	0	0	0	0	0	0	0	0	0	0	0	0	0	0
LOC103911423	0	0	0	0	0	0	0	0	0	0	21.7461	13.5696	0	0	0	0	0	0	0	0	0	0	0	0	0	0	0	0	12.917	0	0	0	0	0	0	0	0	0	0	0	0	0	0	0	0	0	0	0	0
LOC103911422	0	0	3.32577	0	0	0	0	0	0	0	83.6554	0	0	0	0	6.85653	0	0	0	268.006	0	0	0	0	0	0	0	0	10.2152	0	0	0	0	0	0	0	0	0	0	0	0	0	0	0	0	0	0	0	0
si:dkey-24m14.5	0	0	0	0	0	0	0	0	0	0	0	0	0	0	0	0	0	0	0	0	0	0	0	0	0	0	0	0	0	0	0	0	0	0	0	0	0	0	0	0	0	0	0	0	0	0	0	0	0
LOC101882371	0	0	0	0	0	0	0	0	0	0	0	0	0	0	0	0	0	0	0	0	0	0	0	0	0	1.01738	0	0	0	0	0	0	0	0	0	0	0	0	0	0	0	0	0	0	0	0	0	0	0
LOC101884028	0	0	0	0	0	0	0	0	0	0	0	0	0	0	0	0	0	0	0	0	0	0	0	0	0	0	0	0	0	0	0	0	0	0	0	0	0	0	0	0	0	0	0	0	0	0	0	0	0
LOC103911338	0	0	0	0	0	0	0	0	0	0	0	0	0	0	0	0	0	0	0	0	0	0	0	0	0	0	0	0	0	0	0	0	0	0	0	0	0	0	0	0	0	0	0	0	0	0	0	0	0
LOC103911335	0	0	0	0	0	0	0	0	0	0	0	0	0	0	0	0	0	0	0	0	0	0	0	0	0	0	0	0	0	0	0	0	0	0	0	0	0	0	0	0	0	0	0	0	0	0	0	0	0
LOC101884286	0	0	0	0	0	0	0	0	0	0	0	0	0	0	0	0	0	0	0	0	0	0	0	0	0	0	0	0	0	0	0	0	0	0	0	0	0	0	0	0	0	0	0	0	0	0	0	0	0
LOC103911280	0	0	0	0	0	0	0	0	0	0	0	0	0	0	0	0	0	0	0	0	0	0	0	0	0	0	0	10.5186	0	0	0	0	0	0	0	0	0	0	0	0	0	0	0	0	0	0	0	0	0
LOC103911258	0	0	0	0	0	0	0	0	0	0	0	0	0	0	0	0	0	0	0	0	0	0	0	0	0	0	0	0	0	0	0	0	0	0	0	0	0	0	0	0	0	0	0	0	0	0	0	0	0
LOC101883640	0	0	0	0	0	0	0	0	0	0	0	0	0	0	0	0	0	0	0	0	0	0	0	0	0	0	0	0	0	0	0	0	0	0	0	0	0	0	0	0	0	0	0	0	0	0	0	0	0
LOC103911251	0	0	0	0	0	0	0	0	0	0	0	0	0	0	0	0	0	0	0	0	0	0	0	0	0	0	0	0	0	0	0	0	0	0	0	0	0	0	0	0	0	0	0	0	0	0	0	0	0
LOC101886035	0	0	0	0	0	0	0	0	0	0	0	0	0	0	0	0	0	0	0	0	0	0	0	0	0	0	0	0	0	0	0	0	0	0	0	0	0	0	0	0	0	0	0	0	0	0	0	0	0
LOC103911237	0	0	0	0	0	0	0	0	0	0	0	0	0	0	0	0	0	0	0	0	0	0	0	0	0	0	0	0	0	0	0	0	0	0	0	0	0	0	0	0	0	14.1836	0	0	0	0	0	0	0
LOC101884741	0	0	0	0	0	0	0	0	0	0	0	0	0	0	0	0	0	0	0	0	0	0	0	0	0	0	0	0	0	0	0	0	0	0	0	0	0	0	0	0	0	0	0	0	0	0	0	0	0
LOC103911218	0	0	0	0	0	0	0	0	0	0	0	0	0	0	0	0	0	0	0	0	0	0	0	0	0	0	0	0	0	0	0	0	0	0	0	0	0	0	0	0	0	0	0	0	0	0	0	0	0
LOC103911185	0	0	0	0	0	0	0	0	0	0	0	0	0	0	0	0	0	0	0	0	0	0	0	0	0	0	0	0	0	0	0	0	0	0	0	0	0	0	0	0	0	0	0	0	0	0	0	0	0
LOC103911170	0	0	0	0	0	0	0	0	0	0	0	0	0	0	0	0	0	0	0	0	0	0	0	0	0	0	0	0	0	0	0	0	0	0	0	0	0	0	0	0	0	0	0	0	0	0	0	7.10151	0
LOC101885648	0	0	0	0	0	0	0	0	0	0	0	0	0	0	0	0	0	0	0	0	0	0	0	0	0	0	0	0	0	0	0	0	0	0	0	0	0	0	0	0	0	0	0	0	0	0	0	0	0
LOC101882972	0	0	0	0	0	0	0	0	0	0	0	0	0	0	0	0	0	0	0	0	0	0	0	0	0	0	0	0	0	0	0	0	0	0	0	0	0	0	0	0	0	0	0	0	0	0	0	0	0
LOC103911076	0	0	0	0	0	0	0	0	0	0	0	0	0	0	0	0	0	0	0	0	0	0	0	0	0	0	0	0	0	0	0	0	0	0	0	0	0	0	0	0	0	0	0	0	0	0	0	0	0
LOC103911037	0	0	100.157	50.7844	0	0	17.2222	518.548	0	200.591	22.6373	27.8119	0.000385089	0	0	0	0	0	0	0	19.71	0	0	0	155.535	412.454	0	0	145.715	5.03493	0	87.8173	0	0	0	0	0	0	0	0	0	0	0	0	0	85.4399	412.92	0	0
LOC103911034	0	0	0	0	0	0	0	0	0	0	0	0	0	0	0	0	0	0	0	0	0	0	0	0	0	0	0	0	0	0	0	0	724.296	0	0	0	0	0	0	0	0	0	0	0	0	0	0	0	0
si:ch211-248k15.5	0	0	0	0	0	0	0	3.02267	0	0	0	0	0	0	0	0	0	0	0	0	0	0	0	0	0	0	0	0	0	0	0	0	0	0	0	0	0	0	0	0	0	0	0	0	0	0	0	0	0
LOC101886924	0	0	0	0	0	0	0	0	0	0	0	0	0	0	0	0	0	0	0	0	0	0	0	0	0	0	0	0	0	0	0	0	0	0	0	0	0	0	0	0	0	0	0	0	0	0	0	0	0
LOC103910957	0	0	0	0	0	0	0	0	0	0	0	0	0	0	0	0	0	0	0	0	0	0	0	0	0	0	0	0	0	0	0	0	0	0	0	0	0	0	0	0	0	0	0	0	0	0	0	0	0
LOC103910934	0	0	0	0	0	0	0	0	0	0	0	0	0	0	0	0	0	0	0	0	0	0	0	0	0	0	0	0	0	0	0	0	0	0	0	0	0	0	0	0	0	0	0	0	0	0	0	0	0
LOC103910921	0	0	0	0	0	0	0	0	0	0	0	0	0	0	0	0	0	0	0	0	0	0	0	0	0	0	0	0	0	0	0	0	0	0	0	0	0	24.4814	0	0	0	0	0	0	0	0	0	0	0
LOC103910906	0	0	0	0	0	0	0	0	0	0	0	0	0	0	0	0	0	0	0	0	0	0	0	0	0	0	0	0	0	0	0	0	0	0	0	0	0	0	0	0	0	0	0	0	0	0	0	0	0
LOC103910894	0	0	0	0	0	0	0	0	0	0	0	0	0	0	0	0	0	0	0	0	0	0	0	0	0	0	0	0	0	0	0	0	0	0	0	0	0	0	0	0	0	0	0	0	0	0	0	0	0
LOC103910876	0	0	0	0	0	0	0	0	0	0	0	0	0	0	0	0	0	0	0	0	0	0	0	0	0	0	0	0	0	0	0	0	0	0	0	0	0	0	0	0	0	0	0	0	0	0	0	0	0
LOC103910858	0	0	0	0	0	0	0	0	0	0	0	0	0	0	0	0	0	0	0	0	0	0	0	0	0	0	0	0	0	0	0	0	0	0	0	0	0	0	0	0	0	0	0	0	0	0	0	0	0
LOC103910836	0	0	0	0	0	0	0	0	0	0	0	0	0	0	0	0	0	0	0	0	0	0	0	0	0	0	0	0	0	0	0	0	0	0	0	0	0	0	0	0	0	0	0	0	0	0	0	0	0
LOC103910835	0	0	0	0	0	0	0	0	0	0	0	0	0	0	0	0	0	0	0	0	0	0	0	0	0	0	0	0	0	0	0	0	0	0	0	0	0	0	0	0	0	0	0	0	0	0	0	0	0
LOC103910827	0	0	0	0	0	0	0	0	0	0	0	0	0	0	0	0	0	0	0	0	0	0	0	0	0	0	0	0	0	0	0	0	0	0	0	0	0	0	0	0	0	0	0	0	0	0	0	0	0
LOC103910804	0	0	0	0	0	0	0	0	0	0	0	0	0	0	0	0	0	0	0	0	0	0	0	0	0	0	0	0	0	0	0	0	0	0	0	0	0	0	0	0	0	0	0	0	0	0	0	0	0
LOC103910797	0	0	0	0	0	0	0	0	0	0	0	0	0	0	0	0	0	0	0	0	0	0	0	0	0	0	0	0	0	0	0	0	0	0	0	0	0	0	0	0	0	0	0	0	0	0	0	0	0
LOC103910790	0	0	0	0	0	0	0	0	0	0	0	0	0	0	0	0	0	0	0	0	0	0	0	0	0	0	0	0	0	0	0	0	0	0	0	0	0	0	0	0	0	0	0	0	0	0	0	0	0
LOC103910768	0	0	0	0	0	0	0	0	0	0	0	0	0	0	0	0	0	0	0	0	0	0	0	0	0	0	0	0	0	0	0	0	0	0	0	0	0	0	0	0	0	0	0	0	0	0	0	0	0
LOC103910738	0	0	0	0	0	0	0	0	0	0	0	0	0	0	0	0	0	0	0	0	0	0	0	0	0	0	0	0	0	0	0	0	0	0	0	0	0	0	0	0	0	0	0	0	0	0	0	0	0
LOC103910688	0	0	0	0	0	0	0	0	0	0	0	0	0	0	0	0	0	0	0	0	0	0	0	0	0	0	0	0	0	0	0	0	0	0	0	0	0	0	0	0	0	0	0	0	0	0	0	0	0
LOC103910685	0	0	0	0	0	0	0	0	0	0	0	0	0	0	0	0	0	0	0	0	0	0	0	0	0	0	0	0	0	0	0	0	0	0	0	0	0	0	0	0	0	0	0	0	0	0	0	0	0
LOC103910674	0	1.91743	0	0	0	0	0	0	0	0	0	0	0	0	0	0	0	0	0	0	0	0	0	0	0	0	0.726178	0	0	0	24.8432	0	0	0	0	0	0	0	0	0	0	0	0	0	0	0	0	0	0
LOC103910661	24.9984	0	0	0	0	21.8811	0	0	0	0	0	0	0	2.29288	0	0	0	0	0	0	0	0	0	0	0	0	0	0	22.6315	4.60359	0	0	0	6.66885	0	0	0	0	0	0	0	0	27.7088	0	0	0	0	0	0
LOC103910644	0	0	0	0	0	0	0	0	0	0	0	0	0	0	0	0	0	0	0	0	0	0	0	0	0	0	0	0	0	0	0	0	0	0	0	0	0	0	0	0	0	0	0	0	0	0	0	0	0
LOC103910643	0	0	0	0	0	0	0	0	0	0	0	0	0	0	0	0	0	0	0	0	0	0	0	0	0	0	0	0	0	0	0	0	0	0	0	0	0	0	0	0	0	0	0	0	0	0	0	0	0
LOC103910620	0	0	0	0	0	0	0	0	0	0	0	0	0	0	0	0	0	0	0	0	0	0	0	0	0	0	0	0	0	0	0	0	0	0	0	0	0	0	0	0	0	0	0	0	0	0	0	0	0
LOC100536192	0	0	0	0	0	0	0	0	0	0	0	0	0	0	0	0	0	0	0	0	0	0	0	0	0	0	0	0	0	0	0	0	0	0	0	0	0	0	0	0	0	0	0	0	0	0	0	0	0
LOC103910611	0	0	0	0	0	0	0	0	0	0	155.886	0	0	0	0	0	0	0	0	0	0	0	0	0	0	0	0	0	0	0	0	0	0	0	0	0	0	0	0	99.5601	0	0	0	0	0	0	0	0	0
LOC103910600	0	0	0	2.37519	0	0	0	0	0	0	0	0	0	0	8.58001	13.1113	0	0	0	0	0	0	0	0	0	0	0	0	0	0	0	0	0	0	0	0	1.6086	0	0	0	0	0	0	0	0	0	0	0	0
LOC101885251	0	0	0	0	0	0	0	0	0	0	0	0	0	0	0	0	0	0	0	0	0	0	0	0	0	0	0	0	0	3.30682	0	0	0	0	0	0	0	0	0	0	0	0	0	0	0	0	0	0	0
LOC103910559	0	0	0	0	0	0	0	0	0	0	0	0	0	0	0	0	0	0	0	0	0	0	0	0	0	0	0	0	0	0	0	0	0	0	0	0	0	0	0	0	0	0	0	0	0	0	0	0	0
LOC103910556	0	0	0	0	0	0	0	0	0	0	0	0	0	0	0	0	0	0	0	0	0	0	0	0	0	0	0	0	0	0	0	0	0	0	0	0	0	0	0	0	0	0	0	0	0	0	0	0	0
LOC103910552	0	0	0	0	0	0	0	0	0	0	0	0	0	0	0	0	0	0	0	0	0	0	0	0	0	0	0	0	0	0	0	0	0	0	0	0	0	0	0	0	0	0	0	0	0	0	0	0	0
LOC103910526	0	0	0	0	0	0	0	0	0	0	0	0	0	0	0	0	0	0	0	0	0	0	0	0	0	0	0	0	0	0	0	0	0	0	0	0	0	0	0	0	0	0	0	0	0	0	0	0	0
LOC103910515	0	0	0	0	0	0	0	0	0	0	0	0	0	0	0	0	0	0	0	0	0	0	0	0	0	0	0	0	0	0	0	0	0	0	0	0	0	0	0	0	0	0	0	0	0	0	0	0	0
LOC101883363	0	0	0	0	0	0	0	0	0	0	0	0	0	0	64.0184	0	0	0	0	0	0	0	0	0	0	0	0	0	0	0	0	0	0	0	0	0	0	0	0	0	0	0	0	0	0	0	0	0	0
LOC101886029	0	0	0	0	0	0	0	0	0	0	0	0	0	0	18.5213	0	0	0	0	0	0	0	0	0	0	0	0	0	1.34677	0	0	0	0	0	0	0	0	0	0	0	0	0	0	0	0	0	0	0	0
LOC103910496	0	0	0	0	0	0	0	0	0	0	0	0	0	0	0	0	0	0	0	0	0	0	0	0	0	0	0	0	0	0	0	0	0	0	0	0	0	0	0	0	0	0	0	0	0	0	0	0	0
LOC103910480	0	0	0	0	0	0	0	0	0	0	0	0	0	0	0	0	0	0	0	0	0	0	0	0	0	0	0	0	0	0	33.2245	0	0	0	0	0	0	0	0	0	0	0	0	0	0	0	0	0	0
LOC108179037	0	0	0	0	0	0	0	0	0	0	0	0	0	0	0	0	0	0	0	0	0	0	0	0	0	0	0	0	0	0	0	0	0	0	0	0	0	0	0	0	0	0	0	0	0	0	0	0	0
LOC103910436	0	0	0	0	0	0	0	0	0	0	0	0	0	0	0	0	0	0	0	0	0	0	0	0	0	0	0	0	0	0	0	0	0	0	0	0	0	0	0	0	0	0	0	0	0	0	0	0	0
LOC103910428	0	0	0	0	0	0	0	0	0	0	0	0	0	0	0	0	0	0	0	0	0	0	0	0	0	0	0	0	0	0	0	0	0	0	0	0	0	0	0	0	0	0	0	0	0	0	0	0	0
LOC103910419	0	0	0	0	0	0	0	0	0	0	0	0	0	0	0	0	0	0	0	0	0	0	0	0	0	0	0	0	0	0	0	0	0	0	0	0	0	0	0	0	0	0	0	0	0	0	0	0	0
LOC103910418	0	0	0	0	0	0	0	0	0	0	0	0	0	0	0	0	0	0	0	0	0	0	0	0	3.22396	0.201214	0	11.9452	0	0	0	0	0	0	0	0	0	0	0	0	0	0	0	0	0	0	0	0	0
LOC101883478	0	0	0	0	0	0	0	0	0	0	0	0	0	0	0	0	0	0	0	0	0	0	0	0	0	0	0	0	0	0	0	0	0	0	0	0	0	0	0	0	0	0	0	0	0	0	0	0	0
LOC103910363	108.872	53.1901	0	39.0496	40.8704	0	0	0	93.5853	0	0	0	0	0	0	70.0806	0	0	0	0	0	4.21015	0	0	0	0	28.1238	0	0	0	0	0	0	0	0	0	0	0	0	40.9773	0	0	0	0	0	0	0	0	0
LOC100004591	0	0	0	0	0.221674	0	0	0	0	0	0	0	0	51.6751	0	0	0	4.23983	0	0	0	0	0	0	0	0	0	0	0	0	0	0	0	0.101604	0	0	0	0	48.399	0	0	0	0	0	0	0	0	0	0
LOC103910353	0	0	0	0	0	0	0	0	0	0	0	0	0	0	0	0	0	0	0	0	0	0	0	0	0	0	0	0	0	0	0	0	0	0	0	0	0	0	0	0	0	0	0	0	0	0	0	0	0
LOC103910321	0	0	0	0	0	1.74183	0	0	0	0	0	0	0	0	0	0	0	0	0	0	0	0	0	0	0	0	0	0	0	0	0	0	0	0	0	0	0	0	0	0	0	0	0	0	0	0	0	0	0
LOC103910318	0	0	0	0	0	0	0	0	0	0	0	0	0	0	0	0	0	0	0	0	1.3613	0	0	0	15.7903	0	0	42.3507	0	0	0	0	0	0	0	0	0	0	0	0	0	0	0	0	0	0	0	0	0
LOC103910301	0	0	0	0	0	0	0	0	0	0	0	0	0	0	0	0	0	0	0	0	0	0	0	0	0	0	0	0	0	0	0	0	0	0	0	0	0	0	0	0	0	0	0	0	0	0	0	0	0
LOC103910297	0	0	0	0	0	0	0	0	0	0	21.8342	0	0	0	15.9344	0	0	0	0	0	0	0	0	0	20.2669	0	0	0	9.5371	0	0	0	0	0	0	0	0	0	0	0	0	0	0	0	0	0	0	0	0
LOC101883104	0	78.8248	0	0	0	0	0	0	0	0	0	0	0	0	0	0	0	0	0	0	0	0	0	0	0	0	0	0	0	0	0	0	0	0	0	0	0	0	0	0	0	0	0	0	0	0	0	0	0
LOC103910225	0	0	0	0	0	0	0	0	0	0	0	0	0	0	0	0	0	0	0	0	0	3.08615	0	0	0	0	0	0	0	0	0	0	0	0	0	0	0	0	0	0	0	0	0	0	0	0	0	0	0
LOC103910218	0	0	0	0	0	0	0	0	0	0	0	0	0	0	0	0	0	0	0	0	0	0	0	0	0	0	0	0	0	0	0	0	0	0	0	0	0	0	0	0	0	0	0	0	0	0	0	0	0
LOC103910202	0	0	0	0	0	0	0	0	0	0	0	0	0	0	0	0	0	0	0	0	0	0	0	0	0	0	0	0	0	0	0	0	0	0	0	0	0	0	0	0	0	0	0	0	0	0	0	0	0
LOC103910193	0	0	0	0	0	0	0	0	0	34.4626	0	0	0	0	0	0	0	0	0	0	0	0	0	0	0	0	0	134.883	0	0	0	0	0	0	0	0	0	0	0	0	0	0	0	0	0	0	0	0	0
LOC100535033	0	0	0	0	0	0	0	0	0	0	0	0	0	0	0	0	0	0	0	0	0	0	0	0	0	0	0	0	0	0	0	0	0	0	0	0	0	0	0	0	0	0	0	0	0	0	0	0	0
LOC103910136	0	0	0	0	0	0	0	0	0	0	0	0	0	0	0	0	0	0	0	0	0	0	0	0	0	0	0	0	0	0	0	0	0	0	0	0	0	0	0	0	0	0	0	0	0	0	0	0	0
LOC103910129	0	0	0	0	0	0	0	0	0	0	0	0	0	0	0	0	0	0	0	0	0	0	0	0	0	0	0	0	0	0	0	0	0	0	0	0	0	0	0	0	0	0	0	0	0	0	0	0	0
LOC103910127	0	0	0	0	0	0	0	0	0	0	0	0	0	0	3.33653	0	0	0	0	0	0	0	0	0	0	0	0	0	0	0	0	0	0	0	0	0	0	0	0	0	0	0	0	0	0	0	0	0	0
LOC103910102	0	0	0	0	0	0	0	0	0	0	0	0	0	0	0	0	0	0	0	0	0	0	0	0	0	0	0	0	0	0	0	0	0	0	0	0	0	0	0	0	0	0	0	0	0	0	0	0	0
LOC103910250	0	0	0	16.5969	0	0	0	0	0	0	0	1.94924	13.6625	3.79578	0	0	0	0	0	0	0	2.4745	0	0	0	0	0	0	0	16.4892	5.0579	0	0	0	0	0	3.32176	0.855332	0	0	0	0	0	0	0	0	0	2.09044	0
LOC100003868	0	0	0	0	0	0	0	0	0	0	0	0	0	0	0	0	0.139257	0	0	0	0	0	0	0	0	0	0	0	0	0	0	0	0	0	0	0	0	0	0	0	0	0	0	0	0	0	0	0	0
LOC103910056	0	0	0	0	0	0	0	0	0	0	0	0	0	0	0	0	0	0	0	0	0	0	0	0	0	0	0	0	11.4144	0	0	0	0	0	0	0	1.27096	0	0	0	0	0	0	0	0	0	0	0	0
LOC103910043	0	0	0	0	0	0	0	0	0	0	0	0	0	0	0	0	0	0	0	0	0	0	0	0	0	0	0	0	0	0	0	0	0	0	0	0	0	0	0	0	0	0	0	0	0	0	0	0	0
LOC103910038	0	0	0	0	0	0	0	0	0	0	0	0	0	0	0	0	0	0	0	0	0	0	0	0	0	0	0	0	0	0	0	0	0	0	0	0	0	0	0	0	0	0	0	0	0	0	0	0	0
LOC103909997	0	0	0	0	0	0	0	0	0	0	8.24912	29.1501	0	0	11.8682	0	0	0	0	0	0	0	0	0	0	0	0	0	0	0	0	0	0	0	0	0	0	0	0	0	0	0	0	0	0	0	0	0	0
LOC103909989	0	0	0	0	0	0	0	0	0	0	0	0	0	0	0	0	0	0	0	0	0	0	0	0	0	0	0	0	0	0	0	0	0	0	0	0	0	0	0	0	0	0	0	0	0	0	0	0	0
LOC103909951	0	0	0	0	0	0	0	0	0	0	0	0	0	0	0	0	0	0	0	0	0	0	0	0	0	0	0	0	0	0	0	0	0	0	0	0	0	0	0	0	0	0	0	0	0	0	0	0	0
LOC103909944	0	0	0	0	0	0	0	0	0	0	0	0	0	0	0	0	0	0	0	0	0	0	0	0	0	0	0	0	0	0	0	0	0	0	0	0	0	0	0	0	0	0	0	0	0	0	0	0	0
LOC103909933	0	0	0	0	0	0	0	0	0	0	0	0	0	0	0	9.0323	0	0	0	0	0	0	0	0	0	0	0	0	5.00848	0	0	1.87711	0	0	0	0	0	0	0	0	0	0	0	0	0	0	2.46868	0	0
LOC103909905	0	0	0	0	0	0	0	0	0	0	0	0	0	0	0	0	0	0	0	0	0	0	0	0	0	0	0	0	0	0	0	0	0	0	0	0	0	0	0	5.61734	0	0	0	0	0	0	0	0	0
si:ch211-87j1.7	0	0	0	0	0	0	0	0	0	0	0	0	0	0	0	0	0	0	0	0	0	0	0	0	0	0	0	0	0	0	0	0	0	0	0	0	0	0	0	0	0	0	0	0	0	0	0	0	0
LOC103909861	0	0	0	0	0	0	0	0	0	0	0	0	0	0	0	0	0	0	0	0	0	0	0	0	0	0	0	0	0	0	0	0	0	0	0	0	0	0	0	0	0	0	0	0	0	0	0	0	0
LOC103909860	0	0	0	0	0	0	0	0	0	0	0	0	0	0	0	0	0	0	0	0	0	0	0	0	0	0	0	0	0	0	0	0	0	0	0	0	0	0	0	0	0	0	0	0	0	0	0	0	0
LOC103909847	0	0	0	0	0	0	0	0	0	0	0	0	0	0	0	0	0	0	0	0	0	0	0	0	0	0	0	0	0	0	0	0	0	0	0	0	0	0	0	0	0	0	0	0	0	0	0	0	0
si:dkeyp-55h4.2	0	0	0	0	0	0	0	0	0	0	0	0	0	0	0	0	0	0	0	0	0	0	0	0	0	0	0	0	0	0	0	0	0	0	0	0	0	0	0	0	0	0	0	0	0	0	0	0	0
LOC103909817	53.2285	0.536815	0	0	14.1892	0	0	2.06607	0	0	4.11743	0	0	18.2713	0.832359	0	0	0	0	0	0	0	0	0	0	0	0	35.5357	0	0	0	0	0	13.2778	0	0	0	12.5853	0	0	0	0	0	0	0	0	0	0	0
LOC101885510	0	0	0	0	128.81	0	0	0	0	0	0	0	0	0	0	0	0	0	0	0	0	0	0	0	0	0	0	0	0	0	0	0	0	0	0	0	0	0	0	0	0	0	0	12.4153	0	0	0	0	0
LOC103909807	0	0	0	0	0	0	12.8807	38.6032	0	0.776695	0	0	0	0	0	0	0	0	0	0	0	0	0	0	0	1.25242	0	0	0	0	0	0	0	0	0	0	0	0	0	0	0	0	0	0	0	0	0	0	0
si:dkey-4m13.3	0	0	0	0	0	0	0	0	0	0	0	0	0	0	0	0	0	0	0	0	0	0	0	0	83.6342	0	0	0	0	0	0	0	0	0	0	0	0	0	0	0	0	0	0	0	0	0	0	0	0
LOC799574	0	0	0	0	0	0	0	0	0	0	0	0	0	0	0	0	0	0	0	0	0	0	0	0	0	0	0	0	0	0	0	0	0	0	0	0	0	0	0	0	0	0	0	0	0	0	0	0	0
LOC103909742	0	0	0	0	0	0	0	0	0	0	25.4825	0	0	0	0	0	0	0	0	0	0	0	0	0	0	0	0	0	0	0	0	0	0	0	0	0	0	0	0	0	0	0	0	0	0	0	0	0	0
LOC103909705	0	0	0	0	0	0	0	0	0	0	0	0	0	0	0	0	0	0	0	0	0	0	0	0	0	0	0	0	0	0	0	0	0	0	0	0	0	0	0	0	0	0	0	0	0	0	0	0	0
LOC103909704	0	0	0	0	0	0	0	0	0	0	0	0	0	0	0	0	0	0	0	0	0	3.08615	0	0	0	0	0	0	0	0	0	0	0	0	0	0	0	0	0	0	0	0	0	0	0	0	0	0	0
LOC103909698	0	0	0	0	0	0	0	0	0	0	0	0	0	0	0	0	0	0	0	0	0	0	0	0	0	0	0	0	0	0	0	0	0	0	0	0	0	0	0	0	0	0	0	0	0	0	0	0	0
si:dkey-246i21.1	0	0	0	0	0	0	0	0	0	0	0	0	0	0	0	0	0	0	0	0	0	0	0	0	0	0	0	0	0	0	0	0	0	0	0	0	0	0	0	0	0	0	0	0	0	0	0	0	0
LOC103909671	0	0	0	0	0	0	0	0	0	0	0	0	0	0	0	0	0	0	0	0	0	0	0	0	0	0	0	0	0	0	0	0	0	0	0	0	0	0	0	0	0	0	0	0	0	0	0	0	0
si:ch211-117l17.4	0	0	0	0	0	0	0	0	0	0	0	0	0	0	0	0	0	0	0	0	0	0	0	0	0	0	0	0	0	0	0	0	0	0	0	0	0	0	0	0	0	0	0	0	0	0	0	0	0
LOC103909586	0	0	0	0	0	0	0	0	0	0	0	0	0	0	0	0	0	0	0	0	0	0	0	0	0	0	0	0	0	0	0	0	0	0	0	0	0	30.9092	0	0	0	0	0	0	0	0	0	0	0
LOC103909573	0	0	0	0	0	0	0	0	0	0	0	0	0	0	0	0	0	0	0	0	0	0	0	0	0	0	0	0	0	0	0	0	0	0	0	0	0	0	0	0	0	0	0	0	0	0	0	0	0
LOC103909570	0	0	0	0	0	0	0	0	0	0	0	0	0	0	0	0	0	0	0	0	0	0	0	0	0	0	0	0	0	0	0	0	0	0	0	0	0	0	0	0	0	0	0	0	0	0	0	0	0
LOC103909556	0	0	0	0	0	0	0	0	0	0	0	0	0	0	0	0	0	0	0	0	0	0	0	0	0	0	0	0	0	0	0	0	0	0	0	0	0	0	0	0	0	0	0	0	0	0	0	0	0
LOC103909466	0	0	0	0	0	0	0	0	0	0	0	0	0	0	0	0	0	0	0	0	0	0	0	0	0	0	0	0	0	0	0	0	0	0	0	0	0	0	0	0	0	0	0	0	0	0	0	0	0
LOC103909465	0	0	0	0	0	0	0	0	0	0	0	0	0	0	0	0	0	0	0	0	0	0	0	0	0	0	0	0	0	0	0	0	0	0	0	0	0	0	0	0	0	0	0	0	0	0	0	0	0
LOC100149285	0	55.0606	3.64086	0	0	0	0	0	57.4143	0	0	0	0	0	0	0	0	0	0	0	0	0	0	0	0	0	0	0	0	0	0	0	0	0	0	0	0	55.5411	0	0	0	0	0	0	0	0	0	0	0
LOC103909376	2.24623	1.15169	0	0	0	0	0	0	0	0	0	0	0	0	0	0	1.10269	0	0	0	0.698229	0	0	0	0	322.588	0	0	0	0	0	0	0	0	0	0	0	0	0	0	0	0	0	0	0	0	0	0	0
LOC103909344	0	0	0	0	0	0	0	0	0	0	0	0	0	0	0	0	0	0	0	0	0	0	0	0	0	0	0	0	0	0	0	0	0	0	0	0	0	0	0	0	0	0	0	0	0	0	0	0	0
LOC103909321	0	1.60927	0	0	0	0	0	0	0	0	0	0	0	0	0	0	0	0	0	0	0	2.72631	0	0	0	0	0	0	0	0	0	4.42601	0	0	2.15819	1.1538	0	0	0	0	0	0	0	0	0	0	0	0	0
LOC103910334	0	0	0	0	0	0	0	0	0	0	163.965	0	0	0	0	4.70149	0	0	0	0	0	0	0	0	0	0	0	0	0	0	0	0	0	0	0	0	0	0	0	0	0	0	0	0	0	0	0	0	0
LOC103909315	0	0	0	0.666409	0	0	0	0	0	0	0.0077857	0	0	0	0	0	0	0	0	0	0	0	0	0	22.2029	0	0	0	0	0	0.674765	0	0	0	0.221633	0	0	0	0	0	0	0	0	0.432081	0	0	0	0	0
LOC103909310	0	0	132.851	0	290.813	0	0	7.37936	0	0	0	326.061	290.572	0	139.532	0	0	0	0	238.748	47.5009	0	0	0	0	471.623	21.2743	0	0	0	0	0	0	0	0	0	0	0	0	0	8.78704	0	0	0	0	0	0	0	0
LOC103909304	1701.36	0	0	0	0	0	0	0	0	0	0	0	0	0	0	0	0	175.35	0	0	0	0	28.2164	0	0	0	298.118	0	0	0	0	0	0	0	2912.26	0	0	0	0	0	0	0	0	0	0	0	0	0	0
LOC103909283	0	0.427195	0	0	0	0	0	0	0	0	0	0	0	0	0	0	0	0	11.4255	0	0	0	0	0	0	0	0	0	0	0	0	0	0	0	0	0	0	0	0	0	0	0	0	0	0	0	0	0	0
LOC103909264	0	0	0	0	0	0	0	0	0	0	0	0	0	0	0	0	0	0	0	0	0	0	0	0	0	0	0	0	0	0	0	0	0	0	0	0	0	0	0	0	0	0	0	0	0	0	0	0	0
LOC103909261	0	0	0	0	0	0	20.3259	0	0	0	0	0	0	0	0	0	0	0	0	0	0	0	0	0	0	0	0	0	0	0	0	0	0	0	0	0	0	0	0	0	0	0	0	0	0	0	0	0	0
si:dkey-150k17.3	0	0	0	0	0	0	0	0	0	0	0	0	0	0	0	0	0	0	0	0	0	0	0	0	0	0	0	0	0	0	0	0	0	0	0	0	0	0	0	0	0	0	0	0	0	0	0	0	0
LOC103909239	0	0	0	0	0	0	0	0	0	0	0	0	0	0	0	0	0	0	0	0	0	0	0	0	0	0	0	0	0	0	0	0	0	0	0	0	0	0	0	0	0	0	0	0	0	0	0	0	0
LOC103909232	0	0	0	0	0	0	0	0	0	0	0	0	0	0	0	0	0	0	0	0	0	0	0	0	0	0	0	0	0	0	0	0	0	0	0	0	0	0	0	0	0	0	0	0	0	0	0	0	0
LOC103909220	719.572	80.0344	464.341	0	483.968	0	0	0	0	0	78.3014	31.0822	421.251	26.3027	0	0	0	0	0	268.611	36.5546	0	42.3944	0	0	0	227.644	111.943	0	0	0	0	0	0	0	9.49006	0	0	0	0	26.8721	0	0	0	0	0	0	0	0
LOC103909195	0	0	0	0	0	0	0	0	21.5812	0	0	0	0	0	0	0	0	0	0	0	0	0	0	0	0	0	0	0	0	0	0	0	0	0	1.93423	0	0	0	0	0	0	0	0	0	0	0	0	0	0
LOC103909193	0	0	0	0	0	0	0	0	0	0	0	0	0	0	0	0	0	0	0	0	0	0	0	0	0	0	0	0	0	0	0	0	0	0	0	0	0	0	0	0	0	0	0	0	0	0	0	0	0
LOC103909170	0	0	0	0	0	0	0	0	0	0	0	0	0	0	0	0	0	0	22.7875	0	0	0	0	0	0	0	0	0	0	0	0	0	0	0	0	0	0	0	0	0	0	0	0	0	0	0	0	0	0
si:dkey-242h9.4	0	0	0	0	0	0	0	0	0	0	0	0	0	0	0	0	0	0	0	0	0	0	0	0	0	0	0	0	0	0	0	0	0	0	0	0	0	0	0	0	0	0	0	0	0	0	0	0	0
LOC103909115	0	0	0	0	0	0	25.5148	0	0	0	0	0	0	0	0	0	0	0	0	0	186.013	0	0	0	0	0	0	0	0	0	0	0	0	0	0	0	0	1.48246	312.894	0	0	0	0.78071	0	102.512	396.201	0	0	0
LOC103909114	0	0	0	0	0	0	0	0	0	0	0	0	0	0	0	0	0	0	0	0	0	0	0	0	0	0	0	0	0	0	0	0	0	0	0	0	0	0	0	0	0	0	0	0	0	0	0	0	0
LOC101885016	0	1.3583	120.288	0	10.4112	0	0	15.341	0	0	0	0	0	0	0	0	0	0	0	0	61.3943	39.4283	264.915	0	0	0	0	478.734	0	0	29.4734	16.8175	0	0	80.6446	0	0	0	0	0	0	0	0	0	0	0	0	0	0
si:dkey-84k15.7	0	0	0	0	0	0	0	0	6.07457	0	0	0	0	0	0	0	0	0	0	0	0	0	0	0	0	0	0	0	0	0	7.33046	0	0	0	0	0	0	0	0	4.07421	0	0	0	0	0	0	0	0	0
LOC103909067	0	0	0	0	0	0	0	0	0	0	0	0	0	0	0	0	0	0	0	0	0	0	0	0	0	0	0	0	0	0	0	0	0	0	0	0	0	0	0	0	0	0	0	0	0	0	0	0	0
LOC103909058	0	0	0	0	0	0	0	0	0	0	0	0	0	0	0	0	0	0	0	0	0	0	0	0	0	0	0	0	0	0	0	0	0	0	0	0	0	0	0	0	0	0	0	0	0	0	0	0	0
LOC103909056	0	0	0	0	0	0	0	0	0	0	0	0	0	0	0	0	0	0	0	0	0	0	0	0	0	0	0	0	0	0	0	0	0	0	0	0	0	0	0	0	0	0	0	0	0	0	0	0	0
LOC101882793	0	0	0	0	0	0	0	0	0	0	0	0	0	0	0	0	0	0	0	0	0	0	0	0	0	0	0	0	0	0	0	0	0	0	0	0	0	0	0	0	0	0	0	0	0	0	0	0	0
si:ch211-84m6.5	0	0	0	0	0	0	0	0	0	0	0	0	0	0	0	0	0	0	0	0	0	0	0	0	0	0	0	0	0	0	0	0	0	0	0	0	0	0	0	0	0	0	0	0	0	0	0	0	0
LOC103909017	0	0	0	0	0	0	0	0	0	0	0	0	0	0	0	0	0	0	0	0	0	0	0	0	0	0	0	0	0	0	0	0	0	0	0	0	0	0	0	0	0	0	0	0	0	0	0	0	0
LOC103908993	0	0.570609	0	0	0	0	0	0	0	0	0	0	0	0	0	0	0.414057	0	0	0	0	0	0	0	0	0	0	0	0	0	0	0	0	0	0	0	0	0	0	0	0	0	0	0	0	0	0	0	0
LOC103911824	0	6.69467	0	0	0	0	0	0	0	0	0	0	0	0	0	0	0	0	0	0	0	0	0	0	0	0	0	536.343	0	0	0	0	0	0	0	0	0	0	0	0	0	0	0	0	0	0	0	0	0
tmem176l.2	0	0	0	0	0	0	0	0	0	0	0	0	0	0	0	0	0	0	0	0	0	0	0	0	0	0	0	0	0	0	0	0	0	0	0	0	0	0	0	0	0	0	0	0	0	0	0	0	0
LOC101886041	0	0	0	0	0	0	0	0	0	0	0	0	0	0	0	0	0	0	0	0	0	0	0	0	0	0	0	0	0	0	0	0	0	0	0	0	0	0	0	0	0	0	0	0	0	0	0	0	0
LOC103908968	0	0	0	0	0	0	0	0	0	0	0	0	0	0	0	0	0	0	0	0	0	0	0	0	0	0	0	0	0	0	0	0	0	0	0	0	0	0	0	0	0	0	0	0	0	0	0	0	0
LOC103908932	0	0	0	0	0	0	0	0	0	0	0	0	0	0	0	0	0	0	0	0	0	0	0	0	0	0	0	0	0	0	0	0	0	0	0	0	0	0	0	0	0	0	0	0	0	0	0	0	0
LOC103908927	0	0	0	0	0	0	0	0	0	0	0	0	0	0	0	0	0	0	0	0	0	0	0	0	0	0	0	0	3.61434	0	0	0	0	0	0	0	0	0	0	0	0	0	0	0	0	0	0	0	0
LOC103908882	0	0	0	0	0	0	0	0	0	0	0	0	0	0	0	0	0	0	0	0	0	0	0	0	0	0	0	0	0	0	0	0	0	0	0	0	0	0	0	0	0	0	0	0	0	0	0	0	0
si:dkey-121n8.8	2.03562	0	0	0	0	0	0	0	0	0	0	0	0	0	0	0	0	0	0	6.37666	0	0	0	0	0	0	0	0	0	0	0	0	0	0	0	0	0	0	0	0	0	0	0	0	0	0	0	0	0
LOC103908867	0	0	2.97405	0	0	0	0	34.2964	0	0	22.7593	0	0	0	0	0	0	0	0	3.81267	0	0	177.137	0	0	8.55408	0	0	0	0	0	0	0	0	0	0	0	0	0	0	0	0	0.842164	0	0	0	0	0	0
LOC103908832	0	0	0	0	0	0	0	0	0	0	0	0	0	0	0	0	0	0	0	0	0	0	0	0	0.643093	0	0	0	0	0	0	0	0	0	0	0	0	0	0	0	0	0	0	0	0	0	0	5.90445	0
LOC103908826	0	0	0	0	0	0	0	0	0	0	0	0	0	0	0	0	0	0	0	0	0	0	0	0	0	0	0	0	0	0	0	0	0	0	0	0	0	0	0	0	0	0	0	0	0	0	0	0	0
LOC103908781	0	0	0	0	0	0	0	0	0	0	0	0	0	0	0	0	0	0	0	0	0	0	0	0	0	0	0	0	0	0	0	0	0	0	0	0	0	0	0	0	0	0	0	0	0	0	0	0	0
si:dkey-13a3.5	0	0	0	0	0	0	0	0	0	0	0	0	0	0	0	0	0	0	0	0	0	0	0	0	0	0	0	0	0	0	0	0	0	0	0	0	0	0	0	0	0	0	0	0	0	0	0	0	0
si:ch211-59p23.1	0	0	0	0	0	0	0	0	0	0	0	0	0	0	0	0	0	0	0	0	0	0	0	0	0	0	0	0	0	0	0	0	0	0	0	0	0	0	0	0	0	0	0	0	0	0	0	0	0
LOC103908753	0	0	0	0	0	0	0	2.76311	0	0	0	0	0	0	0	0	0	0	0	0	0	0	0	0	0	0	0	0	0	0	0	0	0	0	0	0	0	0	0	0	0	0	0	0	0	0	0	0	0
LOC103908748	0	0	0	0	0	0	0	0	0	0	0	0	0	32.4171	0	0	13.0463	0	0	0	0	0	0	0	0	0	0	0	0	0	0	0	0	0	0	0	0	0	0	0	0	0	0	0	0	0	0	0	0
LOC101882313	0	0	0	0	0	0	0	0	0	0	0	0	0	0	0	0	0	0	0	0	0	0	0	0	0	0	0	0	0	0	0	0	0	0	0	0	0	0	0	0	0	0	0	0	0	0	0	0	0
LOC101884619	0	0	0	0	0	0	0	0	0	0	0	0	0	0	0	0	0	0	0	0	0	0	0	0	0	0	0	0	0	0	0	0	0	0	0	0	0	0	0	0	0	0	0	0	0	0	0	0	0
LOC101884209	0	0	0	0	0	0	0	0	0	0	0	0	0	0	0	0	0	0	0	0	0	0	0	0	0	0	0	0	0	0	0	0	0	0	0	0	0	0	0	0	0	0	0	0	0	0	0	0	0
LOC101886193	0	0	31.2058	0	0	0	0	0	0	0	0	0	0	0	0	0	0	0	0	0	0	0	0	0	0	0	0	0	0	0	0	0	0	0	0	0	0	0	0	0	0	0	0	0	0	0	0	0	0
LOC101885535	0	0	0	0	0	0	0	0	0	0	0	0	0	0	0	0	0	0	0	0	0	0	0	0	0	0	0	0	3.54647	0	0	0	0	0	0	0	0	0	0	0	0	0	0	0	0	0	0	0	0
LOC101884443	0	0	0	0	0	0	0	0	0	0	0	0	0	0	0	0	0	0	0	0	0	0	0	0	0	0	0	0	0	0	0	0	0	0	0	0	0	0	0	0	0	0	0	0	0	0	0	4.12022	0
LOC101884952	0	0	0	0	0	0	0	0	0	0	0	0	0	0	0	0	0	0	4.00824	0	0	0	0	0	0	0	0	0	0	0	0	0	0	0	0	0	0	0	0	0	0	0	0	0	0	0	0	0	0
LOC100333807	0	0	0	0	0	0	0	0	0	0	0	0	0	0	59.9901	0	0	0	0	0	0	0	0	0	0	0	0	0	0	0	0	0	0	0	0	0	0	0	0	0	0	0	0	0	0	0	0	0	0
si:ch73-2d23.1	0	0	0	0	0	0	0	0	0	0	0	0	0	0	0	0	0	0	0	0	0	0	0	0	0	0	0	0	0	0	0	0	0	0	0	0	0	0	0	18.7693	0	0	0	0	0.479044	0	0	0	45.1315
LOC101883443	0	0	0	0	0	0	0	0	0	0	0	0	0	0	0	0	0	0	0	0	0	0	0	0	0	0	0	0	0	0	0	0	0	0	0	0	0	0	0	0	0	0	0	0	0	0	0	0	0
LOC101885262	0	0	0	0	0	0	3.20949	0	0	0	0	0	0	0	0	0	0	0	0	0	0	0	0	0	17.1256	0	17.2028	0	7.75786	0	0	0	0	0	0	0	22.4905	0	0	0	0	0	0	0	0	0	0	0	0
LOC101883361	0	69.8138	0	3.33856	0	0	2.8173	0	0	168.666	0	0	0	0	0	0	0	0	0	0	0	0	0	0	0	0	0	0	0	0	0	0	0	1.4936	0	0	0	0	0	0	0	0	0	0	8.83332	0	0	0	0
LOC101882623	0	0	0	0	0	0	0	0	0	0	0	0	0	0	0	0	0	0	1.31881	0	0	0	0	0	0	0	0	12.9059	0	0	0	0	0	0	0.920061	0	0	1.34165	0	0	0	0	0	0	0	0	0	3.27031	0
LOC101886214	0	0	0	6.10993	4.21341	0	1.61968	0	1.76784	0	0	4.97323	0	0	0	24.0131	0	0	0	0	0	0	0	0	0	0	0	0	0	0	0	0	0	0	0	0	0	6.54754	0	0	0	0	0	0	0	0	0	0	0
LOC101884451	1.41617	3.78854	0	10.8275	63.1962	0	6.7511	15.2548	9.01393	2.15271	3.10337	0	0	90.8189	70.9267	22.4153	40.1157	25.9604	0.232083	0	39.5392	5.13441	0	0.313883	0.212004	28.5511	0	0	1.5435	4.16563	6.93778	0	0	0.106463	83.4087	0	1.14615	30.5117	1.40761	4.03915	0	0	9.02541	27.0519	0	88.5248	76.3824	0	0
LOC101882378	0	0.350839	0	0	0	1.2017	0	0	0	0	0	20.2528	0	1.50445	0	0.900975	0	0	0	61.616	0	0	0	0	0	0	0	0	0	0	0	9.66017	0	0	0	0	0	0	0	3.98847	0	0	0	0	0	0	0	0	1.45766
LOC101882800	0	0	0	0	0	0	0	0	0	0	0	0	0	0	0	0	0	0	0	0	0	0	0	0	0	0	0	0	0	0	0	0	0	0	0	0	0	0	0	0	0	0	0	0	0	0	0	0	0
LOC101884216	0	0	0	0	0	0	0	0	0	0	0	0	0	0	0	0	0	0	0	0	0	0	0	0	0	0	0	0	0	0	0	0	0	0	0	0	0	0	0	0	0	0	0	0	0	0	0	0	0
LOC101884122	0	0	0	0	0	0	0	0	0	0	0	0	0	0	0	0	0	0	0	0	0	0	0	0	0	0	0	0.0544465	0	0	0	0	0	0	0	0	0	0	0	0	0	0	0	0	0	0	0	0	0
LOC101884153	0	0	0	0	0	0	0	0	0	0	0	0	0	0	0	0	0	0	0	0	0	0	0	0	0	0	0	0	0	0	0	0	0	0	0	0	0	0	0	0	0	0	0	0	0	0	0	0	0
LOC101885297	0	0	0	0	0	0	0	0	0	0	0	0	0	0	0	0	0	0	0	0	0	0	0	0	0	0	0	0	0	0	0	0	0	0	0	0	0	0	0	0	0	0	0	0	0	0	0	0	0
LOC101886023	0	0	0	0	0	0	0	0	0	0	0	0	0	0	0	0	0	0	0	0	0	0	0	0	0	0	0	0	0	0	0	0	0	0	0	0	0	0	0	0	0	0	0	0	0	0	0	0	0
LOC101885140	0	0	0	0	0	0	0	0	0	0	0	0	0	0	2.2719	1.30686	1.47099	0	0	0	0	0	0	0	0	0	0	9.54782	0	0	0	0	0	1.7102	2.87103	0	0	0	0	1.27192	0	0	0	0	0	5.05099	0	0	0
LOC101885653	0	0	0	0	0	0	0	0	0	0	0	0	0	0	0	0	0	0	0	0	0	0	0	0	0	0	0	0	0	0	0	0	0	0	0	0	0	0	0	0	0	0	0	0	0	0	0	0	0
si:ch73-359m17.6	0	0	0	0.851773	0	3.09291	0.624746	0	0	0	11.4334	0	0	0	18.4925	0	0	0	0	0	0	0	19.5646	0	0	0	0	0	0	0	0	0	0	0	0	0	0.852561	0	0	0.290651	0	0	0	0	0	0	1.20581	36.4979	0.950147
LOC101882396	0	0	0	0	0	0	0	0	0	0	0	0	0	0	0	0	0	0	0	0	0	0	0	0	0	0	0	0	0	0	0	0	0	0	0	9.50852	0	0	0	0	0	0	0	0	0	0	0	0	0
LOC100537702	0	0	0	0	0	0	0	0	0	0	0	0	0	0	0	0	0	0	0	0	0	0	0	0	0	0	0	0	0	0	0	0	0	0	0	0	0	0	0	0	0	0	0	0	0	0	0	0	0
LOC101882831	0	0	0	0	0	0	0.378027	5.05746	0	0	0	2.63189	0	135.642	31.4748	0	1.05867	11.1331	0	0.863218	0.670844	0	0	0	0	0	0	19.1959	0	0	4.55806	3.0428	2.31908	0.623971	0	0	4.41577	45.7898	0	0	7.86804	0	1.53127	0.88643	0	3.30923	0	0	1.52784
LOC101884267	0	0	0	0	0	0	0	0	0	0	0	0	0	0	0	0	0	0	0	0	0	0	0	0	0	0	0	0	0	0	0	0	0	0	0	0	0	0	0	0	0	0	0	0	0	0	0	0	0
LOC101885947	0	0	0	0	0	0	0	0	0	0	0	0	0	0	0	0	0	0	0	0	0	0	0	0	0	0	0	0	0	0	0	0	0	0	0	0	0	0	0	0	0	0	0	0	0	0	0	0	0
LOC101883921	0	0	0	0	0	0	0	0	0	0	0	0	0	0	0	0	0	0	0	0	0	0	0	0	0	0	0	0	0	0	0	0	0	0	0	0	0	0	0	0	0	0	0	0	0	0	0	0	0
LOC101882263	0	0	0	0	0	0	0	1.0598	0	0	0	0	0	0	0	0	0	0	0	0	0	0	0	0	0	0	0	0	0	27.749	0	0	0	0	0	0	0	0	0	0	0	0	0	0	0	0	0	0	0
LOC101885826	0	0	0	0	0	0	0	0	0	0	0	0	0	0	0	0	0	0	0	0	0	0	0	0	0	0	0	0	0	0	0	0	0	0	0	0	0	0	0	0	0	0	0	0	0	0	0	0	0
LOC101886724	0	0	0	0	0	0	0	0	0	0	0	0	0	0	0	0	7.0603	5.63426	0	0	0	0	0	0	0	0	0	0	0	0	0	0	0	0	0	0	0	0	0	0	0	0	0	0	0	0	0	0	0
LOC100536415	0	0	0	0	0	0	0	0	0	0	0	0	0	0	0	0	0	0	0	0	0	0	0	0	0	0	0	0	0	0	0	0	0	0	0	0	0	0	0	0	0	0	0	0	0	0	0	0	0
LOC101882260	0	0	0	0	0	0	0	0	0	0	0	0	0	0	0	0	0	0	0	0	0	0	0	0	0	0	0	0	0	0	0	0	0	0	0	0	0	0	0	0	0	0	0	0	0	0	0	0	0
LOC101886347	51.2155	0	0	0	6.78436	0	0	0	0	0	0	0	0	0	0	0	0	0	0	0	0	0	0	0	0	0	0	0	0	0	0	0	0	0	0	0	0	0	38.634	0	0	0	0	0	0	0	0	0	0
LOC101886132	0	0	0	0	0	0	0	0	0	0	0	0	0	0	0	0	0	0	0	0	0	0	0	0	0	0	0	0	0	0	0	0	0	0	0	0	0	0	0	0	0	0	0	0	0	0	0	0	0
LOC101883543	0	0	0	0	0	0	0	0	0	0	0	0	0	0	0	0	0	0	0	0	0	0	0	0	0	0	0	0	0	0	0	0	0	0	0	0	0	0	0	0	0	0	0	0	0	0	0	0	0
LOC101884377	0	0	0	0	0	0	0	0	0	0	0	0	0	0	0	0	0	0	0	0	0	0	0	0	0	0	0	0	0	0	0	0	0	0	0	0	0	0	0	0	0	0	0	0	88.7211	0	0	0	0
LOC101884353	0	0	0	0	0	0	0	0	0	0	0	0	0	0	0	0	0	0	0	0	0	0	0	0	0	0	0	0	0	0	0	0	0	0	0	0	0	0	0	0	0	0	0	0	0	0	0	0	0
LOC101882525	0	0	0	0	0	0	0	0	0	0	0	0	0	0	0	0	0	0	0	0	0	0	0	0	0	0	0	0	0	0	0	0	0	0	0	0	0	0	0	0	0	0	0	0	0	0	0	0	0
LOC101886597	0	0	0	0	0	0	0	0	0	0	0	0	0	0	0	0	0	0	0	0	0	0	0	0	0	0	0	0	0	0	0	0	0	0	0	0	0	0	0	0	0	0	0	0	0	0	0	0	0
LOC101886946	0	0	0	0	0	0	0	0	0	0	0	0	0	0	1.01259	0	0	0	0	0	0	0	0	0	0	0	0	0	0	0	0	4.2897	0	0	0	0	0	0	0	0	0	0	0	0	0	0	0	0	0
LOC101886451	0	0	0	0	0	0	0	0	0	0	0	0	0	0	0	0	0	0	0	0	0	0	0	0	0	0	0	0	0	0	0	0	0	0	0	0	0	0	0	0	0	0	0	0	0	0	0	0	0
LOC101887159	0	0	0	0	0	0	0	0	0	0	0	0	0	0	0	0	0	0	0	0	0	0	0	0	0	0	0	0	0	0	0	0	0	0	0	0	22.3251	0	0	0	0	0	0	0	0	0	0	0	0
LOC101883688	0	0	0	9.7762	0	0	0	7.95588	0	0	0	0	0	0	4.17952	17.3425	0	0	0	0	0	0	1.39499	0	0	0	0	0	0	0	0	0	0	0	0	0	0	0	0	0	0	0	0	0	0	0	0	0	0
LOC101882658	0	0	0	0	0	0	0	0	0	0	0	0	0	0	0	0	0	0	0	0	0	0	0	0	0	0	0	0	0	0	0	0	0	0	0	0	0	0	0	0	0	0	0	0	0	0	0	0	0
si:ch73-272h24.1	0	0	0	0	0	0	0	0	0	0	0	0	0	0	0	0	0	0	0	0	0	0	0	0	0	0	0	0	0	0	0	0	0	0	0	0	0	0	0	0	0	0	0	0	0	0	0	0	0
LOC101882952	0	0	0	0	0	0	0	0	0	0	0	0	0	0	0	232.985	0	0	0	0	0	0	0	0	0	0	0	0	0	0	0	0	0	0	0	0	0	0	0	0	0	0	0	0	0	0	0	0	0
si:dkey-242k1.4	0	0	0	0	0	0	0	0	0	0	0	0	0	0	0	0	0	0	0	0	0	0	0	0	0	0	0	0	0	0	0	0	0	0	0	0	0	0	0	0	0	0	0	0	0	0	0	0	0
LOC103909683	0	0	0	0	0	0	0	0	0	0	0	0	0	0	0	0	0	0	0	0	0	0	0	0	0	0	0	0	0	0	0	0	0	0	0	0	0	0	0	0	0	0	0	0	0	0	0	0	0
LOC101885047	0	0	0	0	0	0	0	0	0	0	0	0	0	0	0	0	0	0	0	0	0	0	0	0	0	0	0	0	0	0	0	0	0	0	0	0	0	0	0	0	0	0	0	0	0	0	0	0	0
si:dkey-187j14.1	0	0	0	0	0	0	0	0	0	0	0	0	0	0	0	0	0	0	0	0	0	0	0	0	0	0	0	0	0	0	0	0	0	0	0	0	0	0	0	0	0	0	0	0	0	0	0	0	0
LOC101882344	0	0	0	0	0	0	0	0	0	0	0	0	0	0	0	0	0	0	0	0	0	0	0	0	0	0	0	0	0	0	0	0	0	0	0	0	0	0	0	0	0	0	0	0	0	0	0	0	0
LOC101886295	0	0	0	0	0	0	0	0	0	0	0	0	0	0	0	0	0	0	0	0	0	0	0	0	0	5.54268	0	0	0	0	0	0	0	0	0	0	0	0	0	0	0	0	0	0	0	13.3215	0	0	0
LOC101883820	0	0	0	0	0	0	0	0	0	0	0	0	0	0	0	0	0	0	0	0	0	0	0	0	0	0	0	0	0	0	0	0	0	0	0	0	0	0	0	0	0	0	0	0	0	0	0	0	0
LOC101886485	0	0	0	17.8511	0	0	16.7341	0	0	0	0	0	0	0	0	0	0	0	0	0	0	0	0	0	0	124.188	2.01222	0	0	0	0	0	0	0	0	0	0	0	0	0	0	0	0	0	0	0	0	0	0
LOC101885576	0	0	0	33.2781	0	0	0	0	0	0	0	0	0	0	0	0	0	0	0	0	0	0	0	0	0	0	0	0	0	0	0	0	0	0	0	0	0	0	0	0	0	0	0	0	0	0	0	0	0
LOC101885459	0	0	0	0	0	0	0	0	0	0	0	0	0	0	0	0	0	0	0	0	0	0	0	0	0	0	0	0	0	0	0	0	0	0	0	0	0	0	0	0	0	0	0	0	0	0	0	0	0
LOC101883873	0	0	0	0	0	0	0	0	0	0	0	0	0	0	0	0	0	0	0	0	0	0	0	0	0	0	0	0	0	0	0	0	0	0	0	0	0	0	0	0	0	0	0	0	0	0	0	0	0
LOC101886337	0	0	0	0	0	0	0	0	0	0	3.02661	0	0	0	0	0	0	0	0	0	0	0	0	0	0	0	0	0	0	0	0	224.545	0	0	0	0	0	0	0	0	0	0	262.285	0	0	0	0	0	0
LOC101884979	0	0	0	0	0	0	0	0	0	0	0	0	0	0	0	0	0	0	0	0	0	0	0	0	0	0	0	0	0	0	0	0	0	0	0	0	0	0	0	0	0	0	0	0	0	0	0	0	0
LOC101885147	0	0	0	0	0	0	0	0	0	0	0	0	0	0	0	0	0	0	5.59552	0	0	0	0	0	0	0	0	0	0	0	0	0	0	0	0	0	0	2.88518	0	0	0	0	0	0	0	0	0	0	0
LOC101886032	0	0	0	0	0	0	0	0	0	0	0	0	0	0	0	0	8.8037	0	0	0	0	0	0	0	0	4.70336	0	0	0	2.92676	0	0	0	0	0	0	0	0	0	0	0	0	0	0	0	0	0	0	0
si:ch211-262n1.5	0	0	0	0	0	0	0	0	0	0	0	0	0	0	0	0	0	0	0	0	0	0	0	0	0	0	0	0	0	0	0	0	0	0	0	0	0	0	0	0	0	0	0	0	0	0	0	0	0
LOC101884046	0	0	0	0	0	0	0	1.558	0	0	0	0	0	0	0	0	0	0	0	0	0	0	0	0	0	0	0	0	0	0	0	2.64756	0	0	0	0	0	0	0	0	0	0	0	0	0	0	0	0	0
LOC101882149	0	0	8.22353	0	0.452851	3.25776	0	0	0	0	0	0	0	0	0.697045	0	0	3.18907	0	0	0	0	0	0	0	0	0	0	0	0	0	2.06408	0	0.208608	0	55.9262	0	0	0	0	0	0	0	0.580714	0	0	0	0	0
LOC101884274	0	0	0	0	0	0	0	0	0	0	0	20.0136	0	0	0	0	0.524365	0	0	0	0	0	0	0	0	0	0	0	0	0	0	0	0	0	0	0	0	0	0	0	0	0	0	0	0	0	0	0	0
si:dkey-59l11.7	0	0	0	0	0	0	0	0	0	0	0	0	0	0	0	0	0	0	0	0	0	0	0	0	0	0	0	0	0	0	0	0	0	0	0	0	0	0	0	0	0	0	0	0	0	0	0	0	0
LOC100538118	0	0	0	0	0	0	0	0	0	0	0	0	0	0	0	0	0	0	0	0	0	0	0.734636	0	0	0	0	0	0	0	0	0	0	0	0	0	0	0	0	0	0	0	0	0	0	0	0	0	0
LOC101884731	0	0	0	0	0	0	0	0	0	0	0	0	0	0	0	0	0	0	0	3.9168	0	0	0	0	0	0	0	0	0	0	0	0	179.141	0	0	0	0	0	0	0	0	0	0	0	0	0	0	0	0
LOC101884572	0	0	0	0	0	0	0	0	0	0	0	0	0	0	0	0	0	0	0	0	0	0	0	0	0	0	0	0	0	0	0	0	0	0	0	0	0	0	0	0	0	0	0	0	0	0	0	0	0
LOC101884529	0	0	0	0	0	0	0	0	0	0	0	0	0	0	0	0	0	2.2254	0	0.333955	0	0	0	0	0	0	0	0	0	0	0	0	0	0	0	0	0	0	0	0	0	0	0	0	0	0	8.19677	0	0
si:ch211-256e16.5	0	0	0	0	0	0	0	0	0	0	0	0	0	0	0	0	0	0	0	7.3257	0	7.751	0	0	0	0	0	0	21.124	0	0	0	0	0	0	0	0	0	24.7135	0	0	0	0	0	0	0	0	0	0
LOC101885143	0	0	0	0	0	0	0	0	0	0	0	0	0	0	0	0	0	0	0	0	0	0	0	0	0	0	0	0	0	0	0	0	0	0	0	0	0	0	0	0	0	0	0	0	0	0	0	0	0
LOC101886369	0	1.26202	0	0	0	0	0	0	0	0	0	0	0	0	0	0	2.95132	0	0	0	0	0	0	0	0	0	0	0	0	0	0	0	0	0	0	0	0	0	0	0	0	0	0	0	0	0	0	0	0
LOC101885587	0	0	0	0	0	0	0	18.6752	0	0	0	0	0	3.46947	283.934	1.03698	0	0	0	0	0	0	0	0	0	0	0	0	0	0	0	0	208.124	0	0	0	0	0	0	0	0	0	180.839	0	0.993481	0	0	485.108	0
LOC101883903	0	0	0	0	0	0	0	0	0	0	0	0	0	0	0	0	0	0	0	0	0	0	0	0	0	0	0	0	0	0	0	0	0	0	0	0	0	0	0	0	0	0	0	0	0	0	0	0	0
LOC101885256	0	0	0	0	0	0	0	0	0	0	0	0	0	0	0	0	0	0	0	0	0	0	0	0	0	0	0	0	0	0	0	0	0	0	0	0	0	0	0	0	0	0	0	0	0	0	0	0	0
si:dkey-9c18.3	0	0	0	0	0	0	0	0	0	0	68.4537	7.86022	0	2.49818	0	0	0	0	0	0	0	0	0	0	0	0	164.029	0	0	0	118.332	0	0	0	0	0	0	0	0	0	0	0	0	0	0	0	0	0	0
LOC101883238	0	0	0	0	0	0	0	1.32099	0	0	0	0	0	0	0	0	0	0	0	0	0	0	0	0	0	0	0	0	0	0	0	0	0	0	0	0	0	0	0	0	0	0	0	0	0	0	0	0	0
LOC101886306	0	0	0	0	0	0	0	0	0	0	0	0	0	0	0	0	0	0	0	0	0	0	0	0	0	0	0	0	0	0	0	0	0	0	0	0	0	0	0	0	0	0	0	0	0	0	0	0	0
LOC101885853	0	5.01744	0	0	0	0	0	0	0	0	0	0	0	0	0	0	0	0	0	0	0	0	0	0	0	0	0	0	0	0	0	0	0	0	0	0	0	0	0	0	0	0	0	0	0	0	0	0	0
LOC101886390	0	11.5624	0	0	0	0	0	0	0	0	0.347248	0	0	0	12.2696	0	0	0	0	0	0	0	0	0	0	9.88765	0	0	0	0	0	0	0	0	0	17.2182	0	0	0	0.265595	0	0	0	0	0	0	0	0	0
LOC101883318	0	0	0	0	0	0	0	0	0	0	0	0	0	9.51824	9.18325	60.3301	0	0	0	0	0	0	0	0	0	0	0	0	0	0	0	0	0	0	0	0	0	0	0	0	0	40.2174	0	9.69612	0	0	0	0	0
si:dkey-117j14.8	0	0	0	0	0	0	0	0	0.202304	0	0	0	0	0	0	0	0	0	0	0	0	0	0	0	0	0	0	0	0	0	0	0	0	0	0	0	0	0	0	0	0	0	0	0	0	0	0	0	0
si:ch211-209j10.6	0	0	0	0	0	0	206.046	1.64315	0	37.0161	0	87.0972	1.37994	0	0	39.4803	7.00752	0	0	0	0	0	0	0	0	35.968	0	0	1.16925	78.1101	25.2124	0	0	233.918	0	0	0	104.607	53.2418	0	0	37.8478	0	0	3.92015	0	0	0	0
LOC101885965	0	0	0	0	0	0	0	0	14.1427	0	0	0	0	0	2.45262	0	0	0	0	0	0	0	0	0	0	0	0	0	1.56488	0	0	0	0	0	0	0	0	0	0	0	0	0	0	0	0	0	0	0	0
LOC101886797	0	0	0	0	0	0	0	0	0	0	0	0	0	0	0	0	0	0	0	0	0	0	0	0	0	0	0	0	0	0	0	0	0	0	0	0	0	0	0	0	0	0	0	0	0	0	0	0	0
LOC101882732	2.26691	0	0	0	1.9904	0	0.855184	0	0	0	0	0	0	0	0	0	0	0	0	0	0	0	0	0	0	0	0.516045	0	0	0	0	0	0	0	12.5871	0	0	0.60701	2.21963	0	0	0	0	0	0	0	0	0	0
LOC101883897	0	0	0	0	0	0	0	0	0	0	0	0	0	0	0	0	0	0	0	0	0	0	0	0	0	0	0	0	0	0	0	0	0	0	0	0	0	0	0	0	0	0	0	0	0	0	0	0	0
LOC100537764	0	0	0	0	0	0	0	0	0	0	0	0	0	0	0	0	0	0	0	0	0	0	0	0	0	0	0	0	0	0	0	0	0	0	0	0	0	0	0	0	0	0	0	0	0	0	0	0	0
LOC101885710	0	0	0	0	0	0	0	0	0	0	0	0	0	0	0	0	0	0	0	0	0	0	0	0	0	0	0	0	0	0	0	0	0	0	0	0	0	0	0	0	0	0	0	0	0	0	0	0	0
LOC101886911	0	0	0	0	0	0	0	0	0	0	0	0	0	0	0	0	0	0	0	0	0	0	0	0	0	0	0	0	0	0	0	0	0	0	0	0	0	0	0	0	0	0	0	0	0	0	0	0	0
LOC100332811	0	0	0	0	0	0	0	0	0	0	0	0	0	0	0	0	0	0	0	0	0	0	0	0	0	0	0	0	0	0	0	0	0	0	0	0	0	0	0	0	0	0	0	0	0	0	0	0	0
LOC101882301	0	0	0	0	0	0	0	0	0	0	0	0	26.5821	0	1.73233	0	11.5493	0	23.3653	0	0	0	0	0	0	0	9.44271	43.1212	0	0	0	0	0	0	0	0	0	0	7.42803	0	0	0	0	0	2.85576	0	0	0	10.4093
LOC101884581	0	0	0	0	0	0	0	0	0	0	0	0	0	0	0	0	0	0	0	0	0	0	0	0	0	0	0	0	0	0	0	0	0	0	0	0	0	0	0	0	0	0	0	0	0	0	0	0	0
LOC101886495	0	0	0	0	0	0	0	0	0	0	0	0	0	0	0	0	0	0	0	0	0	0	0	0	0	0	0	0	0	0	0	0	0	0	0	0	0	0	0	0	0	0	0	0	0	0	0	0	0
si:ch211-196f5.9	0	0	0	0	0	0	0	0	0	0	0	0	0	0	0	0	0	0	0	0	0	0	0	0	0	0	0	0	0.884391	0	0	0	0	0	0	0	0	15.697	0	0	0	0	0	0	0	0	0	0	0
LOC101885253	0	0	0	0	0	0	0	0	0	0	0	0	0	0	0	0	0	0	0	0	0	0	0	0	0	0	0	0	0	0	0	0	0	0	0	0	0	0	0	0	0	0	0	0	0	0	0	0	0
LOC101884354	0	0	0	0	0	0	0	0	0	0	0	0	0	0	0	0	0	0	0	0	0	0	0	0	0	0	0	0	0	0	0	0	0	0	0	0	0	0	0	0	0	0	0	0	0	0	0	0	0
si:ch73-18b11.2	0	0	0	0	0	0	0	0	0	0	0	0	0	0	0	0	0	0	0	0	0	0	0	0	0	25.8781	0	0	1.62053	0	0	0	0	0	0	0	0	0	0	0	0	0	0	0	0	0	0	0	0
LOC101887163	0	0	0	0	0	0	0	0	0	0	0	0	0	0	0	0	0	0	0	0	0	0	0	0	0	0	0	0	0	0	0	0	0	0	0	0	0	0	0	0	0	0	0	0	0	0	0	0	0
LOC101882853	0	0	0	0	0	0	0	0	0	56.7725	0	0	0	0	0	0	0	0	0	0	0	0	0	0	0	0	0	0	0	0	0	0	0	56.7022	0	0	0	0	0	0	0	0	0	0	0	0	0	0	0
LOC101883643	0	0	0	0	0	0	0	0	0	0	0	0	0	0	0	0	0	0	0	0	0	0	0	0	0	0	0	0	0	0	0	0	0	0	0	0	0	0	0	0	0	0	0	0	0	0	0	0	0
LOC101885092	0	0.314712	0	0	0	0.530661	0.424383	0	0	0	0	0	0	0	0	0	1.35127	0	1.19534	0	0	0	0	0.844572	2.19319	0	0	0	0	0	0	0	0	0.271113	0	1.01392	0	0	0	0.592187	0	0	0	0	0	0	0	0	0
LOC101886923	0	0	0	0	0	0	0	0	0	0	0	0	0	0	0	0	0	0	0	0	0	0	0	0	0	0	0	0	0	0	0	0	0	0	0	0	0	0	0	0	0	0	0	0	0	0	0	0	0
LOC101886703	0	0	0	0	0	0	0	0	0	0	0	0	0	0	0	0	0	0	0	0	0	0	0	0	0	0	0	9.79372	0	0	0	0	0	0	0	0	0	0	0	0	0	0	0	0	0	0	0	0	0
LOC101884521	0	0	0	0	0	0	0	0	0	0	0	0	0	0	0	0	0	0	0	0	0	0	0	0	0	0	0	0	0	0	0	0	0	0	0	0	0	0	0	0	0	0	0	0	0	0	0	0	0
LOC101886860	0	0	0	0	0	0	0	0	0	0	0	0	0	0	0	0	0	0	0	0	0	0	0	0	8.98255	0	0	0	0	0	0	0	0	0	0	0	0	0	0	0	0	0	0	0	0	0	0	0	0
LOC101886722	0	0	0	0	0	0	0	0	0	0	0	0	0	0	0	0	0	0	0	0	0	0	0	0	0	0	0	0	0	0	0	0	0	0	0	0	0	0	0	0	0	0	0	0	0	0	0	0	0
LOC100331968	0	0	0	0	0	0	0	0	0	0	0	0	0	0	0	0	0	0	0	0	0	0	0	0	0	0	0	0	0	0	0	0	0	0	0	0	0	0	0	0	0	0	0	0	0	0	0	2.54925	0
LOC101883807	0	0	0	85.4837	0	0	0	0	0	0	108.468	0	0	0	0	3.63531	0	0	0	0	0	0	0	0	0	0	0	0	0	0	0	0	0	0	0	0	0	0	0	0	0	0	0	0	0	0	0	0	0
LOC101882254	0	0	0	0	0	0	0	0	0	0	0	0	0	0	0	0	0	0	0	0	0	0	0	0	0	0	0	0	0	0	0	0	0	0	0	0	0	0	0	0	0	0	0	0	0	0	0	0	0
LOC101885943	0	0	0	0	0	5.97348	0	0	0	0	0	5.21198	0	0	0	0	0	0	0	0	0	0	0	0	0	0	6.53587	0	0	0	0	0	0	0	3.22001	0	0	0	0	0	0	0	0	0	0	1.88571	0	0	0
LOC101882543	0	0	0	0	0	0	0	0	0	0	0	0	0	0	0	0	0	0	0	0	0	0	0	0	0	557.113	0	0	0	0	0	0	0	0	0	0	0	0	0	0	0	0	0	0	0	0	0	0	0
LOC101886145	0	0	0	0	0	0	0	0	0	0	0	0	0	0	0	0	0	0	0	0	0	0	0	0	0	0	0	0	0	0	0	0	0	0	0	0	0	0	0	0	0	0	0	0	0	0	0	0	0
LOC100535321	0	0	0	0	0	0	0	0	0	0	0	0	0	0	0	0	0	0	0	0	0	0	0	0	0	0	0	0	0	0	0	0	0	0	0	0	0	0	0	0	0	0	0	0	0	0	0	0	0
si:ch211-150g5.4	0	0	0	0	0	0	0	0	0	0	0	0	0	0	0	0	0	0	0	0	0	0	0	0	0	0	0	0	0	0	0	0	0	0	0	0	0	0	0	0	0	0	0	0	0	0	0	0	0
LOC101884227	0	0	0	0	0	0	0	0	0	138.462	0	0	0	0	0	185.871	0	0	0	0	0	0	0	0	0	85.5278	0	0	0	170.043	0	0	0	178.712	0	0	0	0	0	0	0	164.501	0	0	0	0	0	0	0
LOC101884185	0	0	0	0	0	0	0	0	0	0	0	0	0	0	0	130.448	0	0	0	0	0	0	0	0	0	0	0	0	0	0	0	0	0	0	0	0	0	0	0	0	0	0	0	0	0	0	0	0	0
LOC101882171	0	0	0	0	0	0	0	0	0	0	0	0	0	0	0	0	0	0	0	0	0	0	0	0	0	0	0	0	0	0	0	0	0	0	0	0	0	0	0	0	0	0	0	0	0	0	0	0	0
LOC101882097	0	0	0	0	0	0	0	0	0	0	0	0	0	0	0	0	0	0	0	0	0	0	0	0	0	0	0	0	0	0	0	0	0	0	0	0	0	0	0	0	0	0	0	0	0	0	0	0	0
LOC101885553	0	0	0	0	0	0	0	0	0	0	0	0	0	0	0	0	0	0	0	0	0	0	0	0	0	0	0	0	0	79.3225	0	0	0	0	0	0	0	0	0	0	0	0	0	0	0	0	0	0	0
LOC101882590	0	0	0	0	0	0	0	0	0	0	0	0	0	0	0	0	0	0	0	0	0	0	0	0	0	0	0	0	0	0	0	0	0	0	0	0	0	0	0	0	0	0	0	0	0	0	0	0	0
LOC101884841	0	27.8964	89.2672	0	0	0	0	0	0	0	0	0	0	0	0	0	0	0	0	0	0	0	0	0	0	0	0	0	0	0	0	0	0	0	0	0	0	0	0	0	0	0	0	0	0	0	0	0	21.0678
LOC101885976	0	0	0	0	0	0	0	0	0	0	0	0	0	0	0	0	0	0	0	0	0	0	0	0	0	0	0	0	0	0	0	0	0	0	0	0	0	0	0	0	0	0	0	0	0	0	0	0	0
LOC101886518	0	0.838073	3.89652e-06	0	0	0	0	0	0	0	0.833295	0	0	0	0	0.547612	0	0	0	0	0	0	0	0	0	0	0	0	0	0	0	0.576409	0	0	0	0	0	8.9539	13.1206	0	0	0	0	0	0	0	0	1.32657	0
LOC101885636	0	0	0	0	0	0	0	0	0	0	0	0	0	0	0	0	0	0	0	0	0	0	0	0	0	0	0	0	0	0	0	0	0	0	0	0	0	0	0	0	0	0	0	0	0	0	0	0	0
LOC101884019	0	0	0	0	0	0	0	0	0	0	0	0	0	0	0	12.8794	0	0	0	0	0	0	0	0	0	0	0	0	0	0	0	0	0	0	0	0	0	0	0	0	0	0	0	0	0	0	0	0	0
si:dkey-287g12.6	0	0	0	0	0	0	0	0	0	0	0	0	0	0	0	0	0	0	0	0	0	0	0	0	0	0	89.9914	0	0	0	0	0	0	0	0	0	0	0	0	0	0	0	229.984	0	294.447	0	0	0	0
LOC101883797	0	0	0	0	0	9.77583	0	0	0	1.66062	47.2207	9.46359	0	0	27.9011	0	9.20721	0	13.1059	0	0	0	0	0	11.7804	0	0	0	0	0	3.94504	0	3.17405	0	0	61.9384	14.068	49.9926	0	8.2575	0	19.1208	0	0	4.62296	0	0	58.3167	0
LOC798783	0	0	0	0	0.95655	0	0	0	0	0	0	0	0	0	0	0	0	0	0	0	0	0	0	8.07652	0	0	0	0	0	249.851	0	0	6.62485	0	0	0	0.31365	0	0	0	0	0	0	0	0	0	0	0	0
si:ch73-112j3.1	0	0	0	0	0	0	0	0	0	0	0	0	0	38.4763	0	80.6433	0	0	0	0	0	0	0	0	0	0	0	0	0	0	0	0	0	0	0	0	0	0	0	0	0	0.483257	0	0	0	0	0	0	0
LOC101886624	0	0	0	0	0	0	0	0	0	0	0	0	0	0	0	0	0	0	0	0	0	0	0	0	0	0	0	0	0	0	0	0	0	0	0	0	0	0	0	0	0	0	0	0	0	0	0	0	0
LOC797168	0	0	0	0	0	0	0	0	0	0	0	0	0	0	0	0	0	0	0	0	0	0	0	0	0	0	0	0	0	0	0	0	0	0	0	0	0	0	0	0	0	0	0	0	0	0	0	0	0
LOC100536039	0	2.25454	0	0	153.189	0	0	0	31.6471	3.80374	0	0	0	0	0	0	0	581.462	4.22733	683.786	423.294	0	0	0	0	23.4553	0	0	18.3718	0	0	458.441	134.964	0	0	14.4197	0	0	0	0	4.8977	20.4243	0	0	0	115.921	0	0	0
LOC100537077	0	0	0	3.20076	0	50.1612	0	747.381	0	0	297.484	64.42	0	0	0	0	190.852	87.5469	0	193.822	0	0	0	0	0	218.773	169.087	0	0	0	0	40.1957	0	0	0	0	0	0	0	0	0	0	384.166	0	0	0	0	582.675	0
LOC100537265	0	0	0	0	0	0	0	0	0	0	0	0	0	144.868	0	0	0	0	0	0	0	0	33.1518	0	0	0	0	0	0	0	0	0	0	0	1.58155	0	82.5218	0	0	0	0	0	0	0	0	0	0	0	0
si:dkey-88l16.5	0	0	0	0	0	0	0	0	0	0	0	0	0	0	0	0	0	0	0	0	0	0	0	0	0	0	0	0	0	0	0	0	0	0	0	0	0	0	0	0	0	0	0	0	0	0	0	0	0
si:dkey-234h16.7	9.36658	0	0	0	0	1.82189	0	0	0	0	0	0	26.0643	0	0	0	1.53707	0	0	3.1041	0	13.4188	0	0	0	0	0	0	0	0	0	0	0	8.23511	0	0	0.333794	0	0	0	0	0	0	0	38.3916	0	0	0	0
si:rp71-1d10.6	0	0	0	0	0	0	0	0	0.86009	0	0	0	0	0	0	0	0	0	0	0	0	0	0	0	0	0	0	0	0	0	0	0	0	0	0	0	0	0	0	0	0	0	0	0	0	0	0	0	0
LOC110440205	0	0	0	0	0	0	0	0	0	0	0	0	0	0	0	0	0	0	0	0	0	0	0	0	0	0	0	0	0	0	0	0	0	0	0	0	0	0	0	0	0	0	0	0	0	0	0	0	0
LOC101882685	0	0	0	0	0	0	0	0	0	0	0	0	0	0	0	0	0	0	0	0	0	0	0	0	0	0	0	0	0	0	0	0	0	0	0	0	0	0	0	0	0	0	0	0	0	0	0	0	0
LOC100535657	0	0	0	0	16.6534	0	0	0	10.4189	3.28307	0	0	0	0	0	0	0	0	0	0	0	0	0	0	0	38.3116	0	0	6.59927	0	0	0	0	0	0	0	0	0	0	0	0	0	0	0	0	3.56012	0	0	0
LOC110440203	2.83734	0	0	0	0	0	0	0	0	1.37599	0	31.5459	0.490345	0	0	0	0	0	0	0	0	0	0	0	1.66741	0	0	0	0	0	0	0	0	0	0	0	0	0	0	0	0	0	0	0	0	0	0	0	0
LOC110440198	0	0	0	0	0	0	0	0	0	0	0	0	0	0	0	0	0	0	0	0	0	0	0	0	0	0	0	0	0	0	0	0	0	0	0	0	0	0	0	0	0	0	0	0	0	0	0	0	0
LOC101884375	0	0	0	0	0	0	0	0	0	0	0	0	0	0	74.7375	0	0	0	0	0	0	0	0	0	0	0	0	0	0	0	0	0	0	0	0	0	0	0	0	0	0	0	0	0	0	0	0	0	0
LOC110440197	0	0	140.132	0	2.06378	0	222.247	309.686	0	0	0	63.389	0	0	0	0	0	0	0	269.997	0	0	0	0	0	0.711153	0	0	0	0	1.03204	0	0	0	0	47.7059	0	0	0	0	0	0	125.744	0.656004	0	0	0	0.854148	0
and4	0	0	0	0	0	0	0	0	0	0	0	0	0	0	0	0	0	0	0	0	0	0	0	0	0	0	0	0	0	0	0	0	0	0	0	0	0	0	0	0	0	0	0	0	0	0	0	0	0
LOC108192020	0	0	0	0	0	0	0	0	0	0	0	0	0	0	0	0	0	0	0	0	0	0	0	0	0	0	0	0	0	0	0	0	0	0	0	0	0	0	0	0	0	0	0	0	0	0	0	0	0
LOC110440194	0	0	0	0	0	0	0	0	0	0	0	0	0	0	0	0	0	0	0	0	0	0	0	0	0	0	0	0	0	0	0	0	0	0	0	0	0	0	0	0	0	0	0	0	0	0	0	0	0
LOC101883314	0	0	0	0	0	0	0	0	0	0	0	0	0	0	0	0	0	0	0	0	0	0	0	0	0	0	0	0	0	0	0	0	0	0	0	0	0	0	0	0	0	0	0	0	0	0	0	0	0
LOC103912033	0	0	2.22494	12.4406	0	2.07066	0	46.8571	26.9148	0	3.03134	1.34152	0	0	0	0	0.87175	0	0	0	0	0.552402	0	0	12.0301	0	0	0	0	0	0	0	0	0	0	0	0	1.17721	0	0	0	0	0	0	0	0	0	0	0
LOC101882784	0	0	0	0	0	0	0	0	0	0	0	0	0	0	0	0	0	0	0	0	0	0	0	0	0	0	0	0	0	0	0	0	0	0	0	0	0	0	0	0	0	0	0	0	0	0	0	0	0
rims1a	0	0	0	0	0	0	0	0	0	0	0	0	0	0	0	0	0	0	0	0	0	0	0	0	0	0	0	0	0	0	0	0	0	0	0	0	0	0	0	0	0	0	0	0	0	0	0	0	0
LOC103912005	0	0	0	0	0	0	0	0	0	2.7321	0	0	0	6.63447	2.81125	0	0	0	0	0	0	0	0	2.39289	0	0	0	0	0	0	0	0.844129	0	0	0	0	0	0.595542	0	0	0	0	0	0	0.386217	0	0	0	0
LOC110440181	0	0	0	0	0	0	0	0	0	0	0	0.448878	0	0	0	0.42438	0	0	0	0	0	0	0	0	0	0	0	0	0	0	0	0	0	0	0	0	0	0	0	0	0	0	0	0	0	0	0	0	0
LOC110440179	0	0	0	0	0	0	0	0	0	0	0	0	0	0	0	0	0	0	0	0	0	0	0	0	0	0	0	0	0	0	0	0	0	0	0	0	0	0	0	0	0	0	0	0	0	0	0	0	0
LOC110440178	0	0	0	0	0	0	0	0	0	0	0	0	0	0	0	0	0	0	0	0	0	0	0	0	0	0	0	0	0	0	0	0	0	0	0	0	0	0	0	0	0	0	0	0	0	0	0	0	0
LOC110440172	0	0	22.4438	0	0	0	0	0	0	0	32.0021	0	0	0	0	0	0	0	0	0	0	0	0	0	0	0	0	0	0	0	0	0	0	0	0	0	0	0	0	0	0	0	0	0	0	0	0	0	0
LOC110440171	0	4.60887	0	0	0	0	0	1.4708	0	0	0	0	4.50699	0	0	0	0	0	0	0	0	0	7.80585	0	0	0.284666	1.35648	22.5878	4.5899	0	0	4.45079	4.26935	0	0	0	0	0	0	9.03308	0	0	0	0	0	0	0	0	0
LOC110437734	0	0	0	0	0	0	0	0	0	0	0	0	0	0	0	0	0	0	0	0	0	0	0	0	0	0	0	0	0	0	0	0	0	0	0	0	0	1.7879	0	0	0	0	0	0	0	0	0	0	0
LOC101882309	0	0	0	0	0	0	0	0	0	0	0	0	0	0	0	0	0	0	0	0	0	0	0	0	0	0	0	0	0	0	0	0	0	0	0	0	0	0	0	0	0	0	0	0	0	0	0	0	0
LOC110440153	0	0	0	0	0	0	0	0	0	0	0	0	0	0	0	0	0	0	0	0	0	0	0	0	0	0	0	0	0	0	0	0	0	0	0	0	0	0	0	0	0	0	0	0	0	0	0	0	0
LOC110440150	0	0	0	0	0	0	0	0	0	0	0	0	0	0	0	0	0	0	0	0	0	0	0	0	0	0	0	0	0	0	0	0	0	0	0	0	0	0	0	0	0	0	0	0	0	0	0	0	0
LOC103911943	0	0.328375	1.19684	0	0	0	0	18.8292	0	0	0	0	0	0	0	7.20004	0	0	0	0	0	0	0	0	0	0	0	0	0	0	0	0	0	0	0	0	0	0	0	2.06418	0	0	0	0	0	0	0	0	1.35624
LOC103911938	0	0	0	0	0	0	0	0	0	0	0	0	0	0	0	0	0	0	0	0	0	0	0	0	0	0	0	0	0	0	0	0	0	0	0	0	0	0	0	0	0	0	0	0	0	0	0	0	0
LOC110440146	0	0	0	0	0	0	0	0	0	0	0	0	0	0	0	0	0	0	0	0	0	0	0	0	0	0	0	0	0	0	0	0	0	0	0	0	0	0	0	0	0	0	0	0	0	0	0	0	0
LOC110440144	0	0	0	0	0	0	0	0	0	0	0	0	0	0	0	0	0	0	0	0	0	0	0	0	0	0	0	0	0	0	0	0	0	0	0	0	0	0	0	0	0	0	0	0	0	0	0	0	0
LOC100535964	0	0	0	0	0	0	0	0	0	0	0	0	0	0	0	0	0	0	0	0	0	0	0	0	0	0	0	0	31.689	0	0	0	0	0	0	0	0	0	0	0	0	0	0	0	0	0	0	0	0
LOC110440141	0	0	0	0	0	0	0	0	0	5.56176	0	0	0	0	0	0	0	0	0	0	0	0	0	0	0	0	0	0	0	0	0	0	0	0	0	0	0	0	0	0	7.15638	0	0	0	0	0	0	0	0
LOC101884387	0	0	0	0	0	0	0	0	0	0	0	0	0	0	0	0	0	0	0	0	0	0	0	0	0	0	0	0	0	0	0	0	0	0	0	0	0	0	0	0	0	0	0	0	0	0	0	0	0
LOC101884437	21.3795	0	0	0	0	0	0	0	0	0	0	0	0	0	0	0	0	0	0	0	0	0	0	0	0	0	0	0	0	0	0	0	0	0	0	0	0	0	0	0	0	0	0	0	0	0	0	0	0
si:dkeyp-122d12.1	153.453	0	0	0	0	0	0	0	0	0	0	0	0	0	0	0	81.9991	0	0	0	0	0	0	0	0	0	0	0	0	0	0	0	0	0	0	0	0	0	0	0	0	0	0	0	0	0	0	0	0
LOC110440138	0	0	0	0	0	0	0	0	1.2707	0	0	0	0	0	0	0	0	0	0	0	10.1788	0	0	0	0	0	0	0	0	0	0	0	8.00504	0	0	0	0	0	0	0	0	0	0	0	0	0	0	0	0
LOC110440217	0	0	0	0	0	0	0	0	0	0	0	0	0	0	0	0	0	0	0	0	0	0	0	0	0	0	0	0	0	0	0	0	0	0	0	0	0	0	0	0	0	0	0	0	0	0	0	0	0
LOC110440121	0	0	0	0	9.38881	0	0	0	0	0	21.537	0	0	0	0	0	0	0	0	0	0	0	0	0	0	0	0	0	0	0	0	0	0	0	0	0	0	0	0	0	0	0	0	0	0	0	0	0	0
LOC110440119	0	0	0	0	0	0	0	0	0	0	0	0	0	0	0	0	0	0	0	0	0	0	0	0	0	0	0	0	0	0	0	0	0	0	0	0	0	0	0	0	0	0	0	0	0	0	0	0	0
LOC103911847	0	0	0	0	0	0	0	0	0	0	0	0	0	0	0	0	0	0	0	0	0	0	0	0	0	0	0	0	0	0	0	0	0	0	0	0	0	0	0	0	0	0	0	0	0	0	0	0	0
LOC110440102	0	0	0	0	0	0	0	0	0	0	0	0	0	0	0	0	0	0	0	0	0	0	0	0	0	0	0	0	0	0	0	0	0	0	0	0	0	0	0	0	0	0	0	0	0	0	0	0	0
LOC101886928	0	0	0	0	60.8529	0	0	0	0	0	0	0	0	0	0	0	0	0	0	0	0	0	0	0	0	0	0	0	0	0	0	0	0	0	0	0	0	0	0	0	0	0	0	0	0	0	0	0	0
LOC101885677	0	0	0	0	0	0	19.1966	0	0	0	0	0	0	0	0	0	0	0	0	0	0	0	0	0	0	0	0	0	0	0	0	0	0	0	0	0	0	0	0	0	0	0	0	0	0	0	0	0	0
LOC110440091	0	283.788	434.695	0	111.1	0	0	0	0	0	0	0	0	0	931.487	799.24	0	0	119.283	0	0	0	0	0	0	0	0	0	0	0	0	0	500.91	0	0	0	0	0	0	0	0	0	0	0	1004.78	1208.87	0	0	0
LOC110440089	0	0	0	0	0	0	0	0	0	0	0	0	0	0	0	0	0	0	0	0	0	0	0	0	0	0	0	0	0	0	0	0	0	0	0	0	0	0	0	0	0	0	0	0	0	0	0	0	0
LOC100334487	0	0	0	0	0	0	0	0	0	0	0	0	0	0	0	0	0	0	0	0	0	0	0	0	0	0	0	0	0	0	0	0	0	0	0	0	0	0	0	0	0	0	0	0	0	0	0	0	0
LOC110440074	0	0	0	0	0	0	0	0	0	0	0	0	0	0	0	0	0	0	0	0	0	0	0	0	0	0	0	0	0	0	0	0	0	0	0	0	0	0	0	0	0	0	0	0	0	0	0	0	0
LOC101882493	0	0	0	0	0	0	0	0	0	0	0	0	0	0	0	0	0	0	0	0	0	0	0	0	0	0	0	0	0	0	0	0	0	0	1.57595	0	0.984252	0	0	0	0	0	0	0	0	0	0	0	0
LOC101886714	0	0	48.9326	4.63302	0	0	0	0	0	0	0	1.857	2.12599	0	0	0	71.8732	0	0	0	0	43.9267	0	0	0	0	1.19514	38.949	1.1764	0	0	0	0	0	0	0	6.2236	0	0	0	0	0	0	0	0	0	0	0	0
LOC101885123	0	0	0	0	0	0	0	0	0	0	0	0	0	0	0	0	0	0	0	0	0	0	0	0	0	0	0	0	0	0	0	0	0	0	0	0	0	0	0	0	0	0	0	0	0	0	0	0	0
LOC110440064	0	767.763	0	0	0	0	0	0	0	0	0	0	0	0	0	0	0	0	0	0	0	0	0	0	0	16.35	0	0	0	0	0	0	0	0	0	0	0	0	0	0	0	0	0	0	0	0	0	0	0
LOC101885220	0	0	0	0	0	0	0	0	0	0	0	0	0	0	0	0	0	0	0	0	0	0	0	0	0	0	0	0	0	0	0	0	0	0	0	0	0	0	0	0	0	0	0	0	0	0	0	0	0
LOC101884846	0	0	0	0	0	0	0	0	0	0	0	0	0	0	0	0	0	0	0	0	0	0	0	0	0	0	0	0	0	0	0	0	0	0	0	0	0	0	0	0	0	0	0	0	0	0	0	0	0
LOC110440050	0	0	257.999	0	0	0	0	0	0	0	0	0	0	0	0	0	0	0	3.26523	0	0	0	0	0	201.808	0	0	0	0	0	0	0	0	0	0	0	0	0	0	144.621	0	0	0	0	0	0	0	0	0
wu:fj66e11	0	0	0	0	0	0	0	0	0	0	0	0	0	0	0	0	0	0	0	0	0	0	0	0	0	0	0	0	0	0	0.685881	0	0	0	0	0	0	0	0	0	0	0	0	0	0	0	0	0	0
LOC103911663	0	0	0	0	0	0	0	28.4895	0	0	0	0	0	0	0	0	0	0	0	0	0	0	0	0	0	0	0	0	0	0	0	0	0	0	0	0	0	0	0	0	0	0	0	0	0	0	0	0	0
LOC110440047	0	0	0	0	0	0	0	0	0	0	0	0	0	0	0	0	0	0	0	0	0	0	0	0	0	0	0	0	0	0	0	0	0	0	0	0	0	0	0	0	0	0	0	0	0	0	0	0	0
LOC101886229	0	0	0	0	0	0	0	0	0	0	0	0	0	0	0	0	0	0	0	0	0	0	0	0	0	0	0	0	0	0	0	0	0	0	0	0	0	0	0	0	0	0	0	0	0	0	0	0	0
LOC110440046	0	0	0	0	0	0	0	0	0	0	0	0	0	0	0	0	0	0	0	0	0	0	0	0	0	0	0	0	0	0	0	0	0	0	0	0	0	0	0	0	0	0	0	0	0	0	0	0	0
LOC110440043	0	0	0	0	0	3.74627	1.33788	0	46.4805	0	0	0	0	0	0	0	0	0	0	0	0	0	0	0	0	2.39314	0	0	0	0	0	0	0	0	0	0	0	0	0	0	0	0	0	0	0	0	0	0	0
LOC110440039	0	0	0	0	0	0	0	0	0	0	0	0	0	0	0	0	0	0	0	0	0	0	0	0	0	0	0	0	0	0	0	0	0	0	0	0	0	0	0	0	0	0	0	0	0	0	0	0	0
LOC110440038	0	0	0	0	0	0	0	0	0	0	0	0	0	0	0	23.7718	0	0	0	0	0	0	0	0	0	0	0	0	0	0	0	0	0	0	0	0	0	0	0	0	0	0	0	0	0	0	0	0	0
LOC110440032	0	2.4981	19.2029	0	0	0	0	0	0	0	0	0	0	0	0	0	0	0	0	0	0	0	0	0	0	0	0	0	0	0	0	0	0	0	0	0	0	0	0	0	0	0	0	0	0	0	0	0	0
LOC101886574	0	0.834727	0	0	0	0	0	0	0	0	0	0	0	0	0	0	0	0	0	0	0	0	0	0	0	0	0	0	0	0	0	0	0	0	0	0	0	0	0	0	0	0	0	0	0	0	0	0	0
LOC108191007	0	0.564999	1.72995	0	0	0	7.13555	0	24.5524	0	2.56655	9.28636	0	0	0	0	0.5402	0	0	0	0	0	0	0	0	0	0	4.84042	0	0	0	0	0	0	0	3.15745	0	0	0	0	0	0	0.364664	0	0	0	0.931005	0	0
LOC110440020	0	0	0	0	0	0	0	0	0	0	0	0	0	0	0	0	0	0	0	0	0	0	0	0	0	0	0	0	0	0	0	0	0	0	0	0	0	0	0	0	0	0	0	0	0	0	0	0	0
si:ch211-163b2.2	25.1738	0	0	0	0	0	0	286.627	0	0	1.18938	0	0	0	0	0	0	0	0	0	0	0	0	0	0	7.55272	0	53.6707	0	0	0	0	0	316.861	0	0	0	0	0	0	0	0	0	0	4.41219	0	0	0	0
LOC110440019	0	0	0	0	0	0	0	0	0	0	0	0	0	0	0	0	0	0	0	0	0	0	0	0	0	0	0	0	0	0	0	0	0	0	0	0	0	0	0	0	0	0	0	0	0	0	0	0	0
LOC110440018	0	0	0	0	0	0	0	0	0	0	0	0	0	0	0	0	0	0	0	0	0	0	0	0	0	0	0	0	0	0	0	0	0	0	0	0	0	0	0	0	0	0	0	0	0	0	0	0	0
LOC110440017	0	0.249349	0	0	0	0	0	0	0	0	0.276337	0	0	0	0	0	0	0	0	0	0	0	0	0	0	0	0	0	0	0	0	0	0	0	0	0	0	0	0	0	0	0	0	0	0	0	0	0	0
LOC101887121	0	0	0	0	0	0	0	0	0	0	0	0	0	0	0	0	35.5087	0	0	0	0	0	0	0	0	0	226.961	0	0	0	0	0	0	0	0	0	0	0	0	0	0	0	0	0	0	0	0	0	0
LOC101887043	0	0	0	0	0	0	0	4.07665	0	0	0	0	0	0	0	0	155.897	0	0	0	0	0	0	0	0	0	0	0	0	0	0	0	0	0	0	0	0	160.138	0	0	0	0	0	0	0	0	0	0	0
LOC110440012	0	0	0	0	0	0	0	0	0	0	0	0	0	0	0	0	0	0	0	0	0	0	0	0	0	0	0	0	0	0	0	0	0	0	0	0	0	0	0	0	0	0	0	0	0	0	0	0	0
LOC103911506	0	0	0	0	0	0	0	0	0	0	0	0	0	0	0	0	0	0	0	0	0	0	0	0	0	0	0	0	0	0	0	0	0	0	0	0	0	0	0	0	0	0	0	0	0	0	0	0	0
im:7152855	0	0	0	0	0	0	0	0.641893	0	0	0	24.7882	0	0	0	0	0	0	0	0	0	0	0	0	0	0	0	0	0	0	0	0	0	1.70169	0	0	0	0	0	0.299515	8.21902	0	0	0	0	0	0	0	0
LOC101887134	0	0	0	0	0	0	0	0	0	0	0	0	0	0	0	0	0	0	0	0	0	0	0	0	0	0	0	0	0	0	0	0	0	0	0	0	0	0	0	0	0	0	0	0	0	0	0	0	0
LOC110440006	0	27.9241	60.9444	235.204	27.1105	40.1397	0	32.9556	0	24.9565	0	20.8685	214.346	95.6967	0	17.5169	0	0	0	18.1343	6.03344	391.639	0	18.5568	0	45.0255	18.7122	0	42.1056	19.8876	42.4511	53.5632	0	0	0	25.6785	32.9691	77.1016	0	18.1308	0	0	0	641.138	0	22.3108	34.5918	177.06	0
LOC103911468	0	0	0	0	0	0	14.8659	21.1693	0	0	0	0	0	0	0	41.3894	0	724.184	0	0	0	0	378.087	0	0	0.52207	0	1239.42	92.6942	0	0	0	0	0	0	0	0	0	0	0	0	0	0	0	0	0	0	0	0
LOC110440000	0	0	0	0	0	0	0	0	0	0	10.9411	0	0	0	0	0	0	0	0	0	0	0	0	0	0	0	0	0	0	0	0	0	0	0	0	0	0	0	0	0	0	0	0	0	0	0	0	0	0
LOC110439999	0	0	0	0	0	0	0	0	0	0	0	0	25.3882	0.0115394	0	0	0	0	0	0	0	0	0	0	0	0	0	1418.89	0	0.0208463	0	0	0	0	0	0	0	0	0	0	0	0	8.05087	0	0	0	0	0	0
LOC110439982	0	0	0	0	0	0	0	0	0	0	207.824	0	0	94.4925	0	113.62	31.5015	0	0	0	0	0	41.1615	106.893	39.6497	0	31.6159	0	0	64.0783	0	0	0	0	289.281	0	0	0	90.1092	0	0	74.629	0	76.9161	28.5661	0	0	0	0
LOC110439977	0	0	0	0	0	0	0	0	0	0	0	0	0	0	0	0	0	0	0	0	0	0	0	0	0	0	0	0	0	0	0	0	0	0	0	0	0	0	0	0	0	0	0	0	0	0	0	0	0
LOC565813	0	0	0	0	0	0	0	0	0	0	0	0	0	0	0	0	0	0	0	0	0	0	0	0	0	0	0	0	0	0	0	0	0	0	0	0	0	0	0	0	0	0	0	0	0	0	0	0	0
sb:cb230	0	0	168.79	160.95	378.704	1.84671	202.726	0	885.447	0	1.81003	252.36	0	0	0	1.39425	0.778854	1.03651	1.03539	123.355	788.361	0	0	0	0	185.611	1.56642	0	276.532	0	0	0.742575	2045.64	0	614.441	496.142	0.33825	0	0	1423.14	221.065	1.7658	485.495	4.59203	1.34132	0.899603	502.869	0	1964.14
LOC110439960	0	0	0	0	0	0	0	0	0	0	0	0	0	0	0	0	0	0	0	0	0	0	0	0	0	0	0	0	0	0	0	0	0	0	0	0	0	0	0	0	0	0	0	0	0	0	0	0	0
LOC110439957	0	0	0	0	0	126.381	0	0	0	0	0	0	0	0	0.606322	0	0	0	0	0	0	0	0	0	0	0	0	0	0	0	0	0	0	0	0	0	0	0	0	0	7.5697	0	0	0	0	0	0	0	0
LOC110439953	0	0	0	56.4246	0	0	0	0	0	0	0	0	0	0	0	0	0	0	0	0	0	0	0	0	0	0	0	0	0	0	0	0	0	0	0	0	0	0	0	0	0	0	0	0	0	0	0	0	0
LOC101884402	0	0	0	0	0	0	0	0	0	0	0	0	0	0	0	0	0	0	0	0	0	0	0	0	0	0	0	0	0	0	0	0	0	0	0	0	0	0	0	0	0	0	0	0	0	0	0	0	0
si:busm1-180g5.6	0	0	0	0	0	0	0	0	0	0	0	0	0	0	0	0	0	0	0	0	0	0	0	0	0	0	0	0	0	0	0	0	0	0	0	0	0	0	0	0	0	0	0	0	0	0	0	0	0
LOC110439943	0	0	0	0	0	0	0	0	0	0	0	0	0	0	0	0	0	0	0	0	0	0	0	0	0	0	0	0	0	0	0	0	0	0	0	0	0	0	0	0	0	0	0	0	0	0	0	0	0
LOC103909584	0	0	0	0	0	0	0	0	0	0	0	0	0	0	0	0	0	0	0	0	0	0	0	0	0	0	0	0	0	0	0	0	0	0	0	0	5.5815	0	0	0	0	0	0	0	0	0	0	0	0
LOC101886185	0	0	2.1137	0	0	0	0	0	0	0	0	0	0	0	0	0	0	0	0	0	0	0	0	0	0	0	0	0	0	0	0	0	0	0	0	0	0	0	0	0	0	0	0	0	0	0	0	0	0
LOC103911411	0	0	0	0	0	0	0	0	0	0	0	0	0	0	0	0	0	0	0	0	2.2892	0	0	0	0	0	0	0	0	0	0	0	89.9136	165.135	0	0	0	0	0	0	0	0	0	0	0	0	0	0	0
LOC110439940	0	0	0	0	0	0	0	0	0	0	0	0	0	0	0	0	0	0	0	0	0	0	0	0	0	0	0	0	0	0	0	0	0	0	0	0	0	0	0	0	0	0	0	0	0	0	0	0	0
LOC100537816	0	0	0	0	0	0	0	0	0	33.889	0	16.4932	0	0	0	0	0	0	0	0	0	0	0	0	0	0	0	0	0	0	0	0	0	0	0	0	0	0	0	0	0	0	0	0	0	0	0	1.96136	0
si:dkey-86l18.10	0	0	0	0	0	0	0	0	0	0	0	0	0	0	0	0	0	0	0	0	0	0	0	0	0	0	0	0	0	0	0	0	0	0	0	0	0	0	0	0	0	0	0	0	0	0	0	0	0
LOC103911400	0	0	0	0	0	0	0	0	0	0	0	0	0	0	0	0	0	0	0	0	0	0	0	0	0	0	0	0	0	0	0	0	0	0	0	0	0	0	0	0	0	0	0	0	0	0	0	0	0
LOC101885114	0	0	0	0	0	0	0	0.472265	0	0	0	0	0	0	0	0	0	0	0	0	0	0	0	0	0	0	0	0	0	0	0	0	0	0	0	0	0	0	0	0	0	0	0	0	0	0	0	0	0
LOC110439935	0	0	0	0	0	0	0	0	0	0	0	0	0	0	0	0	0	0	0	0	0	0	0	0	0	0	0	0	0	0	0	0	0	0	0	0	0	0	0	0	0	0	0	0	0	0	0	0	0
LOC101882548	0	0	0	0	0	8.96853	0	0	0	0	0	0	0	0	0	0	0	0	0	0	0	0	0	0	0	0	0	0	0	0	0	0	0	0	0	0	0	0	0	0	0	0	0	0	0	0	0	0	0
LOC103911386	0	0	0	0	0	0	0	0	0	0	0	0	0	0	0	0	0	0	0	0	0	0	0	0	0	0	0	0	0	0	0	0	0	0	0	0	0	0	0	0	0	0	0	0	0	0	0	0	0
si:ch211-15j1.4	0	0	0	0	0	0	0	0	0	0	0	0	0	0	0	0	0	0	0	0	2.62539	0	0	0	0	0	0	0	0	0	0	21.487	0	0	0	0	0	2.38233	0	0	0	0	0	0	0	0	0	0	0
LOC101886548	0	0	0	0	0	0	0	0	0	0	0	0	0	0	0	0	0	0	0	0	0	0	0	0	0	0	0	0	0	0	0	0	0	0	0	0	0	0	0	0	0	0	0	0	0	0	0	0	0
LOC110439929	0	0	0	0	0	0	0	0	0	0	0	0	0	0	0	0	0	0	0	0	0	0	0	0	0	0	0	0	0	0	0	0	0	0	0	0	0	0	0	0	0	0	0	0	0	0	0	0	0
si:ch73-119p20.1	0	0	0	0	0	0	0	0	0	0	0	0	0	0	0	0	0	0	0	0	0	0	0	0	0	0	0	0	0	0	0	0	0	0	0	0	0	0	0	0	0	0	0	0	0	0	0	0	0
LOC110439928	0	0	0	0	0	0	0	0	0	0	0	0	0	0	0	0	0	0	0	0	0	0	0	0	0	0	0	0	0	0	0	0	0	0	0	0	0	0	0	0	0	0	0	0	0	0	0	0	0
LOC110439926	0	0	0	0	0	0	0	0	0	0	0	0	0	0	0	0	0	0	0	0	0	0	0	0	0	0	0	0	0	0	0	0	0	0	0	0	0	0	0	0	0	0	0	0	0	0	0	0	0
LOC108190625	0	0	0	53.574	0	0	0	0	0	0	12.8238	0	0	0	0	0	0	0	0	0	0	0	0	0	0	0	0	0	0	0	0	0	0	0	0	0	0	0	0	0	0	0	0	0	0	0	0	0	0
LOC100536361	0	1.12314	0	0	0	0	0	0	0	0	0	0	0	0.264822	0	0	0	0	0	0	0.02277	0	0	0	0	0	0	0	0.775722	0	0	0	0	0	0	0	0	0	0	0	0	0	0	0	0	0	0	0	0
LOC110439920	0	0	0	0	0	0	0	0	0	0	0	0	0	0	0	0	0	0	0	0	0	0	0	0	0	0	0	0	0	0	0	0	0	0	0	0	0	0	0	0	0	0	11.3882	0	0	0	0	0	0
LOC110439917	0	0	0	0	0	0	0	0	0	0	0	0	0	0	0	0	0	0	0	0	0	0	0	0	0	0	0	0	0	0	0	0	0	0	0	0	0	0	0	0	0	0	0	0	0	0	0	0	0
LOC110439915	7.6735	42.3791	17.989	5.53994	0	0.267801	0	72.8196	0	2.5523	0	10.2045	0	87.4066	17.2526	10.6322	113.878	0	10.0441	0	0.13546	0	229.492	0.377665	0	13.3016	0	27.6143	0	0	59.5478	0	9.19211	69.1418	0	1.83727	0	13.7431	31.492	5.77859	0	0	0	30.5623	14.0923	233.182	139.287	58.6321	0
LOC103911447	0	0	0	0	0	0	0	0	0	0	0	0	0	0	0	0	11.3933	0	0	0	0	136.237	23.3764	0	0	0	0	0	0	0	0	0	0	0	0	0	0	0	0	0	0	0	0	0	0	0	0	0	0
LOC110439908	0	0	0	0	0	0	0	0	0	0	0	0	0	0	0	0	0	0	0	0	0	0	0	0	0	0	0	0	0	0	0	0	0	0	0	0	0	0	0	0	0	0	0	0	0	0	0	0	0
LOC103911289	0	0	0	0	0	0	0	0	0	0	0	0	0	0	0	0	0	0	0	0	0	0	0	0	0	0	0	0	0	0	0	0	0	0	0	0	0	0	0	0	0	0	0	0	0	0	0	0	0
LOC101884568	0	0	0	0	0	0	0	0	0	0	0	0	0	0	0	0	0	0	0	0	0	0	0	0	0	0	0	0	0	0	0	0	0	0	0	0	0	0	0	0	0	0	0	0	0	0	0	0	0
LOC110439894	0	0	0	0	0	0	0	0	0	0	0	0	0	0	0	0	0	0	0	0	0	0	0	0	0	0	0	0	0	0	0	0	0	0	0	0	0	0	0	0	0	0	0	0	0	0	0	0	0
LOC110439888	0	0	0	0	0	0	0	0	0	182.386	0	0	0	0	0	0	0	0	0	0	0	0	0	0	0	0	0	163.597	0	0	0	0	0	0	0	0	0	0	0	0	0	0	0	0	3.84479	0	0	0	0
LOC110439880	0	0	0	0	0	0	0	0	0	0	0	0	0	0	0	0	0	0	0	0	0	0	0	347.058	0	0	0	0	0	0	0	0	0	0	0	0	0	0	0	0	0	0	0	0	0	0	0	0	0
LOC101883477	0	0	0	0	0	0	0	0	0	5.58194	0	0	0	0	0	0	0	0	0	0	0	0	0	0	0	0	0	0	0	0	0	0	0	0	0	0	0	0	0	1.31541	0	292.933	0	0	0	0	0	0	0
LOC101887001	0	0	0	0	0	0	0	0	0	0	0	0	0	0	0	0	0	0	0	0	0	0	0	0	0	0	0	0	0	0	0	0	0	0	0	0	0	0	0	0	0	0	0	0	0	0	0	0	0
LOC101885030	0	0	0	0	0	0	0	0	0	0	0	0	0	0	0	0	0	0	0	0	0	0	0	0	0	0	0	0	0	0	0	0	0	0	0	0	0	0	0	0	0	0	0	0	0	0	0	0	0
LOC110437846	0	0	0	0	0	0	0	0	0	0	0	0	0	0	0	0	0	0	0	0	0	0	0	0	0	0	0	0	0	0	0	0	0	0	0	0	0	0	0	0	0	0	0	0	0	0	0	0	0
LOC110439873	0	0	0	0	0	0	0	0	0	0	0	0	0	0	0	0	0	0	0	0	0	0	0	0	0	0	0	0	0	0	0	0	0	0	0	0	0	0	0	0	0	0	0	0	0	0	0	0	0
LOC110439872	0	0	0	28.9076	0	0	0	39.8472	0	0	26.1005	28.7675	120.534	0	0	0	0	0	0	0	0	0	0	0	0	0	0	0	23.2366	0	0	0	0	0	0	0	0	25.309	0	15.5178	0	0	0	0	0	0	0	0	0
LOC103911204	0	0	0	0	0	0	0	0	0	0	0	0	0	0	0	0	0	0	0	0	0	0	0	0	0	0	0	0	0	0	0	0	0	0	0	0	0	0	0	0	0	0	0	0	0	0	0	0	0
LOC110439870	0	0	57.0426	0	0	0	0	0	0	0	0	0	0	0	0	0	57.8949	0	0	0	0	0	0	0	0	0	0	85.7733	0	0	0	0	0	1.91167	0	0	0	0	0	0	0	1.84415	0	0	0	0	0	0	0
si:dkey-48o4.1	0	0	0	0	0	0	0	0	0	0	0	0	0	0	0	0	3.717	0	0	0	0	0	0	0	0	0	0	0	0	0	0	0	0	0	0	0	0	0	0	0	0	0	0	0	0	0	0	0	0
LOC110439869	0	0	0	0	0	0	0	0	0	0	0	0	0	0	0	0	0	0	0	0	0	0	0	0	0	0	0	0	0	0	0	0	0	0	0	0	0	0	14.4412	0	0	0	0	0	0	0	0	0	0
LOC103911227	0	5.90162	0	0	0	0	0	0	0	0	0	0	0	0	0	0	0	0	0	0	0	0	0	0	0	0	0	0	0	0	0	0	0	0	0	0	0	0	0	0	0	0	1.97254	0	0	0	0	0	0
LOC103909161	0	0	0	0	0	0	0	0	0	0	0	0	0	0	0	0	0	0	0	0	0	0	0	0	0	0	0	0	0	0	0	0	0	0	0	0	0	0	0	0	0	0	0	0	0	0	0	0	0
LOC110439868	0	0	0	0	0	0	0	0	0	0	0	0	0	0	0	0	0	0	0	0	0	0	0	0	0	0	0	0	0	0	0	0	0	0	0	0	0	0	0	0	0	0	0	0	0	0	0	0	0
LOC101884027	0	0	0	0	0	0	0	0	0	0	0	0	0	0	0	0	0	0	0	0	0	0	0	0	0	0	0	0	0	0	0	0	0	0	0	0	0	0	0	0	0	0	0	0	0	0	0	0	0
LOC101883789	0	0	0	0	0	0	0	0	0	0	0	0	0	0	0	0	0	0	0	0	0	0	0	0	0	0	0	0	0	0	0	0	0	0	0	0	0	0	0	0	0	0	0	0	0	0	0	0	0
LOC110439866	0	0	0	0	0	0	0	0	0	0	0	0	0	0	0	0	0	0	0	0	0	0	0	0	0	0	0	0	0	0	0	0	0	0	0	0	0	0	0	0	0	0	0	0	0	0	0	0	0
LOC108190380	0	0	0	0	0	0	0	0	0	0	0	0	0	0	0	0	0	0	0	0	0	0	0	0	0	0	0	0	0	0	0	0	0	0	0	0	0	0	0	0	0	0	0	0	0	0	0	0	0
LOC110439860	0	0	0	0	0	0	0	0	0	0	0	0	0	0	0	0	0	0	0	0	0	0	0	0	0	0	0	0	0	0	0	0	0	0	0	0	0	0	0	0	0	0	0	0	0	0	0	0	0
LOC110439858	0	0	2.08295	0	0	0	0	0	0	0	0	0	0	0	5.0217	0	0	0	0	0	0	0	0	0	0	0	0	0	0	0	0	0	0	0	0	0	0	0	0	0	0	0	0	0	0	1.86303	0	0	0
LOC101882644	0	0	0	0	0	0	0	0	0	0	0	0	0	0	0	0	0	0	0	0	0	0	0	0	0	0	0	0	0	0	0	0	0	0	0	0	0	0	0	0	0	0	0	0	0	0	0	0	0
LOC100334891	0	0	0	0.144615	0	0	0	1.76578	0.120158	0	0	0	0	0	0	0	0	0	0	0	0	0	0	0	0	0.0993842	0	0	0	0	0	0	0	0	0	0	0	0	0	0	0	0	0	0	0	0	0	0	0
mbd5	0	0.0600316	21.7992	0	0	10.3324	0	0	0	0	0	0	0	0	0	0	0	0	0	0	0	0	0	0	0	0.623934	0	0	22.8044	0.450936	0	0	0	0	0	0	0	0	42.055	0	0	0	0	0	82.5888	0	0	0	0
LOC110439852	0	459.681	0	0	0	0	18.4839	74.2553	44.2235	0	0	187.792	0	14.2763	95.4047	0	8.56137	0	120.319	0	0	0	0	0	0	53.8816	35.2363	792.555	16.6233	0	625.922	0	0	0	0	113.382	0	0	143.235	3.33264	0	20.0386	13.985	0	0	0	0	0	0
LOC110439850	0	13.3159	0	0	0	0	0	0	0	0	0	0	0	0	0	0	0	0	0	0	0	10.4136	0	0	0	0	0	0	2.74122	0	0	0	0	0	0	8.34338	0	0	0	0	0	0	0	0	0	0	11.503	0	0
LOC110439847	0	0	0	0	0	0	0	0	0	0	0	26.5255	0	0	0	0	0	0	0	0	0	0	0	0	0	0	0	0	0	0	0	0	0	0	0	0	0	0	0	0	0	0	0	0	0	0	0	0	0
LOC110439846	0	0	0	0	0	0	0	0	0	0	0	0	0	0	0	0	0	0	0	0	0	0	0	0	0	0	0	0	0	0	0	0	0	0	0	0	0	0	0	0	0	0	0	0	0	0	0	0	0
LOC108190166	0	0	56.0951	0	0	0	0	0	0	0	0	0	0	0	0	0	0	0	0	0	0	0	0	0	0	0	0	52.8623	0	0	0	0	0	0	0	0	0	0	0	0	0	0	0	0	0	0	0	0	0
LOC101886362	0	0	0	0	0	0	0	0	0	0	0	0	0	0	0	0	0	0	0	0	0	0	0	0	0	0	0	0	0	0	0	0	0	0	0	0	0	0	0	0	0	0	0	0	0	0	0	0	0
LOC103910293	1.79347	29.2823	25.4126	4.63306	3.52119	3.12884	6.66999	0.296449	0	2.1732	3.11437	0	0	0	1.39766	17.4998	0.885382	0.590192	5.28644	7.43205	0	0	0.578304	51.5493	2.0172	2.41433	12.5446	0	0	0	2.9269	1.1149	0	29.8514	4.33406	19.7123	1.92723	37.3023	7.15749	5.35315	0	4.54669	0	0	0	2.28533	0	0	13.5604
LOC101886530	0	0	0	0	0	0	0	0	0	0	0	0	0	0	0	0	0	0	0	0	0	0	0	0	0	0	0	0	0	0	0	0	0	0	0	0	0	0	0	0	0	0	0	0	0	0	0	0	0
LOC101882751	0	0	0	0	0	0	0	0	0	0	0	0	0	0	0	2.03793	0	0	0	0	0	0	0	0	0	0	0	0	0	0	0	0	0	0	0	0	0	0	0	0	0	0	0	0	0	0	0	0	0
LOC101885639	0	23.5622	0	0	0	2.14726	0	0	0	0	0	0	0	0	0	0	0	0	0	0	0	0	0	0	0	0	0	0	0	0	0	0	0	0	0	0	0	0	0	0	0	0	0	0	0	0	0	0	17.8547
LOC103911142	0	0	0	0	0	0	0	0	0	0	0	0	0	0	0	0	0	0	0	0	0	0	0	0	0	0	0	7.45686	26.034	0	0	0	0	0	0	0	0	0	0	0	0	0	0	0	0	0	0	0	0
LOC110439832	0	0	0	0	0	0	0	0	0	0	0	0	0	0	0	0	0	0	0	0	0	0	0	0	0	0	0	0	0	0	0	0	0	0	0	0	0	0	0	0	0	0	0	0	0	0	0	0	0
LOC110439829	0	0	0	0	0	0	0	0	0	0	0	0	0	0	0	0	0	0	0	0	0	0	0	0	0	0	0	0	0	0	0	0	0	0	0	0	0	0	0	0	0	0	0	0	0	0	0	0	0
si:ch211-198e13.3	0	0	0	0	0	0	0	0	0	0	0	0	0	0	0	0	0	0	0	0	0	0	0	0	0	0	0	0	0	0	0	0	0	0	0	0	0	0	0	0	0	0	0	0	0	0	0	0	0
LOC110439827	0	0	0	0	0	0	0	0	0	0	0	0	0	0	0	0	0	0	0	0	0	0	0	0	0	0	0	0	0	0	0	0	0	0	0	0	0	0	0	0	0	0	0	0	0	0	0	0	0
LOC110439822	0	0	0	0	0	0	0	0	0	0	0	0	0	0	0	0	0	0	0	0	0	0	0	0	0	0	0	0	0	0	0	0	0	0	0	0	0	0	0	0	0	0	0	0	0	0	0	0	0
LOC110439820	0	0	0	0	0	0	0	0	0	0	0	0	0	0	0	0.517591	0	0	0	0	0	0	0	1.03353	0	0	0	3.76913	0	0	0	0	0	0	0	0	0	0	0	0	0	0	0	0	0	0	0	0	0
LOC101885499	4.98112	0	0	0	0	0	1.21498	0	1.35168	0	2.80574	0	0	0	0	0	0	0	0	0	0	0	0	0	0	0	0	0	0	0	0	0	0	0	0	0	3.17266	0	0	0	0	0	0	0	0	0	0	0	0
LOC110439814	0	0	0	0	0	0	0	0	0	0	0	0	0	0	0	0	0	0	0	0	0	0	5.69983	0	0	0	0	0	0	0	0	0	0	0	0	0	0	0	0	0	0	0	0	0	0	0	0	0	0
LOC101883628	0	0	0	0	0	0	0	0	0	0	0	0	0	0	0	0	0	0	0	0	0	0	0	0	0	0	0	0	0	0	0	0	0	0	0	0	0	0	0	0	0	0	0	0	0	0	0	0	0
LOC103911832	0	4.31755	0	0	0	0	0	0	0	0	0.858493	16.0457	0	0	0	0	0	0	0.915078	0	0	9.36173	0	0	0	0	0	0	18.233	1.37934	8.19326	0	0	0	5.86589	0.84586	0.857048	0	0	111.313	0	0	0	0	0	0.913415	0	0	0
LOC101883015	0	0	0	0	0	0	0	0	0	0	0	0	0	0	0	0	0	0	0	0	0	0	0	0	0	0	0	0	0	0	0	0	0	0	0	0	0	0	0	0	0	0	0	0	0	0	0	0	0
si:dkeyp-86b9.5	0	0.333884	12.7688	0	0	0	0	0	0	0	1.2587	0	0	0	0	0	0	0	17.456	0	0	0	0	0	93.3417	0.425453	0	0	0	0	0	66.9337	0	44.4687	0	0	0	0	0	0	70.8027	0	41.8625	0	0	0	5.19855	0	0
LOC103910306	0	0	0	0	0	0	0	0	0	0	0	0	0	0	0	0	0	0	0	0	0	0	0	0	0	0	0	0	0	0	0	0	0	0	0	0	0	0	0	0	0	0	0	0	0	0	0	0	0
LOC101882397	0	0	0	0	0	0	0	0	0	0	0	0	0	0	0	0	0	0	0	0	0	0	0	0	0	0	0	0	0	0	0	0	0	0	0	0	0	0	0	0	0	0	0	0	0	0	0	0	0
LOC110439806	0	0	0	0	0	0	0	0	0	0	0	0	0	0	0	0	0	0	0	0	0	0	120.299	0	0	0	0	0	0	0	0	0	0	0	0	0	2.88548	0	0	0	0	0	0	0	0	0	0	0	0
LOC103911048	0	0	0	0	0	0	0	0	0	0	0	0	0	0	0	0	0	0	0	0	0	0	0	0	0	0	0	0	0	0	0	0	0	0	0	0	0	0	0	0	0	0	0	0	0	0	0	0	0
si:dkey-245m3.2	0	0	0	0	0	0	0	0	0	0	0	0	0	0	0	0	0	0	0	0	0	0	0	0	0	0	7.33491	0	0	0	0	0	0	0	0	0	0	0	0	0	0	0	0	0	0	0	0	0	0
LOC110437727	0	0	0	0	0	0	0	0	0	0	0	0	0	0	0	0	0	0	0	0	0	0	0	0	0	0	0	0	0	0	0	0	0	0	0	0	0	0	0	0	0	0	0	0	0	0	0	0	0
LOC110439801	0	0	0	0	0	0	0	0	0	0	0	0	0	0	0	0	0	0	0	0	0	0	0	0	0	0	0	0	0	0	0	0	0	0	0	0	0	0	0	0	0	0	0	0	0	0	0	0	0
LOC101882662	0	0	0	0	0	0	0	0	0	0	0	0	0	0	0	0	0	0	0	0	0	0	0	0	0	0	0	0	0	0	0	0	0	0	0	0	0	0	0	0	0	0	0	0	0	0	0	0	0
LOC110439789	0	0	0	0	0	0	0	0	0	0	0	0	0	0	0	0	0	0	0	0	0	0	0	0	0	0	0	0	0	0	0	0	0	0	0	0	0	0	0	0	0	0	0	0	0	0	0	0	0
LOC103908754	0	0	0	0	0	0	0	0	0	0	0	0	0	0	0	0	0	0	0	0	0	0	0	0	0	0	0	0	0	0	0	0	0	0	0	0	0	0	0	0	0	0	0	0	0	0	0	0	0
LOC110439785	0	0	0	0	0	0	0	0	0	0	0	0	0	0	8.29587	0	0	0	0	0	0	0	0	0	0	0	0	0	0	0	0	0	0	0	0	0	0	0	0	0	0	0	0	0	0	0	0	0	0
LOC100537170	0	0	0	0	0	0	0	0	0	0	0	0	0	0	0	0	0	0	0	0	0	0	0	0	0	0	3.27026	0	0	0	0	0	0	0	0	0	0	0	0	0	0	0	0	0	0	0	0	0	0
LOC101886760	0	0	0	0	0	0	0	0	0	0	0	0	0	0	0	0	0	0	0	0	0	0	0	0	0	0	0	0	0	0	0	0	0	0	0	0	0	0	0	0	0	0	0	0	0	0	0	0	0
LOC101887188	0	0	0	0	0	0	0	0	0	0	0	0	0	0	0	0	0	0	0	0	0	0	0	0	0	0	0	0	0	0	0	1.43882	0	0	0	0	0	0	0	0	0	0	0	0	0	0	0	0	0
LOC110439758	0	0	0	0	0	0	0	0	0	0	0	0	0	0	0	0	0	0	0	0	0	0	0	0	0	0	0	0	0	0	0	0	0	0	0	0	0	0	0	0	0	0	0	0	0	0	0	0	0
LOC101887025	0	0	0	0	0	0	0	0	0	0	0	0	0	0	0	0	0	0	0	0	0	0	0	0	0	0	0	0	0	0	0	0	0	0	0	0	0	0	0	0	0	0	0	0	0	0	0	0	0
LOC110439728	0	0	0	0	0	0	0	0	0	0	0	0	0	0	0	0	0	0	0	0	0	0	0	0	0	0	0	0	0	0	0	0	0	0	0	0	0	0	0	0	0	0	0	0	0	0	0	0	0
LOC110439727	0	0	0	0	0	0	0	0	0	0	0	0	0	0	0	0	0	0	0	0	0	0	0	0	0	0	0	0	0	0	0	0	0	0	0	0	0	0	0	0	0	0	0	0	0	0	0	0	0
LOC110439712	0	0	0	0	0	0	0	0	0	0	0	0	0	0	0	0	0	0	0	0	0	0	0	0	0	0	0	0	0	0	0	0	0	0	0	0	0	0	0	0	0	0	0	0	0	0	0	0	0
LOC110439700	0	0	0	0	0	0	0	0	0	0	0	0	0	0	0	0	0	0	0	0	0	0	0	0	0	0	0	0	0	0	0	0	0	0	0	0	0	0	0	0	0	0	0	0	0	0	0	0	0
si:ch211-266c8.2	0	0	0	0	0	0	0	0	0	0	0	0	0	0	16.13	2.77825	0	0	0	0	0	0	0	14.0095	0	1.44392	0	0	0	0	0	0	0	0	0	0	0	0	0	0	0	0	0	0	0	0	0	0	0
si:dkey-27n6.5	0	0	0	0	0	0	0	0	0	0	0	0	0	0	0	0	0	0	0	0	0	0	0	0	0	0	0	0	0	0	0	0	0	0	0	0	0	0	0	0	0	0	0	0	0	0	0	0	0
LOC110439638	0	0	0	0	0	0	0	0	0	0	0	0	0	0	0	0	0	0	0	0.721867	0	0	0	0	0	0	0	110.225	0	0	0	0	0	0	0	0	0	0	0	0	0	0	0	0	0	0	0	0	0
LOC110439637	0	0	0	0	0	0	0	0	0	0	0	0	0	0	0	0	0	0	0	0	0	0	0	0	0	0	0	0	0	0	0	0	0	0	0	0	0	0	0	0	0	0	0	0	0	0	0	0	0
LOC103910944	0	0	0	0	0	0	0	0	0	0	0	0	0	0	0	0	0	0	0	0	0	0	0	0	0	0	0	0	0	0	0	0	0	0	0	0	0	0	0	0	0	0	0	0	0	0	0	0	0
LOC101882095	0	0	0	0	0	0	0	0	0	0	0	0	0	0	0	0	0	0	0	0	0	0	0	0	0	0	0	0	0	0	0	0	0	0	0	0	0	0	0	0	0	0	0	0	0	0	0	0	0
LOC110439624	0	0	0	0	0	0	0	0	0	0	0	0	0	0	0	0	0	0	0	0	0	0	0	0	0	0	0	0	0	0	0	0	0	0	0	0	0	0	0	0	0	0	0	0	0	0	0	0	0
LOC110439623	0	0	3.79836	0	0	0	0	0	0	0	0	0	0	0	3.70783	0	0	5.31603	0	0	0	0	0	0	0	0	0	0	0	0	0	0.370334	0	0	0	0	0	0	0	0.66846	0	0	0	0	0	0	0	0	0
si:dkey-62k3.5	0	0	0	0	0	0	0	69.8296	0	0	0	2.69057	0	0	0	2.75613	38.6286	0	0	0	0	70.2327	0	0	0	3.19679	0	0	29.4792	2.2693	3.56794	0	0	0	0	0	0	59.2122	0	0	0	0	0	0	30.2585	0.90942	0	0	0
LOC103910933	0	0	0	0	0	0	0	0	0	0	0	0	0	0	0	0	0	0	0	0	0	0	0	0	0	0	0	0	0	0	0	0	0	0	0	0	0	0	0	0	0	0	0	0	0	0	0	0	0
LOC110439620	0	0	0	0	0	0	0	0	0	0	0	0	0	0	0	0	0	0	0	0	0	0	0	0	0	0	0	0	0	0	0	0	0	0	0	0	0	0	0	0	0	0	12.0815	0	0	0	0	0	0
LOC103910915	0	0	0	0	293.601	0	0	0	0	0	0	0	0	0	0	0	0	0	0	0	0	0	0	0	0	0	0	0	0	0	0	0	0	0	0	0	0	0	0	0	0	0	0	0	0	0	0	0	0
LOC110439619	0	0	1.62442	0	0	0	0	0	0	0	0	0	0	0	0	0	19.9502	0	0	0	0	0	0	0	0	0	0	8.32818	0	0	0	0	0	0	0	0	0	0	0	0	0	0	0	0	0	0	0	0	0
LOC103910850	0	0	0	0	0	0	0	0	0	0	0	0	0	0	1.48382	0	0	0	0	0	0	0	0	0	0	0	0	0	0	0	0	0	0	0	0	0	0	0	0	0	0	0	0	0	0	0	0	0	0
LOC101882048	0	0	0	0	0	0	0	0	0	0	0	0	0	0	0	0	0	0	0	0	0	0	0	0	0	0	0	0	0	0	0	0	0	0	0	0	0	0	0	0	0	0	0	0	0	0	0	0	0
LOC110439603	0	0	0	0	0	0	0	0	0	0	0	79.8758	0	0	0	0	0	0	60.6491	27.3973	0	0	0	0	0	0	0	0	0	0	0	0	0	0	0	0	0	0	0	0	0	0	0	0	0	0	0	0	0
LOC110439600	0	0	0	0	0	0	0	0	0	0	0	0	0	0	0	0	0	0	0	0	0	0	0	0	0	0	0	0	0	0	0	0	0	0	0	0	0	0	0	0	0	0	3.85093	0	0	0	0	0	0
LOC110439599	0	0	0	0	0	0	0	0	0	0	0	0	0	0	0	0	0	0	0	0	0	0	0	0	0	0	0	0	0	0	0	0	0	0	0	0	0	0	0	0	0	0	0	0	0	0	0	0	0
LOC101883302	0	0	0	0	0	0	0	0	0	0	0	0	0	0	0	0	0	0	0	0	0	0	0	0	0	0	0	0	0	0	0	0	0	0	0	0	0	0	0	0	0	0	0	0	0	0	0	0	0
LOC110439594	0	0	10.6839	0	0	0	0	0	0	0	0	13.2982	0	0	0	4.70293	0	0	0	0	0	0	0	0	0	0	0	0	0	0	6.21291	0	0	0	0	0	0	0	0	0	4.59736	0	0	0	0	0	0	0	0
LOC103910502	0	0	0	0	0	0	0	0	0	0	0	0	0	0	0	0	0	0	0	0	0	0	0	0	0	0	0	0	0	0	0	0	0	0	0	0	0	0	0	0	0	0	0	0	0	0	0	0	0
LOC110439593	0	0	0	0	0	0	0	0	0	0	0	0	0	0	0	0	0	0	0	0	0	0	0	0	0	0	0	0	0	0	0	0	0	0	0	0	0	0	0	0	0	0	0	0	0	0	0	0	0
LOC101884545	0	0	0	0	0	0	0	0	0	0	0	0	0	0	0	0	0	0	0	0	0	0	0	0	0	0	0	0	0	0	0	0	0	0	0	0	0	0	0	0	0	0	0	0	0	0	0	0	0
LOC110439591	0	0	0	0	0	0	0	0	0	0	0	0	0	0	0	0	0	0	0	0	0	0	0	0	0	0	0	0	0	0	0	0	0	0	0	0	0	0	0	0	0	0	0	0	0	0	0	0	0
LOC110439577	0	0	0	0	0	0	0	1.20045	0	0	0	0	0	0	0	0	1.42244	0	0	0	0	0	0	0	0	0	0	0	0	0	0	0	0	0	0	0	0	0	0	0	0	0	0	0	0	0	0	0	0
LOC110439576	0	0	0	0	0	0	0	0	0	0	0	0	0	0	0	42.7733	0	0	0	0	0	0	0	0	0	0	0	0	0	0	0	0	0	0	0	0	0	0	0	0	0	0	0	0	0	0	0	0	0
LOC110439571	0	0	0	0	0	0	0	0	0	0	0	0	0	0	0	0	0	0	0	0	0	0	0	0	0	0	0	0	0	0	0	0	0	0	0	0	0	0	0	0	0	0	0	0	0	0	0	0	0
LOC110439568	0	0	0	0	0	0	0	0	0	0	0	0	0	0	0	0	0	0	0	0	0	0	0	0	0	0	0	0	0	0	0	0	0	0	0	0	0	0	0	0	0	0	0	0	0	0	0	0	0
LOC101886012	0	0	0	0	0	0	0	0	0	0	0	0	0	0	3.29943	0	0	0	0	14.5556	0	0	0	0	0	0	0	0	0	0	0	0	5.14633	0	0	0	0	0	0	0	0	0	0	0	0	0	0	0	0
LOC110439567	0	0.533516	0	0	0	0	0	0	0	0	0	0	0	0	0	0	0	0	0	0	0	0	0	0	0	0	0	0	0	0	0	0	0	0	0	0	0	0	0	0	0	0	0	0	0	0	0	0	0
LOC101883231	0	0	0	0	0	2.74265	0	0	0	0	0	0	0	0	0	0	0	0	0	0	0	0	0	0	0	0	0	0	0	0	0	0	0	0	0	0	0	0	0	0	0	0	0	0	0	0	0	0	0
LOC103911030	0	0	0	0	0	0	0	0	0	0	0	0	0	0	0	0	0	0	0	0	0	0	0	0	0	0	0	0	0	0	0	0	0	0	0	0	0	0	0	0	0	0	0	0	0	0	0	0	0
LOC110439565	0	0.380613	0	0	0	0	0	3.18376	0	0	3.09413	3.76761	0	3.56678	1.70203	0	8.74727	0	0	0	0	2.11293	0	3.91566	0	2.00533	0	0	2.14667	0	0	0	0	0	0	0	0	0	0	0	0	5.1026	0	0	0	0	0	0	0
si:dkey-19h16.6	0	0	0	0	0	0	0	0	0	0.379876	0	0	0	7.37404	1.95887	0	0	0	6.15183	0	0	0	0	31.0353	0	0	7.53246	32.3963	0	5.52514	0	0	0	0	4.57161	0	0.134794	0	21.6068	0.417564	0	0	0	0	0	31.9982	0	18.8647	0
LOC103910786	0	0	0	0	0	0	0	0	0	0	0	0	0	76.7334	0	0	0	0	0	0	0	0	0	0	0	0	0	0	0	208.569	0	0	0	0	0	0	0	0	0	0	0	0	0	0	0	0	0	0	0
LOC110439548	0	0	0	0	0	0	0	0	0	0	0	0	0	0	0	0	0	0	0	0	0	0	0	0	0	0	0	0	0	0	0	0	0	0	0	0	0	0	0	0	0	0	0	0	0	0	0	0	0
LOC103910720	0	0	0	0	0	0	0	0	0	0	0	0	0	0	0	0	0	0	0	0	51.1876	0	0	0	0	0	0	0	0	0	0	0	0	0	0	0	0	0	0	0	0	0	0	0	0	0	0	0	0
LOC103910710	0	0	0	0	0	0	0	0	0	0	0	0	0	0	0	0	0	0	0	0	1.64161	0	0	0	0	0	0	0	0	0	0	0	0	0	0	0	0	0	0	0	0	0	0	0	0	0	0	0	0
LOC101887041	0	0	0	0	0	0	0	0	0	0	0	0	0	0	0	0	0	0	0	0	0	0	0	0	0	0	0	0	0	0	0	0	0	0	0	0	0	0	0	0	0	0	0	0	0	0	0	0	0
LOC110439539	0	0	0	0	0	0	0	0	0	0	0	0	0	0	0	0	0	0	0	0	0	0	0	0	0	0	0	0	0	0	0	0	0	0	0	0	0	0	0	0	0	0	0	0	0	0	0	0	0
LOC110439538	0	0	0	0	0	0	0	0	0	0	0	0	0	0	0	0	0	0	0	0	0	0	0	0	0	0	0	0	0	0	0	0	0	0	0	0	0	0	0	0	0	0	0	0	0	0	0	0	0
LOC103910639	0	0	0	0	0	0	0	0	0	0	0	0	0	0	0	0	0	0	0	0	0	0	0	0	0	0	0	0	0	0	0	0	0	0	0	0	0	0	0	0	0	0	0	0	0	0	0	0	0
LOC110439515	0	0	0	0	0	0	0.410419	0	0	0	0	0	0	0	0	0	0	0	0	0	0	0	11.3937	0	0	0	0	0	0	0	0	0	0	0	0	0	0	0	0	0	0	0	0	0	0	0	0	0	0
si:ch211-136a14.4	0	0	0	0	0	0	0	0	0	0	0	73.1093	0	0	0	0	0	0	0	0	0	0	0	0	0	0	0	0	0	0	0	0	0	0	0	0	0	0	0	0	0	0	0	0	0	0	0	0	0
LOC108183730	0	0	0	0	0	0	0	0	0	0	0	0	0	0	0	0	0	0	0	0	0	0	0	0	0	0	0	0	0	0	0	0	0	0	0	0	0	0	0	0	0	0	0	0	0	0	0	0	0
LOC103911981	0	0	0	0	0	0	0	0	0	0	0	0	0	0	0	0	0	0	0	0	0	0	0	0	0	0	0	0	0	0	0	0	0	0	0	0	0	0	0	0	0	0	0	0	0	0	0	0	0
LOC110439513	0	0	0	0	0	0	0	0	0	0	0	0	0	0	0	0	0	0	0	0	0	0	0	0	0	0	0	10.5885	0	0	0	0	0	0	0	0	0	0	0	0	0	0	0	0	0	0	0	0	0
LOC101885413	0	0	0	0	0	0	0	0	0	0	0	0	0	0	0	0	0	0	0	0	0	0	0	0	0	0	0	0	0	0	0	0	0	0	0	0	0	0	0	0	0	0	0	0	0	0	0	0	0
LOC110439512	0	0	0	0	0	0	0	3.95867	0	0	0	0	0	0	0	0	0	0	0	0	0	0	0	0	0	0	0	0	0	0	0	0	0	0	0	0	4.3121	0	0	6.15342	0	0	0	0	0	0	0	0	0
LOC103910591	0	0	0	0	0	0	0	0	0	0	0	0	0	0	0	0	0	0	0	0	0	0	0	0	0	0	0	0	0	0	0	0	0	0	0	0	0	0	0	0	0	0	0	0	0	0	0	0	0
LOC103910614	0	0	0	0	0	0	0	114.818	0	0	27.7308	0	0	0	0	0	0	0	0	0	0	0	0	0	0	0	0	0	0	0	0	0	75.7817	0	0	0	0	0	0	0	0	0	0	0	0	0	0	0	0
LOC108183743	0	0	0	0	0	0	0	0	0	0	0	0	0	0	0	0	0	0	0	0	0	0	0	0	0	0	0	0	0	0	0	0	0	0	0	0	0	0	0	0	0	0	0	0	0	0	0	0	0
LOC103910632	0	0	0	0	0	0	0	0	0	0	0	0	0	206.741	0	0	0	0	0	0	0	0	0	0	0	0	0	0	0	0	0	0	0	0	0	0	0	0	0	0	0	0	0	0	0	0	0	0	0
LOC103910651	0	0	0	0	0	0	0	0	0	0	0	0	0	0	0	0	0	0	0	0	0	0	0	0	0	0	0	0	0	0	0	0	0	0	0	0	0	0	0	0	0	0	0	0	0	0	0	0	0
LOC110439503	0	0	0	0	0	0	0	0	0	0	0	0	0	0	0	0	0	0	0	0	0	0	0	0	0	0	0	0	0	0	0	0	0	0	0	0	0	0	0	0	0	0	0	0	0	0	0	0	0
LOC100334288	0	0	0	0	0	0	0	0	0	0	0	0	0	0	0	0	0	0	0	0	0	0	0	0	0	0	0	0	0	0	0	0	0	0	0	0	0	0	0	0	0	0	0	0	0	0	0	0	0
LOC110439501	0	0	0	0	0	0	0	0	0	0	0	0	0	0	0	0	0	0	0	0	0	0	0	0	0	0	0	0	0	0	0	0	0	0	0	0	0	0	0	0	0	0	0	0	0	0	0	0	0
LOC796088	0	0	0	0	0	0	0	0	0	0	0	0	0	0	0	0	0	0	0	0	0	0	0	0	0	0	0	0	0	0	0	0	0	0	0	0	0	0	0	0	0	0	0	0	0	0	0	0	0
si:dkey-51d8.11	0	0	0	0	0	0	0	0	0	0	0	0	0	0	0	0	0	0	0	0	0	0	0	0	0	0	0	0	0	0	0	0	0	0	0	0	0	0	0	0	0	0	0	0	0	0	0	0	0
LOC101885806	0	0	0	0	0	0	0	0	0	0	0	0	0	0	0	0	0	0	0	0	0	0	0	0	0	0	0	0	0	0	0	0	0	0	0	0	0	0	0	0	0	0	0	0	0	0	0	0	0
LOC101885051	0	0	0	0	0	0	0	0	0	0	0	0	0	0	0	0	0	0	0	0	0	0	0	0	0	0	0	0	0	0	0	0	0	0	0	0	0	0	0	0	0	0	0	0	0	0	0	0	0
si:dkey-29j8.3	0	0	0	0	0	0	0	0	0	0	0	0	0	0	0	0	0	0	0	0	0	0	0	0	0	0	0	0	0	0	0	0	0	0	0	0	0	0	0	0	0	0	0	0	0	0	0	0	0
LOC110437815	0	0	0	0	0	0	0	0	0	0	0	0	0	0	0	0	0	0	0	0	0	0	0	0	0	0	0	0	0	0	0	0	0	3.14993	0	0	0	0	0	0	0	0	0	0	0	0	0	0.501103	0
LOC110439478	0	0	0	0	0	0	0	0	0	0	0	0	0	0	0	0	0	0	0	0	0	0	0	0	0	0	0	0	0	0	0	0	0	0	0	0	0	4.71305	0	0	0	0	0	0	0	0	0	0	0
LOC110439476	0	0	0	0	0	0	0	0	0	0	0	0	0	0	0	0	0	0	0	0	0	0	0	0	0	0	0	0	0	0	0	0	0	0	0	0	0	0	0	0	0	0	0	0	0	0	0	0	0
LOC101883857	0	0	0	0	0	0	0	0	0	0	0	0	0	0	0	0	0	0	0	0	0	0	0	0	0	0	0	0	0	0	0	0	0	0	0	0	0	0	0	0	0	0	0	0	0	0	0	0	0
LOC110439474	0	0	0	0	0	0	0	0	0	0	0	0	0	0	0	0	0	0	0	0	0	0	0	0	0	0	0	0	0	0	0	0	0	0	0	0	0	0	0	0	0	0	0	0	0	0	0	0	0
LOC101887139	0	0	0	0	0	0	0	0	0	0	0	0	0	0	0	0	0	0	0	0	0	0	0	0	0	0	0	0	0	0	0	0	0	0	0	0	0	0	0	0	0	0	0	0	0	0	0	0	0
LOC110439457	0	0	0	0	0	0	0	0	0	0	0	0	0	0	0	0	0	0	0	0	0	256.074	0	0	0	0	0	0	0	0	0	0	0	0	0	0	0	0	0	0	0	0	0	0	0	0	0	0	0
LOC110439456	0	0	0	0	0	0	0	0	0	0	0	0	0	0	0	0	0	0	0	0	0	0	0	0	0	0	0	0	0	0	0	0	0	0	0	0	0	0	0	0	0	0	0	0	0	0	0	0	0
LOC110439598	0	0	0	0	0	0	0	0	0	0	0	0	0	0	0	0	0	0	0	0	0	0	0	0	0	0	0	0	0	0	0	0	0	0	0	0	0	0	0	0	0	0	0	0	0	0	0	0	0
LOC110439455	0	0	0	0	0	0	0	0	0	0	0	0	0	0	0	0	0	0	0	0	0	0	0	0	0	0	0	0	0	0	0	0	0	0	0	0	0	0	0	0	0	0	0	0	0	0	0	0	0
LOC101883401	0	0	0	0	0	0	0	0	0	0	0	0	0	0	0	0	0	0	0	0	0	0	0	0	0	0	0	0	0	0	0	0	0	0	0	0	0	0	0	0	0	0	0	0	0	0	0	0	0
LOC110439453	0	0	0	0	0	0	0	23.7903	0	0	0	0	0	0	0	0	0	0	0	0	0	0	0	0	0	0	0	0	0	0	0	0	0	0	0	0	0	0	0	0	0	0	0	92.0333	0	0	0	0	0
LOC110439451	0	0	0	0	0	0	0	0	0	0	0	0	0	0	0	0	0	0	0	0	0	0	0	0	0	0	0	0	0	0	0	0	0	0	0	0	0	0	0	0	0	0	0	0	0	0	0	0	0
LOC110439450	0	0	0	0	0	0	0	0.93132	0	0	0	0	56.4595	0	0	37.2959	0.278097	0	0	0	0	0	0	0	0	0	0.564667	0	1.08937	0	0	0	0	0	0	0	0.121212	0	0	0	0.421545	2.8656	0	0	0	0	0	0	0
LOC110439448	0	0	0	0	0	0	0.387897	0	0	0	0	0	0	0	0	0	0	0	0	0	0	0	0	15.529	0	0	0	0	0	0	0	0	0	0	0	0	0	0	0	0	0	0	0	0	0	0	0	0	0
LOC110439447	0	0	0	0	0	0	0	0	0	0	0	0	0	0	0	0	0	0	0	0	0	0	0	0	0	0	0	0	0	0	0	0	0	0	0	0	0	0	0	0	0	0	0	0	0	0	0	0	0
LOC110439443	0	0	0	0	0	0	0	0	0	0	0	0	0	0.536735	0	0	0	0	0	0	0	0	0	0	0	0	0	0	0	0	0	0	0	0	0	0	0	0	0	0	0	0	0	0	0	0	0	0	0
LOC101885496	0	0	0	0	0	0	0	0	0	0	0	0	0	0	0	0	3.60676	0	0	0	0	0	0	0	0	0	0	0	0	0	0	0	0	0	0	0	0	0	0	0	7.45023	0	0	0	0	0	0	0	0
tgds	0	0	12.4609	62.5174	0	0	0	0	0	0	0	0	0	0	0	0	0	0	0	0	0	0	0	1108.84	0	0	8.87501	0	0	0	107.345	0	0	0	0	0	0	0	0	0	0	0	0	0	0	0	0	0	0
LOC101885698	0	0	6.87608	0	0	0	0	0	0	0	0	0	0	0	0	0	0	0	0	0	0	0	0	0	0.930151	0.70281	0	63.1115	0	0	0	0	0	0	0	0	0	0	2.08991	0	0	0	0	0	1.32601	0	0	0	0
LOC103910489	0	0	0	0	20.6807	0	0	0	0	0	0	0	0	0	0	0	0	0	0	0	0	0	0	0	0	0	0	0	0	0	0	0	0	0	0	0	0	0	93.0686	0	0	0	0	0	0	0	0	0	0
LOC103910615	0	0	0	0	0	0	0	0	0	0	0	0	0	0	0	0	0	0	0	0	0	0	0	0	0	0	0	0	0	0	0	0	0	0	0	0	0	0	0	0	0	0	0	0	0	0	0	0	0
LOC796311	0	0	0	0	0	0	0	0	0	0	0	0	0	0	0	0	0	0	0	0	0	0	0	0	0	0	0	0	0	0	0	0	0	0	0	0	0	0	0	0	28.7011	0	0	0	0	0	0	0	0
LOC799039	0	0	0	0	0	0.7905	0	0	0	1.23883	0	0	0.302302	0.250297	0.266807	0	0	0	0	0.279391	0	5.63631	0	0	0	0	0	0	0	0	0.22179	0	0	0	0	0	0	0.446701	0	2.82947	0	0	0	0	0	0	0	0	0
LOC110437837	0	0	0	0	0	0	0	0	0	0	0	0	0	0	0	0	0	0	0	0	0	0	0	0	0	0	0	0	0	0	0	0	0	0	0	0	0	0	0	0	0	0	0	0	0	0	0	0	0
LOC110439422	0	0	0	0	0	0	0	0	0	0	0	0	0	0	0	0	0	0	0	80.1888	0	0	0	0	0	0	0	0	0	0	0	0	0	0	0	148.646	0	0	0	0	0	0	0	0	0	0	0	0	0
LOC110439421	0	0	0	0	0	0	50.2965	0	0	544.861	0	0	0	0	0	0	0	0	0	0	0	0	0	0	0	9.51239e-07	0	0	0.00241424	0	0	0	0	0	0	0	1.81028e-07	0	0	0	188.269	4.83145e-06	0	0	0	0	1.11726e-05	0	454.824
LOC110439418	0	0	0	0	0	0	0	0	0	12.8736	0	0	0	0	0	0	0	0	0	10.3016	0	0	0	0	0	0	0	0	0	0	0	0	0	0	0	0	0	0	0	0	0	0	0	0	5.95016	0	0	0	0
LOC110439417	0	0	0	0	0	0	0	0	0	0	0	0	0	0	0	0	0	361.473	0	0	0	0	0	0	0	0	0	0	0	0	0	0	0	0	0	0	0	0	0	0	0	0	0	0	0	0	0	0	0
LOC103910387	0	0	0	0	0	0	0	0	0	0	0	0	0	0	0	0	0	92.5142	0	2.17973	0	0	0	0	0	0	0	0	0	0	0	0	7.25892	0	0	0	0	0	0	0	0	0	0	0	0	0	0	0	0
LOC110439415	0	0	0	0	0	0	0	0	0	0	0	0	0	0	0	0	0	0	0	0	0	0	0	0	0	0	0	0	0	0	0	0	0	0	0	0	0	0	0	0	0	0	0	0	0	0	0	0	0
LOC103910380	0	0	0	0	0	0	0	0	0	0	0	0	0	0	0	0	0	0	0	0	0	0	0	0	0	0	0	0	0	0	0	0	0	0	0	0	0	0	0	0	0	0	0	0	0	0	0	0	0
LOC103910378	0	0	0	0	21.7634	0	0	0	0	0	0	0	0	0	0	0	0	0	0	0	0	0	0	0	0	0	34.8831	0	0	0	0	0	19.1567	0	0	0	0	0	0	0	5.12449	29.6969	0	34.7033	0	0	0	0	14.7484
LOC110439412	0	0	0	0	0	0	0	0	0	0	0	0	0	0	0	0	0	0	0	0	0	0	0	0	0	0	0	0	0	0	0	0	0	0	0	0	0	0	0	0	0	0	0	0	0	0	0	0	0
si:zfos-2131b9.2	0	0	0	0	0	0	0	0	0	0	0	0	0	0	0	0	0	0	0	0	0	0	0	0	0	0	0	0	0	0	0	0	0	0	0	0	0	0	0	0	0	0	0	0	0	0	0	0	0
LOC100006851	0	0	0	0	0	0	0	0	0	0	0	0	0	0	0	0	0	0	0	0	0	0	0	0	0	0	0	0	0	0	0	0	0	0	0	0	0	0	0	0	0	0	0	0	0	0	0	0	0
LOC110439379	0	0	0	0	0	0	0	0	0	0	0	0	0	0	0	0	0	0	0	0	0	0	0	0	0	0	0	0	0	0	0	0	0	0	0	0	0	0	0	0	0	0	0	0	0	0	0	0	0
LOC110439376	0	0	0	0	0	0	0	0	0	0	0	0	0	0	0	0	0	0	0	0	0	0	0	0	0	0	0	0	0	0	0	0	0	0	0	0	0	0	0	0	0	0	0	0	0	0	0	0	0
LOC110439374	0	0	0	0	0	0	0	3.28629	0	0	0	62.158	0	0	0	0	0	0	0	0	0	0	0	22.7406	0	9.29864	0	0	1.31122	0	0	0	0	0	0	0	0	0	0	0	0.000780841	13.4291	0	0	0	0	0	0	0
LOC110439373	0	0	0	0	0	0	0	0	0	0	0	0	0	0	0	0	0	0	0	0	0	0	0	0	0	0	0	0	0	0	0	0	0	0	0	0	0	0	0	0	0	0	0	0	0	0	0	0	0
LOC110439372	12.0669	6.69717	0	0	0	0	0	12.0229	0	0	0	0	0	0	7.35223	11.4772	30.7789	0	0	4.49526	7.8911	0	0	0	0	0	7.41898	39.4457	5.21998	11.5491	6.83258	4.78967	12.6807	0	0	0	0	0	0	42.3481	20.0807	0	4.42444	5.93233	0	5.44682	0	5.32886	8.69132
LOC110439371	0	14626.5	78.2938	49.9066	10.4035	14.8382	28.3388	18.0283	14.9416	9.3379	37.2924	0	25.1738	62.3158	134.78	11.1838	59.56	29.3053	59.5382	0	14.8282	50.2175	0	12.0771	19.8902	7.31985	15.7217	352.894	39.994	136.335	0	17.9292	0	39.7608	19.1619	7.96652	4.89354	0	39.8051	32.3472	23.0726	0	17.4005	12.6378	12.2214	8.34701	0	24.6789	34.3597
si:busm1-sl7.2	0	0	0	0	0	0	0	0	0	0	0	0	0	0	0	0	0	0	0	0	0	0	0	0	0	0	0	0	0	0	0	0	0	0	0	0	0	0	0	0	0	0	0	0	0	0	0	0	0
LOC110439370	0	50.5117	31.3203	0	0	0	0	0	0	0	0	0	0	0	61.7493	0	0	0	0	0	0	0	0	0	0	0	0	0	0	0	0	0	0	0	0	0	0	0	0	0	0	0	0	21.1485	0	0	0	1870.76	1401.46
LOC110439365	0	0	0	0	0	0	0	0	0	0	0	0	0	0	0	0	0	0	0	0	0	0	0	0	0	0	0	0	0	0	0	0	0	0	0	0	0	0	0	0	0	0	0	0	0	0	0	0	0
LOC103910447	0	0	0	0	0	0	0	0	0	0	1.38333	0	0	0	0	0	0	0	0	0	0	0	0	0	0	0	0	0	0	1.15814	0	0	0	0	0	0	0	0	0	0	0	0	0	0	0	0	0	0.211751	0
LOC110437847	0	0	0	0	0	0	0	0	0	0	0	0	0	0	0	0	0	0	0	0	0	0	0	0	0	0	0	0	0	0	0	0	0	0	0	0	0	0	0	0	0	0	0	0	0	0	0	0	0
LOC101884897	0	0	0	0	0	0	0	0	0	0	0	0	0	0	0	0	0	0	0	0	0	0	0	0	0	0	0	0	0	0	0	0	0	0	0	0	0	0	0	0	0	0	0	0	0	0	0	0	0
LOC103910420	0	0	0	0	0	0	0	0	0	0	0	0	0	0	0	0	0	50.3242	0	0	0	0	0	0	0	0	0	0	0	0	0	0	0	0	0	0	0	0	0	0	0	0	0	0	0	0	0	0	0
LOC103910424	0	0	0	0	0	0	0	0	0	0	0	0	0	0	0	0	0	0	0	0	0	0	0	0	0	0	0	0	0	0	0	0	0	0	0	0	0	0	0	0.290651	0	0	0	0	0	0	0	0	0
si:dkey-115f9.3	6.77801	0	0	0	0	0	0.393292	0	0	0	32.3957	20.3896	0	0	0	0.751913	0	11.1562	0	0	0	0	56.863	8.24419	0	0	18.2141	0	6.96777	0	0	0	34.2592	0	17.4038	0	9.65436	17.8957	41.6879	0.187523	0	0	0	0	0	0	0	16.8844	0.610487
si:dkey-21h14.3	0	0	0	0	0	0	0	0	0	0	0	0	0	0	0	0	0	0	0	0	0	0	0	0	0	0	0	0	0	0	0	0	0	0	0	0	0	0	0	0	0	0	0	0	0	0	0	0	0
LOC101885530	0	0	0	0	0	0	0	0	0	0	0	0	0	0	0	0	0	0	0	0	0	0	0	0	0	0	0	0	78.905	0	0	0	0	0	0	0	0	0	0	0	0	0	0	0	0	0	0	0	0
LOC110439338	0	0	0	0	0	0	0	0	0	0	0	0	0	0	0	0	0	0	0	0	0	0	0	0	0	0	0	0	0	0	0	0	0	0	0	0	0	0	0	0	0	0	0	0	0	0	0	0	0
LOC110439327	0	0	0	0	0	0	0	0	0	0	0	0	0	0	0	1.42454	0	0	0	0	0	0	0	0	0	0	0	0	0	0	0	0.793161	0	0	0	0	0	0	0	0	0	0	0	0	0	0	0	0	0
LOC101883403	0	0	0	0	0	0	0	0	0	0	0	0	0	0	0	0	0	0	0	0	0	0	0	0	0	0	0	0	0	0	0	0	0	0	0	0	0	0	0	0	0	0	0	0	0	0	0	0	0
LOC110439326	0	0	0	0	0	0	0	0	0	0	0	0	0	0	0	0	0	0	0	0	0	0	0	0	0	0	0	0	0	0	0	0	0	0	0	0	0	0	0	0	0	0	0	0	0	0	0	0	0
LOC110439325	0	0	0	0	0	0	0	0	0	0	0	0	0	0	0	0	0	0	0	0	0	0	0	0	0	0	0	0	0	0	0	0	0	0	0	0	0	0	0	0	0	0	0	0	0	0	0	0	0
LOC110439307	0	0	0	0	0	0	0	0	0	0	0	0	0	0	0	0	0	0	0	0	0	0	0	0	0	0	0	0	0	0	0	0	0	0	0	0	0	0	0	0	0	0	0	0	0	0	0	0	0
si:dkey-54h16.1	0	0	0	0	0	0	0	0	0	0	0	0	0	0	0	0	0	0	0	0	0	0	0	0	0	0	0	0	0	0	0	0	0	0	0	0	0	0	0	0	0	0	0	0	0	0	0	0	0
LOC110439300	0	0	0	0	0	0	0	0	0	0	0	0	0	0	0	0	0	0	0	0	0	0	0	0	0	0	0	0	0	0	0	0	0	0	0	0	0	0	0	0	0	0	0	0	0	0	0	0	0
LOC101882965	0	0	0	0	0	0	0	0	0	0	0	0	0	0	0	0	0	0	0	0	0	0	0	0	0	0	0	0	0	0	0	0	0	0	0	0	0	0	0	0	0	0	0	0	0	0	0	0	0
LOC103910311	0	0	0	0	0	0	0	0	0	0	0	0	0	0	0	0	0	0	0	0	0	0	0	0	0	0	0	0	0	0	0	0	0	0	0	0	0	0	0	0	0	0	0	0	0	0	0	0	0
LOC110439295	0	0	0	0	0	0	0	0	0	0	0	0	0	0	0	0	0	0	0	0	0	0	0	0	0	0	0	0	0	0	0	0	0	0	0	0	0	0	0	0	0	0	0	0	0	0	0	0	0
LOC103911238	0	0.654774	0	0	0	0	0	0	0	0	0	0	0	0	0.601148	0	0	0	0	0	0	0	0	0	0	9.67085	0	0	0	0	0	0	0	0	0	0	0	0	0	12.8022	87.9856	0	0	0	0	0	0	0	0
LOC101886554	0	0	0	0	0	0	0	0	0.798555	0	0	0	0	0	0	0	0	0	0	0	0	0	0	0	0	0	0	0	0	0	0	0	0	0	0	0	0	2.93219	0	0	0	0	0	0	0.625278	1.67668	0	0	0
LOC110439283	0	0	0	0	0	0	0	0	0	0	0	0	0	0	0	0	0	0	0	0	0	0	0	0	0	0	0	0	0	0	0	0	0	0	0	0	0	0	0	0	0	0	0	0	0	0	0	0	0
si:dkey-27d5.10	0	0	0	0	0	0	0	0	0	0	0	0	0	0	0	0	0	0	0	0	0	0	0	0	0	0	0	0	0	0	0	0	0	0	0	0	0	0	0	0	0	0	0	0	0	0	0	0	0
LOC110439281	0	0	0	0	0	185.845	0	0	0	0	0	0	0	0	0	0	0	0	0	0	0	0	0	0	0	0	0	0	0	0	0	0	0	0	0	0	0	0	0	0	0	0	0	0	0	0	0	0	0
LOC110439264	0	0	0	0	0	0	8.95293	0	0	0	0	0	0	0	0	0	0	0	0	0	0	0	0	0	0	25.0292	0	0	0	0	0	0	0	0	0	7.96536	0	0	0	0	0	0	0	0	0	0	0	0	0
LOC110439262	0	0	0	0	0	0	0	0	0	0	0	0	0	0	0	0	0	0	0	0	0	0	0	0	0	0	0	0	0	0	0	0	0	0	0	0	0	0	0	0	0	0	0	0	0	0	0	0	0
LOC110439261	0	0	0	0	0	0	0	0	0	0	0	0	0	0	0	0	0	0	0	0	0	0	0	0	0	0	0	0	0	0	0	0	0	0	0	0	0	0	0	0	0	0	0	0	0	0	0	0	0
LOC110439260	0	0	0	0	0	0	8.78002	0	0	0	0	0	0	0	0	0	0	0	0	0	0	0	0	0	0	0	0	0	0	0	0	0	0	0	0	0	0	0	0	0	0	0	0	0	1.87523	0	0	0	0
LOC101882645	0	0	0	0	0	0	0	0	0	0	0	0	0	0	0	0	0	0	0	0	0	0	0	0	0	0	0	0	0	0	0	0	0	0	0	0	0	0	0	0	0	0	0	0	0	0	0	0	0
LOC110439258	0	309.013	0	0	0	0	0	0	0	0	42.0726	0	0	0	68.5182	0	0	0	0	0	0	0	0	0	0	24.0082	0	0	0	0	0	0	0	0	0	0	0	0	0	0	0	0	0	0	0	0.118557	0	0	0
LOC792857	0	0	0	0	0	0	0	0	0	0	0	0	0	0	0	0	0	0	0	0	0	0	0	0	0	0	0	0	0	0	0	0	0	0	0	0	0	0	0	0	0	0	0	0	0	0	0	0	0
LOC103909383	0	0	0	0	0	0	0	0	0	0	0	0	0	0	0	0	0	0	0	0	0	0	0	0	0	0	0	0	0	0	0	0	0	0	0	0	0	0	0	0	0	0	0	0	0	0	0	0	0
si:dkey-4c23.5	0	0	0	0	0	0	0	0	0	0	0	0	0	0	0	0	0	0	0	0	0	0	0	0	0	0	0	0	0	0	0	0	0	0	0	0	0	0	0	0	0	0	0	0	0	0	0	0	0
LOC110439244	0	0	0	0	0	0	0	0	0	0	0	0	0	0	0	0	0	0	0	0	0	0	0	0	0	0	0	0	0	0	0	0	0	0	0	0	0	0	0	0	0	0	0	0	0	0	0	0	0
LOC110439217	0	0	0	0	0	0	0	0	0	0	0	0	0	0	0	0	0	0	0	0	0	0	0	0	0	0	0	0	0	0	0	0	0	0	3.96451	0	17.5343	0	0	0	0	0	0	0	0	0	0	0	0
LOC101883354	0	0	0	0	0	0	0	0	0	0	0	0	0	2.10655	0	0	0	0	0	0	0	0	0	0	0	0	0	0	0	0	0	0	0	0	0	0	0	0	0	0	0	0	0	0	0	0	0	0	0
LOC101884954	0	0	0	0	0	0	0	0	0	0	0	0	0	0	0	0	0	0	0	0	0	0	0	0	0	0	0	0	0	0	0	0	0	0	0	0	0	0	0	0	0	0	0	0	0	0	0	0	0
LOC110439205	0	0	0	0	0	0	0	0	0	0	0	0	0	0	0	0	0	0	0	0	0	3.08615	0	0	0	0	0	0	0	0	0	0	0	0	0	0	0	0	0	0	0	0	0	0	0	0	0	0	0
si:ch211-232m19.4	0	0	0	0	41.0794	0	0	0	0	0	0	0	0	0	0	47.515	0	0	0	0	0	0	0	0	0	0	0	0	0	0	0	0	0	0	0	0	0	0	0	0	0	0	0	3.57319	0	0	0	0	0
LOC110439201	0	0	0	0	0	0	0	0	0	0	0	0	0	0	0	0	0	0	0	0	0	0	0	0	0	0	0	0	0	0	0	0	0	0	0	0	0	0	0	0	0	0	0	0	0	0	0	0	0
LOC110439199	0	0	0	0	0	0	0	0	0	0	0	0	0	0	0	0	0	0	0	0	0	0	0	0	8.48632	0	0	0	0	0	0	0	4.15198	0	0	0	0	0	0	0	0	0	0	0	0	0	0	0	0
LOC110439196	0	0	0	0	0	0	1.34475	0	0	0	0	0	0	2.00007	8.30981	0	0	0	0	0	0	0	0	0	0	0	0	0	0	0	0	0	0	0	0	0	0	0	0	0	0	0	0	0	0	0	0	0	0
LOC110439182	0	0	0	0	0	0	0	0	0	0	0	0	0	0	0	0	0	0	0	0	0	0	0	0	0	0	19.3425	0	0	0	0	0	0	0	0	0	0	0	0	0	0	0	0	0	88.5716	0	0	0	0
LOC110439181	0	0	0	4.7055	0	0	0	0	0	0	0	0	0	0	0	0	0	0	0	0	0	17.7087	0	0	0	0	0	0	0	28.5266	0	0	0	0	0	0	0	0	0	0	0	0	0	0	0	0	0	0	3.31976
LOC110439179	0	0	0	0	0	0	0	0	0	0	0	0	0	0	0	0	0	0	0	0	0	0	0	0	0	0	0	0	0	0	0	0	0	0	0	0	0	0	0	0	0	0	0	0	0	0	0	0	0
si:dkeyp-73d8.5	0	0	0	0	0	0	0	17.7526	0	0	0	0	0	0	0	0	0	0	0	0	0	0	0	0	0	0	0	0	0	0	0	0	0	0	0	0	0	0	0	0	0	0	0	0	0	0	0	0	0
LOC103908727	0	0	0	0	0	0	0	0	0	0	0	0	0	0	0	0	0	0	0	0	0	9.25845	0	0	0	0	0	0	0	0	0	0	0	0	0	0	0	0	0	0	0	0	0	0	0	0	0	0	0
si:dkey-105i19.5	18.1855	131.369	81.4044	19.3599	12.1821	0	17.7428	0	10.5617	11.1857	24.438	0	15.6492	27.2943	39.1003	158.285	8.22274	23.9389	283.484	227.204	21.6804	16.7532	555.374	50.0789	32.2005	59.8395	58.3683	776.194	39.98	34.9451	0	19.2774	42.0442	22.7897	26.4411	110.994	384.925	93.4585	28.9731	17.9743	326.471	38.2941	0	0	14.1331	0	0	0	0
LOC110439167	0	0	0	0	0	0	0	0	0	0	0	0	0	0	0	0	0	0	0	0	0	0	0	0	0	0	0	94.9077	0	0	0	0	0	0	0	0	0	0	0	0	0	0	0	0	0	0	0	75.2003	0
LOC110439163	0	0	0	49.5851	0	0	0	0	0	0	0	0	0	0	0	0	0	0	0	0	0	0	0	0	0	0	0	0	0	0	61.8302	0	0	0	0	0	0	0	0	2.23595	0	0	0	0	0	0	0	0	0
LOC100334916	0	0	0	11.4827	0	0	0	0	0	0	0	0	0	0	0	0	0	0	0	0.801745	0	0	0	0	0	0	0	169.774	0	0	0	0	31.8931	0	0	0	0	0	0	0	0	0	0	0	0	0	0	0	0
LOC103910259	201.211	0	0	0	1.67441	384.403	0	0	0	0	0	41.2324	208.568	7.54254	74.5502	33.7822	0	0	173.652	0	2.3963	0	0	0	0	92.987	1.2603	24.6619	37.2693	2.5376	0	9.72864	0	2.22085	0	0	420.35	0	0	63.8709	5.82816	127.821	0	0	0	0	0	0	0
LOC110439157	0	0	0	0	0	0	0	0	0	0	0	0	0	0	0	0	0	0	0	0	0	0	0	0	0	0	0	0	0	0	0	0	0	0	0	0	0	0	0	0	0	0	0	0	0	0	0	0	0
LOC101885989	0	0	0	0	0	0	0	0	0	0	0	0	0	0	0	2.649	0	0	0	0	0	0	0	0	0	0	0	0	0	0	0	0	0	0	0	0	0	0	0	0	0	0	0	0	0	0	0	0	0
LOC103910314	0	0	0	0	0	0	0	0	0	0	0	0	0	0	0	0	0	0	0	0	0	0	0	0	0	0	0	0	0	0	0	0	0	0	0	0	0	0	0	0	0	0	0	0	0	0	0	0	0
si:dkey-20j1.2	0	0	0	0	0	0.361638	0	0	0	0	0	0	0	0	0	0	0	0	0	0	0	0	0	0	0	0	0	0	0	0	0	1.16433	0	0.74475	0	0	0	0	0	1.24653	0	0	0	0	0	0	0	0	0
LOC110439142	0	0	0	0	0	0	0	0	0	0	0	0	0	0	0	8.26301	2.95919	0	0	0	0	0	0	3.35523	0	0	0	0	0	0	0	0	0	0	0	0	0	0	0	0	0.0151678	0	0	0	0	0	0	0	0
LOC110439140	0	0	7.55978	0	0	0	0	0	0	0	0	0	0	0	0	0	4.67583	0	0	0	0	0	0	0	0	0	0	0	0	0	0	0	0	0	0	0	0	4.02442	0	0	0	0	0	0	0	0	0	0	0
LOC103910254	0	0	0	0	0	0	0	0	0	0	0	0	0	0	0	0	0	0	0	0	0	0	0	0	0	0	0	0	0	0	0	0	0	0	0	0	0	0	0	0	0	0	0	0	0	0	0	0	0
LOC110439137	0	0	0	0	0	0	0	0	0	0	0	0	0	0	0	0	0	0	0	0	0	0	0	0	0	0	0	0	0	0	0	0	0	0	0	0	0	0	0	29.8858	2.93338	0	0	0	0	0	32.3663	0	0
LOC110439134	0	0	0	0	0	0	0	0	0	0	0	0	0	0	0	0	0	0	0	0	0	0	0	0	0	0	0	0	0	0	0	0	0	0	0	0	0	0	0	0	0	0	0	0	0	0	0	0	0
LOC103909840	110.707	0	0	0	0	0	0	0	0	0	0	0	0	0	0	0	0	0	0	0	0	0	0	0	0	0	0	0	0	0	0	0	0	0	0	0	0	0	0	0	0	0	0	0	0	0	0	0	0
LOC101886343	0	0	0	0	0	2.43483	0	0	0	0	0	0	0	0	0	0	0	0	0	0	0	0	0	0	0	0	0	0	0	0	0	0	0	0	3.36433	0	0	0	0	0	0	0	0	0	0	0	0	0	0
ccl39.7	0	0	0	0	0	0	0	0	0	64.2532	0	0	0	0	0	0	0	0	0	291.302	0	0	0	8.5994	0	0	0	0	0	0	0	0	0	0	0	0	0	0	0	0	0	0	0	0	0	0	0	0	0
LOC103909479	0	0	0	0	0	0	0	0	0	0	0	0	0	0	0	0	0	0	0	0	0	0	0	0	0	1.62044	0	0	0	0	0	0	0	0	0	0	0	0	0	0	0	0	0	0	0	0	0	0	0
ccl39.9	0	0	0	0	0	0	0	0	0	0	0	0	0	0	0	0	0	0	0	0	0	0	0	0	0	0	0	0	0	0	0	0	0	0	0	0	0	0	0	0	0	0	0	0	0	0	0	0	0
LOC103910249	0	0	0	0	0	0	0	0	0	0	0	0	0	0	0	0	0	0	0	0	0	0	0	0	0	0	0	0	0	0	0	0	0	0	0	0	0	0	0	0	0	0	0	0	0	0	0	0	0
LOC110439701	0	0	0	0	0	0	0	0	0	0	0	0	0	0	0	0	0	0	0	0	0	0	0	0	0	0	0	0	0	0	0	0	0	0	0	0	0	0	0	0	0	0	0	0	0	0	0	0	0
LOC110439128	0	0	0	0	1.07139	0.9593	0	0	0	0	0	0	0	1.13856	0	0	0	0	0	0	0	0	0	0	0	0	0	0	0	0	0	0	0	0	0	4.94925	0	0	0	0	0	0	0	0	0	0	0	0	0
LOC103909743	0	0	0	0	0	0	0	0	0	0	0	0	0	0.535903	1.13758	0	1.07901	0	0	0	0	0	0	0	0	0	0	0	0	0	0	0	0	0	0	0	0	0	0	0	0	0	0	0	0	0	0	0	0
LOC103909694	0	39.8095	35.9874	18.6529	142.606	48.9036	8.99332	63.6978	53.6214	73.3104	0	13.7376	231.132	96.9618	0	100.752	75.5314	48.5972	0	235.372	5.50198	34.0066	0	0	0	34.8892	120.719	0	121.473	124.797	90.436	74.0793	21.3194	4.66576	0	19.9988	58.2979	152.667	0	71.7847	0	0	208.337	96.5831	222.769	0	26.77	271.217	0
LOC110439120	0	0	0	0	0	0	0	0	0	0	0	0	0	0	0	0	0	0	0	0	0	0	0	0	0	0	0	0	0	0	0	0	0	0	0	0	0	0	0	0	0	0	0	0	0	0	0	0	0
LOC110439117	0	0	0	0	0	0	0	0	0	0	0	0	0	0	2.1271	0	0	0	0	0	0	0	0	0	0	0	0	0	0	0	0	0	0	0	0	0	0	0	0	0	0	0	0	0	0	0	0	0	0
LOC101883646	0	0	0	0	0	0	0	0	0	0	0	0	0	0	0	0	0	0	0	0	0	0	0	0	0	0	0	0	0	0	0	0	0	0	0	0	0	0	0	0	0	0	0	0	0	0	0	0	0
LOC110439115	0	0	0	22.6704	0	0	0	0	0	0	0	0	0	0	0	0	0	0	0	0	0	0	0	0	0	0	156.317	0	100.751	0	0	0	0	0	0	0	0	0	0	0	0	0	0	0	0	0	0	0	0
LOC101886225	0	0	0	0	0	0	0	0	0	0	0	0	0	0	1.35602	0	1.28814	1.14497	0	0	0	0	0	0	0.51929	0	0	0	1.68276	0	0	0	0	0	0	0.531303	0.186946	0	0	0	1.30435	0	0	0	0	0	0.79574	0	0
LOC103911829	0	0	0	0	0	0	0	0	0	0	0	0	0	0	0	0	0	0	0	0	0	0	0	0	0	0	0	0	0	0	0	0	0	0	0	0	0	0	0	0	0	0	0	0	0	0	0	0	0
LOC110439102	0	0	0	0	0	0	0	0	0	0	0	0	0	0	0	0	0	0	0	0	0	0	0	0	0	0	0	0	0	0	0	0	0	0	0	0	0	0	0	0	0	0	0	0	0	0	0	0	0
LOC110439080	0	0	0	0	0	0	0	0	46.7283	0	0	66.7616	0	0	0	0	0	0	0	16.1777	0	0	0	0	0	388.608	0	0	0	0	0	0	0	0	0	0	0	0	0	0	0	0	0	0	0	0	0	0	0
LOC101886638	0	0	0	0	0	0	0	0	0	0	0	0	0	0	0	0	0	0	0	0	0	0	0	0	0	0	0	0	0	0	0	0	0	0	0	0	0	0	0	0	0	0	0	0	0	0	0	0	0
LOC101882289	0	0	0	0	0	0	0	0	0	0	0	0	0	0	0	0	0	0	0	0	0	0	0	0	0	0	0	0	0	0	0	0	0	0	0	0	0	0	0	0	0	0	0	0	0	0	0	0	0
si:dkey-93m18.3	0	0	0	0	0	0	0	0	0	0	0	0	0	0	35.1972	47.5272	0	0	0	0	0	0	0	0	0	0	0	0	0	0	0	0	0	0	0	0	0	0	0	0	114.345	0	0	0	0	0	0	0	0
si:ch211-213i16.3	0	0	0	0	0	0	0	0	0	0	0	0	0	0	0	0	0	0	0	0	0	0	0	0	0	0	0	0	0	0	0	0	0	0	0	0	0	0	0	0	0	0	0	0	0	0	0	0	0
LOC110439050	0	61.8091	0	3.73163	0	1.04518e-05	0	0	0	0	0	15.7868	0	0	0	0	0	0	0	0	0	0	0	0	0	0	0	0	0	0	0	0	0	0	0	0	0	0	0	0	0	0	0	0	0	0	0	0	14.6122
LOC101882855	0	0	0	0	0	0	0	0	0	0	0	0	0	0	0	0	0	0	0	0	0	0	0	0	0	0	0	0	0	0	0	0	0	0	0	0	0	0	0	0	0	0	0	0	0	0	0	0	0
LOC103909167	0	0	0	0	0	0	0	0	0	0	0	0	0	0	0	0	0	0	0	0	0	0	0	0	0	0	0	0	0	0	0	0	0	0	0	0	0	0	0	0	0	0	0	0	5.41016	0	0	0	0
si:dkey-61m24.1	0	0	0	0	0	0	0	0	0	0	0	0	0	0	0	0	0	0	0	0	0	0	0	0	0	0	0	0	0	0	0	0	0	0	0	0	0	0	0	0	0	0	0	0	0	0	0	0	0
si:ch211-260c23.1	0	0	0	0	0	0	0	0	0	0	0	0	0	0	0	0	0	0	0	0	0	0	0	0	0	0	0	0	0	0	0	0	0	0	0	0	0	0	0	0	0	0	0	0	0	0	0	0	0
LOC110439043	0	0	0	0	0	0	0	0	0	0	0	0	0	0	0	0	0	0	0	0	0	0	0	0	0	0	0	0	0	0	0	0	0	0	0	0	0	0	0	0	0	0	0	0	0	1.85031	0	1.79847	0
LOC103909527	0	0	0	0	0	0	0	0	0	0	0	0	0	0	0	0	0	0	0	0	0	0	0	0	0	0	0	0	0	0	0	0	0	0	0	0	0	0	0	0	0	0	0	0	0	0	0	0	0
LOC110439042	0	0	0	0	0	0	0	0	0	0	0	0	0	0	0	0	0	0	0	0	0	0	0	0	0	0	0	0	0	0	0	0	0	0	0	0	0	0	0	0	0	0	0	0	0	0	0	0	0
LOC101885646	0	0	0	0	0	0	0	0	0	0	0	0	0	0	0	0	0	0	0	0	0	0	0	0	0	0	0	0	0	0	0	0	0	0	0	0	0	0	0	0	0	0	0	0	0	0	0	0	0
LOC110439040	0	0	0	0	0	0	0	0	0	0	0	0	0	0	0	0	0	0	0	0	0	0	0	0	0	0	0	12.6315	0	0	0	0	0	0	0	0	0	0	0	0	0	0	0	0	0	0	0	0	0
LOC110439038	0	0	0	0	0	0	0	0	0	0	0	0	0	0	0	0	0	0	0	0	0	0	0	0	0	0	0	0	0	0	0	0	0	0	0	0	0	0	0	0	0	0	0	0	0	0	0	0	0
LOC103910996	0	0	0	0	0	0	0	0	0	0	0	0	0	0	0	0	0	0	0	0	0	0	0	0	0	0	0	0	0	0	0	0	0	0	0	0	0	0	0	0	0	0	0	0	0	0	0	0	0
LOC110439035	0	0	0	0	0	0	0	0	0	0	0	0	0	0	0	0	0	0	0	0	0	0	0	0	0	0	0	0	0	0	0	0	0	0	0	0	0	0	0	0	0	0	0	0	0	0	0	0	0
LOC110439034	0	0	0	0	0	0	0	0	0	0	0	0	0	0	0	0	0	0	0	0	0	0	0	0	0	0	0	0	0	0	0	0	0	0	0	0	0	0	0	0	0	0	0	0	0	0	0	0	0
LOC103909007	0	0	0	0	0	0	0	0	0	0	0	0	0	0	0	0	0	0	0	0	0	0	0	0	0	0	0	0	0	0	0	0	0	0	0	0	0	0	0	0	0	0	0	0	0	0	0	0	0
LOC108183693	0	0	3.72054	0	0	0	0	0	0	0	0	0	0	0	13.1092	0	0	0	0	0	0	0	0	0	0	0	0	0	0	0	0	0	0	0	0	0	0	0	0	0	0	0	0	0	0	0	56.4536	0	0
LOC110439010	0	0	0	0	0	0	0	0	0	0	0	0	0	0	0	0	0	0	0	0	0	0	0	0	0	0	0	0	0	0	0	0	0	0	0	0	0	0	0	0	0	0	0	0	0	0	0	0	0
LOC110439007	0	0	0	0	0	0	0	0	0	0	0	0	0	0	0	0	0	0	0	0	0	0	0	0	0	0	0	0	0	0	0	0	0	0	0	0	0	0	0	0	0	0	0	0	0	0	0	0	0
LOC110439006	0	0	0	0	0	0	0	0	0	0	0	0	0	0	0	0	0	0	0	0	0	0	0	0	0	0	0	0	0	0	0	0	0	0	0	0	0	0	0	0	0	0	0	0	0	0	0	0	0
LOC103908895	0	0	0	0	0	0	0	0	0	0	0	0	0	0	14.9465	0	0	0	0	0	0	0	0	0	0	0	0	0	0	0	0	0	0	0	0	0	0	0	0	0	0	0	0	0	0	0	0	0	0
si:ch211-229g11.5	0	0	0	0	0	0	0	0	0	0	0	0	0	0	0	2.42092	0	0	0	0	0	0	0	0	0	0	0	0	0	0	0	0	0	0	0	0	0	0	0	0	0	0	0	0	0	0	0	0	0
si:ch211-229g11.6	0	0	0	0	0	0	0	0	0	0	0	0	0	0	0	0	0	0	0	0	0	0	0	0	0	0	0	0	0	0	0	0	0	0	0	0	0	0	0	0	0	0	0	0	0	0	0	0	0
LOC110439004	0	0	0	0	0	0	0	0	0	0	0	0	0	0	0	0	0	0	0	0	0	0	0	0	0	0	0	0	0	0	0	0	0	0	0	0	0	0	0	0	0	0	0	0	0	0	0	0	0
LOC103908819	0	0	0	0	0	0	0	0	0	0	0	0	0	0	0	0	0	0	0	0	0	0	0	0	0	0	0	0	0	0	0	0	0	0	0	0	0	0	0	0	0	0	0	0	0	0	0	0	0
si:dkey-245m3.1	0	0	0	0	0	0	0	0	0	0	0	0	0	0	0	0	0	0	0	0	0	0	0	0	0	0	0	0	0	0	0	0	0	0	0	0	0	0	0	0	0	0	0	0	0	0	0	0	0
LOC110439000	0	0	0	0	0	0	0	0	0	0	0	0	0	0	0	0	0	0	0	0	0	0	0	0	0	0	0	0	0	0	0	0	0	0	0	0	0	0	0	0.0107412	0	0	0	0	0	0	0	0	0
si:ch211-116o3.6	0	0	0	0	0	0	0	0	0	0	0	0	0	0	0	0	0	0	0	0	0	0	0	0	0	0	0	0	0	0	0	0	0	0	0	0	0	0	0	0	0	0	0	0	35.1195	0	0	0	0
LOC110438994	0	0	0	0	0	0	0.424376	0	0	0	0	0	0	2.32116	0	0.156003	34.7377	0	0	1.92116	1.55859	0	0	0	0	0	1.40888	0	0	0	0	1.79679	4.3024	0	0	0.215807	0	0	18.5467	0	0	0	0	0	0	0	0	0	0
LOC110438993	0	0	0	0	0	0	0	0	0	0	0	0	0	0	0	0	0	0	0	0	0	0	0	0	0	0	0	0	0	0	0	0	0	0	0	0	0	0	0	0	0	0	0	0	0	0	0	0	0
LOC103909798	0	0	0	0	0	0	0	0	0	0	0	0	0	0	0	0	0	0	0	0	0	0	0	0	0	0	0	0	0	0	0	0	0	0	0	0	0	0	0	0	0	0	0	0	0	0	0	0	0
si:ch211-143l19.3	0	0	0	0	0	0	0	0	0	0	0	0	0.71012	0.589858	0	0	17.6408	0	0	0	0	0	0	0	0	0	0	0	0	0	0	0	0	0	0	0	0	0	0	0	0	0	0	0	0	0	0	0	0
si:dkey-184j23.1	0	0	0	0	0	0	0	0	0	0	0	0	0	0	0	0	5.72993	0	0	0	0	0	0	0	0	0	0	0	0	0	0	0	0	0	0	0	0	0	0	9.92162	0	0	0	0	0	0	0	0	0
LOC110438983	0	0	0	0	0	0	0	0	0	0	0	0	0	0	0	0	0	0	0	0	0	0	0	0	0	0	0	0	0	0	0	0	0	0	0	0	0	0	0	0	0	0	0	0	0	0	0	0	0
LOC103910313	0	0	0	0	0	0	0	0	0	0	0	0	0	0	0	0	0	0	0	0	0	0	0	0	0	0	0	0	0	0	0	0	0	0	0	0	0	0	0	0	0	0	0	0	0	0	0	0	0
LOC110438977	0	0	0	0	0	0	0	0	0	0	0	0	0	0	0	0	0	0	0	0	0	0	0	0	0	0	0	0	0	0	0	0	0	0	0	0	0	0	0	0	0	0	0	0	0	0	0	0	0
LOC110438976	0	0	0	0	0	0	0	0	0	0	0	0	0	0	0	0	0	0	0	0	0	0	0	0	0	0	0	0	0	0	0	0	0	0	0	0	0	0	0	0	0	0	0	0	0	0	0	0	0
LOC110438972	0	0	0	6.73719	0	0	0	0	0	0	0	0	0	0	0	0	0	0	0	0	0	0	0	0	0	0	0	0	0	0	0	0	0	0	0	0	0	0	0	0	0	0	0	0	0	0	0	0	0
LOC110438969	0	0	0	0	0	0	0	0	0	0	0	0	0	0	0	0	0	0	0	0	0	0	0	0	0	0	0	0	0	0	0	0	0	0	0	0	0	0	0	0	0	0	0	0	0	0	0	0	0
LOC101885660	0	0	0	0	0	0	0	0	0	0	0	1.8715	0	0	0	0	0	0	0	0	0	0	0	0	0	0	0	0	0	0	0	0	0	0	0	0	0	0	0	0	0	0	0	0	0	0	0	0	0
LOC110438968	0	0	0	0	0	0	0	0	0	0	0	0	0	0	0	0	0	0	0	0	0	0	0	0	0	0	0	0	0	0	0	0	0	0	0	0	0	0	0	0	0	0	0	0	0	0	0	0	0
LOC110438945	0	0	0	0	0	0	0	0	0	0	0	0	0	0	0	0	0	0	0	0	0	0	0	0	0	0	0	0	0	0	0	0	0	0	0	0	0	0	0	0	0	0	0	0	0	0	0	0	0
LOC110438940	0	0	0	0	0	0	7.00051	0	0	0	0	0	0	0	0	0	0	0	6.27078	0	0	0	0	0	0	0	0	0	0	0	0	0	0	0	0	0	0	0	0	0	0	0	0	0	0	0	0	0	0
LOC110438937	0	0	0	0	0	0	0	0	0	0	0	0	0	0	0	0	0	0	0	0	0	0	0	0	0	0	0	0	0	0	0	0	0	0	0	0	0	0	0	0	0	0	0	0	0	0	0	0	0
LOC108191711	0	0	0	0	0	0	0	0	0	0	0	0	0	0	0	0	0	0	0	0	0	0	0	0	0	0	26.8527	0	0	0	0	0	0	0	0	0	0	0	1.3789	0	0	0	0	0	0	0	0	0	0
LOC110438934	0	0	0	0	0	0	0	0	0	0	0	0	0	0	0	0	0	0	0	0	0	0	0	0	0	0	0	0	0	0	0	0	5.10685	0	0	0	0	0	0	0	0	0	0	0	0	0	0	0	0
LOC110438933	0	0	0	0	0	0	0	0	0	0	0	0	0	0	0	0	0	0	0	0	0	0	0	0	0	0	0	0	0	0	0	0	0	0	0	0	0	0	0	0	0	0	0	0	0	0	0	0	0
LOC110438931	0	0	0	0	0	0	0	0	0	0	0	0	0	0	0	0	0	0	0	0	0	0	0	0	0	0	0	260.566	0	0	0	0	0	0	0	0	0	0	0	0	0	0	0	0	0	0	0	0	0
LOC101882875	0	0	0	0	0	0	2.63356	0	15.1235	0	0	4.76361	0	0.93421	0	0	0	2.92777	1.24702	7.48827	0.402267	0	0	0	0	0.284473	0	0	0.307054	0	0	0	0.711073	0	5.50231	0	0	0	0	0	0	0	1.13689	0	0	0	0	0	0
LOC110438924	0	0	0	0	0	0	0	0	0	0	0	0	0	0	0	0	0	0	0	0	0	0	0	0	0	0	0	0	0	0	0	0	0	0	0	0	0	0	0	0	0	0	0	0	0	0	0	0	0
LOC101886550	0	0	0	7.63924	0	0	0	0	0	0	0	0	0	0	0	0	27.5384	0	0	0	0	0	0	0	0	0	0	0	0	0	0	0	0	0	0	0	0	33.287	0	0	0	0	0	0	0	0	0	0	0
LOC110438913	0	0	0	0	0	0	0	0	0	0	0	0	0	0	0	0	0	0	0	0	0	0	0	0	0	0	0	0	0	0	0	0	0	0	0	0	0	0	0	0	0	0	0	0	0	0	0	0	0
LOC110438908	0	0	0	0	1.16948	0	0	0	0	0	0	3.25946	0	0	0	0	0	0	0	0	0	0	0	0	0	0	0	0	0	0	0	0	0	0	0	0	0	0	0	2.567	0	0	0	0	0	0	0	0	0
LOC110438906	0	0	0	0	0	0	0	0	0	0	0	0	0	0	0	0	0	0	0	0	0	0	0	0	0	0	0	0	0	0	0	0	0	0	0	0	0	0	0	0	0	0	0	0	0	0	0	0	0
LOC103911808	0	0	0	0	0	0	0	0	0	0	0	0	0	0	0	0	0	0	0	0	0	0	0	0	0	0	0	0	0	0	0	0	0	0	0	0	0	0	0	0	0	0	0	0	0	0	0	0	0
LOC110438886	0	0	0	0	0	0	0	0	0	0	0	0	0	0	0	0	0	0	0	0	0	0	0	0	0	0	0	0	0	0	0	0	0	0	0	0	0	0	0	0	0	0	0	0	0	0	0	0	0
si:ch211-265m20.8	13.7459	0	0	0	0	0.443785	0	0	0	0	0	0	0	0	0	69.5153	0	0	0	0.300932	0	0	0	0	0	0	0	0	52.3662	0	0	62.8062	74.4239	0.227625	0	61.2969	0	107.385	0	0	0	0	0	34.6072	0	0	0	0	0
LOC110438868	0	0	0	0	0	0	0	0	0	0	0	0	0	0	0	0	0	0	0	0	0	0	0	0	0	0	0	0	0	0	0	0	0	0	0	0	0	0	0	0	0	0	0	0	0	0	0	0	0
LOC110438858	0	0	0	0	0	0	0	0	0	0	0	0	0	0	0	0	0	0	0	0	0	0	0	0	0	0	0	0	0	0	0	0	0	0	0	0	0	0	0	0	0	0	0	0	0	0	0	0	0
LOC101884771	0	0	0	0	0	0	0	0	0	0	0	0	0	0	0	0	0	0	0	0	0	0	0	0	0	0	0	0	0	0	0	0	0	0	0	0	0	0	0	0	0	0	0	0	0	0	0	0	0
LOC110438857	0	0	0	0	0	0	0	0	0	0	0	0	0	0	0	0	0	0	0	0	0	0	0	0	0	0	0	0	0	0	0	0	0	0	0	0	0	0	0	0	0	0	0	0	0	0	0	0	0
LOC110438846	0	0	0	0	0	0	0	0	0	0	0	0	0	0	0	0	0	0	0	0	0	0	0	0	0	0	0	0	0	0	0	0	0	0	0	0	0	0	0	0	0	0	0	0	0	0	0	0	0
LOC103911738	0	0	0	0	0	0	0	0	0	0	0	0	0	0	0	0	0	0	0	0	0	0	0	0	0	0	0	0	0	0	0	0	0	0	0	0	0	0	0	0	0	0	0	0	0	0	0	0	0
LOC110438845	0	0	0	0	0	0	0	0	0	0	0	0	0	0	0	0	0	0	0	0	0	0	0	0	0	0	0	0	0	5.98194	0	0	0	0	0	0	0	0	0	0	0	0	0	0	0	0	0	0	0
LOC103912008	0	0	0	0	0	0	0	0	0	0	0	0	0	0	0	0	0	0	0	0	0	0	0	0	0	0	0	0	0	0	0	0	0	0	0	0	0	0	0	0	0	0	0	0	0	0	0	0	0
LOC110438838	0	0	0	0	0	0	0	0	0	0	0	0	0	0	0	0	0	0	0	0	0	0	0	0	0	0	0	0	0	0	0	0	0	0	0	0	0	0	0	0	0	0	0	0	0	0	0	0	0
LOC101884827	286.432	0	0	0	0	0	0	0	7.52056	0	0	0	0	0	0	35.3751	0	0	0	0	0	0	0	0	0	19.7617	0	0	0	0	0	89.1774	0	0	0	0	0	0	0	0	0	0	0	0	0	0	0	0	0
LOC110438834	0	0	0	0	0	0	0	0	0	0	0	0	0	0	0	0	0	0	0	0	0	0	0	0	0	0	0	0	0	0	0	0	0	0	0	0	0	0	0	0	0	0	0	0	0	0	0	0	0
LOC110438830	0	432.183	1281.02	0	0	0	25.6815	780.39	0	0	0	748.513	0	0	567.856	0	76.5585	0	0	0	0	0	0	0	0	1010.52	0	7639.01	96.8608	0	0	0	0	0	0	0	632.895	230.528	0	0	0	797.658	0	0	0	0	0	0	0
LOC110438829	0	0	0	0	0	0	0	0	0	0	0	0	0	0	0	0	0	0	0	0	0	0	0	0	0	0	0	0	0	0	0	0	0	0	0	0	0	0	0	0	0	0	0	0	0	0	0	0	0
LOC110438822	0	0	0	0	0	0	0	0	0	0	0	0	0	0	0	0	0	0	0	0	0	0	0	0	0	0	0	0	0	0	0	0	0	0	0	0	0	0	0	0	0	0	0	0	0	0	0	0	0
LOC103911509	0	0	0	0	0	0	0	0	0	0	0	0	0	0	0	0	0	0	0	0	0	0	0	0	0	0	0	0	0	0	0	0	0	0	0	0	0	0	0	0	0	0	0	0	0	0	0	0	0
LOC110438805	0	0	0	0	0	0	0	0	0	0	0	0	0	0	0	0	0	0	0	0	0	0	0	0	0	0	0	0	0	0	0	0	0	0	0	0	0	0	0	0	0	0	0	94.028	0	0	0	0	0
LOC108181214	0	0	0	0	0	0	0	0	0	0	0	0	0	0	0	0	0	0	0	0	0	0	0	0	0	0	0	0	0	0	0	0	0	0	0	0	0	0	0	0	0	0	0	0	0	0	0	0	0
LOC110438788	0	0	220.414	28.7192	0	0	0	0	0	0	0	0	0	407.96	0	0	46.7651	0	372.73	0	0	0	0	0	0	0	0	0	0	0	0	0	0	0	0	0	0	0	0	126.374	0	33.1259	0	0	0	0	0	0	0
si:dkey-286h2.5	0	0	0	0	0	0	0	0	0	0	0	0	0	0	0	0	0	0	0	0	0.461074	0	0	0	0	0	0	4.81135	0	0	0	0	0	0	0	0	0	0	0	0	0	0	0	0	0	0	0	0	0
LOC110438784	0	77.8587	0	50.2838	0	0	0	0	0	0	0	0	0	0	0	4.62699	0	0	0	0	0	0	0	0	0	0	0	0	0	0	0	0	0	0	0	0	0	0	255.762	0	0	0	0	0	0	0	0	0	0
LOC108190666	0	0	0	0	0	0	0.239696	0	0	0	0.303772	0	0	0	0	0.330322	0	0	0	0	0	0	0	2.77124	0	0	0	0	0	0	0	0	1.75135	0	0	0	0	0	0	0	0	0	0	0	0	0	0	0	0
LOC103910333	0	0	0	0	0	0	0	0	0	0	0	0	0	0	0	0	0	0	0	0	0	0	0	0	0	0	0	0	0	0	0	0	0	0	0	0	0	0	0	0	0	0	0	0	0	0	0	0	0
LOC110438759	0	0	0	0	0	0	0	0	0	0	0	0	0	0	0	0	0	0	0	0	0	0	0	0	0	0	0	0	0	0	0	0	0	0	0	0	0	0	0	0	0	0	0	0	0	0	0	0	0
LOC110438757	0	0	0	0	0	0	0	0	0	0	0	0	0	0	0	0	0	0	0	0	0	0	0	0	0	0	0	0	0	0	0	0	0	0	0	0	0	0	0	0	0	0	0	0	0	0	0	0	0
si:dkey-117j14.6	0	0	0	0	0	0	0	0	0	0	0	0	0	0	0	0	0	0	0	0	0	0	0	0	0	0	0	42.5128	0	0	0	0	0	0	163.19	0	0	0	0	0	0	0	0	0	0	0	0	0	0
LOC110437824	0	0	0	0	0	0	1.41556	0.940681	0	0	0	0	0	0	2.17515	0	0	0	1.87627	0	0	0	0	0	0	0	0	0	0	0	0	0	0	0	0	0	0	0	0	0	0	0	0	0	0	0	0	0	0
LOC110438751	0	0	0	0	0	0	0	0	0	0	29.0163	0	0	4.897	0	0	0	0	0	0	0	0	0	0	0	0	0	0	0	0	0	0	0	0	0	0	0	0	0	8.14956	0	0	0	0	0	0	0	0	0
LOC101883166	3.8552	1.14978	5.10828	0	4.41977	0	23.8275	0.127758	13.0769	8.18251	0	0	3.41401	0	0	0	1.14436	0	0	0	0.304753	0	0	0	1.15195	7.36343	0.481738	17.4937	0	0	0	0.180012	0	2.00505	0	5.88577	0.0831829	1.52205	0.511031	0	0	0	0	0	9.90927	0	0	0.207344	1.39716
LOC110438750	0	0	0	0	0	0	0	0	0	0	0	0	0	0	0	0	0	0	0	0	0	0	0	0	0	0	0	0	0	0	0	0	0	0	0	0	0	0	0	0	0	0	0	0	0	0	0	0	0
LOC110438747	0	0	0	0	0	0	0	0	0	0	0	0	0	0	0	0	0	0	0	0	0	0	0	0	0	0	0	0	0	0	0	0	0	0	0	0	0	0	0	0	0	0	0	0	0	0	0	0	0
LOC110438684	0	0	0	0	0	0	0	0	0	0	0	0	0	0	0	0	0	0	0	0	0	0	0	0	0	0	0	0	0	0	0	0	0	0	0	0	0	0	0	0	0	0	0	0	0	0	0	0	0
LOC110438681	0	0	0	0	0	0	0	0	0	0	0	0	0	0	0	0	0	0	0	0	0	0	0	0	0	0	0	0	0	0	0	0	0	0	0	0	0	0	0	0	0	0	0	0	0	0	0	0	0
LOC110438674	0	0	0	0	0	0	0	0	0	0	0	0	0	0	0	0	0	0	0	0	0	0	0	0	0	0	0	0	0	0	0	0	0	0	0	0	0	0	0	0	0	0	0	0	0	0	0	0	0
LOC110438670	0	0	6.13696	0	0	0	1.71739	0	0	0	0	0	0	0	0	0	0	0	0	0.483111	0.383902	0	0	1.07703	0	0	0	3.92712	0	16.7616	0	0	0	0	0	0	0	0	0	0	0	2.05198	0	0	0	0	0	0	0
LOC110438669	0	0	0	0	0	0	0	0	0	0	0	0	0	0	0	0	0	0	0	0	0	0	0	0	0	0	0	0	0	0	0	0	0	0	0	0	0	0	0	0	0	0	0	0	0	0	0	0	0
LOC110438667	0	0	0	0	0	0	0	0	0	0	0	0	0	0	0	0	0	0	0	0	0	0	0	0	0	0	0	0	0	0	0	0	0	0	0	0	0	0	0	0	0	0	0	0	0	0	0	0	0
LOC110438748	0	0	0	0	0	0	0	0	0	0	0	0	0	0	0	0	0	0	0	0	0	0	0	0	0	0	0	0	0	0	0	0	0	0	0	0	0	0	0	0	0	0	0	0	0	0	0	0	0
LOC110438666	0	0.351616	1.29081	0	0	0	0	0	0	0	0	0	0	0	0	0	0	0	0	0	0	0	0	0	0	0	0	0	0	0	0	0	0	0	0	0	0	0	0	0	0	0	0	0	0	0	0	0	0
LOC101883693	0	0	0	0	0	1072.43	0	0	0	0	0	0	0	0	0	0	0	0	0	0	0	0	0	0	0	0	0	0	0	0	0	0	0	0	0	0	0	0	0	0	0	0	0	0	0	0	0	0	0
LOC110437728	0	0	0	0	0	0	0	0	0	0	0	0	0	0	0	0	0	0	0	0	0	0	0	0	0	0	0	0	0	0	0	0	12.8711	0	0	0	0	0	0	0	0	0	0	0	0	0	0	0	0
LOC110438660	0	0	0	0	0	0	0	0	0	0	0	0	0	0	0	0	0	0	0	0	0	0	0	0	0	0	0	0	0	0	0	0	0	0	0	0	0	0	0	0	0	0	0	0	0	0	0	0	0
LOC110438658	0	0	0	0	0	0	0	0.592838	0.476404	0	0	0	0	0	2.0557	0	0	0	0	0	0	0	0	0	0	0	0	39.7342	0	0	0	0	0	0	0	0	0	0	0	0	0	0	0	0	0	0	0	0	0
LOC110438656	0	0	0	0	0	0	0	0	0	0	0	0	0	0	0	0	0	0	0	0	0	0	0	0	0	0	0	0	0	0	0	0	0	0	0	0	0	0	0	0	0	0	0	0	0	0	0	0	0
LOC103911081	0	0	0	0	0	0	0	0	0	0	0	0	0	0	0	0	0	0	0	0	0	0	0	0	0	0	0	0	0	0	0	0	0	0	0	0	0	0	0	0	0	0	0	0	0	0	0	0	0
LOC110438654	0	0	0	0	0	0	0	0	0	0	0	0	0	0	0	0	0	0	0	0	0	0	0	0	0	0	0	0	0	0	0	0	0	0	0	0	0	0	0	0	0	0	0	0	0	0	0	0	0
LOC110438652	0	0	0	0	0	0	0	0	0	0	0	0	0	0	0	0	0	0	0	0	0	0	0	0	0	0	0	0	0	0	0	0	0	0	0	0	0	0	0	0	0	0	0	0	0	0	0	0	0
si:dkey-27n6.9	0	0	0	0	0	0	0	0	0	0	0	0	0	0	0	0	0	0	0	2.63898	0	0	0	0	0	0	0	0	0	0	0	0	0	0	0	0	3.01082	0	0	0	0	0	0	0	0	0	0	0	0
LOC110438648	0	0	0	0	0	0	0	0	0	0	0	0	0	0	0	0	0	0	0	0	0	0	0	0	0	0	0	0	0	0	0	0	0	0	0	0	0	0	0	0	0	0	0	0	0	0	0	0	0
LOC103911066	0	0	0	0	0	0	2.1719	0.925523	0	0	0	0	0	0	0	0	0	0	16.5065	0	0	0	0	0	0	0.418866	0	3.01223	0	0	0	0	0	0	0	0	0	0	0	0	0	0	0	0	0	0	0	0	0
LOC110438639	0	0	0	0	0	0	0	0	0	0	0	0	0	0	0	0	0	0	0	0	0	0	0	0	0	0	0	0	0	0	0	0	0	0	0	0	0	0	0	0	0	0	0	0	0	0	0	0	0
LOC110438638	0	339.931	118.548	438.534	355.816	174.428	49.5194	211.403	1214.44	0	0	0	0	1235.27	392.802	0	217.361	133.518	1274.46	171.158	581.99	0	12.358	0	0	0	407.651	489.439	324.964	0	28.5203	75.5704	232.655	52.0485	9.87826	0	0	133.573	61.0126	408.501	0	342.681	209.665	1836.11	146.35	0	0	0	27.0959
LOC110438634	0	0	0	0	0	0	0	0	0	0	5.18809	0	0	0	3.52715	0	0	0	0	0	0	0	0	0	0	0	0	0	0	0	0	0	5.53055	0	0	0	0	0	0	11.7155	0	0	0	0	0	0	0	161.513	0
LOC103910417	0	0	0	0	0	0	0	0	0	0	0	0	0	0	0	0	0	0	0	0	0	0	0	0	0	0	0	0	0	0	0	0	0	0	0	0	0	40.891	0	0	0	0	0	0	0	0	0	0	0
LOC110438627	0	0	0	0	0	0	0	0	0	0	0	0	0	0	0	0	0	0	0	0	0	0	0	0	0	0	0	0	0	0	0	0	0	0	0	0	0	0	0	0	0	0	0	0	0	0	0	0	0
LOC110438626	0	0	0	0	0	0	0	0	0	0	0	0	0	0	0	0	0.821155	0	0	0	0	0	0	0	0	0	0	2.68547	0	0	0	0	0	0	0	0	0	0	0	0	0	0	0	0	0	0	0	0	0
LOC108183374	0	1.04368	0	0	0	0	0	0	0	0	25.4888	6.9693	0	0	0	0	0	0	0	0	0	0	0	0	0	0	0	0	0	0	0	0	0	0	14.9444	0	0	0	0	28.8683	0	0	0	0	0	0	10.7999	0	0
LOC110438624	0	0	0	0	0	0	0	0	0	0	0	0	0	0	0	0	0	0	0	0	0	0	0	0	0	0	0	0	0	0	0	0	0	0	0	0	0	0	0	0	0	0	0	0	0	0	0	0	0
si:dkey-207j16.5	0	0	0	0	0	0	0	0	0	0	0	0	0	0	0	0	0	0	0	0	0	0	0	0	0	0	0	0	0	0	0	0	0	0	0	0	0	0	0	0	0	0	0	0	0	0	0	0	0
LOC103911134	0	0	0	0	0	0	0	0	0	0	0	0	0	0	0	0	0	0	0	0	0	0	0	0	0	0	0	0	0	0	0	0	0	0	0	0	0	0	0	0	0	0	0	0	0	0	0	0	0
LOC110438621	0	0	0	0	0	0	0	0	0	0	0	0	0	0	0	0	0	0	0	0	0	0	0	0	0	0	0	0	0	0	0	0	0	0	0	0	0	0	0	0	0	0	0	0	0	0	0	0	0
LOC110438619	0	0	0	0	0	0	0	0	0	0	0	0	0	0	0	0	0	0	0	0	0	0	0	0	0	0	0	0	0	0	0	0	0	0	0	0	0	0	0	0	0	0	0	0	0	0	0	0	0
LOC101882663	0	0	0	0	0	0	0	0	0	0	0	0	0	0	0	0	0	0	0	3.57018	37.1415	0	0	0	0	0	0	0	0	0	0	0	0	0	0	0	0	0	0	0	0	0	35.7125	0	0	0	0	0	0
LOC110438617	0	0	0	0	0	0	0	0	0	0	0	0	0	0	0	0	0	0	0	0	107.368	0	0	0	0	0	0	0	0	0	0	0	0	0	0	0	0	0	0	0	0	0	0	0	0	0	0	0	0
LOC110438615	0	0	0	0	0	0	0	0	0	0	0	0	0	0	0	0	0	0	0	4.69104	0	0	0	0	0	1.64072	0	0	0	0	0	0	0	0	0	0	0	0	0	0	0	0	0	0	0	0	0	0	0
LOC110438614	0	0	0	0	0	0	12.1309	0	0	0	0	0	0	0	0	0	0	0	0	0	0	0	0	0	0	0	0	0	0	0	0	0	0	0	0	0	0	0	0	0	0	0	0	0	0	0	88.1679	0	0
LOC101882334	0	0.343632	0	0	0	0	0	0.359098	0	0	0	0	0	0	0	0	0	0	0	38.4461	42.881	0	0	0	0	0	0	0	0	0	0	0	0	0	0	0	0	0	0	0	0	0	79.8715	0	76.934	0	69.3546	0	0
LOC101886978	0	0	0	0	0	0	0	0	0	0	0	0	0	0	0	0	4.89535	0	0	0	0	0	0	0	0	0	0	0	0	0	0	0	0	0	0	0	0	0	0	0	0	0	0	0	0	0	0	0	0
si:dkey-16l2.20	0	0	0	0	0	0	0	0	0	0	0	0	0	0	0	0	0	0	0	0	0	0	0	0	0	0	0	0	0	98.5563	0	0	0	0	0	0	0	0	0	0	0	0	0	0	0	0	0	0	0
LOC110438600	0	0	0	0	0	0	0	4.97766	0	0	3.26594	5.18898	0	4.78845	0	0	0	0	0	0	0	0	0	0	0	48.213	0	0	12.0107	0	0	0	0	0	0	0	0	0	0	0	15.3682	0	0	0	0	0	0	0	0
LOC103910239	0	0	0	0	0	0	0	0	0	0	0	0	0	0	0	0	0	0	0	0	0	0	0	0	0	0	0	0	0	0	0	0	0	0	0	0	0	0	0	0	0	0	0	0	0	0	0	0	0
LOC110438597	0	0	0	0	0	0	0	0	0	0	0	0	0	0	0	0	0	0	0	0	0	0	0	0	0	0	0	0	0	0	0	0	0	0	0	0	0	0	0	0	0	0	0	0	0	0	0	0	0
LOC103910227	0	0	0	0	0	0	0	7.91816	0	0	0	0	0	0	0	0	0	0	0	0	0	0	0	0	0	0	0	0	0	0	0	0	0	0	0	0	0	0	0	0	0	0	0	0	0	0	0	0	0
LOC110438577	0	0	0	0	0	0	0	0.713205	0	0	0	0	0	0	0	0	0	0	0	0	0	0	0	0	0	44.7628	0	0	0	0	0	0	0	0	0	0	0	0	0	0	0	0	0	0	0	0	0	0	0
LOC103909020	0	0	0	0	0	0	0	0	0	0	0	0	0	0	0	0	0	0	0	0	0	0	0	0	0	0	0	24.4882	0	0	0	0	0	0	0	0	0	0	0	0	0	0	0	0	0	0	0	0	0
si:ch211-205j18.1	0	0	0	0	0	0	0	0	0	0	0	0	0	0	0	0	0	0	0	0	0	0	0	0	0	0	0	0	0	0	0	0	0	0	0	0	0	0	0	0	0	0	0	0	0	0	0	0	0
LOC110438569	0	0	0	0	0	0	0	0	0	0	0	0	0	0	0	0	0	0	0	0	0	0	0	0	0	0	0	0	0	0	0	0	0	0	0	0	0	0	0	0	0	0	0	0	0	0	0	0	0
LOC108189376	0	0	0	0	0	0	0	0	0	0	0	0	0	0	0	0	0	0	0	0	0	0	0	0	0	0	0	0	0	0	0	0	0	0	0	0	0	0	0	0	0	0	0	0	0	0	0	0	0
LOC103911970	0	0	0	0	0	0	0	0	0	0	0	0	0	0	0	0	0	0	0	0	0	0	0	0	0	0	0	0	0	0	0	0	0	0	0	0	0	0	0	0	0	0	0	0	0	0	0	0	0
LOC110438558	0	0	1.72763	0	0	0	0	0	0	0	0	0	0	0	0	0	0	0	0	0	0	0	0	0	0	0	0	0	0	0	0	0	0	0	0	0	0	0	0	0	0	0	0	0	0	0	0	0	0
LOC110438557	0	0	0	0	0	0	0	0	0	0	0	0	0	0	0	0	0	0	0	0	0	0	0	0	0	0	0	0	0	0	0	0	0	0	0	0	0	0	0	0	0	0	0	0	0	0	0	0	0
LOC103910935	0	0	0	0	0	0	0	0	0	0	0	0	0	0	0	0	0	0	0	0	0	0	0	0	0	0	0	0	0	0	0	0	0	0	0	0	0	0	0	0	0	0	48.504	0	0	0	0	0	0
LOC110438556	0	0	0	0	0	0	0	0	0	0	0	0	0	0	0	0	0	0	0	0	0	0	0	0	0	0	0	0	0	0	0	0	0	0	0	0	0	0	0	23.5141	0	0	0	0	0	0	0	0	0
LOC110438550	0	0	0	0	0	0	0	0	0	0	0	0	0	0	0	0	0	0	0	0	0	0	0	0	0	0	0	0	0	0	0	0	0	0	0	0	0	0	0	0	0	0	0	0	0	0	0	0	0
LOC110438543	0	0	0	0	0	0	0	0	0	0	0	98.6727	0	0	0	0	0	0	0	0	0	37.0222	0	0	0	0	0	0	0	0	0	0	0	2.58445	9.26669	0	0	0	0	0	0	0	28.8558	0	0	0	0	0	0
LOC110438541	0	0.734052	1.80437	0	0.936902	0	0	0	1.55667	0	0.823178	0	0	0	0	0	0	0	0	0	0	0	0	0	0	1.28996	0	0	0	0	0	0	1.62147	0	1.96533	0	1.53616	0	0	0.941274	0	1.60533	0	0.596447	0.609805	0	0	2.32377	0
LOC110438540	0	0	0	0	0	0	0	0	0	0	0	0	0	0	0	0	0	0	0	0	0	0	0	0	0	0	0	0	0	0	0	0	0	0	0	0	0	0	0	0	0	0	0	0	0	0	0	0	0
LOC110438500	12.2576	0	0	0	0	0	0	0	0	0	0	0	0	0	0	0	0	0	0	0	0	0	0	0	0	0	0	0	0	0	0	0	0	0	0	0	0	0	0	19.5347	0	0	0	0	0	0	0	0	0
LOC110438492	0	0	0	0	0	0	0	0	0	0	0	0	0	0	0	0	0	0	0	0	0	0	0	0	0	0	0	0	0	0	0	0	0	0	0	0	0	0	0	0	0	0	0	0	0	0	0	0	0
LOC101884695	57.3953	0	4.00565	0	0	0	0	0	0	0	0	0	0	0	41.8114	0	0	0	187.794	0	0	27.3995	0	0	0	0	0	0	0	0	0	0	0	0	0	0	0	0	0	0	0	0	0	0	0	0	0	0	0
LOC101882521	0	0	0	0	0	0	0	0	0	0	0	0	0	0	0	0	0	0	0	0	0	0	0	0	0	0	0	0	0	0	0	0	0	0	0	0	0	0	0	0	0	0	0	0	0	0	0	0	0
LOC101884162	0	0	0	0	0	0	0	0	0	0	0	0	0	0	0	0	0	0	0	0	0	0	0	0	0	0	0	0	0	0	0	0	0	0	0	0	0	0	0	0	0	0	0	0	0	0	0	0	0
LOC103908800	0	0	0	0	0	0	0	0	0	0	0	0	0	0	0	0	0	0	0	0	0	0	0	0	0	0	0	0	0	0	0	0	0	0	0	0	0	0	0	0	0	0	0	0	0	0	0	0	0
LOC110438460	0	0	0	0	0	0	0	0	0	0	0	0	0	0	0	0	0	0	0	0	0	0	0	0	0	0	0	0	0	0	0	0	0	0	0	0	0	0	0	0	0	0	0	0	0	0	0	0	0
LOC110438454	0	0	0	0	0	0	0	0	0	0	0	0	0	0	0	0	0	0	0	0	0	0	0	0	0	0	0	0	0	0	0	0	0	0	0	0	0	0	0	0	0	0	0	0	0	0	0	0	0
LOC110438450	0	0	0	0	0	0	0	0	0	0	0	0	0	0	0	0	0	0	0	0	0	0	0	0	0	0	0	0	0	0	0	0	0	0	0	0	0	0	0	0	0	0	0	0	0	0	0	0	0
LOC110438447	0	0	0	0	0	0	0	0	0	0	0	0	0	0	0	0	0	0	0	3.49096	0	0	0	0	0	0	0	0	0	12.9451	0	0	0	0	0	0	0	0	0	0	0	0	0	0	0	0	0	0	0
LOC110438442	0	0	0	0	0	0	0	0	0	0	0	0	0	0	0	0	0	0	0	0	0	0	0	0	0	0	0	0	0	0	0	0	0	0	0	0	0	0	0	0	0	0	0	0	0	0	0	0	0
LOC110438439	151.664	261.574	107.395	581.964	0	24.5873	25.6058	213.413	31.5385	14.5498	214.361	27.5003	2.56371	2.75067	132.411	26.5574	195.215	7.80343	651.606	73.9971	349.788	53.4938	2.84204	230.302	1.52362	7.36879	587.239	11736.1	167.064	474.894	1.79648	12.5649	0	6.14302	120.634	390.112	604.744	24.8715	25.3016	395.549	160.044	2.12491	3.1806	319.486	14.7009	32.3201	0	212.816	144.109
LOC110438437	0	0	0	0	0	0	0	0	0	0	0	0	0	0	0	0	0	0	0	0	0	0	0	0	0	0	0	0	0	0	0	0	0	0	0	0	0	0	0	0	0	0	0	0	0	0	0	0	0
LOC101885981	0	0	0	0	0	0	0	0	287.783	0	0	0	0	0	0	0	0	0	0	0	0	0	0	0	0	0	0	0	0	0	0	0	0	0	0	0	0	0	0	0	0	0	0	0	0	0	0	0	0
LOC103911346	0	0	0	0	0	0	0	0	0	0	0	0	0	0	0	0	0	0	0	0	0	0	0	0	0	0	0	0	0	0	0	0	0	0	0	0	0	0	0	0	0	0	0	0	0	0	0	0	0
LOC110438433	48.5227	0	0	0	0	0	0	0	0	0	0	0	0	0	0	0	0	0	0	0	0	0	0	0	0	3.27824	0	0	0	0	0	0	0	0	0	0	0	3.23751	0	0	0	0	0	0	0	0	0	0	0
LOC101882668	0	0	38.0119	0	0	0	0	0	0	0	0	0	0	7.3591	0	0	0	0	0	0	0	0	0	0	0	0	0	0	0	0	0	0	0	0	14.118	0	0	0	0	0	0	0	0	0	0	16.7056	0	0	0
LOC101885940	28.1131	0.0975214	17.1907	0	0	16.9875	0	0	0	0	19.7049	0	0	0	0.689717	0	0.56724	0	20.303	3.45123	0	1.10692	0	0	0	0	2.87252	2.84796	0	0	12.7388	0	0	0	0	0	0	0	0	1.57022	0	0	0	0	0	0	0	0	0
LOC101882884	0	239.615	0	0	0	0	0	0	0	0	0	0	0	0	0	0	0	0	0	0	0	0	0	0	0	0	0	0	0	0	0	0	0	0	0	0	0	3.96722	0	0	0	0	0	0	0	0	0	0	0
LOC110438428	0	0	0	0	0	0	0	0	0	0	0	0	0	0	0	0	0	0	0	0	0	0	0	0	0	0	0	0	0	0	0	0	0	0	0	0	0	0	0	0	0	0	0	0	0	0	0	0	0
LOC101885058	0	0	0	0	0	0	0	0	0	0	0	0	0	0	0	0	0	0	0	0	0	0	0	0	0	0	0	0	0	0	0	0	0	0	0	0	0	0	0	0	0	0	0	0	0	0	0	0	0
LOC110438426	0	0	0	0	0	0	0	0	0	0	0	0	0	0	0	0	0	0	0	0	0	0	0	0	0	0	0	0	0	0	0	0	0	0	0	0	0	0	0	0	0	0	0	0	0	0	0	0	0
LOC100535869	0	0	0	0	0	0	0	0	0	0	0	0	0	0	0	0	0	0	0	0	0	0	0	0	0	0	0	0	0	0	0	0	0	0	0	0	0	0	0	0	0	0	0	0	0	0	0	0	0
LOC103908888	0	0	0	0	0	0	0	0	0	0	0	0	0	0	0	0	0	0	0	0	0	0	0	0	0	0	0	0	0	0	0	0	0	0	0	0	0	0	0	0	0	0	0	0	0	0	0	0	0
LOC110438405	0	0	0	0	0	0	0	0	0	0	0	0	0	0	0	0	0	0	0	0	0	0	0	0	0	0	0	3662.74	0	0	0	0	0	0	0	0	0	0	0	0	23.9296	0	0	0	0	0	0	0	0
LOC110438403	18.82	1.97419	0	1.85583	0	0	0	0	0	6.11758	0	9.83981	0	0	0	0	1.42608	0.949256	0	0	0	0	0	0	0	0	0	0	0	0	0.944449	0	1.63545	0	0	0	6.50611	3.83787	0	2.53075	0	0	0	0	0.614877	0	2.6269	0.781205	0
LOC101885762	0	0	0	0	0	0	0	0	0	0	0	0	0	0	0	0	0	0	0	0	0	0	0	0	0	0	0	0	0	0	0	0	0	0	0	0	0	0	0	0	0	0	0	0	0	0	0	0	0
LOC103909891	0	0	0	0	0	0	0	0	0	0	0	0	0	0	0	0	0	0	0	0.944554	0	0	0	0	0	0	0	0	0	0	0	0	0	0	0	0	0	0	0	0	0	0	0	0	0	0	0	0	0
LOC110438399	0	0	0	0	0	0	0	0	0	0	0	0	0	0	0	0	0	0	0	0	0	0	0	0	0	0	0	0	76.9875	0	0	0	0	0	0	0	0	0	0	0	0	0	0	0	0	0	0	0	0
LOC110438391	10.1528	4.15573	0	0	0	0	24.3195	0	0	0	0	32.6286	0	0	0	0	0	0	0	0	0	0	0	0	0	0	0	0	4.11499	0	0	32.0254	0	0	0	0	0	0	0	0	0	0	0	0	228.332	0	0	46.7678	0
LOC101882916	0	0	0	0	0	0	0	0	0	0	0	0	0	0	0	0	0	0	0	0	0	0	0	0	0	0	0	0	0	0	0	0	0	0	0	0	0	0	0	0	0	0	0	0	0	0	0	0	0
si:ch211-213i16.4	0	0	0	0	0	0	0	0	0	0	0	0	0	0	0	0	0	0	0	0	0	0	0	0	0	0	0	0	0	0	0	0	0	0	0	0	0	0	0	0	0	0	0	0	0	0	0	0	0
LOC110438388	0	0	0	0	0	0	0	0	0	0	0	0	0	0	0	0	0	0	0	0	0	0	0	0	0	0	0	0	0	0	0	0	0	0	0	0	0	0	0	0	0	0	0	0	0	0	0	0	0
LOC110438384	0	0	0	0	0	0	0	0	0	0	0	0	0	0	0	0	0	0	0	0	0	0	0	0	0	0	0	0	0	0	0	0	0	0	0	0	0	0	0	0	0	0	0	0	0	0	0	0	0
LOC103909834	0	0	0	0	0	0	0	0	0	0	0	0	0	0	0	0	0	0	0	0	0	0	0	0	0	0	0	0	0	0	0	0	0	0	0	0	0	0	0	0	0	0	0	0	0	0	0	0	0
LOC110438383	0	0	202.363	0	0	0	0	0	0	0	0	0	0	0	0	0	0	0	0	0	0	0	0	0	0	0	0	0	0	0	0	0	0	0	0	0	0	0	0	0	0	0	0	0	0	0	0	0	0
LOC110438380	0	0	0	0	0	0	0	0	0	0	0	0	0	0	0	0	0	0	0	0	0	0	0	0	0	0	0	0	0	0	0	0	0	0	0	0	0	0	0	0	0	0	0	0	0	0	0	0	0
si:ch211-107e6.6	0	0	17.78	0	0	0	0	0	0	0	0	0	0	0	0	0	0	0	14.0394	0	0	0	0	0	0	0	20.7423	0	0	0	0	0	0	0	0	0	0	0	0	0	0	0	0	0	0	0	0	0	0
LOC103909816	0	0	0	0	0	0	0	0	0	0	0	0	0	0	0	0	0	0	0	0	0	0	0	0	0	0	0	0	0	0	0	0	0	0	0	0	0	0	0	0	0	0	0	0	0	0	0	0	0
LOC101884431	0	0	0	0	0	0	0	0	0	0	0	0	0	0	0	0	16.6381	0	0	0	0	0	0	0	0	0	0	0	0	0	0	0	0	0	0	0	0	0	0	0	0	0	0	0	0	0	0	0	0
LOC110438368	0	0	0	0	0	0	0	0	0	0	0	0	0	0	0	0	0	0	0	0	0	0	0	0	0	0	0	0	0	0	0	0	0	0	0	0	0	0	0	0	0	0	0	0	0	0	0	0	0
LOC103909788	0	0	0	0	0	0	0	0	0	0	0	0	0	0	0	0	0	0	0	0	0	0	0	0	0	0	0	0	0	0	0	0	217.584	0	0	0	0	0	0	0	0	0	0	0	0	0	0	0	0
LOC110438365	0	0	0	0	0	0	0	0	0	0	0	0	0	0	0	115.429	0	0	0	0	0	0	0	0	0	0	0	0	0	0	0	38.3254	0	0	0	0	0	0	0	0	0	0	0	0	0	0	0	0	0
LOC110438364	0	0	0	3.26988	0	0	0	0	0	0	0	0	0	0	0	64.1871	0	0	0	0	0	0	0	0	0	0	0	0	0	0	0	29.0894	0	0	0	0	0	0	0	0	0	0	0	0	0	0	0	0	0
LOC110438363	0	0	0	0	0	2.29914	0	0	0	0	0	5.95263	0	0	0	0	0	0	0	0	0	0	0	0	0	0	16.8225	0	0	0	0	0	0	0	0	0	0	0	0	0	0	0	0	0	0	0	0	0	0
LOC110438359	0	0	0	0	0	0	0	0	0	0	0	0	0	0	0	0	0	0	0	0	0	0	0	0	0	0	0	0	0	0	0	0	0	0	0	0	0	0	0	0	0	0	0	0	0	0	0	0	0
LOC110438358	0	0	0	0	0	0	0	0	0	0	0	0	0	0	0	0	0	0	0	0	0	0	0	0	0	0	0	0	0	0	0	0	0	0	0	0	0	0	0	0	0	0	0	0	0	0	0	0	0
LOC103909764	0	0	0	0	0	0	0	0	0	0	0	0	0	0	0	0	0	0	0	0	0	0	0	0	0	0	0	0	0	0	0	0	0	0	0	0	0	0	0	0	0	0	0	0	0	0	0	0	0
LOC110438356	0	0	0	0	0	0	0	0	0	0	0	0	0	0	0	0	0	0	0	0	0	0	0	0	0	0	0	0	0	0	0	0	0	0	0	0	0	0	0	0	0	0	0	0	0	0	0	0	0
LOC110438354	0	0	0	0	0	0	0	0	0	0	0	0	0	0	0	0	0	0	0	0	0	0	0	0	0	0	0	0	0	0	0	0	0	0	0	0	0	0	0	0	0	0	0	0	0	0	0	0	0
LOC110438353	0	0	0	0	0	15.9454	0	0	0	15.0509	0	0	0	0	17.4485	0	0	0	0	0	0	0	0	0	0	0	0	0	0	0	0	0	0	0	0	0	0	0	0	0	0	0	0	0	0	0	0	0	0
LOC101887131	0	0	0	0	0	0	0	0	0	0	0	0	0	0	0	0	0	0	0	0	0	0	0	0	0	0	0	0	0	0	0	0	0	0	0	0	0	0	0	0	0	0	0	0	0	0	0	0	0
LOC101882072	0	0	0	0	0	0	0	0	0	0	0	0	1.3935	0	0	0	0	0	0	0	0	0	0	0	0	0	0	0	0	0	0	0	0	0	0	0	0	0	0	0	0	0.885096	0	0	0	0	0	0	0
LOC795699	0	0	0	0	0	0	0	0	0	0	0	0	0	0	0	0	0	0	0	0	0	0	0	0	0	0	0	0	0	0	0	0	0	0	0	0	0	0	0	0	0	0	0	0	0	0	0	0	0
LOC101885655	0	0	0	0	0	0	0	0	0	0	0	0	0	0	0	0	24.0142	0	0	0	0	0	0	0	0	0	0	0	0	0	0	71.6355	0	0	0	0	0	0	0	0	0	0	0	0	0	0	0	0	0
LOC110439569	0	0	0	0	0	0	0	0	0	0	0	0	0	0	0	0	0	0	0	0	0	0	0	0	0	0	0	0	0	0	0	0	0	0	0	0	0	0	0	0	0	0	0	0	0	0	0	0	0
LOC110438346	0	0	0.490536	0	2.54922	11.7647	0	0	0	0	0	0	0.689924	0	4.86253	0	0	0	0	0	0	0	0	0	0	0.698542	0.389616	0	2.26031	0	1.52496	0.728314	0	0	0	0	0	0	0	1.55321	0	0	0	0	0	0	0	0	0
LOC100536359	0	0.0565168	0	4.94366	0.222488	0	0	0	1.44345	0	0.513976	0	0	1.4806	0	0	0	10.5184	0	0	0	0	0	0	17.4922	0	0.168332	0	0	0.871143	0	0	0	8.18176	11.7525	2.16881	0	0	0	0.150691	0	133.782	5.40149	0.137034	0.380257	0	0	8.13008	1.12439
LOC110438344	0	0	0	0	0	0	0	0	0	0	0	0	0	0	0	2.51727	0	0	0	0	0	0	0	0	0	0	0	0	0	0	0	0	0	0	0	0	0	0	0	0	0	0	0	0	0	0	0	0	0
wu:fi36c02	0	0	0	0	16.8312	0	0	0	0	0	0	0	0	0	6.55436	14.3718	0	0	0	0	3.56074	0	0	0	0	0	0	9.17393	0	0	0	0	0	0.822882	0	0	4.88602	0	3.89242	0	0	0	0	0	0	0	0	0	0
LOC103909712	0	0	0	0	0	0	0	0	0	0	0	0	0	0	0	0	0	0	0	0	0	0	0	0	0	0	0	0	0	0	0	0	0	0	0	0	0	0	0	0	0	0	0	0	0	0	0	0	0
LOC110438327	0	0	0	0	0	0	0	0	0	0	0	0	0	0	0	0	0	0	0	0	0	0	0	0	0	0	0	0	0	0	0	0	0	0	0	0	0	0	0	0	0	0	0	0	0	0	0	0	0
LOC110438319	0	0	0	0	0	0	0	0	0	0	0	0	0	0	0	0	0	0	0	0	0	0	0	0	0	0	0	0	0	0	0	0	0	0	0	0	0	0	0	0	0	0	381.915	0	0	0	0	0	0
LOC110438315	0	0	0	0	0	0	4.35499	0	0	0	0	2.94853	0	2.85071	0	2.56243	0	0	0	0	0	0	0	6.84928	0	0	0	0	0	0	0	0	0	0	0	0	0	0	0	0	0	0	0	0	0	0	0	0	0
LOC101883160	0	0	0	0	0	0	0	0	0	0	0	0	0	0	0	0	0	0	0	0	0	0	0	0	0	0	0	0	0	0	0	0	0	0	0	0	0	0	0	0	0	0	0	0	0	0	0	0	0
LOC110438310	0	0	0	0	0	0	0	0	0	0	0	0	0	0	0	0	0	0	0	0	0	0	0	0	0	0	0	0	0	0	0	0	0	0	0	0	0	0	0	0	0	0	0	0	0	0	0	0	0
LOC101884546	0	0	0	0	0	0	0	0	0	0	0	0	0	0	0	0	0	0	0	0	0	0	0	0	0	0	0	0	0	0	0	0	0	0	0	0	0	0	0	0	0	0	0	0	0	0	0	0	0
LOC103909650	0	0	0	0	0	0	0	53.483	0	0	0	0	0	0	0	0	0	0	0	0	0	0	0	0	0	0	0	0	0	0	0	0	0	0	0	0	0	0	0	0	0	0	0	0	0	0	0	0	0
LOC110438307	0	0	0	0	0	0	0	0	0	0	0	0	0	0	0	0	0	0	0	0	0	0	0	0	0	0	0	0	0	0	0	0	0	0	0	0	0	0	0	0	0	0	0	0	0	0	0	0	0
LOC110438306	0	0	0	0	0	0	0	0	0	0	0	0	0	0	0	0	0	0	0	0	0	0	0	0	0	0	0	0	0	0	0	0	0	0	0	0	0	0	0	0	0	0	0	0	0	0	0	0	0
LOC561456	0	0	0	0	0	0	0	0	0	0	0	0	0	0	0	0	0	0	0	0	0	0	0	0	0	0	0	0	0	0	0	0	0	0	0	0	0	0	0	0	0	0	0	0	0	0	0	0	0
LOC110438305	0	0	0	0	0	0	0	0	0	0	0	0	0	0	0	0	0	0	0	0	0	0	0	0	0	0	0	0	0	0	0	0	0	0	0	0	0	0	0	0	0	0	0	0	0	0	0	0	0
si:dkey-21e2.8	0	0	0	0	0	0	0	0	0	0	0	0	0	0	0	0	0	0	0	0	0	0	0	0	0	0	0	0	0	0	0	0	0	0	0	0	0	0	0	0	0	0	0	0	0	0	0	0	0
sox2ot	0	0	0	0	0	0	0	0	0	0	0	0	0	0	0	0	0	0	0	0	0	0	0	0	0	0	0	0	0	0	0	0	0	0	0	0	0	0	0	0	0	0	0	0	0	0	0	0	0
LOC110438286	0	0	0	0	0	0	33.3571	0	0	0	0	24.8802	32.0056	0	3.31336	0	0	0	0	0	0	0	0	0	0	0	0	0	0	27.1918	0	0	91.1524	0	16.5366	0	2.51583	0	0	13.85	0	0	0	0	0	0	0	0.57432	0
LOC110439710	0	0	0	0	0	0	0	10.3879	0	0	0	0	0	0	0	0	0	0	0	0	0	0	0	0	0	0	0	0	0	0	0	0	0	0	0	0	0	0	0	0	0	0	0	0	0	0	0	0	0
LOC110438284	0	0	0	0	0	0	0	0	0	0	0	0	0	0	0	0	0	0	0	0	0	0	0	0	0	0	0	0	0	0	0	0	0	0	0	0	0	0	0	0	0	0	0	0	0	0	0	0	0
LOC103909619	0	0	0	0	0	0	0	0	0	0	0	0	0	0	0	0	0	0	0	0	0	0	0	0	0	0	0	0	0	0	0	0	0	0	0	0	0	0	0	0	0	0	0	0	0	0	0	0	0
LOC110438283	0	0	0	0	0	0	0	0	0	0	0	0	0	0	0	0	0	0	0	0	0	0	0	0	0	0	0	0	0	0	0	0	0	0	0	0	0	0	0	0	0	0	0	0	0	0	0	0	0
LOC103909614	0	6.00988	0	0	0	0	0	53.0166	0	0	0	0	0	41.618	0	0	1.55465	0	6.21826	0	0	0	30.6341	0	0	0	0	20.1687	0	0	57.9445	0	0	0	0	0	85.2602	55.3803	0	0	0	0	0	0	0	0	0	0	0
LOC110438282	0	0	27.6343	0	0	0	0	0	0	0	0	0	0	0	0	0	0	0	0	0	0	0	0	0	0	0	0	4.71086	0	0	0	0	0	0	0	0	0	0	0	0	0	0	0	0	0	0	0	0	0
LOC101884337	0	0	0	0	0	0	0	0	0	0	0	0	0	0	0	0	0	0	0	0	0	0	0	0	0	0	0	0	0	0	0	0	0	0	0	0	0	0	0	0	0	0	0	0	0	0	0	0	0
si:ch211-226h8.16	0	0	0	0	0	0	0	0	0	0	0	0	0	0	0	0	0	0	0	0	0	0	0	0	0	0	0	0	0	0	0	0	0	0	0	0	0	0	0	0	0	0	0	0	0	0	0	0	0
LOC110438278	0	0	0	0	0	0	0	0	0	0	0	0	0	0	0	0	0	0	0	0	0	0	0	0	0	0	0	0	0	0	0	0	0	0	0	0	0	0	0	0	0	0	0	0	0	0	0	0	0
LOC110438277	0	0	0	0	0	0	0	0	0	0	0	0	0	0	0	0	0	0	0	0	0	0	0	0	0	0	0	0	0	0	0	0	0	0	0	0	0	0	0	0	0	0	0	0	0	0	0	0	0
LOC110438275	205.99	330.774	267.51	123.217	46.5902	68.2294	10.8203	137.532	8.16994	91.8012	217.49	78.4422	89.9582	335.3	386.538	104.887	122.186	24.6182	8.14356	66.1338	16.4596	77.0726	154.564	422.716	84.9184	213.409	183.791	492.834	27.3434	75.85	0	10.4901	0	20.8263	0	38.3932	404.79	471.198	464.792	71.6615	2.4606	129.512	0	120.47	29.1667	40.0468	23.7636	131.24	74.9806
LOC103909568	0	0	0	0	0	0	0	0	0	0	0	0	0	0	0	0	0	0	0	0	0	0	0	0	0	0	0	0	0	0	0	0	0	0	0	0	0	0	0	0	0	0	0	0	0	0	0	0	0
LOC110438272	0	0	0	0	0	0	0.875034	0	0	0	0	0	0	0	0	0	0	0	0	0	0	0	0	0	0	0	0	0	0	0	0	0	0	0	0	0	0	0	0	0	0	0	0	0	0	0	0	0	0
LOC110438267	0	3.24615	0	8.34643	8.5119	6.46634	0	8.88581	0	0	0	0	0	0	0	0	0	0	4.28784	0.649472	0	3.11482	0	0	0	0	1.07336	0	0	9.61717	0	0	0	0	0	0	0	0	0	0	0	0	7.76215	0	0	0	0	0	0
LOC110438266	0	0	0	0	0	0	0	0	0	0	0	0	0	0	0	0	0	0	0	0	0	0	0	0	0	0	0	0	0	0	0	0	0	0	0	0	0	0	0	0	0	0	0	0	0	0	0	0	0
LOC100332941	0	0	0	0	0	0	0	0	0	0	0	0	0	0	0	0	0	0	1.80067	0	0	0	0	0	0	0	0	0	0	0	0	0	0	0	174.611	0	0	0	0	0	0	0	0	0	0	0	0	0	0
LOC110438264	0	0	0	0	0	0	0	0	0	0	0	0	0	0	0	0	0	0	0	0	0	0	0	0	0	0	0	0	0	0	0	0	0	0	0	0	0	0	0	0	0	0	0	0	0	0	0	0	0
LOC110438263	0	0	8.553	2.86842	0	5.30023	2.19265	0	8.59347	0	0	0	0	0	0	2.32295	3.33181	11.8033	0	0	0.703149	0	0	0	0	0	11.9692	0	0	0	0	1.25121	5.15226	0	0	0	5.29297	0	0	0	0	0	0	0	0	0	0	0	0
LOC101885686	0	0	0	0	0	0	0	0	0	0	0	0	0	0	0	0	0	0	0	0	0	0	0	0	0	0	0	0	0	0	0	0	0	0	0	0	0	0	0	0	0	0	0	0	0	0	0	0	0
LOC103909620	0	0	0	0	0	0	0	0	0	0	0	0	0	0	0	0	0	0	0	0	0	0	0	0	0	0	0	0	0	0	0	0	0	0	0	0	0	0	0	0	0	0	0	0	0	0	0	0	0
LOC103909515	0	0	0	0	0	0	0	0	0	0	0	0	0	0	0	0	0	0	0	0	0	0	0	0	0	0	0	0	0	0	0	0	0	0	0	0	0	0	0	0	0	0	0	0	0	0	0	0	0
LOC110438258	0	0	0	0	0	0	0	0	0	0	0	0	0	0	0	0	0	0	0	0	0	0	0	0	0	0	0	0	0	0	0	0	0	0	0	0	0	0	0	0	0	0	0	0	0	0	0	0	0
zgc:173480	0	34.7556	12.9763	0	71.5293	100.423	0	1.89489	7.7684	1.62835	0	0	0	0	0.698169	0	7.0763	0	0	0	0	0	0	0	0	0	3.13319	60.7335	0	0	13.4509	0	0	0	0	0	0.19254	0	0	62.7344	0	0	0	0	0	10.2627	0	0	0.645123
LOC110437779	0	0	0	0	0	0	0	0	0	0	0	0	0	0	0	0	0	0	0	0	0	0	0	0	0	34.2213	0	5.54768	0	0	0	0	0	0	0	0	0	0	0	0	0	0	0	50.8114	0	0	0	0	0
LOC110438246	0	0	0	0	0	0	0	0	0	0	0	0	0	0	0	0	0	0	0	0	0	0	0	0	0	0	0	0	0	0	0	0	0	0	0	0	0	0	0	0	0	0	0	0	0	0	0	0	0
LOC103911182	0	0	0	0	0	0	0	0	8.20981	0	0	0	0	0	0	0	0	0	0	0	0	0	0	0	0	0	0	0	0	0	0	0	0	0	0	0	0	0	0	0	0	0	0	0	0	414.423	0	0	0
LOC110438241	0	0	0	0	0	0	0	0	0	0	0	0	0	0	0	0	0	0	0	0	0	0	0	0	0	0	0	0	0	0	0	0	0	0	0	0	0	0	0	0	0	0	0	0	0	0	0	0	0
trpc5b	0	0	0	0	0	0	0	0	0	0	0	0	0	0	0	0	0	0	0	0	0	0	0	0	0	0	0	0	0	0	0	0	0	0	0	0	0	0	0	0	0	0	0	0	0	0	0	0	0
LOC110438232	0	0	0	0	0	0	0	0	0	0	0	13.164	0	0	0	0	0	0	0	0	0	0	0	0	0	0	0	0	0	0	0	0	0	0	0	0	0	0	0	0	0	0	0	0	0	0	0	0	0
LOC101885070	0	0	0	0	0	0	0	0	0	0	0	0	0	0	0	0	0	0	0	0	0	0	0	0	0	0	0	0	0	0	0	0	0	0	0	0	0	0	0	0	0	0	0	0	0	0	0	0	0
si:dkey-163i6.7	0	0	0	0	0	0	0	0	0	0	0	0	0	0	0	289.994	0	0	0	0	0	0	0	0	0	0	0	0	0	0	0	0	0	0	0	0	0	0	563.829	0	0	0	0	0	0	0	0	0	0
LOC101886454	0	0	0	0	0	0	0	0	0	0	0	0	0	0	0	0	0	0	0	0	0	0	0	157.06	0	0	0	0	0	0	0	0	0	81.0778	0	0	0	0	0	0	0	0	0	0	0	0	0	0	0
LOC110438793	0	4.55137	0	0	0	0	0	0	0	44.7901	0	39.938	0	0	51.9106	0	0	0	0	0	0	0	0	0	0	0	0	0	0	0	0	0	0	134.191	0	0	0	0	0	0	0	0	0	0	0	0	0	0	0
LOC101882203	0	0	0	0	0	0	0	0	0	0	0	0	0	0	0	0	0	0	0	0	0	0	0	0	0	0	0	0	0	0	0	0	0	0	0	0	0	0	0	0	0	0	0	0	0	0	0	0	0
LOC110439797	0	0	0	0	0	0	0	0	0	0	0	0	0	0	0	0	0	0	0	0	0	0	0	0	0	0	0	0	0	0	0	0	0	0	0	0	0	0	0	0	0	0	0	0	0	0	0	0	0
LOC110438224	0	0	0	0	0	0	0	0	0	0	0	0	0	0	0	0	0	0	0	0	0	0	0	0	0	0	0	0	0	0	0	0	0	0	0	0	0	0	0	0	0	0	0	0	0	0	0	0	0
LOC110438223	0	0	0	0	0	0	25.3472	0	0	0	0	0	0	0	0	36.7741	0	0	0	0	0	0	0	0	0	0	0	0	0	0	0	0	0	0	296.663	0	0	0	0	0	0	0	0	0	0	0	0	0	0
LOC110438222	0	0	0	0	0	0	0	0	0	0	0	0	0	0	0	0	0	0	0	0	0	0	0	0	0	0	0	0	0	0	0	0	0	0	0	0	0	0	0	0	0	0	0	0	0	0	0	0	0
LOC110438221	0	0	0	0	0	0	0	0	0	0	0	0	0	0	0	0	0	0	0	0	0	0	0	0	0	0	0	0	0	0	0	0	0	0	0	0	0	0	0	0	0	0	0	0	0	0	0	0	0
LOC108180776	0	0	0	0	0	0	0	0	0	0	0	1.31862	0	0	0	1.8045	0	0	0	0	0	0	0	0	0	0	0	0	6.28976	0	0	13.944	0	0	0	0	0	0	11.3993	0	0	0	0	0	4.44793	0	0	0	0
LOC103909452	0	0	0	0	0	0	0	0	0	0	0	0	0	0	0	0	0	0	0	0	0	0	0	0	0	0	0	0	0	0	0	0	0	0	0	0	0	0	0	0	0	0	0	0	0	0	0	0	0
LOC103909388	0	0	0	0	0	0	0	0	0	0	0	0	0	0	0	0	0	0	0	0	0	0	0	0	0	0	0	0	0	0	0	0	0	0	0	0	0	0	0	0	0	0	0	0	0	0	0	0	0
LOC110438212	0	0	0	0	0	0	0	0	0	0	0	0	0	0	0	0	0	0	0	0	0	0	0	0	0	0	0	0	0	0	0	0	0	0	0	0	0	0	0	0	0	75.1625	0	0	0	0	0	0	0
LOC110438204	0	0	0	0	0	0	0	0	0	0	0	0	0	0	0.76614	0	0	0	0	0	0	0	0	0	0	0	0	0	1.4281	0	0	0	0	0	0	0	0	0	0	1.95512	0	0	0	0	0	0	0	0	0
LOC110438199	0	0	0	0	0	0.757562	0	0	0	0	0.747233	0	0	0	0	0	0	0	0	0	0	0	0	0	0	0	0	0	0	0	0	0	0	0	0	0	0	0	0	0	0	0	0	0	0	0	0	0	0
LOC110439890	0	0	0	0	0	0	0	0	0	0	0	0	0	0	0	0	0	0	0	0	0	0	0	0	0	0	0	0	0	0	0	0	0	0	0	0	0	0	0	0	0	0	0	0	0	0	0	0	0
LOC110438195	0	0	0	0	0	0	0	0	0	0	0	0	0	0	0	0	0	0	0	0	0	0	0	0	0	0	0	0	0	0	0	0	0	0	0	0	0	0	0	0	0	0	0	0	0	0	0	0	0
LOC110438190	0	0	0	0	0	0	0	0	0	0	0	0	0	0	0	0	0	0	0	0	0	0	0	0	0	0	0	0	0	0	0	0	0	0	0	0	0	0	0	0	0	0	0	0	0	0	0	0	0
LOC110438189	98.2981	0	69.1729	6.48035	0	0	6.98552	0	0	0	0	0	0	0	99.9807	59.8527	0	0	0	0	0	0	0	0	0	0	0	0	75.0123	0	0	0	0	138.492	0	0	18.4892	0	0	5.09201	0	0	0	0	0	7.61968	0	0	578.431
LOC110438186	0	0	0	0	0	0	0	0	0	0	0	0	0	0	1.37616	0	0	0	0	0	0	0	0	0	0	0	0	0	0	0	0	0	0	0	0	0	0	0	0	0	0	0	0	0	0	0	0	0	0
LOC110438184	0	0	127.915	0	10.1762	0	0	0	74.6072	0	0	4.04867	0	198.999	3.87797	0	0	0	3.44805	0	0	0	0	0	0	0	0	412.961	0	0	0	0	0	1.44063	0	0	0	0	130.07	0	0	0	94.2568	0	0	0	0	0	0
LOC110438183	0	0	0	0	0	0	0	0	0	0	0	0	0	0	0	0	0	0	0	0	0	0	0	0	0	0	0	0	0	0	0	0	0	0	0	0	0	0	0	0	0	0	0	0	0	0	0	0	0
LOC108180327	0	0	0	0	0	0	0	0	0	0	0	0	0	0	0	0	0	0	0	0	0	0	0	0	0	0	0	0	0	0	0	0	0	0	0	0	0	0	0	0	0	0	0	0	0	0	0	0	0
LOC110438180	0	0	0	0	0	0	0	0	0	0	0	0	0	0	0	0	0	0	0	0	0	0	0	0	0	0	0	0	0	0	0	0	0	0	0	0	0	0	0	0	0	0	0	0	0	0	0	0	0
LOC101885178	0	0	0	0	0	0	0	0	0	0	0	0	0	0	0	0	0	0	0	0	0	0	0	0	0	0	0	0	0	0	0	0	0	0	0	0	0	0	0	0	0	0	0	0	0	0	0	0	0
LOC103909301	0	0	0	0	0	0	0	0	0	0	0	0	0	0	0	0	0	0	0	0	0	0	0	0	0	0	0	0	0	0	0	0	0	0	0	0	0	0	0	0	0	0	0	0	0	0	0	0	0
LOC103911249	0	0	0	0	0	0	0	0	0	0	0	0	0	0	0	0	0	0	0	0	0	0	0	0	0	0	0	0	0	0	0	0	0	0	0	0	0	0	0	0	0	0	0	0	0	0	0	0	0
LOC110438175	0.30091	6.91959	3.39123	1.34838	3.95322	4.10336	1.12407	6.104	2.63617	5.35643	4.3698	4.07662	0	0.221223	0	14.4597	2.08666	8.85769	0	2.27131	2.32574	21.6272	1.78747	1.87271	4.46459	0.157312	3.45331	13.8624	1.07745	0	0	0	18.5637	0.451669	2.79768	6.67053	0.129622	0	0	10.8703	1.57635	0.34092	1.60833	0.604692	1.262	0	4.30229	0	18.9317
LOC100536462	0	0	0	0	0	0	0	0	0	0	0	0	0	0	0	0	0	0	0	0	0	0	0	0	0	5.07012	0	0	0	0	0	0	0	0	0	0	0	0	0	0	0	0	0	0	0	0	0	0	0
LOC101884514	0	0	0	0	0	0	0	0	0	0	0	0	0	0	0	0	0	0	0	0	0	0	0	0	0	0	0	0	0	0	0	0	0	0	0	0	0	0	0	0	0	0	0	0	0	0	0	0	0
LOC110438172	0	0	0	0	0	10.5607	0	0	0	0	0	0	0	0	102.282	0	0	0	0	0	0	0	0	0	0	0	31.8694	0	0	91.8614	0	0	0	18.4718	0	2.55387	162.052	35.9467	0	0	0	0	0	0	0	0	38.7404	0	3.06993
LOC110438170	0	0	0	0	0	0	0	0	0	0	0	0	0	0	0	0	0	0	0	0	0	0	0	0	0	0	0	0	0	0	0	0	0	0	0	0	0	0	0	0	0	0	0	0	0	0	0	0	0
pimr84	0	0	0	0	0	0	0	0	0	0	0	0	0	0	0	0	0	0	0	0	0	0	0	0	0	0	0	0	0	0	0	0	0	0	0	0	0	0	0	0	0	0	0	0	0	0	0	0	0
si:ch73-295i22.2	301.593	0	0	0	0	0	138.548	0	0	0	0	241.453	0	0	135.448	0	0	0	2.46213	0	104.098	0	0	0	309.542	0	30.863	0	0	0	0	0	139.128	0	0	0	0	0	0	0	0	40.9041	266.959	0	0	0	0	0	0
LOC110438145	0	0	0	0	0	0	0	0	0	0	0	0	0	0	0	0	0	0	0	0	59.8447	0	0	0	0	0	0	0	0	0	0	0	0	0	0	0	0	0	0	0	0	0	0	0	0	0	0	0	0
LOC110438144	54.7673	59.9992	0	0	0	0	0	58.3864	101.746	0	0.14699	0	0	0	0	2.38341	0	0	0	0	0	0	1.72049	0	0	158.074	0	0	0	0	1.78125	0	0	0	0	0	0	0	0	0.647102	0	0	0	25.2628	0	0	0	0	0
LOC100535315	0	1.4323	0	0	1567.51	501.65	12.2836	548.646	396.718	1175.18	4.21418	153.813	0	109.462	257.144	3.41336	178.538	1214.84	16.7949	1146.66	0	440.618	0	7.0642	511.604	256.272	3.75197	1727.76	363.279	0	1216.77	738.194	1329.98	12.5452	699.042	0	851.905	0	495.068	0	577.293	0	328.167	155.012	0	0	1254.06	0	0
LOC103909227	0	0	0	0	0	0	0	0	0	0	0	0	0	0	0	0	0	0	0	0	0	0	0	0	0	0	0	0	0	0	0	0	0	0	0	0	0	0	0	0	0	0	0	0	0	0	0	0	0
LOC110438132	0	0	0	0	0	0	0	0	0	0	0	0	0	0	0	0	0	0	0	0	0	0	0	0	0	0	0	0	0	0	0	0	0	0	0	0	0	0	0	0	0	0	0	0	0	0	0	0	0
LOC103909275	0	0	24.9078	0	0	0	1.65658	0	0	0	0	0	0	0	0	0	0	0	0	0	0	0	0	0	0	0	0	0	27.1621	0	0	18.8731	0	0	0	0	0	0	0	0	0	0	0	0	0	0	0	0	0
LOC103909273	0	0.140198	0	2.13113	0	0	0	0	0	0	0	0	0	1.21283	0.642948	14.9971	0	0	0	0	0	0	2.12805	0	0	16.269	0.824319	0	0	0	0	0	0	0	0	18.1407	0.531662	0	0	0	0	0	0	0	0	3.77928	0	20.4174	0
LOC103909268	0	0	0	0	0	0	0	0	0	0	0	0	0	0	0	0	0	0	0	0	0	0	0	0	0	0	0	0	0	0	0	0	0	0	0	0	0	0	0	0	0	0	0	0	0	0	0	0	0
si:dkey-164n2.1	0	0	0	0	0	0	0	0	0	0	0	0	0	0	0	0	0	0	0	0	0	0	0	0	0	2.21358	1.17264	7.64077	0	0	0	0	0	0	0	0	0	0	0	0	0	0	0	0	0	0	0	0	0
LOC110438130	0	0	0	0	0	0	0	0	0	0	0	0	0	0	0	0	0	0	0	0	0	0	0	0	0	0	0	0	0	0	0	0	0	0	0	0	0	0	0	0	0	0	0	0	0	0	0	0	0
LOC110438129	0	0	0	0	0	0	0	0	0	0	0	0	0	0	0	0	0	0	0	0	0	0	0	0	0	0	0	0	0	0	0	0	0	0	0	0	0	0	0	0	0	0	0	0	0	0	0	0	0
LOC110439910	0	0	0	0	0	0	0	0	0	0	0	0	0	0	0	0	0	0	0	0	0	0	0	0	72.8831	6.38885	0	0	0	0	0	0	0	0	0	0	0	0	91.0405	36.2921	0	71.1797	0	0	0	0	0	0	0
zgc:171957	0	0	17.7132	0	0	0	0	0	0	0	0	0	0	0	0	0	0	0	0	0	0	0	0	0	0	0	0	0	0	0	0	0	0	0	0	0	0	0	0	0	0	0	0	0	0	0	0	0	0
LOC108180073	0	0	0	0	0	0	0	0	0	0	0	0	0	0	0	0	0	0	0	0	0	0	0	0	0	0	0	0	0	0	0	0	0	0	0	0	0	0	0	0	0	0	0	0	139.599	0	0	0	0
LOC103909173	10.0184	0	0	0	0	0	8.06088	0	0	0	0	0	0	0	4.61137	1.13377	0	0	0	12.8293	0	7.12513	0	0	0	3.57309	0	0	0	7.63302	0	0	0	0	0	0	0	0	0	0	0	0	0	0	0	0	0	0	0
LOC110438121	0	0	0	0	0	0	0	0	0	0	0	0	0	0	0	0	0	0	0	0	0	0	0	0	0	0	0	0	0	0	0	0	0	0	0	0	0	0	0	0	0	0	0	0	0	0	0	0	0
LOC101883985	0	0	0	0	0	0	0	0	0	0	0	0	0	0	0	0	0	0	0	0	0	0	0	0	0	0	0	0	0	0	0	12482.9	0	0	0	0	0	0	0	0	0	0	0	0	0	0	0	0	0
LOC110438119	0	0	0	0	0	0	0	0	0	0	0	0	0	0	0	0	0	0	0	0	0	0	0	0	0	0	0	0	0	0	0	0	0	0	0	0	0	0	0	0	0	0	0	0	0	0	0	0	0
LOC110438107	0	0	0	0	0	0	0	0	0	0	0	0	0	0	0	0	0	0	0	0	0	0	0	0	0	0	0	0	0	0	0	0	0	0	0	0	0	0	0	0	0	0	0	0	0	0	0	0	0
LOC103909171	0	0	0	0	0	0	0	0	0	0	0	0	0	0	0	0	0	0	0	0	0	0	0	0	0	0	0	0	0	0	0	0	0	0	0	0	0	0	0	0	0	0	0	0	0	0	0	0	0
si:dkey-188k17.3	0	0	0	0	0	0	0	0	0	0	0	0	0	0	0	0	0	0	0	0	0	0	0	0	0	0	0	0	0	0	0	0	0	0	0	0	0	0	0	0	0	0	0	0	0	0	0	0	0
si:dkey-188k17.2	0	0	0	0	0	0	0	0	0	0	0	0	0	0	0	0	0	0	0	0	0	0	0	0	0	0	0	0	0	0	0	0	0	0	0	0	0	0	0	0	0	0	0	0	0	0	0	0	0
LOC110438098	0	0	0	0	0	0	0	0	0	0	0	0	0	0	0	0	0	0	0	0	0	0	0	0	0	0	0	0	0	0	0	0	0	0	0	0	0	0	0	0	0	0	0	0	0	0	0	0	0
si:ch211-220f16.1	0	0	0	0	0	0	0.743595	0	0	0	0	0	0	0	0	0	0	0	0	0	0	0	27.5601	0	0	0	0	5.03407	0	0	0	0	0	0	0	0.945585	0	0	0	0	0	0	0	0	0	0	0	0	0
LOC110438091	0	0	0	0	0	0	0	66.5726	0	153.874	0	0	0	0	0	156.667	17.2659	0	0	0	0	0	27.958	0	0	0	0	0	0	0	0	0	0	0	0	0	0	0	0	0	15.0966	0	0	0	0	0	0	0	0
LOC108179942	0	3.63138	1.46044	4.87436	0	0.866585	0	0	0	0	1.2595	3.36547	120.882	60.4336	0	0	0	0.710547	0	0	0	0	0	0.955192	0	0	13.3391	0	0	0	0	0	0	0	1.54092	1.31565	4.91782	0	32.5087	0	0	5.88018	0	0.154724	0	0	0	27.8103	0
LOC110438085	0	0	0	0	0	0	0	0	0	0	0	0	0	0	0	0	0	0	0	0	0	0	0	0	0	0	0	0	0	0	0	0	0	0	0	0	0	0	0	0	0	0	0	0	0	0	0	0	0
LOC110438083	0	0	0	0	0	0	10.0144	0	0	0	0	0	0	0	0	0	0	0	0	0	0	0	0	0	0	0	0	0	0	0	0	0	0	0	0	0	0	0	0	0	0	0	0	0	0	0	0	0	0
LOC103909111	0	0	0	0	0	0	0	0	0	0	0	0	0	0	0	0	0	0	0	0	0	0	0	0	0	0	0	0	0	0	0	0	0	0	0	0	0	0	0	0	0	0	0	0	0	0	0	0	0
LOC110438078	0	0	0	0	0	0	0	0	0	0	0	0	0	0	0	0	0	0	0	0	0	0	0	0	0	0	0	0	0	0	0	0	0	0	0	0	0	0	0	0	0	0	0	0	0	0	0	0	0
LOC108179930	0	0	0	0	0	0	0	0	0	0	0	0	0	0	0	0	0	0	0	0	0	0	0	0	0	0	0	0	0	0	1.84848	0	0	0	0	0	0	0	0	0	0	0	0	0	0	0	0	0	0
LOC110439983	0	0	0	0	0	0	0	0	0	0	0	0	0	0	0	0	0	0	0	0	0	0	0	0	0	0	0	0	0	0	0	0	0	0	0	0	0	0	0	0	0	0	0	0	0	0	0	0	0
LOC110438063	0	0	0	0	0	0	0	0	0	0	0	1.26343	0	0	0	0	0	0	0	0	0	0	0	0	0.501674	0	0.840033	0	0	0	0	0	0	0	0.432841	0	0	0	0	0	0	0	0	0	0	0	0	0	0
LOC103909045	0	0	0	0	0	0	0	0	0	0	0	0	0	0	0	0	0	0	0	0	0	0	0	0	0	0	0	0	0	0	0	0	0	0	0	0	0	0	0	0	0	0	0	0	0	0	0	0	0
LOC110438061	0	0	0	0	0	0	0	0	0	0	0	0	0	0	0	0	0	0	0	0	0	0	0	0	0	0	0	0	0	0	0	0	0	0	0	0	0	0	0	0	0	0	0	0	0	0	0	0	0
LOC110438055	0	0	0	0	0	0	0	0	0	0	0	0	0	0	0	45.2952	0	0	0	0	0	0	0	0	0	0	0	329.971	0	0	0	0	0	0	0	0	0	0	0	0	0	0	0	0	0	0	0	0	0
LOC110438054	0	0	0	0	0	0	0	0	0	0	0	0	0	0	0	0	0	0	0	0	0	0	0	0	0	0	0	0	0	0	1.37108	0	0	0	0	0	0	0	27.2578	0	0	0	0	0	0	0	0	0	0
si:dkey-166f24.2	0	0	0	0	0	0.700316	0	0	0	0	0	0.906487	0	0	0.0589184	0	0	0	0	0	0	0	0	0	0	152.802	0	0	0	0	0	0	0	0	0	0	0	0	0	0	0	0	0	0	0	0	0	0	0
LOC100535512	0	1.1025	0	22.18	0	53.4053	0.814881	0	0	3.22163	0	0	0	0	0	0	0	0	0	0	100.824	0	0	0	0	0	43.1348	0	0.285437	0.578319	0	0	0	0	159.893	0	0	44.6793	0	0	0	0	0	0	0.253683	109.445	0	0	0
LOC110438044	0	0	0	0	0	0	0	0	0	0	0	0	0	0	0	0	0	0	0	0	0	0	0	0	0	0	1.02572	0	0	0	0	0	0	0	0	0	0	8.33178	16.7903	0	0	0	0	0	0	0	0	0	0
LOC110438043	0	0	0	0	0	0	0	0	0	0	0	0	0	0	0	0	0	0	0	0	0	0	0	0	0	0	0	0	0	0	0	0	0	0	0	0	0	0	0	0	0	0	0	0	0	0	0	0	0
LOC110438037	0.828881	0.141007	0.522128	0	0	0	0.384555	0	0	0	0	0	1.4682	0	0	0	0	0	0	0	0.524354	0	0	0.733282	0	0	0	0	30.9871	0.813254	0	0	8.37762	0	0	0	0	0	1.10213	0	0	0	0	0	0	0.475103	0	0	0
LOC110438036	0	0	0	0	0	0	0	0	0	0	0	0	0	0	0	0	0	0	0	0	0	0	0	0	0	0	0	0	0	0	0	0	0	0	0	0	0	0	0	0	0	0	0	0	0	0	0	0	0
LOC108179692	0	11.4758	1.28484	0	0	0	0	0	0	0	0	1.81415	0	0	0	0	0	0	0	0	0	0	0	0	0	0	0	11.5442	0	0	0	0	0	0	0	0	0	0	0	0	0	0	0	0	0	0	0	5.54353	0
LOC110438027	0	0	0	0	0	0	0	0	0	0	0	0	0	0	0	0	0	0	0	0	0	0	0	0	0	0	0	0	0	0	0	0	0	0	0	0	0	0	0	0	0	0	0	0	0	0	0	0	0
LOC110438026	0	0	0	0	0	0	0	0	0	0	0	0	0	0	0	0	0	0	0	0	0	0	0	0	0	0	0	0	0	0	0	0	0	0	0	0	0	0	0	0	0	0	0	0	0	0	0	0	0
LOC110438023	0	0	0.402469	0	0	0	0	0	0	0	0	18.274	0	0	0	0	0	0.44518	0	0	0	0	0	0	0	0.999341	0	0	0	0	0	0	0	0	0	0	0	0	0	0	0	1.52991	0	0	0	0	0	0	0
LOC110438020	0	0	0	0	0	0	0	0	0	0	0	0	0	0	0	0	0	0	0	0	0	0	0	0	0	0	0	0	0	0	0	0	0	0	0	0	0	0	0	0	0	0	0	0	0	0	0	0	0
LOC110438016	0	0	0	0	0	0	0	0	5.66119	0	0	0	0	0	0	0	0	0	0	0	0	0	0	0	0	0	0	0	0	0	0	0	0	0	0	0	0	0	0	0	0	10.8333	0	0	0	0	0	0	0
LOC103908933	0	0	0	0	0	0	0	0	0	0	0	0	0	0	0	0	0	0	0	0	0	0	0	0	0	0	0	0	0	0	0	0	0	0	0	0	0	0	0	0	0	0	0	0	0	0	0	0	0
LOC100333042	0	0	0	0	0	0	0	0	0	0	0	0	0	0	0	0	0	0	0	0	0	0	0	0	0	0	0	0	0	0	0	0	0	0	0	0	0	0	0	0	0	0	0	0	0	0	0	0	0
LOC110438014	0	0	0	0	0	0	0	0	0	0	0	0	0	0	0	0	0	0	0	0	0	0	0	0	0	0	78.4547	0	0	0	0	0	0	0	0	0	0	0	0	0	0	0	0	0	0	0	0	0	0
LOC103908902	0	0	0	0	0	0	0	0	0	0	0	0	0	0	0	0	0	0	0	0	0	0	0	0	0	0	0	0	0	0	0	0	0	0	0	0	0	0	11.034	0	0	0	0	0	0	0	0	0	0
LOC103908899	0	0	0	0	0	0	0	0	0	0	0	0	0	0	0	0	0	0	0	0	0	0	0	0	0	0	0	0	0	0	0	0	0	0	0	0	0	0	0	0	0	0	0	0	0	0	0	0	0
LOC101885066	0	0	0	0	0	0	0	0	0	0	0	0	0	0	0	0	0	0	0	0	0	0	0	0	0	0	0	0	0	0	0	0	0	0	0	0	0	0	0	0	0	0	0	0	0	0	0	0	0
LOC110438011	0	0	0	0	0	0	0	0	0	0	0	0	0	0	0	0	0	0	0	0	0	0	0	0	0	0	0	0	0	0	0	0	0	0	0	0	0	0	0	0	0	0	0	0	0	0	0	0	0
LOC108179665	0	135.937	0	0	0	0	0	0	0.000391797	0	0	0	0	0	0	0	0	0	0.00879923	0	0	0	0	0	0	0	0	0	0	0	0	0	0	0	0	0	0	387.905	0	0	0	0	0	4.18941e-05	0	0	0	0	0
LOC101884966	0	5.39535	0	0	0	0	0.932648	0	0	0	1.87686	0	0	0	0	0.179556	1.04591	0	0	0	0	1.16487	0	0	0	4.54991	0	1.34519	0.439627	0	0	1.70142	0	0	0	0	8.23527	0	0.532686	0	5.45335	0	0	0	0	0	1.1106	0	0
LOC110438008	0	1.83182	0	0	0	0	14.9667	0	31.0841	0	0	0	0	0	0	0	0	0	0	0	0.827457	0	0	0	0	31.1491	0	0	0	0	0	0	0	0	0	0	0	0	0	0	0	0	0	0	0	0	0	0	0
LOC110438005	0	0	0	0	0	0	0	0	0	0	0	0	0	0	0	0	0	0	0	0	0	0	0	0	0	0	0	0	0	0	0	0	0	0	0	0	0	0	0	0	0	0	0	0	0	0	0	0	0
LOC101886607	0	0	0	0	0	0	0	0	0	0	0	0	0	0	0	0	0	0	0	0	0	0	0	0	0	0	0	0	0	0	0	0	0	0	0	0	0	0	0	0	0	0	0	0	0	0	0	0	0
LOC101882443	0	0	0	0	0	0	0	0	0	0	0	0	0	0	0	0	0	0	0	0	0	0	0	0	0	0	0	0	0	0	0	0	0	0	0	0	0	0	0	0	0	0	0	0	0	0	0	0	0
LOC110437997	0	0	0	0	0	0	0	0	0	0	0	0	0	0	0	0	130.204	0	0	0	0	0	0	0	0	0	0	0	0	0	0	0	0	0	0	0	2.64685	0	0	0	0	0	0	4.79367	0	0	0	0	0
LOC103908940	0	0	0	0	0	0	0	0	0	0	15.8836	0	0	0	0	0	0	0	0	0	0	0	0	0	0	0	0	0	0	0	0	0	0	0	0	0	0	0	0	0	0	0	0	0	0	0	0	0	0
LOC103908931	0	0	0	0	0	0	0	0	0	0	0	0	0	0	0	0	0	0	0	0	0	0	0	0	0	0	0	0	0	0	0	0	0	0	0	0	0	0	0	0	0	0	0	0	0	0	0	0	0
LOC110437987	0	0	0	0	0	0	0	0	0	0	0	0	0	0	0	0	0	0	0	0	0	0	0	0	0	19.1326	0	0	0	0	0	143.322	0	0	38.7062	0	0	30.0223	0	0	0	0	0	0	0	0	0	0	0
LOC110437985	0	0	6.47899	0	0	0	0	0	0	0	0	0	0	0	0	0	0	0	0	0	0	0	219.323	0	0	0	0	0	34.0758	0	0	0	0	0	0	0	0	0	0	0	0	0	0	0	0	0	0	0	0
LOC110437984	0	0	0	0	0	0	0	46.1763	0	0	0	0	0	0	0	0	108.385	0	0	66.3066	0	0	8.41446	0	0	0	0	0	0	0	0	0	0	0	0	0	35.637	0	0	0	0	0	0	0	0	0	0	0	0
LOC110437983	0	0	0	0	0	0	0	0	0	0	0	0	0	0	0	0	0	0	0	0	0	0	0	0	0	0	0	0	0	0	0	0	0	0	0	0	0	0	0	0	0	0	0	0	0	0	0	0	0
LOC101886298	0	0	0	0	0	0	0	0	0	0	0	24.1582	0	0	0	0	0	0	0	0	0	0	0	0	0	0	0	0	0	0	0	0	0	0	0	0	0	0	0	0	0	0	0	0	0	0	0	0	7.676
LOC110437981	0	0	0	0	0	0.80719	0.874924	0	0	0	0	0	0	0	0	0	0	0	0	0	0	0	0	0	0	0	9.6208	0	0	0	0	0	0	14.6621	0	0	0	0	0	0	0	0	0	0	0	0	0	0	0
LOC101883088	0	0	0	0	0	0	0	0	0	0	0	0	0	0	0	0	0	0	0	0	0	0	0	0	0	0	0	0	0	0	0	0	0	0	0	0	0	0	0	0	0	0	0	0	0	0	0	0	0
LOC110437980	0	0	0	56.4246	0	0	0	0	0	0	0	0	0	0	0	0	0	0	0	0	0	0	0	0	0	0	0	0	0	0	0	0	0	0	0	0	0	0	0	0	0	0	0	0	0	0	0	0	0
LOC110437973	0	0	0	0	0	0	0	0	0	0	0	0	0	0	0	0	0	0	0	0	0	0	0	0	0	0	0	0	0	0	0	0	0	0	0	0	0	0	0	0	0	0	0	0	0	0	0	0	0
LOC110437971	0	0	0	0	0	0	0	0	0	0	0	0	0	0	0	0	0	0	0	0	0	0	0	0	0	0	0	0	0	0	0	0	0	0	0	0	0	0	0	0	0	0	0	0	0	0	0	0	0
LOC103908906	0	0	0	0	0	0	0	0	0	0	0	0	0	0	0	0	0	0	0	0	0	0	0	0	0	0	0	0	0	0	0	0	0	0	0	0	0	0	0	0	0	0	0	0	0	0	0	0	0
LOC101884965	0	0	0	0	0	0	0	0	0	0	0	0	0	0	0	0	0	0	0	0	0	0	0	0	0	0	0	0	0	0	0	0	0	0	0	0	0	0	0	0	0	0	0	0	0	0	0	0	0
si:ch211-222m2.1	0	0	0	0	0	0	0	0	0	0	0	0	0	0	0	0	0	0	0	0	0	0	0	0	0	0	0	0	0	0	0	0	0	0	0	0	0	0	0	0	0	0	0	0	0	0	0	0	0
LOC110437961	0	0	0	0	0	0	0	0	0	0	0	0	0	0	0	0	0	0	0	0	0	0	0	0	0	0	0	0	0	0	0	0	0	0	0	0	0	0	0	0	0	0	0	0	0	0	0	0	0
LOC110437960	0	0	0	0	0	0	0	0	0	0	0	0	0	0	0	0	0	0	0	0	0	0	0	0	0	0	0	0	0	0	0	0	0	0	0	0	0	0	0	0	0	0	0	0	0	0	0	0	0
LOC101883647	0	0	0	0	0	0	0	0	0	0	0	0	0	0	0	0	0	0	0	0	0	0	0	0	0	0	0	0	0	0	0	0	0	0	0	0	0	0	0	0	0	0	0	0	0	0	0	0	0
LOC110437956	0	0	0	0	0	0	0	0	0	0	0	0	0	0	0	0	0	0	0	0	0	0	0	0	0	0	0	0	0	0	7.94477	0	0	0	0	0	0	0	0	0	0	0	0	0	0	0	0	0	0
LOC110437954	0	8.70138	0.478378	3.5568	7.64504	0.398742	2.55708	0.678202	0	0	1.59517	2.57824	19.4837	0	0.536609	0	4.32894	0.452424	0.899519	1.08103	0	0	0	0	0	0	0.687863	107.326	2.98991	0	0	0	1.53964	0	10.7396	0	0	18.1038	8.20629	0	0.514535	0	0.245964	0	2.81612	0	0	10.7279	0
LOC110437952	0	1.46206	0	4.42962	5.88426	0	0	0	0	0	0	0	0	0	0	0	0	0	0	0	0	0	0	0	0	0	0.84692	0	0	0	0	0	0	0	0.782097	0	0	0	0	0	0	0	0	2.06345	2.17522	0	1.54899	0.925649	0
LOC110437940	0	0	0	0	0	0	0	0	0	0	0	0	0	0	0	0	0	0	0	0	0	0	0	0	0	0	0	0	0	0	0	0	0	0	0	0	0	0	0	0	0	0	0	0	0	0	0	0	0
zgc:158345	0	5.18799	0	0	0.475769	0	77.8157	203.309	0	0	0	0	0	0	275.229	27.751	0	0	0	0	155.377	0	0.46951	0	0	0	0	0	15.4659	0	110.974	112.425	0	257.686	5.63686	0	0	0.479048	0	0.161183	0	80.805	17.9543	25.3107	133.789	0	19.9802	0	0
LOC110437939	0	0	0	0	0	0	0	0	0	0	0	0	0	0	0	0	0	0	0	0	0	0	0	0	0	0	0	0	0	0	0	0	0	0	0	0	0	0	0	0	0	0	0	0	0	0	0	0	0
LOC110437930	0	0	0	0	0	0	0	30.2146	0	0	0	0	0	0	0	0	0	0	0	0	0	0	0	0	0	0	0	10.4644	0	3.24999	0	0	0	0	0	0	0	0	0	0.694437	0	1.80066	0	0	0	0	0	26.8811	0
cep164	0	0	0	0	0	0	0	0	0	0	0	0	0	0	0	0	353.643	0	0	0	0	0	0	0	0	0	0	0	0	0	0	0	0	0	0	0	0	0	0	0	0	20.5546	0	0	0	0	0	0	0
LOC101883079	0	0	0	124.529	0	0	0	0	0	0	0	157.083	0	5.88073	0	0	0	0	0	36.56	0	0	0	0	0	0	154.438	0	0	0	0	0	0	0	0	0	0	0	0	0	0	423.552	0	3.11912	0	0	0	0	0
LOC101885254	0	0	0	0	0	0	0	0	0	0	0	0	0	0	0	0	0	0	0	0	0	0	0	0	0	0	0	0	0	0	0	0	0	0	0	0	0	0	0	0	0	0	0	0	0	0	0	0	0
LOC110437920	0	0	0	0	0	0	0	0	0	0	0	0	0	0	0	0	0	0	0	0	0	0	0	0	0	0	0	0	0	0	0	0	0	0	0	0	0	0	0	0	0	0	0	0	0	0	0	0	0
LOC110437917	0	0	0	0	0	0	0	0	0	0	0	0	0	0	0	0	0	0	0	0	0	0	0	0	0	0	0	0	0	0	0	0	0	0	0	0	0	0	0	0.950776	0	0	0	0	0	0	0	0	0
LOC103908856	0	0	19.1194	0	0	0	0	0	0	0	0	0.692295	0	0	19.3529	0	0	0	0	0	0	0	0	0	0	0	0	124.725	0	0	0	0	27.9224	0	0	0	0	26.7348	0	0	0	0	0	0	0	1.1853	0	0	0
LOC110437911	0	0	0	0	0	0	35.9656	0	0	0	5.23208	0	0	0	0	0	0	0	0	0	0	0	0	0	0	0	0	0	0	0	0	0	0	0	0	0	0	0	0	0	0	0	0	0	0	0	0	0	0
LOC110437910	0	0	0	0	0	0	0	0	0	43.7602	0	0	0	0	0	0	0	0	0	0	0	0	0	0	0	0	0	0	0	0	0	0	0	0	0	0	0	0	0	0	0	10.3398	0	0	0	0	0	0	0
LOC101886539	0	0	0	0	0	0	0	0	0	0	0	0	0	0	0	0	0	0	0	0	0	0	297.757	0	0	0	0	67.1068	0	0	0	0	0	0	0	0	0	0	0	0	0	0	0	0	0	0	0	0	0
LOC110437908	0	0	0	0	0	0	0	0	0	0	0	0	0	0	0	0	0	0	0	0	0	0	0	0	0	0	0	0	0	0	0	0	0	0	0	0	0	0	0	0	0	0	0	0	0	0	0	0	0
LOC110437907	0	0	0	0	0	0	0	0	0	0	11.2967	0	0	0	0	0	0	0	0	0	0	0	0.787629	0	0	0	0	0	0	0	0	0	0	0	0	0	0	0	0	0	0	0	0	0	0	0	0	0	0
LOC110437903	0	0	0	0	0	0	0	0	0	0	0	0	0	0	0	0	0	0	0	0	0	0	0	0	0	0	0	0	0	0	0	0	0	0	0	0	0	0	0	0	0	0	0	0	0	0	0	0	0
LOC110437902	0	0	0	0	0	0	0	0	0	0	0	0	0	0	0	0	0	0	0	0	0	0	0	0	0	0	0	0	0	0	0	0	0	0	0	0	0	0	0	0	0	0	0	0	0	0	0	0	0
LOC110437900	0	8.40328	1.71619	0.576136	0.583804	1.03746	13.6829	1.26145	0	0.540471	0	0.671064	0	1.96862	4.1713	8.77126	0.440381	0	1.16862	0.704069	1.40966	0.857738	0	3.15571	2.30514	0	1.33711	39.9784	1.06266	1.75059	2.32927	57.6045	2.00475	0.810053	2.03593	1.63423	3.25924	2.9449	1.18663	0.210171	0.843221	0	0.31924	1.86799	0.764088	0.510955	0	0.961048	0.64239
LOC110437763	0	0	0	0	0	0	0	0	0	0	0	0	0	0	0	0	0	0	0	0	0	0	0	0	0	0	0	0	0	0	0	0	0	0	0	0	0	0	0	0	0	0	0	0	0	0	0	0	0
LOC110437891	0	0	0	17.1863	0	0	1.13815	0	0	0	0	0	0	0	0	0	2.1267	0	0	0	0	0	0	0	0	0	0	0	0	0	7.96351	0	0	0	0	0	0	0	0	0	0	0	0	0	0	0	0	0	0
si:dkey-202l22.4	0	0	0	0	0	0	0	1.043	0	0	0	0	0	0	0	0	0	0	0	2.08557	0	0	0	0	0	0	0	0	0	0	0	0	0	0	0	0	0	0	0	0	0	0	0	0	0	0	0	0	0
LOC557268	0	0.0636398	0	0	0	0	0	0	0	0	0	0	0	0	0	0	0	0	0	0	0	0	0	0	0	0	0	0	0	0.500593	0	0	0	0	0	0	0	0	0	0	3.9287	0	0.575839	0	1.01231	0	0	0	0
LOC101886704	0	0	0	0	0	0	0	0	0	0	0	0	0	0	0	0	0	0	0	0	0	0	0	0	0	0	0	0	0	0	0	0	0	0	0	0	0	0	0	0	0	0	0	0	0	0	0	0	0
LOC103908766	0	0.415472	1.52129	0	0	0	1.24578	0	0	0	0	0	0	0	0	122.476	0	0	0	0	0	0	0	0	0	0	0	0	0	0	1.5832	0	0	0	0	0	0	0	0	0	0	0	0	0.655096	0	0	0	0	0
LOC103908759	0	0	0	0	0	0	0	0	0	0	0	0	0	0	0	0	0	0	0	0	0	0	0	0	0	0	0	0	0	0	0	0	0	0	0	0	0	0	0	0	0	0	0	0	0	0	0	0	0
si:ch211-69b22.5	0	0	0	0	0	0	0	0	0	0	0	0	0	0	0	0	0	0	0	0	0	0	0	0	0	0	0	0	0	0	0	0	0	0	0	0	0	0	0	0	0	0	0	0	0	0	0	0	0
LOC103912071	0	0	1.25922	0	0	0	0	0	0	0	0	0	0	0	0	0	0	0	1.31317	0.802625	0	0	0	0	0	0	0	0	0	0	0	0	0	0	0	0	0	1.33582	0	0	0	1.11388	0	0	0	0	0	0	0
LOC108192150	0	0	0	0	0	0	0	0	0	0	0	0	0	0	0	0	0	0	0	0	0	0	0	0	0	0	0	0	0	0	0	0	0	0	0	0	0	0	0	0	0	0	0	0	0	0	0	0	0
si:dkey-203a12.9	0	0	0	0	0	0	0	0	0	0	0	0	0	0	0	0	0	0	0	0	0	0	0	0	0	0	0	0	0	0	0	0	0	0	0	0	0	0	0	0	0	0	0	0	0	0	0	0	0
LOC108191973	0	0	0	0	0	0	0	0	0	0	12.6779	0	0	0	0	248.978	0	0	0	0	0	0	0	79.2835	0	0	0	19.3848	4.44981	0	0	0	0	0	0	0	0	0	0	0	0	0	47.8308	13.6026	0	0	0	0	0
LOC103912037	0	0	0	0	0	0	0	1.23045	0	0	0	0	0	0	0	0	0	0	0	0	0	0	0	0	0	0	0	0	0	0	0	0	0	0	0	0	0	0	0	0	0	0	0	0	0	0	0	0	0
LOC101883680	0	0	0	0	0	0	0	0	0	0	0	0	0	0	0	0	0	0	0	0	0	0	0	0	0	0	0	0	0	0	0	0	0	0	0	0	0	0	0	0	0	0	0	0	0	0	0	0	0
LOC108191931	0	0	2.49908	0	0	3.5525	0	0	0	0	0	0	0	0	0	0	1.98973	0	0	0	0	0	0	0	0	0	0	0	0	0	0	0	0	0	0	0	0	0	0	0	7.04228	0	0	0	0	1.23352	0	0	0
LOC101882989	0	0	0	0	0	0	0	0	0	0	0	0	0	0	0	0	0	0	0	0	0	0	0	0	0	0	0	0	0	0	0	0	0	0	0	0	0	0	0	0	0	0	0	0	0	0	0	0	0
LOC101885952	0	0	13.5794	0	0	0	0.861401	0	0	0	1.0796	9.82558	0	0	0	0	0	0	0	0	0	2.38848	0	0	0	1.51796	0	0	0	0	0	0	0	0	0	0	0	0	0	0	0	0	0	0	0.761752	0	0	3.89613	0
LOC108191783	0	0	0	0	0	0	0	0	0	0	0	0	0	0	0	0	0	0	0	0	0	0	0	0	0	0	0	0	0	0	0	0	0	0	0	0	0	0	0	0	0	0	0	0	0	0	0	0	0
LOC101886691	0	0	0	0	0	0	0	0	0	0	0	0	0	0	0	0	0	0	0	27.1551	0	0	0	0	0	0	0	0	0	0	0	0	0	0	0	0	0	0	0	0	0	0	0	0	0	0	0	0	0
LOC110439045	0	0	0	0	0	0	0	0	0	0	0	0	0	0	0	0	0	0	0	0	0	0	0	0	0	0	0	0	0	0	0	0	0	0	0	0	0	0	0	0	0	0	0	0	0	0	0	0	0
LOC108191741	0	0	0	0	0	0	0	0	0	0	0	0	0	0	0	0	0	0	0	0	0	0	0	0	0	0	0	0	0	0	0	0	0	0	0	0	0	0	0	0	0	0	0	0	0	0	0	0	0
LOC100537721	0	0	27.8362	0	0	0	0	0	0	0	0	0	0	0	0	0	0	0	0	0	0	3.47879	0	0	0	0	0	0	0	0	0	0	0	0	0	0	0	0	0	0.67022	0	0	0	0	0	0	0	0	0
LOC108191720	0	0	60.3468	52.3584	39.979	143.111	21.0216	112.431	0	0	0	0	37.2278	0	32.5542	274.587	115.549	0	0	1.07928	0	5.0614	0	0	96.6278	0	69.2826	0	27.0882	28.9944	64.591	0	0	0	0	28.5168	42.0334	0	0	23.9692	0	212.124	64.5179	0	51.4107	25.6012	0	89.9848	1.88661
si:dkey-16i5.8	0	0	7.05874	0	0	0	0	0	0	0	0	0	0	0	0	0	0	32.294	0	0	0	0	0	0	0	0.31397	0	0	0	0	8.2273	0	4.71102	0	0	0	0	0	0	0	0	0	0	0	0	6.027	0	0	0
LOC108191699	0	1.37495	9.30024	0	0	14.1093	0	4.87993	0	0	7.72383	0	0	0	33.0434	12.4715	3.97588	40.5906	0	0	0	0	0.862026	4.74772	0.800899	0	0	0	6.49696	27.7285	0.877427	1.89154	0	0	0	0	0	0.890653	0	0	0	0	0	1.11901	0	0	4.88774	11.6072	0
LOC108191668	0	0	0	0	0	0	0	0	0	0	0	0	0	0	0	0	0	0	0	0	0	0	0	0	0	0	0	0	0	0	0	0	0	0	0	0	0	0	0	0	0	0	0	0	0	0	0	0	0
LOC108191646	0	0	22.0125	0	46.937	0	0	0	0.239287	0	0	29.4806	0	0	0.346555	0	0	0	0	1.04052	0	0	0	0	0	0.197984	0	0	0	1.29941	0	0	0	0	0	0	0	0	0	1.4793	0	0	0	0	0	0	0	0	0
LOC103911849	0	0	0	0	0	0	0	0	0	0	0	0	0	0	0	0	0	0	0	0	0	0	0	0	0	0	0	0	0	0	0	0	0	0	0	0	0	0	0	0	0	0	0	0	0	0	0	0	0
LOC108191614	0	0	0	0	0	0	0	0	0	0	0	32.5194	0	0	0	0	0	14.7345	0	0	0	0	0	0	0	0	0	0	0	0	0	0	0	0	0	0	0	0	0	0	0	0	0	0	0	0	0	0	0
LOC108191553	0	0	0	0	0	0	0	0	0	0	0	0	0	0	0	0	0	0	0	0	0	0	0	0	0	0	0	0	0	0	0	0	0	0	0	0	0	0	0	0	0	0	0	0	0	0	0	0	0
LOC108191486	0	0	0	0	0	0	0	0	0	0	0	0	0	0	0	0	0	0	0	0	0	0	0	0	0	0	0	0	0	0	0	0	0	0	0	0	0	0	0	0	0	0	0	0	0	0	0	0	0
LOC108191484	0	0	0	0	0	0	0	0	0	0	0	0	0	0	0	0	0	0	0	0	0	0	0	0	0	0	0	22.0851	0	0	0	0	0	0	0	0	0	0	0	0	0	0	0	0	0	0	0	0	0
LOC108191473	0	0	0	0	0	0	0	0	0	0	0	0	0	0	0	0	0	0	0	0	0	0	0	0	0	0	0	0	0	0	0	0	0	0	0	0	0	0	0	0	0	0	0	0	0	0	0	0	0
LOC108191465	0	0	0	0	0	0	0	0	0	0	0	0	0	0	0	0	0	0	0	0	0	0	0	0	0	0	0	0	0	0	0	0	0	0	0	0	0	0	0	0	0	0	0	0	0	0	0	0	0
LOC101884200	0	0	0	0	0	0	0	0	0	0	0	0	0	0	0	0	0	0	0	0	0	0	2.94503	0	0	0	0	0	0	0	0	0	0	0	0	0	2.77885	0	0	0	0	0	0	0	0	0	0	0	0
LOC103911686	0	0	0	0	0	0	0	0	0	0	0	0	0	0	0	0	0	0	0	0	0	0	0	0	0	0	0	0	0	0	0	0	0	0	0	0	0	0	0	0	0	0	0	0	0	0	0	0	0
LOC101883770	0	0	0	0	0	0	0	0	0	0	0	0	0	0	0	0	0	0	0	0	0	0	0	0	0	0	0	0	0	0	0	0	0	0	0	0	0	0	0	0	0	0	0	0	0	0	0	0	0
LOC108191349	0	0	0	0	0	0	0	0	0	0	0	0	0	0	0	0	0	0	0	0	0	0	0	0	0	0	0	0	0	0	0	0	0	0	0	0	0	0	0	0	0	0	0	0	0	0	0	0	0
LOC103911682	0	0	0	0	0	0	0	0	0	0	0	0	0	0	0	0	0	0	0	0	0	0	0	0	0	0	0	0	0	0	0	0	0	0	0	0	0	0	0	0	0	0	0	0	0	0	0	0	0
LOC103911676	0	0	0	0	0	0	0	0	0	0	0	0	0	2.37259	0	0	1.5923	0	0	0	0	1.55147	3.64325	0	0	0	8.06427	0	0	0	0	0	0	0	0	0	0	0	2.14321	0	0	0	0	0	0.691334	0	0	0	0
LOC101882911	0	0	0	0	0	0	0	0	0	0	0	0	0	0	0	0	0	0	0	0	0	0	0	0	0	0	0	0	0	0	0	0	0	0	0	0	0	0	0	0	0	0	0	0	0	0	0	0	0
LOC108191330	0	0.3764	0	0	0	0	0	0	1.20144	0	0.434865	0	0	0	0	0	0	0	0.295354	0	0	0	0	0	0.809084	2.42387	0	0	0	0	0	0.84188	0	0	0	0	0	0	0	0.704154	0	0	0	0	0	0	0	0.727225	0
LOC108191315	0	0	0	0	0	0	0	0	0	0	0	0	0	0	0	0	0	0	0	0	0	0	0	0	0	0	0	0	0	0	0	0	0	0	0	0	0	0	0	0	0	0	0	0	0	0	0	0	0
LOC108191313	0	0	0	0	0	0	0	9.51234	0	0	0	0	0	0	0	0	0	0	0	0	0	0	0	0	0	0	0	0	0	0	0	0	0	0	0	0	0	0	0	0	0	0	0	0	0	0	0	0	0
si:ch211-173m16.2	0	0	0	0	0	0	0	0	0	0	0	0	0	0	0	0	0	0	0	0	0	0	0	0	0	0	0	0	0	0	0	0	0	0	0	0	0	0	0	0	0	0	0	0	0	0	0	0	0
LOC101882845	0	0	0	0	0	0	0	0	0	0	0	0	0	0	0	0	0	0	0	0	0	0	0	0	0	0	0	0	0	0	0	0	0	0	0	0	0	0	0	0	0	0	0	0	0	0	0	0	0
LOC108191020	0	0	0	0	0	0	0	0	0	0	0	0	0	0	0	0	0	0	0	0	0	0	0	0	0	0	0	0	0	0	0	0	0	0	0	0	0	0	0	0	0	0	0	0	0	0	0	0	0
LOC103911570	0	0	0	0	0	0	0	0	0	0	0	0	0	0	0	0	0	0	0	0	0	0	0	0	0	0	0	0	0	0	0	0	0	0	0	0	0	0	0	0	0	0	0	0	0	0	0	0	0
LOC108190978	0	2.25917	0	0	0	0	0	0	49.1505	0	0	0	0	0	0	0	0	0	0	0	0	0	0.673549	0	0	0	0	0	0	0	0	0	0	0	0	0	0	0	12.7374	0	0	0	0	0	0	0	0	0	0
LOC101882809	0	0	0	0	0	0	0	0	0	0	0	0	0	0	0	0	0	0	0	0	0	0	0	0	0	0	0	0	0	0	0	0	0	0	0	0	0	0	0	0	0	0	0	0	0	0	0	0	0
LOC103911561	0	0	0	0	0	0	0	0	0	0	0	0	0	0	0	0	0	0	0	0	0	0	0	0	0	0	0	0	0	0	0	0	0	0	0	0	0	0	0	0	0	0	0	0	5.53453	0	11.9695	0	0
LOC101886593	0	0	0	0	0	0	0	0	0	0	0	0	0	0	0	0	0	0	0	0	0	0	0	0	0	0	0	0	0	0	0	0	0	0	0	0	0	0	0	0	0	0	0	0	0	0	0	0	0
LOC101882467	0	0	0	0	0	0	0	0	0	0	0	0	0	0	0	0	0	0	0	0	0	0	0	0	0	0	0	0	0	0	0	0	0	0	0	0	0	0	0	0	0	0	0	0	0	0	0	0	0
LOC103911431	0	0	0	0	0	0	0	0	0	0	0	0	0	0	0	0	0	0	0	0	0	0	0	0	0	0	0	0	0	0	0	0	0	0	0	0	0	0	0	0	0	0	0	0	0	0	0	0	0
LOC108190783	0	0	0	0	0	0	0	0	0	0	0	0	0	0	0	0	0	0	0	0	0	0	0	0	0	0	0	0	0	0	0	0	0	0	0	0	0	0	0	0	0	0	0	0	0	0	0	0	0
si:dkey-74i1.3	0	10.3522	350.812	0	0	0	0	0	0	0	0	0	0	0	0	0	0	352.631	0	255.793	0	0	0	0	0	0	0	0	0	0	0	0	0	0	0	0	0	0	0	0	0	0	0	0	0	0	0	0	0
si:dkey-83f18.6	0	0	0	0	0	0	0	0	0	0	0	0	0	0	0	0	0	0	0	0	0	0	0	0	0	0	0	0	0	0	0	0	0	0	0	0	0	0	0	0	0	0	0	0	0	0	0	0	0
LOC101883943	0	0	0	0	0	0	0	0	0	0	0	0	0	0	0	0	0	0	0	0	0	0	0	0	0	0	0	0	0	0	0	0	0	0	0	0	0	0	0	0	0	0	0	0	0	0	0	0	0
LOC108190704	0	0	0	0	0	0	0	0	0	0	0	0	0	0	0	0	0	0	0	0	0	0	0	0	0	0	0	0	0	0	0	0	0	0	0	0	12.0838	0	0	0	0	0	0	0	0	0	0	0	0
LOC100150353	0	0	0	0	0	0	0	0	0	0	0	0	0	0	0	0	0	0	0	0	0	0	0	0	0	0	0	0	0	0	0	0	0	0	0	0	0	0	0	0	0	0	0	0	0	0	0	0	0
si:ch73-226i7.1	0	0	0	0	0	0	0	0	0	0	0	0	0	0	0	0	0	0	0	0	0	0	0	0	0	0	0	0	0	0	0	0	0	0	0	0	0	0	0	0	0	0	0	0	0	0	0	0	0
LOC108190696	0	0	0	2.3301	0	0	0	3.58825	0	0	2.08604	0.910613	0	0	0.936925	0	0	0	0	0	0.380244	1.15766	14.7372	13.8667	0	0	0	77.7899	0	0	0	0	19.0583	0	0	0	0	0	0	0	0	0	0	0	0	0	0	0	0
LOC110437802	0	0	0	0	0	0	0	0	0	0	0	0	0	0	0	0	0	0	0	0	0	0	0	0	0	0	0	0	0	0	0	0	0	0	0	0	0	0	0	0	0	0	0	0	0	0	0	0	0
LOC108190693	0	0	0	0	0	0	0	0	0	0	0	0	0	0	0	0	0	0	0	0	0	0	0	0	0	0	0	0	0	0	0	0	0	0	0	0	0	0	0	0	0	0	0	0	0	0	0	0	0
LOC103911387	0	0	0	0	0	0	0	0	0	0	0	0	0	0	0	0	0	0	0	0	0	0	0	0	0	0	0	0	0	0	0	0	0	0	0	0	0	0	0	0	0	0	0	0	0	0	0	0	0
LOC103911377	0	0	0	0	0	0	0	0	0	0	0	0	0	0	0	0	0	0	0	0	0	0	0	0	0	0	0	0	0	0	0	0	0	0	0	0	0	0	0	0	0	0	0	0	0	0	0	0	0
LOC101886967	0	0	0	0	0	0	0	0	0	0	0	0	0	0	0	0	0	0	0	0	0	0	0	0	0	0	0	0	0	0	0	0	0	0	0	0	0	0	0	0	0	0	0	0	0	0	0	0	0
LOC108190637	0	0	0	0	0	0	0	0	0	0	0	0	0	0	0	0	0	0	0	0	0	0	0	0	0	0	0	0	0	0	0	0	0	0	0	0	0	0	0	0	0	0	0	0	0	0	0	0	0
LOC108190619	0	0	0	0	0	0	0	0	0	0	0	0	0	0	0	0	0	0	0	0	0	0	0	0	0	0	0	0	0	0	0	0	0	0	0	0	0	0	0	0	0	0	0	0	0	0	0	0	0
LOC110438309	0	0	0	0	0	0	0	0	0	0	0	0	0	0	0	0	0	0	0	0	0	0	0	0	0	0	0	0	0	0	0	0	0	0	0	0	0	0	0	0	0	0	0	0	0	0	0	0	0
LOC108190616	0	0	0	0	0	0	0	0	0	0	0	0	0	0	0	0	0	0	0	0	0	0	0	0	0	0	0	0	0	0	0	0	0	0	0	0	0	0	0	0	0	0	0	0	0	0	0	0	0
LOC108190601	0	0	0	0	0	0	0	0	0	0	0	0	0	0	0	0	0	0	0	0	0	0	0	0	0	0	0	0	0	0	0	0	0	0	0	0	0	0	0	0	0	0	0	0	0	0	0	0	0
si:ch211-1f22.2	0	0	0	0	0	0	21.6198	0	0	0	0	0	0	0	0	0	0	0	0	0	0	0	0	0	0	0	0	0	5.36647	0	0	0	0	0	0	0	0	0	0	0	16.6826	0	0	0	0	0	0	0	0
LOC108190486	0	0	0	0	0	0	0	0	11.0331	0	0	0	0	0	0	0	0	0	0	0	0	0	0	0	0	230.152	0	0	0	0	0	5.57238	0	0	0	0	0	0	0	0	0	0	0	0	0	0	0	0	0
LOC108190449	0	0	0	0	0	0	0	0	0	0	0	0	0	0	0	0	0	0	0	0	0	0	0	0	0	0	0	0	0	0	0	0	0	0	0	0	0	0	0	0	0	0	0	0	0	0	0	0	0
LOC108190448	0	0	0	0	0	0	0	0	0	0	0	0	0	0	17.1585	0	0	0	0	57.1074	0	0	0	0	0	0	0	0	0	0	0	0	0	0	0	0	0	0	0	0	0	0	0	0	0	0	0	0	0
LOC108190435	0	0	43.63	3.30148	0	0	2.41709	0	0	0	0	0.969222	0	0	0	0	4.43284	0	0	0	0	0	0	0	0	0	0	57.8914	8.69162	0	0	0	0	0	7.03677	0	0	0	0	0	0	0	0	0	0	0.73286	1.16848	0	2.76197
LOC101883484	0	0	1.25754	0	0	0	0	0	0	0	0	0	0	0	0	52.8211	0	0	0	0	0	0	0	0	0	0	0	0	0	0	0	0	0	0	0	0	0	0	0	0	0	0	0	0	0	0	0	0	0
LOC108190407	0	0	0	0	0	0	0	0	0	0	0	0	0	0	0	0	0	0	0	0	0	0	0	0	0	0	0	0	0	0	0	0	0	0	0	0	0	0	0	0	0	0	0	0	0	0	0	0	0
si:ch211-160m12.4	0	0	0	0	0	0	0	0	0	0	0	0	0	0	0	0	0	0	0	0	0	0	0	0	0	0	0	0	0	0	0	0	0	0	0	0	0	0	0	0	0	0	0	0	0	0	0	0	0
LOC108190396	0	0	0	0	0	0	0	0	0	0	0	0	0	0	0	0	0	0	0	0	0	0	0	0	0	0	0	0	0	0	0	0	0	0	0	0	0	0	0	0	0	0	0	0	0	0	0	0	0
LOC103911203	0	0	0	0	0	0	0	0	0	0	0	0	0	0	0	0	0	0	0	0	0	0	0	0	0	0	0	0	0	0	0	0	0	0	0	0	0	0	0	0	0	0	0	0	0	0	0	0	0
LOC108190384	0	0	0	0	0	0	0	0	0	0	0	0	0	0	0	0	0	0	0	0	0	0	0	0	0	0	0	0	0	0	0	0	0	0	0	0	0	0	0	0	0	0	0	0	0	0	0	0	0
LOC100535500	0	0	0	0	0	0	0	0	0	0	0	0	0	0	0	0	0	0	0	0	0	0	0	0	0	0	0	0	0	0	0	0	0	0	0	0	0	0	0	0	0	0	0	0	0	0	0	0	0
si:ch73-30b17.2	0.739544	79.4922	1.86404	0	0.484377	0	0.342201	0	0.400746	0.897057	0	0.555756	0.655607	0.578682	0.577676	1.97103	0.365331	0	0	0.291347	0	0.712209	4.03157e-07	0	0.441906	0.331727	0.370278	17.9085	0.905815	0.761541	0	0.34584	0	0	0.3376	0.472425	0.636533	0.487791	2.94819	0.164063	0	1.25265	0.264911	0	0	1.27291	0	0.398189	0
LOC108190362	0	0	0	0	0	0	0	0	0	0	0	0	0	0	0	0	0	0	0	0	0	0	0	0	0	0	0	0	0	0	0	0	0	0	0	0	0	0	0	0	0	0	0	0	0	0	0	0	0
LOC108190355	0	23.1806	0	0	0	0	2.46271	0	158.157	220.532	1.50365	143.112	0	0	0	180.308	57.9002	97.02	0	0	0.411335	6.26299	0	0	0	0	77.9947	4.20942	54.9895	0	0	0	0	0	2.9852	0	0.121141	1.73236	0	0	178.731	19.052	189.597	0	0	10.4437	0	0	0
LOC108190354	0	0	0	0	0	0	0	0	0	0	0	0	0	0	0	0	0	0	0	0	0	0	0	0	0	0	0	0	0	0	0	0	0	0	0	0	0	0	0	0	0	0	0	0	0	0	0	0	0
LOC108190353	0	0	0	0	0	0	0	0	0	0	0	0	0	0	0	0	0	0	0	0	0	0	0	0	0	0	0	0	0	0	0	0	0	0	0	0	0	0	0	0	0	0	0	0	0	0	0	0	0
LOC108190350	0	0	1.73015	0	0	0	0	0	253.767	0	0	0	0	0	0	331.488	1.3552	3.59619	0	240.92	30.7663	0	1.74007	0	783.002	0	47.1844	0	0	0	0	0	0	36.3769	0	0	0	0	0	194.099	0	0	0	0	0	0	406.371	0	0
LOC108190346	0	0	0	0	0	0	0	0	0	0	0	0	0	0	0	0	0	0	0	0	0	0	0	0	0	0	0	0	0	0	0	0	0	0	0	0	0	0	0	1.08874	0	0	0	0	0	0	0	0	0
LOC108190190	0	0.450177	0	0	0	0	0	0	29.9818	0	0	0	0	0	0	0	0	0	0	0	0	0	0	0	0	0	0	8.37896	0	0	0	0	0	0	0	0	0	0	0	0	0	0	0	0	0	0	0	0	0
LOC103911090	0	147.602	0	0	36.2567	25.7561	3.64076	0	162.037	0	3.72501	0	0	0	0	104.703	3.39215	0	0	0	0	0	484.93	190.873	0	0	0	0	63.4617	0	0	0	0	7.51107	0	0	0	0	0	0	0	0	0	0	0	0	0	0	0
LOC108190168	0	0	0	0	0	0	0	0	0	0	0	0	0	0	0	0	0	0	0	0	0	0	0	0	0	0	0	0	0	0	0	0	0	0	0	0	0	0	0	0	0	0	0	0	0	0	0	0	0
LOC108190163	0	0	0	0	0	0	0	0	0	0	0	0	0	0	0	0	0	0	0	0	0	0	0	0	0	0	0	0	0	0	0	0	0	0	0	0	0	0	0	0	0	0	0	0	0	0	0	0	0
LOC108190133	0	0	0	0	0	0	0	0	0	0	0	0	462.68	0	0	15.4659	0	0	0	0	0	0	0	0	0	0	0	0	0	0	0	0	0	0	0	0	0	0	0	0	0	0	0	0	0	0	0	0	0
LOC108190132	0	17.9843	4.73031	0	0	0	37.36	0	0	0	3.81378	0	30.4079	0	15.6965	9.35649	0	4.62571	0	2.97385	0	13.2294	4.35911	12.6392	0	18.2052	0	0	3.72058	0	33.3288	3.52972	42.1308	2.01206	0	208.709	0	0	0	1.42205	0	16.6302	0	0	0	3.92966	6.14668	0	0
LOC103911124	0	6.35644	0	0	0	0	0	0	0	0	7.49168	0	0	1.98572	0	0	0	0	0	0	0	0	0	0	0	0	0	0	0	0	8.85474	0	0	0	0	0	0	0	47.6144	0	0	0	0	0	0	0	0	0	0
LOC108190109	0	0	0	0	0	0	0	0	0	0	0	0	0	0	0	0	0	0	0	0	0	0	0	0	0	0	0	0	0	0	0	0	0	0	0	0	0	0	0	0	0	0	0	0	0	0	0	0	0
LOC101884613	0	0.0903628	0.328986	0	0	0.204767	0	0	0	0.455251	0	0	0	0.260286	0	0.157439	0.257849	0.345715	0.384207	0	0	0	0.857043	0	0.211446	0.182766	0	5.09197	0	0	0	0	0	0	0	0.255735	0.138367	0	0	0.105586	0	0	0.126784	0.165741	0.170988	0	0	0	0
LOC101885637	0	0	0	0	0	0	0	0	0	0	1.37486	0	0	0	0	0	0	0	0	0	0	0	0	0	0	3.18237	0	0	0	0	0	0	0	0	0	0	0	0	0	0	0	0	0	0	0	0	0	0	0
LOC108190098	0	0	0	0	0	0	0	0	0	0	0	0	0	0	0	0	0	0	0	0	8.04805	0	0	0	0	0	0	0	0	0	0	0	0	0	0	0	0	0	0	0	0	0	0	0	0	0	0	0	0
LOC103911092	0	0	0	0	0	0	0	0	0	0	0	0	0	0	0	0	0	0	0	0	0	0	0	0	0	0	0	0	0	0	0	0	0	0	0	0	0	0	0	0	0	0	0	0	0	0	0	0	0
adcy3b	6.34385	4.80409	2.37447	0	0	0	1.65208	4.54316	0	0	0.264334	0	0	1.00167	1.46745	0.236625	0	7.7641	0	0	0	4.72902	1.62716	0	0	0	0.455525	0	1.45561	0	0	0	0	0	3.51692	0.278962	6.25409	0.2983	1.55711	5.15853	0	0	0	0	0	0	0	0.250664	0
LOC108190093	0	0	0	0	0	0	0	0	0	0	0	0	0	0	0	0	0	0	0	0	0	0	0	0	0	0	0	0	0	0	0	0	0	0	0	0	0	0	0	0	0	0	0	0	0	0	0	0	0
LOC108190067	0	0	0	0	0	0	0	0	0	0	0	0	0	0	0	0	0	0	0	0	0	0	0	0	0	0	0	0	0	0	0	0	0	0	0	0	0	0	0	0	0	0	0	0	0	0	0	0	0
LOC108190056	0	11.4706	0	0	0	0	0	15.4352	0	0	0	1.67027	0	0	0	0	0	16.7553	15.2429	0	0	0	0	0	0	0	4.96995	0	0	0	0	1.55753	0	0	0	0	0	0	0	0	0	0	8.5524	0	0	0	0	0	0
LOC100536104	0	0	0	0	0	0	0	0	0	0	0	0	0	0	0	0	0.46048	0	0	0	0	0	0	0	0	0	0	0	24.3649	0	0	0	0	0	0	0	0	0	0	0	0	0	0	0	0	0	0	0	0
LOC108189470	0	0	0	0	0	0	0	0	0	0	0	0	0	0	0	0	0	0	0	0	0	0	0	0	0	0	0	0	0	0	0	0	0	0	0	0	0	0	0	0	0	0	0	0	0	0	0	0	0
LOC101884167	0	0	0	0	0	0	0	0	0	0	0	0	0	0	0	0	0	0	0	0	0	0	0	0	0	0	0	0	0	0	0	0	0	0	0	0	0	0	0	0	0	0	0	0	0	0	0	0	0
LOC108189459	0	0	0	0	0	0	0	0	0	0	0	0	0	0	0	0	0	0	0	0	0	0	0	0	0	0	0	0	0	0	0	0	0	0	0	0	0	0	0	0	0	0	0	0	0	0	0	0	0
LOC108187381	0	0	0	0	0	0	0	0	0	0	0	0	0	0	0	0	0	0	0	0	0	0	0	0	0	0	0	0	0	0	0	0	0	0	0	0	0	0	0	0	0	0	0	0	0	0	0	0	0
LOC108187164	0	0	0	0	0	0	0	0	0	0	0	0	0	0	0	0	0	0	0	0	0	0	0	0	0	0	0	0	0	0	0	0	0	0	0	0	0	0	0	0	0	0	0	0	0	0	0	0	0
LOC108184071	0	0	0	0	0	0	0	0	0	0	0	0	0	0	0	0	0	0	0	0	0	0	0	0	0	0	0	0	0	0	0	0	0	0	0	0	0	0	0	0	0	0	0	0	0	0	0	0	0
LOC108184067	0	0	0	0	0	0	0	0	0	0	0	0	0	0	0	0	0	0	0	0	0	0	0	0	0	0	0	0	0	0	0	0	0	0	0	0	0	0	0	0	0	0	0	0	0	0	0	0	0
LOC108184043	0	0	0	0	0	0	0	0	0	0	0	0	0	0	0	0	0	0	0	0	0	0	0	0	0	0	0	0	7.75653	0	0	0	0	0	0	0	0	0	0	0	0	0	0	0	0	0	0	0	0
LOC108184031	0	0	0	0	0	0	0	0	0	0	0	0	0	0	0	0	0	0	0	0	0	0	0	0	0	0	0	0	0	0	0	0	0	0	0	0	0	0	0	0	0	0	0	0	0	0	0	0	0
LOC108184024	0	0	0	0	0	0	0	0	0	0	0	0	0	0	0	0	0	0	0	0	0	0	0	0	0	0	0	0	0	0	0	0	0	0	0	0	0	0	0	0	0	0	0	0	0	0	0	3.85598	0
LOC108184022	0	0	0	0	0	0	0	0	0	0	0	0	0	0	0	0	0	0	0	0	0	0	0	0	0	0	0	0	0	0	0	0	0	0	0	0	0	0	0	0	0	0	0	0	0	0	0	0	0
si:dkey-222o15.2	0	0	0	0	0	0	0	0	0	0	0	0	0	0	59.6938	11.8072	0	0	0	0	0	0	0	0	0	0	0	0	0	0	0	0	0	0	0	0	0	0	0	0	0	0	0	0	0	0	0	0	0
LOC108184015	0	0	0	0	0	0	0	0	0	0	0	0	0	0	0	0	0	0	0	0	0	0	0	0	0	0	0	0	0	0	0	0	0	0	0	0	0	0	0	0	0	0	0	0	0	0	0	0	0
LOC108184012	0	3.51931	0	0	0	0	0	0	0	0	0	0	0	0	0	0	0	35.7686	0	0	0	0	0	0	0	43.764	0	0	0	0	0	0	0	0	0	0	0	0	0	0	0	0	0	0	0	0	0	0	0
LOC108183991	0	0	0	0	0	0	0	0	0	0	0	0	0	0	0	0	0	0	0	0	0	0	0	0	0	0	1.69538	0	0	0	0	0	0	0	0	0	0	0	0	0	0	0	0	0	0	0	0	0	0
LOC101885837	0	1.60937	0	0	4.10254	0	0	0	0	0	0	0	0	0	0	7.64991	1.93398	0	0	0	0	9.0463	0	6.92959	0	0.351319	0	0	0	0	0	0	0	0	0	0	0	0	0	0	0	0	0	0	0	0	9.32719	0	0
LOC101884843	0	0	0	0	0	0	0	0	0	0	0	0	0	0	0	0	0	0	0	0	0	3.08615	0	0	0	0	0	0	0	0	0	0	0	0	0	0	0	0	0	0	0	0	0	0	0	0	0	0	0
LOC108183960	0	0	0	0	0	0	0	0	0	0	0	1.75065	0	0	0	0	0	0	0	0	0	0	0	5.73827e-05	0	1.94768e-06	0	0	0	0	0	0	0	0	8.48116	0	0	0	0.000175964	1.53935	0	0	0	0	0	0	0	1.05488e-06	0
LOC103910810	0	9.30438	211.661	0	152.709	0	0	0	0	0	0	0	0	0	0	0	0	0	0	0	0	0	0	207.106	0	0	0	0	0	0	39.446	0	0	0	0	0	0	0	0	125.465	34.6741	275.062	0	0	0	0	0	0	0
LOC103910878	0	0	0	0	0	0	0	0	0	0	0	0	0	0	0	0	0	0	0	0	0	0	0	0	0	0	0	0	0	0	0	0	0	0	0	0	0	0	0	0	0	0	0	0	0	0	0	0	0
LOC101885885	0	0	0	0	0	0	0	0	0	0	0	0	0	0	0	0	0	0	0	0	0	0	0	0	0	0	0	0	0	0	0	0	0	0	0	0	0	0	0	0	0	0	0	0	0	0	0	0	0
LOC100333434	0	0	0	0	0	0	0	0	0	0	0	0	0	0	0	0	0	0	0	0	0	0	0	0	0	0	0	0	0	0	0	0	0	0	0	0	0	0	0	0	0	0	0	0	0	0	0	0	0
si:dkeyp-33c10.5	24.024	0	0	0	0	0	0	0	0	0	0	0	0	0	18.5315	0	0	0	0	0	0	0	0	0	0	0	0	0	1.86216	0	0	0	0	0	0	0	0	0	10.7712	0	0	0	0	0	0	0	0	0	0
LOC108183907	0	0	0	0	0	0	0	0	0	0	0	0	0	0	0	0	0	0	0	0	0	0	0	0	0	0	0	0	30.4019	0	0	0	0	0	0	0	0	0	0	0	0	0	0	0	0	0	0	0	0
LOC108183903	0	0	0	0	0	0	0	0	0	0	1.59103	3.13753	0	0	0	0	0	0	0	0	0	0	0	0	0	0	0	0	8.04815	0	0	0	0	0	0	0	0	0	0	0	0	0	0	0	0	0	0	0	0
LOC108183898	0	0	0	0	0	0	0	0	0	0	0	0	0	0	0	0	0	0	0	0	0	0	0	0	0	0	0	0	0	0	0	0	0	0	0	0	0	0	0	0	0	0	0	0	0	0	0	0	0
LOC108183878	0	0	0	0	0	0	0	0	0	0	0	0	0	0	0	0	0	0	0	0	0	0	0	0	0	0	0	0	0	0	0	0	0	0	0	0	0	0	0	0	0	0	0	0	0	0	0	0	0
LOC108183875	0	0	0	0	0	0	0	0	0	0	0	0	0	0	0	0	0	0	0	0	0	0	0	0	0	0	0	0	0	0	0	0	0	0	0	0	0	0	0	0	0	0	0	0	0	0	0	0	0
mir27e	0	0	0	0	0	0	0	0	0	0	0	0	0	0	0	0	0	0	0	0	0	0	0	0	0	0	49.3605	0	0	0	0	0	0	0	0	0	0	308.393	0	0	0	0	0	0	0	0	0	0	0
LOC108183870	0	0	0	0	0	0	0	18.4114	0	0	0	0	0	0	0	0	0	0	0	0	0	0	0	0	0	0	0	0	3.87275	0	0	0	0	0	0	0	0	0	0	1.6748	0	0	1.51791	0	0	2.2399	0	0	0
LOC108183856	0	0	0	0	0	0	0	0	0	0	0	0	0	21.1101	0	0	0	0	0	0	0	0	0	0	0	0	0	0	0	0	0	0	0	0	0	0	0	0	0	0	0	0	0	0	0	0	0	0	0
LOC108180275	0	0	0	0	0	0	0	0	0	0	0	0	0	0	0	0	0	0	0	0	0	0	0	0	0	0	0	0	0	0	0	0	0	0	0	0	0	0	0	0	0	0	0	0	0	0	0	0	0
LOC108183855	0	0	0	0	0	0	0	0	0	0	0	0	0	0	0	0	0	0	0	0	0	0	0	0	0	0	0	0	0	0	0	0	0	0	0	0	0	0	0	0	0	0	0	0	0	0	0	0	0
LOC108183854	0	0	0	0	0	0	0	0	0	0	0	0	0	92.2173	0	0	0	0	0	0	0	0	0	0	0	0	0	0	0	0	0	0	0	0	0	0	0	0	0	0	0	0	0	0	0	0	0	0	0
si:dkeyp-44b5.2	0	0	0	0	0	0	0	0	0	0	0	0	0	0	0	0	0	0	0	0	0	0	0	0	0	0	0	0	0	0	0	0	0	0	0	0	0	0	0	0	0	0	0	0	0	0	0	0	0
LOC101882033	0	0	0	0	0	0	0	0	0	0	0	0	0	0	0	0	0	0	0	0	0	0	0	0	0	0	0	0	0	0	0	0	0	0	0	0	0	0	0	0	0	0	0	0	0	0	0	0	0
LOC108182812	0	0	0	0	0	0	0	72.7639	0	0	0	0	0	0	0	0	0	0	0	0	0	0	0	0	0	0	0	0	0	0	0	0	0	0	0	0	0	0	0	0	0	0	0	0	0	0	0	0	0
LOC108183851	0	0	0	0	0	0	0	0	0	0	0	0	0	0	0	0	0	0	0	0	0	0	0	0	0	0	0	0	0	0	0	0	0	0	0	0	0	0	0	0	0	0	0	0	0	0	0	0	0
LOC108183828	0	0	0	0	0	0	0	0	0	0	0	0	0	0	0	0	0	0	0	0	0	0	0	0	0	0	0	0	0	0	0	0	0	0	0	0	0	0	0	0	0	0	0	0	0	0	0	0	0
LOC108183827	0	0	0	0	0	0	0	0	0	0	0	0	0	0	45.4255	0	0	0	0	0	0	0	0	0	0	0	0	0	0	0	0	0	0	0	0	0	0	0	0	0	0	0	0	0	0	0	0	0	0
LOC108183825	0	0	0	0	0	0	0	0	0	0	0	0	0	0	0	0	0	0	0	0	0	0	0	0	0	0	0	0	0	0	0	0	0	0	0	0	0	0	0	0	0	0	0	0	0	0	0	0	0
LOC108183818	0	0	0	0	0	0	0	0	0	0	0	0	0	0	0	0	0	0	0	0	0	0	0	0	0	0	0	0	0	0	0	0	0	0	0	0	0	0	0	0	0	0	0	0	0	0	0	0	0
LOC103910565	0	0	0	0	0	0	0	0	0	0	0	0	0	0	0	0	0	0	0	0	0	0	0	0	0	0	0	0	0	0	0	0	0	0	0	0	0	0	0	0	0	0	0	0	0	0	0	0	0
LOC108183814	0	0.275773	5.1064	27.2542	0	0	0	68.0924	0	0	0	10.3606	0	18.4907	0	0	1.60123	0	0	2.87635	0	0	0	2.86864	0	15.2736	0	0	3.52954	0	0	0	0	0	0	0	12.0284	0	0	0	0	10.0586	0	12.576	4.86623	0	0	50.2019	0
LOC108183798	0	0	0	0	0	0	0	0	0	0	0	0	0	0	0	0	0	0	0	0	0	0	0	0	0	0	0	0	0	0	0	0	0	0	0	0	0	0	0	0	0	0	0	0	0	0	0	0	0
LOC108183795	0	0	0	0	0	0	0	0	0	0	0	0	0	0	0	0	0	0	0	0	0	0	0	0	0	0	0	0	0	0	0	0	0	0	0	0	0	0	0	0	0	0	0	0	0	0	0	0	0
LOC108183778	0	0	0	0	0	0	0.841007	0	0	0	0	0	0	26.4254	0	0	0	0	0	0	0	0	0	0	0	0	0	0	0	0	0	0	0	0	0	0	0	0	0	0	0	0	0	0	0	0	0	0	0
LOC101884446	0	0	0	0	0	0	0	0	0	0	0	0	0	0	0	0	0	0	0	0	0	0	0	0	0	0	0	0	0	0	0	0	0	0	0	0	0	0	0	0	0	0	0	0	0	0	0	0	0
LOC103910627	0	0	0	0	0	0	0	0	0	0	0	0	0	0	0	0	0	0	0	0	0	0	0	0	0	0	0	0	0	0	0	0	0	0	0	0	0	0	0	0	0	0	0	0	0	0	0	0	0
LOC108183739	0	0	0	0	0	0	0	0	0	0	0	0	0	0	0	0	0	0	0	0	0	0	0	0	0	0	0	0	0	0	0	0	0	0	0	0	0	0	0	0	0	0	0	0	0	0	0	0	0
LOC103910637	0	0	0	0	0	0	0	49.2874	0	0	0	0	0	0	0	0	0	0	0	0	0	0	0	0	0	0	0	0	0	0	0	0	0	0	0	0	0	0	0	0	0	0	0	0	0	0	0	0	0
LOC101886005	0	0	0	0	0	0	0	0	0	0	0	0	0	0	0	0	0	0	0	0	0	0	0	0	0	0	0	0	0	0	0	0	0	0	0	0	0	0	0	0	0	0	0	0	0	0	0	0	0
LOC103910588	0	0	0	0	0	0	0	0	0	0	0	0	0	0	0	0	0	0	0	0	0	0	0	0	0	0	0	0	0	0	0	0	0	0	0	0	0	0	0	0	0	0	0	0	0	0	0	0	0
LOC101884956	0	0	0	0	0	0	0	0	0	0	0	0	0	0	0	0	0	0	0	0	0	0	0	0	0	0	0	0	0	0	0	0	0	0	0	0	0	0	0	0	0	0	0	0	0	0	0	0	0
LOC108183728	0	0	0	0	0	0	0	0	0	0	0	0	0	0	0	0	0	0	0	0	0	0	0	0	0	0	0	21.9621	0	0	0	0	0	0	0	0	0	0	1453.48	0	0	0	0	0	0	0	0	0	0
LOC108183721	0	0	0	0	0	0	0	0	0	0	0	0	0	0	0	0	0	0	0	0	0	0	0	0	0	0	0	0	0	0	0	0	0	0	0	0	0	0	0	0	0	0	0	0	0	0	0	0	0
LOC101883808	0	0	0	0	0	0	0	0	0	0	0	0	0	0	0	0	0	0	0	0	0	0	0	0	0	0	0	0	0	0	0	0	0	0	0	0	0	0	0	0	0	0	0	0	0	0	0	0	0
LOC108183714	0	0	0	0	0	0	0	0	0	0	0	0	0	0	0	0	0	0	0	0	0	0	0	0	0	0	0	0	0	0	0	0	0	0	0	0	0	0	0	0	0	0	0	0	0	0	0	0	0
si:ch211-139k8.2	0	0	0	0	0	0	0	0	0	0	0	0	0	0	0	0	0	0	0	0	0	0	0	0	0	0	0	0	0	0	0	0	0	0	0	0	0	0	0	0	0	0	0	0	0	0	0	0	0
LOC108183655	0	0	0	0	0	0	0	0	0	0	3.38277	0	0	0	0	21.0283	0	0	0	0	0.369907	0	0	3.11214	0	8.96497	0	7.56636	0	0	0	0	0	0	0	0	0.679327	6.21562	34.4393	20.9016	0	0	0	0	0	0	0	0.63323	0.842754
LOC108183650	0	0	0	0	0	0	0	0	0	0	0	0	0	0	0	0	0	0	0	0	0	0	0	0	0	0	0	0	0	0	0	0	0	0	0	0	0	0	0	0	0	0	0	0	0	0	0	0	0
LOC108183641	0	0	0	0	0	0	0	0	0	0	0	0	0	0	0	0	0	0	0	0	0	0	0	0	0	0	0	0	0	0	0	0	0	0	0	0	0	0	0	0	0	0	0	0	0	0	0	0	0
LOC108183637	0	0	0	0.544032	0	0	0	0.39645	1.21647	0	0	0	0	0	1.81189	0	0	0	0	0	0	0	0.749954	0	0	0	0	35.1224	2.63461	0	0	0.546811	0	0	24.7691	0	0	0	0	0	0	4.01802	0	0	0	0	0	0	0
LOC110439708	0	0	0	0	0	0	0	0	0	0	0	0	0	0	0	0	0	0	0	0	0	0	0	0	0	0	0	0	0	0	0	0	0	0	0	0	0	0	0	0	0	0	0	0	0	0	0	0	0
LOC110437820	0	0	0	0	0	0	0	0	0	0	0	0	0	0	0	0	0	0	0	0	0	0	0	0	0	0	0	0	0	0	0	0	0	0	0	0	0	0	0	0	0	0	0	0	0	0	0	0	0
LOC108183618	0	0	0	0	0	0	0	0	0	0	0	0	0	0	0	0	0	0	0	0	0	0	0	0	0	0	0	0	0	0	0	0	0	0	0	0	0	0	0	0	0	0	0	0	0	0	0	0	0
LOC108183598	0	0	0	0	0	0	0	0	0	0	0	0	0	0	0	0	0	0	0	0	0	0	0	0	0	0	0	0	0	0	0	0	0	0	0	0	0	0	0	0	0	0	0	0	0	0	0	0	0
LOC101886078	0	17.8493	0.996354	0	0	0	0	49.1311	0	1.91339	0	0	0	1.16381	0	0	6.24655	0	0	27.1326	33.8	0	0	0	0	0	0	0	97.9796	0	0	0	0	0	0	0	1.0173	0	0	0	0	18.587	0	0	1.34464	0	0	1.71266	0
LOC103910373	0	0	0	0	0	0	0	0	0	0	0	0	0	0	0	0	0	0	0	8.30756	0	0	0	0	0	0	0	0	23.6215	0	0	0	0	0	0	0	0	0	0	0	0	0	0	0	0	0	25.6492	0	0
LOC108183595	0	0	0	0	0	0	0	0	0	26.1964	0	0	0	0	0	0	0	0	0	0	0	0	0	0	0	22.8196	0	0	0	0	0	0	0	0	0	11.2683	0	0	0	0	24.3987	0	0	0	0	0	0	0	169.051
LOC103910375	0	0	0	0	0	0	0	0	0	126.262	0	0	0	0	0	0	0	0	0	0	0	0	0	0	0	0	0	0	0	0	0	0	0	0	0	0	0	0	0	0	0	0	0	0	0	0	0	0	0
LOC108183594	0	0	0	0	0	0	0	0	0	73.387	0	0	0	0	0	0	0	0	0	0	0	0	0	0	0	0	0	0	0	0	0	0	0	0	0	9.31918	0	0	0	0	49.1532	0	0	0	0	0	0	0	189.662
LOC108183591	0	0	0	0	0	0	0	0	0	0	0	0	0	0	0	0	0	0	0	0	0	0	0	0	0	0	0	0	0	0	0	0	0	0	0	0	0	0	0	0	0	0.36749	0	0	0	0	0	0	0
LOC103910388	0	0	0	0	0	0	0	0	0	0	0	0	0	0	0	0	0	0	0	0	0	0	0	0	0	0	0	0	0	0	0	0	0	0	0	0	0	0	0	0	0	0	0	0	0	0	0	0	0
LOC110437801	0	0	0	0	0	0	0	0	0	0	0	0	0	0	0	0	0	0	0	0	0	0	0	0	0	0	0	0	0	0	0	0	0	0	0	0	0	0	0	0	0	0	0	0	0	0	0	0	0
LOC108183589	0	0	0	0	0	0	0	0	0	73.3939	0	0	0	0	0	0	0	0	0	0	0	0	0	0	0	0	0	0	0	0	0	0	0	0	0	9.31918	0	0	0	0	49.1532	0	0	0	0	0	0	0	0
LOC108183525	0	0	0	0	0	0	0	0	0	0	0	0	0	0	0	0	0	0	0	0	0	0	0	0	0	0	0	0	0	0	0	0	0	0	0	0	0	0	0	0	0	0	0	0	0	0	0	0	0
LOC101882417	0	0	0	0	0	0	0	0	0	0	0	0	0	0	0	0	0	0	0	0	0	0	0	0	0	0	0	0	0	0	0	0	0	0	0	0	0	0	0	0	0	0	0	0	0	0	0	0	0
LOC100334048	0	0	0	0	0	0	0	0	0	0	0	0	0	0	0	0	0	0	0	0	0	0	0	0	0	0	0	0	0	0	0	0	0	0	0	0	0	0	0	0	0	0	0	0	0	0	0	0	0
LOC108183452	0	74.8221	0	0	0	0	0	0	0	0	0	0	0	0	0	0	0	0	0	0	0	0	0	0	0	0	0	0	0	0	0	0	0	0	0	0	0	0	0	0	0	0	0	0	0	0	0	0	0
si:dkey-21e2.11	0	0	0	0	0	0	0	0	0	0	0	0	0	0	0	0	0	0	0	0	0	0	0	0	0	0	0	0	0	0	0	0	0	0	0	0	0	0	0	0	0	0	0	0	0	0	0	0	0
LOC103910513	0	0	0	0	0	0	0	0	0	0	0	0	0	0	0	0	0	0	0	0	0	0	0.000109662	0	0	0	0	0	0	0	5.98016e-05	0	0	0	0	0	0	0	0	0	0	0	0	0	0	0	0	0	0
LOC108183413	0	0	0	0	0	0	0	0	0	0	0	0	0	0	0	0	0	0	0	0	0	0	0	0	0	0	0	0	0	0	0	0	0	0	0	0	0.112656	0	0	0	0	0	0	0	0	0	0	0	0
LOC108183400	0	0	0	0	0	0	0	0	0	0	0	0	0	0	0	0	0	0	0	0	0	0	0	0	0	0	0	0	0	0	0	0	0	0	0	0	0	0	0	0	0	0	0	0	0	0	0	0	0
LOC100535588	0	0	0	0	0	0	0	0	0	0	0	0	0	0	0	0	0	0	0	0	0	0	0	0	0	0	0	0	0	0	0	0	0	0	0	0	0	0	0	0	0	0	0	0	0	0	0	0	0
LOC101885185	0	0	0	0	0	0	0	0	0	0	0	0	0	0	0	0	0	0	0	0	0	0	0	0	0	0	0	0	0	0	0	0	0	0	0	0	0	0	0	0.588179	0	0	0	0	0	0	0	0	0
LOC103910442	0	0	0	0	0	0	0	0	0	0	0	0	0	0	0	0	0	0	0	0	0	0	0	0	0	0	0	0	0	0	0	0	0	0	0	0	0	0	0	0	0	0	0	0	0	0	0	0	0
LOC103910422	0	0	0	0	0	0	0	0	0	0	0	0	0	0	0	0	0	0	0	0	0	0	0	0	0	0	0	0	0	0	0	0	0	0	0	0	0	0	0	0	0	0	0	0	0	0	0	0	0
LOC101883576	0	45.6971	0	0	0	0	0	0	0	0	0	0	0	0	0	0	0	0	0	0	0	0	0	0	0	0	0	0	0	0	0	0	0	0	0	0	0	0	0	0	0	0	0	0	0	0	0	0	0
LOC108183376	0	0	0	0	0	0	0	0	0	0	0	0	0	0	0	0	0	0	0	0	0	0	0	0	0	0	0	0	0	0	0	0	0	0	0	0	0	0	0	0	0	0	0	0	0	0	0	0	0
si:dkey-153k10.6	0	0	0	0	0	0	0	0	0	0	0	0	0	0	0	0	0	0	0	0	0	0	0	0	0	0	0	0	0	0	0	0	0	0	0	0	0	0	0	0	0	0	0	252.132	0	0	0	0	0
LOC108183364	0	0	0	0	0	0	0	0	0	0	0	0	0	0	0	0	0	0	0	0	0	0	0	0	0	0	0	58.9773	0	0	91.0248	0	0	0	0	0	0	0	0	0	0	0	0	0	286.007	0	0	0	0
LOC101885859	0	0	0	0	0	0	0	0	0	0	0	0	0	0	0	0	0	0	0	0	0	0	0	0	0	0	0	0	0	0	0	0	0	0	0	0	0	0	0	0	0	0	0	0	0	0	0	0	0
LOC101882242	0	35.8115	0	0	0	0	0	0	0	0	11.7621	0	0	0	3.9764	1.14141	28.2095	0	0	0	0	0	0	0	0	0	0	0	0	0	0	3.69973	0	0	0	0	53.8169	0	0	0	0	0	0	0	2.35205	13.2409	0	0	0
LOC103910166	0	0	0	0	0	0	0	0	0	0	0	0	0	0	0	0	0	0	0	0	0	0	0	0	0	0	0	0	0	0	0	0	0	0	0	0	0	0	0	0	0	0	0	0	0	0	0	0	0
LOC108182912	0	0	0	0	0	0	0	0	0	0	0	0	0	0	0	0	0	0	0	0	0	0	0	0	0	0	0	0	0	0	0	0	0	0	0	0	0	0	0	0	0	0	0	0	0	0	0	0	0
si:dkey-81l17.6	0	0	0	0	0	0	110.639	0	0	0	0	0	0	0	205.542	0	0	0	0	0	334.806	0	0	0	0	12.4015	0	0	0	0	0	0	0	0	0	0	0	0	0	0	0	0	0	0	0	0	0	0	0
si:ch73-167f10.1	0	0	0	0	0	0	7.66488	0	0	0	0	0	0	0	0	0	0	0	0	974.588	0	0	0	0	0	0	0	0	0	0	0	0	0	0	0	0	0	0	0	0	0	0	0	0	0	0	0	0	0
si:dkey-66l17.4	0	0	0	0	0	0	0	0	0	0	0	0	0	0	0	0	0	0	0	0	0	0	0	0	0	8.47226	0	0	0	0	0	2.86506	0	0	0	0	0	0	0	0	0	0	0	0	0	0	0	0	0
LOC101886433	0	0	0	0	0	0	0	0	0	0	0	0	0	0	0	0	0	0	0	0	0	0	0	0	0	0	0	0	0	0	0	0	0	0	0	0	0	0	0	0	0	0	0	0	0	0	0	0	0
LOC110438912	0.57137	0.0970903	0.180326	0	0.187544	0.828052	21.2617	1.13701	4.02342	0	0	2.99615	0.254501	2.52768	0	0.509843	0	0	0.374581	2.68722	0.363901	0.276397	0	0	0	6.54536	0	8.34024	0.415237	0.56017	1.68095	0.133339	9.57517	0.191476	3.78271	0.176423	0	0.394141	21.949	0.896031	0	0.16233	0.102617	0	0	0.826678	0	0.460805	3.31736
LOC108182866	0	0	0	0	102.3	0	18.5706	0	0	1981.6	380.54	0	0	0	0	0	0	1056.31	0	504.486	0	0	0	0	0	0	18.4873	0	0	544.477	0	0	583.783	0	0	0	0	0	0	0	0	0	0	0	0	0	0	0	0
LOC101882164	0	0	0	1.81655	11.4049	0	0	0	0	0	0	0	0	0	0	0	0	0	0	0	0	0	0	0	0	0	0	0	0	0	0	0	0	0	0	0	0	0	0	0	0	0	0	0	0	0	0	0	0
LOC101883904	0	0	0	0	0	0	0	0	0	0	0	0	0	0	0	0	0	0	0	0	0	0	0	0	0	0	0	0	0	0	0	0	0	0	0	0	0	0	0	0	0	0	0	0	0	0	0	0	0
LOC108182836	0	0	0	0	0	0	0	0	0	0	0	0	0	0	0	0	0	0	0	0	0	0	0	0	0	0	0	0	0	0	0	0	0	0	0	0	0	0	0	0	0	0	0	0	0	0	0	0	0
LOC108182827	0	0	0	41.8124	0	0	0	0	0	0	15.3883	0	0	0	27.0932	12.5616	13.371	18.6894	26.1443	0	0	0	0	0	0	16.1526	0	0	0	0	0	0	0	22.3148	14.6335	0	2.08689	23.1315	0	0	15.0787	0	9.01479	45.1809	0	0	0	0	0
LOC101887150	0	0	0	0	0	0	2.54136	14.4548	0	0	3.69361	4.16883	0	53.4532	0	14.7872	10.6262	0	0	0	0	0	0	69.3327	0	0	0	1481.36	11.0639	0	0	0	0	0	0	0	0	0	0	0	0	30.7384	0	0	0	0	0	0	0
LOC108182802	0	0	0	0	0	0	0	0	0	0	0	0	0	0	0	0	0	0	0	0	0	0	0	0	0	0	0	0	0	0	0	0	0	0	0	0	0	0	0	0	0	0	0	0	0	0	0	0	0
LOC103910198	0	0	0	0	0	0	3.52228	0	4.15703	0	0	0	0	6.76983	4.80048	10.3557	8.68905	0	0	0	0	0	0	0	0	0	0	0	0	0	4.25496	0	0	0	0	3.93139	0.315252	2.84692	3.01692	0	0	0	0.665522	0	0	14.1554	0	0	0
LOC108182673	0	1.55914	0	0	0	0	0	0	0	0	0	0	0	1.9203	0	0	0	0	0	0	0	0	0	0	0.778702	1.76156	0	0	0	0	0	0.612815	0	0	0	0	0.280064	0	0	0.286509	0	0	0.933328	0	0	0	0	0	0.936453
LOC108182660	0	0	0	0	0	0	0	0	0	0	0	0	0	0	0	0	0	0	0	0	0	0	0	0	0	0	0	0	0	97.6766	0	0	0	0	0	0	0	0	0	0	0	0	0	0	0	0	0	0	0
LOC103911615	0	0	0	0	0	0	10.4253	0	0	0	0	0	0	0	0	0	7.36689	0	0	0	0	0	0	0	0	0	0	0	1.62628	0	2.19748	0	0	0	0	0	0	0	0	0	0	0	0	0	0	0	0	0	0
LOC108182459	1.15707	2.16752	0	0.744593	0.756246	0	0	0	0	0	0.666726	0.872056	0	0.850318	0	1.5357	1.71177	0	0	0.458014	0	0	0.74357	1.0221	0.689806	0.519534	0	3.72761	1.67784	0	0	0	0	0	0	0.703169	0.842717	0.765344	0	0.254404	0	0	0	0.48272	0.493583	0	0	0	0
LOC108182421	0	0	0	0	0	0	0	0	0	0	0	0	0	0	0	0	0	0	0	0	0	0	0	0	0	0	0	0	0	0	0	0	0	0	0	0	0	0	0	0	0	0	0	0	0	0	0	0	0
LOC108182396	0	0.933951	0	0	0	0	0	0	0	0	0	0	0	0	0	0	0	0	0	0	0	0	0	0	0	0	0	0	0	0	0	0	0	0	0	0	0	0	0	0	0	0	0	0	0	0	0	0	0
LOC101884617	0	32.4222	36.6776	12.2344	0	0.286224	3.29705	24.8695	12.9477	17.9842	17.9618	16.965	16.1004	0	180.284	0	7.38003	16.8617	25.9535	0.850533	17.178	0.975609	15.5231	0	0	0.258585	57.2644	167.606	5.15078	72.879	9.93634	0.469106	18.6297	44.6937	2.87893	107.951	23.9202	25.8643	6.86867	11.9568	0.403793	0	0.186995	23.9521	0	0	21.7826	0.42443	2.32162
LOC108182317	0	0	0	0	0	0	0	0	0	0	0	0	0	0	0	0	0	0	0	0	0	0	0	0	0	0	0	0	0	0	0	0	0	0	0	0	0	0	0	0	0	0	0	0	0	0	0	0	0
LOC101883748	0	0	0	0	0	0	0	0	0	0	0	0	0	0	0	0	0	0	0	0	0	0	0	0	0	0	0	0	0	0	0	0	0	0	0	0	0	0	0	0	0	0	0	0	0	0	0	0	0
LOC101886807	0	0	0	0	0	13.1925	0	0	0	0	0	0	0	0	0	0	0	0	0	0	0	0	0	0	0	0	0	0	0	0	0	4.38375	0	0	0	0	0	0	78.198	0	0	0	0	0	0	0	0	0	0
LOC103910872	0	0	0	0	0	0	0	0	0	0	0	0	0	0	0	0	0	0	0	0	0	0	0	0	0	0	0	0	0	0	0	0	0	0	0	0	0	0	0	0	0	0	0	0	0	0	0	0	0
LOC108182223	0	0	0	0	9.38881	0	0	0	0	0	21.537	0	0	0	0	0	0	0	0	0	0	0	0	0	0	0	0	0	0	0	0	0	0	0	0	0	0	0	0	0	0	0	0	0	0	0	0	0	0
LOC108182217	0	0	0	0	0	0	0	0	0	0	0	0	0	0	0	0	0	0	0	0	0	0	0	0	0	0	0	0	0	0	0	0	0	0	0	0	0	0	0	0	0	0	0	0	0	0	0	0	0
LOC101887160	0	0	0	0	0	0	0	0	0	0	0	2.42784	0	0	0	0	0	0	0	0	0	0	7.45091	0	0	0	0	0	0	0	0	0	0	0	0	0	0.0124455	0	0	0	0	0	0	0	0	0	0	0	0
LOC110437885	0	0	0	0	0	0	0	0	0	0	0	0	0	0	0	0	0	0	0	0	0	0	0	0	0	0	0	0	0	0	0	0	0	0	0	0	0	0	0	0	0	0	0	0	0	0	0	0	0
LOC103909913	0	0	0	0	0	0	0	0	0	0	0	0	0	0	0	0	0	0	0	0	0	0	0	0	0	0	0	0	0	0	0	0	0	0	0	0	0	0	0	0	0	0	0	0	0	0	0	0	0
LOC108181893	0	0	0	0	0	0	0	0	0	0	0	0	0	0	0	0	0	0	0	0	0	0	0	0	0	0	0	0	0	0	0	0	0	0	0	0	0	0	0	0	0	0	0	0	0	0	0	0	0
LOC101884792	0	0	0	2.79696	0	0	0	0	0	0	0	2.18323	0	0	0	0	0	0	0	0	0	0	644.52	0	0	0	0	0	0	0	0	0	0	0	1.18985	0	0	0	0	0	0	310.067	0	0	1.08918	45.4841	0	0	0
LOC101882606	0	0	0	0	0	0	0	0	0	0	0	0	0	0	0	0	0	0	0	0	0	0	0	0	0	0	0	0	0	0	0	0	0	0	0	0	0	0	0	0	0	0	0	0	0	0	0	0	0
LOC103908998	0	0	0	0	0	0	0	0	0	0	0	0	0	0	0	0	0	0	0	0	0	0	0	0	0	0	0	0	0	0	0	0	0	0	0	0	0	0	0	0	0	0	0	0	0	0	0	0	0
LOC108181654	0	0	3.80192	0.649105	4.60881	0	0	0	4.36468	0	1.16308	0	0	0	0	0	3.47691	19.1982	0	12.3308	0	0	0	0	0	2.71085	0	3.24669	0	0	0	0	10.1912	0	4.44066	0	0.103945	1.99541	0	0	0	0	0	0	0	0	0	0	0
LOC103909884	0	0	0	0	0	0	0	0	0	0	0	0	0	0	0	0	0	0	0	0	0	0	0	0	0	0	0	0	0	0	0	0	0	0	0	0	0	0	0	0	0	0	0	0	0	0	0	0	0
LOC110438789	0	0	0	0	0	0	17.5776	0	0	0	0	0	0	0	0	0	0	0	0	0	0	0	0	0	0	2.12796	0	0	0	0	0	0	0	0	0	0	0	0	0	0	0	0	0	0	0	0	0	0	0
LOC103909826	0	0	0	0	0	0	0	0	0	0	0	0	0	0	0	0	0	0	0	0	0	0	0	0	0	0	0	0	0	0	0	0	0	0	0	0	0	0	0	0	0	0	0	0	0	0	0	0	0
LOC108181614	0	0	0	0	0	0	0	0	0	0	0	0	0	0	0	0	0	0	0	0	0	0	0	0	630.38	0	0	0	0	0	0	0	0	0	0	0	0	0	0	0	0	0	0	0	0	0	0	0	0
LOC108181599	0	0	0	0	0	0	0	0	0	0	0	0	0	0	0	0	0	0	0	0	0	0	0	0	0	0	0	0	0	0	0	0	0	0	0	0	0	0	0	0	0	0	0	0	0	0	0	0	0
LOC103909851	0	0	0	0	0	0	0	0	0	0	0	0	0	0	0	0	0	0	0	0	0	0	0	0	0	0	0	0	55.5241	0	0	0	0	0	0	0	0	0	0	0	0	0	0	0	0	0	0	0	0
LOC108181595	0	0	0	0	0	0	0	0	0	0	0	0	0	0	0	0	0	0	0	0	0	0	0	0	0	0	0	0	0	0	0	0	0	0	0	0	0	0	0	0	0	0	0	0	0	0	0	0	0
LOC101886581	0.724559	2.86263	0	0.61893	0	0	0	0.633998	0.859277	0.582939	0.554605	0	0	0	0.746803	0	0.946792	0	1.25852	0.757646	0.302902	0	0	0	0	1.45678	0	28.2027	0	0	0.626101	0	1.58545	0	0.880486	0	0.824178	0.633601	0	0.211788	0.990591	0.539898	0	0	0.820772	0	0	0.516802	0
LOC108181556	0	0	0	0	0	0	0	0	0	0	0	0	0	0	0	0	0	0	0	0	0	0	0	0	0	0	0	0	0	0	0	0	0	0	0	0	0	0	0	0	0	0	0	0	0	0	0	0	0
LOC108179067	0	0	0	0	0	0	0	0	0	0	0	0	0	0	0	0	0	0	0	0	0	0	0	0	0	0	0	0	0	0	0	0	0	0	0	0	0	0	0	0	0	0	0	0	0	0	0	0	0
LOC108181550	0	0	0	0	0	0	0	0	0	0	0	0	0	0	0	0	0	0	0	0	0	0	0	0	0	0	0	0	0	0	0	0	0	0	0	0	0	0	0	0	0	0	0	0	0	0	0	0	0
LOC108181516	0	0	0	0	0	0	0	0	0	0	0	0	0	0	0	0	0	0	0	0	0	0	0	0	0	0	0	0	0	0	0	0	0	0	0	0	0	0	0	0	0	0	0	0	0	0	0	0	0
LOC103909765	0	0	0	0	0	0	0	0	0	0	0	0	0	0	0	0	0	0	0	0	0	0	0	0	0	0	0	0	0	0	0	0	0	0	0	0	0	0	0	0	0	0	0	0	0	0	0	0	0
LOC110438001	0	0	7.07542	3.5593	0	0	513.889	12.0471	196.555	0	0	45.2798	2.45282	0	0	0	2.77105	0	0	232.836	89.9481	0	3.55597	2.48028	0	965.363	22.0402	278.93	0	8.35024	0	0	100.369	0	1.29023	387.038	0	0	80.1068	27.0325	0	0	0	0	0	0	0	0	165.028
si:dkey-192l18.12	0	0	0	0	0	0	0	0	0	0	0	0	0	0	0	0	0	0	0	0	0	0	0	0	0	0	0	0	0	0	0	0	0	0	0	0	0	0	0	0	0	0	0	0	0	0	0	0	0
si:dkey-31b16.11	0	0	0	0	0	0	0	0	0	0	0	0	0	0	0	0	0	0	0	0	0	0	0	0	0	0	0	0	0	0	0	0	0	0	0	0	0	0	0	0	0	3.38259	0	0	0	0	0	0	0
LOC103910412	0	0	0	0	0	0	0	0	0	0	0	0	0	0	0	0	0	0	0	0	0	0	0	0	0	0	0	0	0	0	0	0	0	0	0	0	0	0	0	0	0	0	0	0	0	0	0	0	0
fam150ba	0	0	0	0	0	0	0	0	0	0	0	0	0	0	0	0	0	0	0	0	0	0	0	0	0	0	0	0	0	0	0	0	0	0	0	0	0	0	0	0	0	0	0	0	0	0	0	0	0
LOC108181470	0	0	0	0	0	0	0	0	0	0	0	0	0	0	0	0	0	0	0	0	0	0	0	0	0	0	0	0	0	0	0	0	0	0	0	0	0	0	0	0	0	0	0	0	0	0	0	0	0
LOC100535390	0	0	0	0	0	0	0	0	0	0	0	0	0	0	0	0	0	0	0	0	0	0	0	0	0	0	0	0	0	0	0	0	0	0	0	0	0	0	0	0	0	0	0	0	0	0	0	0	0
LOC108181457	0	0	0	69.2955	0	0	0	0	0	0	16.7515	3.31095	0	0	0	0	0	0	0	0	0	0	0	0	0	0	0	0	0	0	0	0	0	6.00801	0	0	0	0	0	0	0	0	0	0	11.1691	0.831905	0	8.67407	0
LOC108181437	0	0	2.90116	0	0	0	0	0	0	0	0	1.93626	0	8.27697	0	1.16175	4.81683	0	0	0	0	0	0	0	0	1.44708	0	0	29.1453	0	0	0	0	0	0	0	0	0	0	0	46.2423	0	0	0	0	0	0	0	0
si:ch211-210c8.7	0	0.3077	0	0	8.22223	0	132.656	208.912	1.95585	0	0	49.142	0	0	1.38648	0	0	250.035	1.17953	0	25.9209	151.171	0	0	0	0.810839	0.889876	0	190.53	0	2.35156	0	85.8412	0	118.471	0	2.69364	0	0	93.0686	0	51.1561	0	0	0	18.4095	0	0	0
LOC108181407	0	0	0	0	0	0	0	0	0	0	0	0	0	0	0	0	0	0	0	0	0	0	0	0	0	0	0	0	0	0	0	0	0	0	0	0	0	0	0	0	0	0	0	0	0	0	0	0	0
LOC103909669	0	0	0	0	0	0	0	0	0	0	0	0	0	0	0	0	0	0	0	0	0	0	0	0	0	0	0	0	0	0	0	0	0	0	0	0	0	0	0	0	0	0	0	0	0	0	0	0	0
LOC101882509	0	0	0	0	0	0	0	0	0	0	0	0	0	0	0	0	0	0	0	0	0	0	0	0	0	0	0	0	0	0	0	0	0	0	0	0	0	0	0	0	0	0	0	0	0	0	0	0	0
LOC108181225	0	0	0	0	0	0	0	0	0	0	0	0	0	0	0	0	0	0	0	0	0	0	0	0	0	0	0	0	0	0	0	0	0	0	0	0	0	0	0	0	0	0	0	0	0	0	0	0	0
si:dkey-19b23.12	0	0	0	0	0	0	0	0	0	0	0	14.7421	0	0	0	0	0	0	0	0	0	0	0	0	0	0	0	0	0	0	0	0	0	0	199.26	0	0	0	0	2.38361	0	0	0	0	0	0.341941	11.4803	0	0
LOC103909618	0	0	0	0	0	0	0	0	0	0	0	0	0	0	0	0	0	0	0	0	0	0	0	0	0	0	0	0	0	0	0	0	0	0	0	0	0	0	0	0	0	0	0	0	0	0	0	0	0
LOC100535347	0	10.5662	0	110.226	11.6798	3.64944	0	0	0	2.00432	0	21.7355	0	0	4.42188	0	0	0	0	0	0	0	2.09801	14.7024	0	0	0	10.6467	8.6536	5.94474	17.5103	0	0	0	2.77281	0	0	0	0	0	0	0	8.48253	20.3819	0	0	0	0	0
LOC103909531	0	0	0	0	0	0	0	0	0	0	0	0	0	0	0	0	0	0	0	0	0	0	0	0	0	0	0	0	0	0	0	0	0	0	0	0	0	0	0	0	0	0	0	0	0	0	0	0	0
LOC108181189	0	0	0	0	0	0	0	0	0	0	0	0	0	0	0	0	0	0	0	0	0	0	0	0	0	0	0	0	0	0	0	0	0	0	0	0	0	0	0	0	0	0	0	0	0	0	0	0	0
LOC108181187	0	0	0	0	0	0	0	0	0	0	0	0	0	132.062	0	0	0	0	0	0	0	0	0	0	0	0	0	0	2.19589	0	0	0	0	0	0	0	0	0	0	0	0	0	0	0	0	0	0	0	0
LOC108181182	0	0	0	0	0	0	0	0	0	111.368	0	0	0	0	0	0	0	0	0	0	0	0	0	0	0	0	0	0	0	0	0	0	0	0	0	0	0	0	0	0	0	0	0	0	0	0	0	0	0
LOC103909160	0	0	0	0	0	0	0	0	0	0	0	0	0	0	0	0	0	0	0	0	0	0	0	0	0	0	0	0	0	0	0	0	0	0	0	0	0	0	0	0	0	0	0	0	0	0	0	43.2027	0
LOC108181178	0	0	0	0	0	0	0	0	0	0	0	0	0	0	0	0	0	0	0	0	0	0	0	0	0	0	0	0	0	0	0	0	0	0	0	0	0	0	0	0	0	0	0	0	0	0	0	0	0
LOC108181164	0	0	0	0	0	0	0	0	0	0	0	0	88.2827	0	0	0	0	0	0	0	0	0	0	0	0	0	0	0	0	0	0	0	0	0	0	0	0	0	0	0	0	0	0	0	0	0	0	0	0
LOC103909522	0	0	0	0	0	0	0	0	0	0	0	0	0	0	0	0	0	0	0	0	0	0	0	0	0	0	0	0	0	0	0	0	0	0	0	0	0	0	0	0	3.7265	0	0	0	0	0	0	0	0
LOC103909544	0	0	0	0	0	0	0	176.668	0	0	0	0	0	0	0	0	0	0	0	0	0	0	0	0	0	0	0	0	0	0	0	0	0	0	0	0	0	0	0	0	0	0	0	0	0	0	0	0	0
si:ch73-27e22.4	0	0	0	0	0	0	0	0	0	0	0	0	0	0	0	0	0	0	0	0	0	0	0	0	0	80.4384	0	0	0	0	0	0	0	0	0	0	0	0	0	0	0	0	0	0	0	0	0	0	0
LOC100536431	0	0	0	0	0	0	0	0	0	0	0	0	0	0	0	0	0	0	0	0	0	0	0	0	0	0	0	0	0	0	0	0	0	0	0	0	0	0	0	0	0	0	0	0	0	0	0	0	0
LOC101884235	0	0	0	0	0	0	0	0	0	0	0	0	0	0	0	0	0	0	0	0	0	0	0	0	0	0	0	0	0	0	0	0	0	0	0	0	0	0	0	0	0	0	0	0	0	0	0	0	0
LOC101884869	0	0	0	0	0	0	0	0	33.4012	0	0	0	0	0	251.633	0	0	0	0	0	0	0	0	0	0	0	0	0	1.49064	0	0	0	0	0	21.2645	0	0	0	0	0	0	0	0	0	0	0	0	0	0
LOC108180813	0	0	0	0	0	0	0	0	0	0	0	0	0	0	0	0	0	0	0	0	0	0	0	0	0	0	0	0	0	0	0	0	0	0	0	0	0	0	0	0	0	0	0	0	0	0	0	0	0
LOC108180805	0	0	0	0	0	0	0	0	0	0	3.72354	0	0	0	0	0	0	0	0	0	0	0	0	0	0	0	0	0	0	0	0	0	0	0	0	0	0	0	0	0	0	0	0	0	0	0	0	0	0
LOC100333843	0	0	0	0	0	0	0	0	0	0	0	0	0	0	0	0	0	0	0	0	0	0	0	0	0	0	0	0	0	0	0	0	0	0	0	0	0	0	0	0	0	0	0	0	0	0	0	0	0
LOC108180761	0	0	0	0	0	0	0	0	0	0	0	0	0	0	0	0	0	0	0	0	0	0	0	0	0	0	0	0	0	0	0	0	0	0	0	0	0	0	0	0	0	0	0	0	0	0	0	0	0
LOC108180751	0	0	0	0	0	0	0	0	0	0	0	0	0	0	0	0	0	0	0	0	0	0	0	0	0	0	0	0	0	0	0	0	0	0	0	0	0	0	0	0	0	0	0	0	0	0	0	0	0
si:ch211-134a4.3	0	0	0	0	0	0	0	0	0	0	0	0	0	0	0	0	0	0	0	0	0	0	0	0	0	0	0	0	0	0	0	0	0	0	0	0	0	0	0	0	0	0	0	0	0	0	0	0	0
si:ch211-25g7.5	0	0	0	0	0	0	0	0	0	0	0	0	0	0	0	0	0	0	0	0	0	0	0	0	0	0	0	0	0	0	0	0	0	0	0	0	0	0	0	0	0	0	0	0	0	0	0	0	0
LOC101886840	0	0	0	0	0	0	0	0	0	0	0	0	0	0	0	0	0	0	0	0	0	0	0	0	0	0	0	0	0	0	0	0	0	0	0	0	0	0	0	0	0	0	0	0	0	0	0	0	0
LOC103909323	0	0	0	0	0	0	0	0	0	0	0	0	0	0	0	0	0	0	0	0	0	0	0	0	0	0	0	0	0	0	0	0	0	0	0	0	0	0	0	0	0	0	0	0	0	0	0	0	0
LOC108180337	0	0	0	0	0	0	0	0	0	0	0	0	0	0	0	0	0	0	0	0	0	0	0	0	0	0	0	0	0	0	0	0	0	0	0	0	0	0	0	0	0	0	0	0	0	0	0	0	0
LOC110438012	0	0	0	0	0	0	0	0	0	0	0	0	0	0	0	0	0	0	0	0	0	0	0	0	0	0	0	0	0	0	0	0	0	0	0	0	0	0	0	0	0	0	0	0	0	0	0	0	0
LOC101886706	0	0	0	0	0	0	0	0	0	0	0	0	0	0	0	0	0	0	0	0	0	0	0	0	0	0	0	0	0	0	0	0	0	0	0	0	0	0	0	0	0	0	0	0	0	0	0	0	0
LOC108180283	0	0	0	0	0	0	0	0	0	0	0	0	0	0	0	0	0	0	0	0	0	0	0	0	0	0	0	0	74.5246	0	0	0	0	0	0	0	0	0	0	0	0	0	0	0	0	0	0	0	0
LOC108180269	0	28.827	0	0	0	0	0	382.66	1.22026	0	231.463	143.473	0	19.7512	0	0	89.4238	0	0	0	0	0	0	1.97687	0	115.421	12.137	50.2856	0	0	0	117.496	0	0	0	0	5.74008	0	36.2427	77.3162	0	184.037	0	0	0	0	0	0	0
LOC108180259	0	0	0	0	0	0	0	0	0	0	0	0	0	0	0	0	0	0	0	0	0	0	0	0	0	0	0	0	0	0	0	0	0	0	0	0	0	0	0	0	0	0	0	0	0	0	0	0	0
LOC103909307	0	0	0	0	0	0	0	0	0	0	0	0	0	0	0	0	0	0	0	0	0	0	0	0	0	0	0	0	0	0	0	0	0	0	0	0	0	0	0	0	0	0	0	0	0	0	0	0	0
LOC108180226	0	0	0	0	0	0	0	0	0	0	0	0	0	0	0	0	7.9567	0	0	0	0	48.432	0	0	0	0	0	0	0	0	0	0	0	0	0	0	11.2213	0	0	0	0	0	19.7742	0	0	0	0	0	0
LOC108180186	0	0	0	0	0	0	0	0	0	0	0	0	0	0	0	0	0	0	0	0	0	0	0	0	0	0	0	0	0	0	0	0	0	0	0	0	0	0	0	0	0	0	0	0	0	0	0	0	0
LOC108180184	0	0	0	0	0	0	0	0	0	0	0	0	0	0	0	0	0	0	0	0	0	0	0	0	0	0	0	0	0	0	0	0	0	0	312.853	0	0	0	0	0	0	0	0	0	0	0	0	0	0
LOC108180138	0	0	0	0	0	0	0	0	0	0	0	0	0	0	0	0	0	0	0	0	0	0	0	0	0	0	0	0	0	0	0	0	0	0	0	0	0	0	0	0	0	0	0	0	0	0	0	0	0
LOC108180131	0	0	0	0	0	0	0	0	0	0	0	0	0	0	0	0	0	0	0	0	0	0	0	0	0	0	0	0	0	0	0	0	0	0	0	0	0	0	0	0	0	0	0	0	0	0	0	0	0
LOC103909219	0	0	0	0	0	0	0	0	0	0	0	0	0	0	0	0	0	0	0	0	0	0	0	0	0	0	0	0	0	0	0	0	0	0	0	0	0	0	0	0	0	0	0	0	0	0	0	0	0
LOC103908736	0	0	0	0	0	0	0	0	0	0	0	0	0	0	0	0	0	0	0	0	0	3.08615	0	0	0	0	0	0	0	0	0	0	0	0	0	0	0	0	0	0	0	0	0	0	0	0	0	0	0
LOC108180123	0	0	0	0	0	0	0	0	0	0	0	0	0	0	0	0	0	0	0	0	0	0	0	0	0	0	0	0	0	0	0	0	0	0	0	0	0	0	0	0	0	0	0	0	0	0	0	0	12.6638
LOC108180121	0	0	0	0	0	0	0	0	0	0	0	0	0	0	0	0	0	0	0	0	0	0	0	0	0	0	0	0	0	0	0	0	0	0	0	0	0	0	0	0	0	0	0	0	0	0	0	0	0
LOC108180112	0	0	0	0	0	0	0	0	0	0	0	0	0	0	0	0	0	0	0	0	0	0	0	0	0	0	0	0	0	0	0	0	0	0	0	0	0	0	0	0	0	0	0	0	0	0	0	0	0
LOC108180102	0	0	0	0	0	0	0	0	0	0	0	0	0	0	0	0	0	0	0	0	0	0	0	0	0	0	0	0	0	0	0	0	0	0	0	0	0	0	0	0	0	0	0	0	0	0	0	0	0
LOC100536771	0	0	0	0	0	0	0	0	0	0	0	0	0	0	0	0	0	0	0	0	0	0	0	0	0	0	0	0	0	0	0	0	0	0	0	0	0	0	0	0	0	0	0	0	0	0	0	0	0
si:ch73-359m17.11	0	0	0	0	0	0	0	0	0	0	0	0	0	0	0	0	0	0	0	0	0	0	0	0	0	0	0	0	0	0	0	0	0	0	0	0	0	0	0	0	0	0	0	0	0	0	0	0	0
LOC110438971	0	0	0	0	0	0	0	0	0	0	0	0	0	0	0	0	0	0	0	0	0	0	0	0	0	0	0	0	0	0	0	0	0	0	0	0	0	0	0	0	0	0	0	0	0	0	0	0	0
LOC108180091	0	0	0	0	0	0	0	0	0	0	0	0	0	0	0	18.303	0	0	0	0	0	0	0	0	0	0	0	0	0	0	0	0	0	0	0	0	0	0	0	0	0	0	0	0	0	0	0	0	0
LOC103909267	0	0	0	0	0	0	0	0	0	73.6764	0	0	0	0	0	0	0	0	0	0	0	0	0	0	0	0	0	0	0	0	0	0	0	0	0	0	0	0	5.69965	8.48881	0	0	0	0	0	0	0	0	0
LOC108180076	0	0	0	0	0	0	0	0	0	0	0	0	0	0	0	0.894231	0	0	0	0	21.7136	0	0	0	0	0	0	0	0	0	1.42956	0	0	0	0	0	0	0	0	0	1.91656	0	0	0	0	0	0	0	0
LOC108180065	0	0	0	0	0	0	0	0	0	0	0	0	0	0	0	0	0	0	0	0	0	0	0	0	0	0	0	0	0	0	0	0	0	0	0	0	0	0	0	0	0	0	0	0	0	0	0	0	0
LOC103911046	0	0	0	0	0	0	0	0	0	0	0	0	0	0	0	0	0	0	0	0	0	0	0	0	0	0	0	0.0544465	0	0	0	0	0	0	0	0	0	0	0	0	0	0	0	0	0	0	0	0	0
LOC101883877	0	0	10.4099	0	0	10.1849	11.7826	2.8928	0	0	7.30923	0	0	1.43055	3.78561	14.6563	0	0	0	0	0	3.73787	0	0	0	0	183.951	0	0	7.63587	0	15.0247	0	0	0	0	0	10.2807	0	0	0	0	0	0.406869	0	0	0	0.736939	0
LOC108180033	0	0	0	0	0	0	0	0	0	0	0	37.1474	0	0	0	0	0	0	0	0	0	0	0	0	0	0	0	0	0	0	0	0	0	0	0	0	0	0	0	0	0	0	0	0	0	0	0	0	0
LOC101885924	0	0	0	0	0	0	0	0	0	0	0	0	0	0	0	0	0	0	0	0	0	0	0	0	0	0	0	0	0	0	0	0	0	0	0	0	0	0	0	0	0	0	0	0	0	0	0	0	0
LOC108180017	0	0	0	0	0	0	0	0	0	0	0	0	0	0	0	0	0	0	0	0	0	0	0	0	0	0	0	0	0	0	0	0	0	0	0	0	0	0	0	0	0	0	0	0	0	0	0	0	0
LOC110439475	0	0	0	0	0	0	0	0	0	0	0	0	0	0	0	0	0	0	0	0	0	0	0	0	0	0	0	0	0	0	0	0	0	0	0	0	0	0	0	0	0	0	0	0	0	0	0	0	0
LOC108180013	0	0	0	0	0	0	0	0	0	0	0	0	0	0	0	0	0	0	0	0	0	0	0	0	0	0	0	0	0	0	0	0	0	0	0	0	0	0	0	0	0	0	0	0	0	0	0	0	0
LOC103909133	0	0	0	0	0	0	0	0	0	0	0	0	0	2.05956	0	0	0	0	0	0	0	0	0	0	0	2.54278	0	0	0	0	0	0	0	2.41613	0	0	595.481	0	0	0	0	0	0	0	0	0	0	1.52843	1.98251
si:ch73-211l2.3	0	0	0	0	0	0	0	4.44544	0	0	0	0	0	0	0	0	0	0	0	0	0	0	0	0	0	0	0	0	0	0	0	0	0	0	0	0	0	0	0	0	0	0	0	0	0	0	0	0	0
LOC101887019	0	0.626274	0	0	0	0	0	0	0	0	0	0	0	0	0	0	0	0	0	0	0	0	0	0	0	0	0	0	0	0	0	0	0	0	0	0	0	0	0	0	0	0	0	0	0	0	0	0	0
LOC100538233	0	0	0	0	0	0	0	0.430129	0	20.4805	0	0	0	0	2.01966	0	0	0	0	0	0	0	0	0	0	0	0	0	0	0	0	0	0	0	0	0	0	0	0	0	0	0	0	0	0	0	0	46.4075	0
si:dkey-16j24.1	0	0	0	0	0	0	0	0	0	0	0	0	0	0	0	0	0	0	0	0	0	0	0	0	0	0	0	0	0	0	0	0	0	0	0	0	0	0	0	0	0	0	0	0	0	0	0	0	0
LOC101883066	0	0	0	0	0	0	0	0	0	0	0	0	0	0	0	0	0	0	0	0	0	0	0	0	0	0	0	0	0	0	0	0	0	0	0	0	0	0	0	0	0	0	0	0	0	0	0	0	0
LOC101886071	0	0	0	0	0	0	7.56801	0	0	0	0	0	0	0	0	0	0	0	0	0	0	0	0	0	0	0	0	0	0	0	0	0	0	0	0	0	0	0	0	0	0	0	0	0	0	0	0	0	0
LOC108179926	0	0	0	0	0	0	0	0	0	0	0	0	0	0	0	0	0	0	0	0	0	0	0	0	0	0	0	0	0	0	0	0	0	0	0	0	0	0	0	0	0	0	0	0	0	0	0	0	0
LOC108179805	15.9264	0	0	0	0	0	0	0	0	0	0	1.50922	0	0	0	0	0	0	0	9.54772	0	0	26.2809	0	0	0	54.6918	0	0	0	0	0	0	0	0	0	0	0	0	0	0	0	0	0	0	0	0	0	0
LOC108179803	0	0	0	0	0	0	0	0	0	0	0	0	0	0	0	0	0	0	0	0	0	0	0	0	0	0	0	0	0	0	0	0	0	0	0	0	0	0	0	0	0	0	0	0	0	0	0	0	0
LOC108179799	0	0	0	0	0	0	0	0	0	0	0	0	0	0	0	0	0	0	0	0	0	0	0	0	0	0	22.5777	0	0	0	0	0	0	0	0	0	0	0	0	0	0	0	0	0	0	0	0	0	0
LOC108179784	0	0	0	0	0	0	0	0	0	0	0	0	0	1.0693	0	0	0	0	0	0	0	0	0	0	0	3.27273	0	0	0	0	0	0	0	0	0	0	0	0	0	0	0	0	0	0	0	0	0	0	0
LOC108179777	5.19887	0	0	5.0284	0	0	0	0	0	0	8.89814	7.66546	0	0	0	196.712	0	4.53648	0	0	0	0	2.34641	0	0	0	0	5.5578	0	0	0	17.9522	1.9631	0	0	0	0	0	0	0	0	0	0	0	0	0	0	3.74392	0
si:dkey-28g23.3	0	0	0	0	0	0	0	0	0	0	0	0	0	0	0	0	0	0	0	0	0	0	0	0	0	0	0	0	0	0	0	0	0	0	0	0	0	0	0	0	0	0	0	0	0	0	0	0	0
LOC108179765	0	0	0	0	1.88559	0	0	0	0	0	2.06033	0	0	0	0	0	0	0	0	0	0	0	0	0	0	0	0	0	0	0	0	0	0	0	0	0	0	0	0	0	0	0	0	0	0	0	0	0	0
LOC108179710	0	0	0	0	0	0	0	0	0	0	0	0	0	0	148.343	0	0	0	0	0	0	0	0	0	0	0	0	0	0	0	0	0	0	0	0	0	0	0	0	0	0	0	0	0	0	0	0	0	0
LOC108179658	0	0	0	0	0	0	0	0	0	0	18.8091	0	0	0	0	0	0	0	0	0	0	0	0	0	0	0	88.0843	0	37.2721	0	0	0	0	0	0	0	0	0	0	0	0	0	0	0	0	0	0	0	0
LOC103908995	0	0	0	0	0	0	0	0	0	0	0	0	0	0	0	0	0	0	0	0	0	0	0	0	0	0	0	0	0	0	0	0	0	6.27121	0	0	0	0	0	0	0	0	0	0	0	0	0	0	0
LOC108179656	0	0	3.54333	0	0	0	187.586	13.8386	0	0	0	0	0	0	0	0	0	0	0	0	0	0	215.242	49.6662	0	95.7289	0	0	0	0	0	0	0	0	0	0	0	0	0	0	0	0	0	0	0	0	0	0	0
LOC103909566	0	0	0	0	0	0	0	0	0	0	0	0	19.1693	0	0	0	0	0	0	0	0	0	0	0	0	0	0	0	0	0	1.43155	0	0	0	1.00197	0	0	0	0	0	0	0	0	0	1.48802e-06	1.24059	0	0	0
LOC108179652	0	0	0	0	0	0	0	0	0	0	0	0	0	0	0	0	0	0	0	0	0	0	0	0	0	0	0	0	0	0	0	0	0	0	0	0	0	0	0	0	0	0	0	0	0	0	0	0	0
LOC108179646	0	0	0	0	0	0	0	0	0	0	0	0	0	0	0	0	0	0	0	0	0	0	0	0	0	0	0	0	0	0	0	0	0	0	0	0	0	0	0	0	0	0	0	0	4.5536	0	0	0	0
LOC101886917	0	0	0	0	0	0	0	0	0	0	0	0	0	0	0	0	0	0	0	0	0	0	0	0	0	0	7.56966	0	0	0	0	0	0	0	0	0	0	0	0	0	0	0	0	0	0	0	0	0	0
LOC108179637	0	0.757331	1.403	0	0	0.862506	0	0	0	0	0.430763	0	0	1.63883	5.79713	0	0	0	0	7.30987	0	0	0	0	0	0.375177	0	0	0	0.7281	0	0	0	0	0	0	0	0	1.9725	0	0	0.419023	0	0	0	0	0	0	0
LOC100002071	0	0	0	0	0	0	0	0	0	0	0	0	0	0	0	0	0	0	0	0	0	0	0	0	0	0	0	0	0	0	0	0	0	0	0	0	0	0	0	0	0	0	0	0	0	0	0	0	0
LOC108179626	0	0	0	0	0	0	0	0	0	0	0	0	0	0	0	0	0	0	0	0	0	0	0	0	0	0	0	0	0	0	0	0	0	0	0	0	0	0	0	0	0	0	0	0	0	0	0	0	0
LOC108183538	0	0	0	0	0	0	0	0	0	0	0	0	0	0	0	0	0	0	0	0	0	0	0	0	0	0	0	0	0	0	0	0	0	0	0	0	0	0	0	0	0	0	0	0	0	0	0	0	0
si:ch73-233c7.1	0	0.611477	0	0	0	46.3624	0	0	0	0	0	3.97119	0	0	0	0	0	0	0	0	0.743254	0	0	0	0	0	20.0885	7.64315	0	0	0	0	0	0	0	0	0	0	0	0	0	0	0	0	0	0	0	0	0
LOC108179599	0	0	0	0	0	0	0	0	0	4.10304	99.26	37.559	0	0	261.504	0	164.19	0	0	0	507.028	0	0	0	0	3.16907	0	0	82.3574	0	0	0	0	0	0	0	0	0	0	0	0	0	0	0	0	0	0	0	0
LOC108179597	0	0	0	0	0	0	0	0	0	0	0	0	0	0	0	0	0	0	0	0	0	0	0	0	0	0	0	0	0	0	0	0	0	0	0	0	0	0	0	0	0	0	0	0	0	0	0	0	0
LOC108179595	0	0	0	0	0	0	0	0	0	0	0	0	0	0	0	0	0	0	0	0	0	0	0	0	0	0	0	0	0	0	0	0	0	0	0	0	0	0	0	0	0	0	0	0	0	0	0	0	0
LOC108179775	0	0	0	0	0	36.9962	0	0	0	0	0	22.8196	0	0	0	0	0	0	0	0	0	0	62.6344	0	0	0	0	0	0	0	0	44.9136	0	0	0	0	185.769	0.00601967	0	0	0	0	0	0	7.33254	0	0	0	0
LOC108179567	0	14.666	0	0	0	0	0	0	7.59943	0	0	0	0	0	8.38193	0	0	0	0	0	0	0	0	0	0	12.5878	0	34.7651	0	9.52651	0	0.505064	0	0	0	0	0	0	0	0	0	0	0	0	0	0	0	0	18.5952
LOC108179558	0	0	0	0	0	0	0	0	0	0	0	0	0	0	0	0	0	0	0	0	0	0	0	0	0	0	0	0	0	0	0	0	0	0	0	0	0	0	0	0	0	0	0	0	0	0	0	0	0
LOC103909878	0	0	0	0	0	0	0	0	0.49093	4.90721	0.52425	0	0	0	0	0	0	0	0	0	0	0	0	1.60217	0	0	0	176.753	3.50514	0	0	0	0	0	0	0	9.28268	0	0	0	0	0	0	0	0	0	0	0	0
LOC108179526	0	0	0	0	0	0	15.6514	0	0	0	0	1.37782e-06	0	0	0	1.93982e-07	0	0	0	0	0	0	0	0	0	0	0	0	0	0	0	0	0	0	0	0	0	0	0	0	0	0	0	0	0	0	0	0	0
LOC110438049	0	0	0	0	0	0	0	0	0	0	0	0	0	0	0	0	0	0	0	0	0	0	0	0	0	0	0	0	0	0	0	0	0	0	0	0	0	0	0	0	0	0	0	0	0	0	0	0	0
LOC108179500	0.893312	0.927077	0.562578	0	0	0	0	0	74.0173	0	0	0.67203	0	0	25.7593	0	0	0	0	0.352543	0.282331	0	2.3045	0	0	2.80595	0	138.425	21.1728	0	0	0	0	0	0	3.81856	0.191993	0	0	0.197523	0	0	0	0.374125	0	0	0	0	0
LOC108179359	0	0	0	0	0	0	0	0	0	0	0	0	0	0	0	0	0	0	0	0	0	0	0	0	0	0	0	0	0	0	0	0	0	0	0	0	0	0	0	0	0	0	0	0	0	0	0	0	0
LOC110439480	27.15	0	0	0	0	0	0	0	0	0	0	0	0	0	0	0	0	0	0	0	0	1.98414	0	0	0	0	0	0	0	0	0	0	0	0	0	0	0	0	0	0	0	0	0	0	0	0	0	0	0
LOC108179323	0	0	0	0	0	0.227302	0	0	0	0	0	0	0	0	0	0	0	0	0	0	0	0	0	0	0	0	0	0	0	0	0	0	0	0	0	12.5598	0	0	0	0	0	0	0.140676	0	0	0	0	0	0
eif4g1b	0	0	0	52.5807	0	49.8043	0.103356	0	0	0	46.2531	0	4.1886	10.2009	0	6.14088	0	17.3812	35.2348	8.76754	0	5.5725	0.198232	0	0	5.30782	12.1918	0	5.94434	0	19.4579	0	43.5494	0	0	0	0.969836	16.5443	10.1562	33.9935	0	0	0	0	0	5.5538	0	0	0
LOC110438064	0	0	0	0	0	0	0	0	0	0	0	0	0	0	0	0	0	0	0	0	0	0	0	0	0	0	0	0	0	0	0	0	0	0	0	0	0	0	0	0	0	0	0	0	0	0	0	0	0
LOC103908840	0	22.4398	0	5.05998	0	0	0	0	0	0	0	0	0	0	0	0	0	0	0	0	0	0	0	0	0	0	0	0	0	207.934	0	0	0	0	1.22037	0	0	0	0	0	0	0	0	0	0	0	0	0	0
LOC108179305	0	0	0	0	0	0	0	0	0	0	0	0	0	0	0	0	0	0	0	0	0	0	0	0	0	0	0	0	0	0	0	0	0	0	0	0	0	0	0	0	0	0	0	0	0	0	0	0	0
LOC103908836	0	0	0	0	0	0	0	0	0	0	0	0	0	0	0	0	0	0	0	0	0	0	0	0	0	0	0	0	0	0	0	0	0	0	0	0	0	0	0	0	0	0	0	0	0	0	0	0	0
LOC108179300	0	0	0	0	0	0	0	0	0	0	0	36.3018	0	0	0	0	0	0	0	0	0	0	0.0566381	0	0	0	0	0	0	0	0	0	0	0	0	0	0	0	0	0	0	0	0.699796	0	0	0	0	0	0
LOC101886502	0	0	0	0	0	0	0	0	0	0	0	0	0	0	0	0	1.58836	0	3.16756	0	0	1.54025	0	0	0	0	0	0	0	0	0	0	0	0	0	0	0	0	0	0	0	0	0	0	0	0	0	0	0
LOC101886465	0	0	0	0	0	0	0	0	0	0	0	0	0	0	0	0	0	0	0	0	0	0	0	0	0	0	0	0	0	0	0	0	0	0	0	0	0	0	0	0	0	0	0	0	0	0	0	0	0
LOC101882302	0	0	0	0	0	0	0	0	0	0	0	0	0	0	0	0	0	0	0	0	0	0	0	0	0	0	0	0	0	0	0	0	0	0	0	0	0	0	0	0	0	0	0	0	0	0	0	0	0
LOC108179296	0	0	0	0	0	0	0	0	0	0	0	0	0	0	0	0	0	0	0	0	0	0	0	0	0	0	0	0	0	0	0	0	0	0	0	0	0	0	0	0	0	0	0	0	0	0	0	0	0
LOC103908786	0	0	0	0	0	0	0	0	0	0	0	0	0	0	0	0	0	0	0	0	0	0	0	0	0	0	0	0	0	0	0	0	0	0	0	0	0	0	0	0	0	0	0	0	0	0	0	0	0
si:dkey-238d18.15	0	0	0	0	0	0	0	0	0	0	0	0	0	0	0	0	0	0	0	0	0	0	0	0	0	0	0	0	0	0	0	0	0	0	0	0	0	0	0	0	0	0	0	0	0	0	0	0	0
LOC108179252	0	0	0	0	0	0	0	0	0	0	0	0	0	0	0	0	0	0	0	0	0	0	0	0	0	0	0	0	0	0	0	0	0	0	0	0	0	0	0	0	0	0	0	0	0	0	0	0	0
LOC560627	627.019	0.329386	0	0	0	0	0	0	0	0	0	0	0	0	0	0	0	0	0	0	0	0	0	0	0	37.3194	0	0	70.7268	0	0	1.81366	0	0	0	0	0	0	0	0	0	21.4289	216.819	0	109.833	0	0	0	0
wu:fb18f06	0	0	0	0	0	0	0	0	0	0	0	0	0	0	0	0	0	0	0	1.73947	0	0	0	0	0	808.448	0	0	190.855	0	0	0	0	0	0	0	0	0	0	0	0	0	0	0	0	0	0	0	0
LOC108190964	0	0	0	0	0	0	0	0	0	0	0	0	0	0	0	0	0	0	0	0	0	0	0	0	0	0	0	0	0	0	0	0	0	0	0	0	0	0	0	0	0	0	0	0	0	0	0	0	0
si:ch211-191o15.6	0	0	0	0	0	0	0	0	0	0	0	0	0	0	0	0	0	0	0	0	0	0	0	0	0	0	0	0	0	0	0	0	0	0	0	0	0	0	0	0	0	0	0	0	0	0	0	0	0
si:dkeyp-50b9.1	0	0	0	0	0	0	0	0	0	0	0	0	0	0	0	0	0	0	0	0	0	0	0	0	0	0	0	0	0	0	0	0	0	0	0	0	0	0	0	0	0	0	0	0	0	0	0	0	0
LOC110438124	0	0	0	0	0	0	0	0	0	0	0	0	0	0	0	0	0	0	0	0	0	0	0	0	0	0	0	0	0	0	0	0	0	0	0	0	0	0	0	0	0	0	0	0	0	0	0	0	0
lye	0	0	0	0	0	0	0	0	0	0	0	0	0	0	0	0	0	0	0	0	0	0	0	0	0	0	0	0	0	0	0	0	0	0	0	0	0	0	0	0	0	0	0	0	0	0	0	0	0
LOC564808	0	0	0	0	0	0	0	0	0	0	0	0	0	0	0	0	0	0	0	0	0	0	0	0	0	0	0	0	0	0	0	0	0	0	0	0	0	0	0	0	0	0	0	0	0	0	0	0	0
si:dkey-229e3.2	0	0	0	0	0	0	0	0	0	0	0	0	0	0	0	0	0	0	0	0	0	0	0	0	0	0	0	0	0	0	0	0	0	0	0	0	0	0	0	0	0	0	0	0	0	0	0	0	0
si:ch211-217k17.12	0	0	0	0	0	0	0	0	0	0	0	0	0	0	0	0	0	0	0	0	0	0	0	0	0	0	0	0	0	0	0	0	0	0	0	0	0	0	0	0	0	0	0	0	0	0	0	0	0
si:ch211-214j24.14	0	0	0	0	0	0	0	0	0	0	0	0	0	0	0	0	0	0	0	0	0	0	0	0	0	0	0	0	0	0	0	0	0	0	0	0	0	0	0	0	0	0	0	0	0	0	0	0	0
si:ch1073-303d10.1	0	0	0	0	0	0	0	0	0	0	0	0	0	0	0	0	0	0	0	0	0	0	0	0	0	0	0	0	0	0	0	0	0	0	0	0	0	0	0	0	0	0	0	0	0	0	0	0	0
si:dkey-121h17.7	0	0	0	0	0	0	0	0	0	0	0	0	0	0	0	0	0	0	0	0	0	0	0	0	0	0	0	0	0	0	0	75.8203	0	0	0	0	0	0	0	0	1.06484	0	17.7062	0	0	0	0	0	0
LOC110440210	0	0	0	0	0	0	0	0	0	0	0	0	0	0	0	0	0	0	0	0	0	0	0	0	0	0	0	0	0	0	0	0	0	0	0	0	0	0	0	0	0	0	0	0	0	0	0	0	0
si:ch211-286b5.2	0	0	0	0	0	0	0	0	0	0	0	0	0	0	0	0	0	0	0	0	0	0	0	0	0	0	0	0	0	0	0	0	0	0	0	0	0	0	0	0	0	0	0	0	0	0	0	0	0
LOC110438888	0	0	0	0	0	0	0	0	0	0	0	0	0	0	0	0	0	0	0	0	0	0	0	0	0	0	0	0	0	0	0	0	0	0	0	0	0	0	0	0	0	0	0	0	0	0	0	0	0
LOC108181495	0	0	0	0	0	0	0	0	0	0	0	0	0	0	0	0	0	0	0	0	0	0	0	0	0	0	0	0	0	0	0	0	0	0	0	0	0	0	0	0	0	0	0	0	0	0	0	0	0
kpna1	0	0	0	0	0	81.8875	0	0	0	0	0	0	0	0	0	0	0	0	0	0	0	145.623	0	0	0	0	69.7677	0	0	0	0	0	0	0	0	0	0	0	0	0	162.05	0	0	0	0	0	0	0	0
LOC110439862	0	4.41308	0	0	0	0	0	0	0	0	22.8885	0	0	0	0	101.26	0	0	0	0	0	0	0	0	0	0	0	0	0	0	0	0	0	0	0	0	0	0	51.4862	0	0	0	0	0	0	0	0	0	0
gas2l1	0	0	3.17497	0.156077	0	0	0	0	0	0	0	0	0	0	0	0	0	0	0	0	0	0	0	0	0	0	0	0	0	0	0	0	0	0	0	0	0	0	0	0	0	0	0	0	0	0	0	0	0
mn1a	0	0	0	0	0	8.18207	0	0	0	0	16.0346	0	0	1.1241	0	0	0	0	0	0	0	0	0	0	0	0	0	0	0	0	0	5.16288	0	0	0	0.705127	0	0	0	0	2.57036	0	0	0	0	0	0	0	0
LOC571902	0	0.127949	5.48578	3.46989	0	0	0	0	0	0	0	4.52586	0.59396	0	0	0	0	0	0	0	0	67.102	0	0	0.800412	0	2.55368	21.6514	0	0	0	0	0	0	0	0	0	0	0	0	0	0	0	0	0	0	0	2.48994	0
kcnj5	0	0	0	0	0	0	0	0	0	0	0	0	0	0	0	0	0	0	0	0	0	0	0	0	0	0	0	0	0	0	0	0	0	0	0	0	0	0	0	0	0	0	0	0	0	0	0	0	0
kirrel3a	0	0	0	0	0	0	0	0	0	0	0	0	0	0	0	0	0	0	0	0	0	0	0	0	0	0	0	0	0	0	0	0	0	0	0	0	0	0	0	0	0	0	0	0	0	0	0	0	0
LOC571865	0	0	0.414448	0	0	0	0	0	0	0	0	0	0	0	0	0	0	0	0	0	0	0	0	0	0	0	0	0	0	0	0	0	0	0	0	0	0	0	0	0	0	0	0	0	0	0	0	0	0
pear1	0	0	0	0	0	0	0	0	0	0	0	0	0	0	0	0	0	0	0	0	0	0	0	0	0	0	0	0	0	0	0	0	0	0	0	0	0	0	0	0	0	0	0	0	0	0	0	0	0
ppp1cc	0	0	0	111.085	0.742118	0	77.0767	546.23	1.23085	0.686779	0.654446	0	1.00221	331.261	0	248.682	160.697	0	371.71	0	0.357749	0	0	0	0	0	147.004	0	1.09761	0	122.995	0	0	2.35015	0	0	0	0	0	0	0	0	0	0	0	524.73	0	353.152	0
zmp:0000000926	0	0	0	0	0	0	0	0	0	0	0	71.178	0	0	0	0	0	0	0	0	0	0	0	0	0	0	0	0	0	0	0	0	0	0	0	0	0	0	0	0	0	0	0	0	0	1.03213	0	0	0
tdp1	0	0	272.765	0	0	0	0	0	0.154936	0	0.515902	10.0563	184.568	0	107.657	150.208	0	0	0	154.746	0	0	0	0	0	0	0	594.527	0	0	0	0	0	13.7755	0	0	0	0	1.18549	0.197062	0	0	0	0	0	398.68	0	0	0
epn3b	0	0	0	0	0	0	0	0	0	0	0	0	0	0	0	0	0	0	0	0	0	0	0	0	0	0.151168	0	0	0	0.992249	0	0	0.754131	0	0	0	0	9.09786	0	0	0	0	0	0	0	0	0	0	0.48932
LOC103910272	0	0	1.11038	0	0	0	0	0	0	0	0	0	0	0	0	0	0	0	0	0	0	1.68598	0	0	19.9702	0	0	0	0	0	0	0	0	0	0	0	0	0	0	0	0	0	0	0	0	0	0	0	0
ftr13	0	0	0	0	0	0	0	0	0	0	0	0	0	0	3.1357	0	0	0	0	0	0	0	0	0	0	0	0	0	0	0	0	0	0	0	0	0	0	0	0	0	0	0	0	0	0	0	0	0	0
gabrd	0	0	0	0	0	0	0	0	0	0	0	0	0	0	0	0	0	0	0	0	0	0	0	0	0	0	0	0	0	0	0	0	0	0	0	0	0	0	0	0	0	0	0	0	0	0	0	0	0
bicc1b	0	0.0774588	0	0	0	0	0.103976	0	0	0	0	0.341623	0.406673	0	0	0	0	0.150817	0	0	0	0	0	0	0	0	0	0.740268	0	0	0	0	0	0	0	0	0	0	0	0	0	0.12972	0	0	0.197364	0	0	0	0
kcnk3b	0	0	0	0	0	0	0	0	0	0	0	0	0	0	0	0	0	0	0	0	0	0	0	0	0	0	0	0	0	0	0	0	0	0	0	0	0	0	0	0	0	0	0	0	0	0	0	0	0
rps6ka2	0	0	0	1.56684	0	0	5.28967	4.79952	0.327303	6.60057	2.46021	0.907059	9.11709	8.89725	3.3097	4.83632	2.68724	2.39023	16.938	0	0	0	0	0	0	1.35438	0	23.455	0.584846	0	6.31154	0	0	0	8.54908	0	9.36871	0	8.01966	0	0	0	0	0	0	0	0	17.2311	0
pimr197	0	0	0	0	0	0	0	0	0	0	0	0	0	0	2.27956	0	0	0	0	0	0	0	0	0	0.348247	0	0	0	0	0	0	0	0	0	0	0	0	0	0	0	0	0	0	0	0	0	0	0	0
wasa	0	0	0	0	0	0	0	0	0	0	0	0	0	0	0	0	0	0	0	0	0	0	0	0	0	0	0	0	0	0	0	0	0	0	0	0	0	0	0	0	0	0	0	0	0	0	0	0	0
si:ch73-266f23.4	0	0	0	0	0	0	0	0	0	0.742139	0	0	0	0	0	0	0	0	0	0	0	0	0	0	0	0	0	0	0	0	0	0	0	0	0	0	0	0	0	0	0	0	0	0	0	0	443.586	0.661975	0
pparda	0	0	0	1.15251	0	0	0	0	0	0	0	0	0	0	0	0	0	0	0	0	0.676266	0	0	0	0	0.15875	0	0	0	0	0	0	0	0	0	0	0	0	0	0	0	0	0	0	0	0	0	0	0
kcna1b	0	0	0	0	0	0	0	0	0	0	0	0	0	0	0	0	0	0	0	0	0	0	0	0	0	0	0	0	0	0	0	0	0	0	0	0	0	0	0	0	0	0	0	0	0	0	0	0	0
cacng1b	0	0	0	0	0	0	0	0	0	0	0	0	0	0	0	0	0	0	0	0	0	0	0	0	0	0	0	0	0	0	0	0	0	0	0	0	0	0	0	0	0	0	0	0	0	0	0	0	0
dars2	0	0	0	0	0	0	0	0	0	0	0	0	0	0	0	0	0	0	0	188.397	0	0	0	0	0	0	0	0	0	0	0	0	0.783403	0	0	0	0	0	0	0	0	0	0	0	0	0	0	0	0
si:dkey-23a13.17	0	0	0	0	0	0	0	0	0	0	0	0	0	0	0	0	0	0	0	0	0	0	0	0	0	0	0	0	0	0	0	0	0	0	0	0	0	0	0	0	0	0	0	0	0	0	0	0	0
LOC571043	0	0	0	0	0	0	0	0	0	0	0	0	0	0	0	0	0	0	0	0	0	0	0	0	0	0	0	0	0	0	0	0	0	0	0	0	0	0	0	0	0	0	0	0	0	0	0	0	0
rims4	0	0	0	0	0	0	0	0	0	0	0	0	0	0	0	0	0	0	0	0	0	0	0	0	0	0	0	0	0	0	0	0	0	0	0	0	0	0	0	0	0	0	0	0	0	0	0	0	0
c1qtnf6b	0	0	0	0	0	0	0	0	0	0	0	0	0	0	0	0	0	0	0	0	0	0	0	0	0	0	0	0	0	0	0	0	0	0	0	0	0	0	0	0	0	0	0	0	0	0	0	0	0
LOC570835	0	0	0	0	0	0	0	0	0	0	0	0	0	0	0	0	0	0	0	0	0	0	0	0	0	0	0	0	0	0	0	0	0	0	0	0	0	0	2.32758	0	47.0555	0	0	0	0	0	0	0	0
mgat3b	0	0	0.761197	0	0	0	0	0	0	0	0	0	0	0	0	0	0	0	0	0	0	0	0	0	0	0	0	0	0	0	0	0	0	0	0	0	0	0	0	0	0	0	0	0	0	0	0	2.81193	0
slc1a8a	0	0	0	0	0	0	0	0	0	0	0	0	0	0	0	0	0	0	0	0	0	0	0	0	0	0	0	0	0	0	0	0	0	0	0	0	0	0	0	0	0	0	0	0	0	0	0	0	0
wfikkn2b	0	0	0	0	0	0	0	0	0	0	0	0	0	0	0	0.358891	0	0	0	0	0	0	0	0	0	0	0	0	0	0	0	0	0	0	0	0	0	0	0	0	0	0	0	0	0	0	0	0	0
gbp2	0	0	0	0	0	0	0	0	0	0	0	0	0	0	0	0	0	0	0	1.39508	0	0	0	1.88137	0	0	0	0	0	0	0	3.97533	0	0	0	0	0	0	0	0	0	0	0	0	0	0	0	0	0
LOC101883834	0	0	0	0	0	0	0	0	0	0	0	0	0	0	0	0	0	0	0	0	0	0	0	0	0	0	0	0	0	0	0	0	0	0	0	0	0	0	0	0	0	0	0	0	0	0	0	0	0
crp1	0	0	0	0	0	0	0	0	0	0	0	0	0	0	0	0	1.96079	0	0	0	0	11.3829	0	0	0	0	0	0	0	0	0	0	0	0	0	0	0	0	0	0	0	0	0	0.822248	0	0	0	0	0
cyp7b1	0	0	0	0	0	0	0	2.28658	0.468484	0	0	0	33.6738	0	0	0	0	0	0	0	0	0	0	0	0	0.387874	0	0	6.27258	0	0.56433	0	0.971127	0	3.15681	8.97883	0	0	0	0	0	0	0	0	0	0	0	0	0
si:dkey-5n18.1	0	0	0	0	0	0	0	0	0	0	0	0	0	0	0	0	0	0	0	0	0	0	0	0	0	0	0	0	0	0	0	0	0	0	0	0	0	0	0	0	0	0	0	0	0	0	0	0	0
il11a	0	0	0	0	0	0	0	0	0	0	0	0	0	0	0	0	0	0	0	0	0	0	0	0	0	0	0	0	0	0	0	0	0	0	0	0	0	0	0	0	0	0	0	0	0	0	0	0	0
si:ch73-109i22.2	0	0	0	0	0	0	0	0	0	0	0	0	0	0	0	0	0.934872	0	0	0	0	0	0	0	0	0	0	0	0	0	0	0	0	0	0	0	0	0	0	0	0	0	0	0	0	0	0	0	0
si:dkeyp-86h10.3	0	0	0	0	0	0	0	0	0	0	0	0	0	0	0	0	0	0	0	0	0	0	0	0	0	0	0	0	0	0	0	0	0	0	0	0	0	0	0	0	0	0	0	0	0	0	0	0	0
aasdh	0	0	0	0.502213	0	0	0	0	0	0	0	0	0	0	0	0	0	0	0	0	0	0	0	0	0	0	0	0	0	0	0	0	0	0	0	0	0	0	0	0	0	0	0	0	0	0	0	0	0
LOC103911096	0	0	0	0	0	0	1.78923	0	0	0	0	0	0	0	0	0	0	0	0	0	0	0	0	0	0	0	0	0	0.172215	0	0	0	0.794917	0	0	0	0	0	0	0	0	0	0	0	0	0	0	0	0
si:ch211-253p14.2	0	0	0	0	0	0	0	0	0	0	0	0	0	0	0	0	0	0	0	0	0	0	0	0	0	0	0	0	0	0	0	0	0	0	0	0	0	0	0	0	0	0	0	0	0	0	0	0	0
pfkla	0	0	0	0	0	0	0	0	0	0	0	0	0	0	0	0	0	0	0	0	0	0	0	0	0	0	0	0	0	0	0	0	0	0	0	0	0	0	0	0	0	0	0	0	0	0	0	0	0
mxd1	0	2.51129	5.25357	0	0.26939	0	0	0	4.00399	0	0	0	0	1.21045	0	8.60001	0.406246	0	0	0	0	0	29.8553	0	0	0	0.206514	0	0	0	2.18175	0	0	0	0	1.5339	0	0	0	0	0	0	0	0	1.24002	0.709274	0	0	0
tti1	0	0	0	0	4.89222	0	0	0	0.311045	0	0	0	0	0	0	0	0.283794	0	0	0	0	0	0	0	0	0	0	0	0	0	0	0	0	0	0	0	0	0	0	0	0	0	0	0	0	157.393	0	0	0
ppp1r18	0	0	0	0	0	0	0	0	0	0	0	0	0	0	0	0	0	0	0	0	0	0	0	0	0	0	0	0	0	0	0	0	0	0	0	0	0	0	0	0	0	0	0	0	0	0	0	0	0
LOC108183918	0	0	0	0	0	0	0	0	0	0	0	0	0	0	0	0	0	0	0	0	0	0	0	0	0	0	0	0	0	0	0	0	0	0	0	0	0	0	0	0	0	0	0	0	0	0	0	0	0
si:ch73-174h16.4	0	0	0	0	0	0	0	0	0	0	0	0	0	0	0	0	0	0	0	34.8762	0	0	0	0	0	0	0	0	0	0	0	0	0	0	0	0	0	0	0	0	0	0	0	0	0	0	0	0	0
zbtb16b	0	0	5.43276	0	0	0	0	0	0	0	0	0	0.956733	0	1.68741	0	3.19456	0	0	0	0	0	0	0	0	1.93125	0	47.064	0	0	0	0	0	0	2.94983	0	0	0	0	0	0	5.18273	0.193111	0	0	0	0	35.3471	0
si:dkey-106c17.3	0	0.171709	0	0	0	0	0	0	0	0	0	0	0	0	0	0	0	0	0	0	0	0	0	0	0	0	0	0	0	0	0	0	0	0	0	0	0	0	0	0	0	0	0	0	0	0	0	0	0.725374
LOC569566	0	0	0	188.295	0	0	0	0	0	0	0	0	0	0	0	0	0	0	0	0	0	0	0	0	0	0	0	0	0	0	0	0	0	0	0	0	0	0	0	0	0	0	0	0	0	0	0	0	0
dhx29	0	0	79.5739	74.5803	0	0	0	0	0	0	0	0	0	0	0	63.9994	0	0	0	0	0	0	0	0	0	0	0.220193	184.47	0	0	0	0	0	0	0	0	0	0	0	0	0	0	0	0	0	0	0.403309	62.9046	0
cntn3a.1	0	0	0	0	0	0	0	0	0	0	0	0	0	0	0	0	0	0	0	0	0	0	0	0	0	0	0	0	0	0	0	0	0	0	0	0	0	0	0	0	0	0	0	0	0	0	0	0	0
LOC569391	0	0	0	0	0	0	0	0	0	0	0	0	0	0	0	0	0	0	0	0	0	0	0	0	0	0	68.9543	0	0	0	0	0	0	0	0	0	0	0	0	0	0	0	0	0.704241	0	0	0	0	0
fam193b	54.8868	0	0	0	0	0	0	0	0	0	0	0	0	0	0	0	0	0	0	0	0	0	0	0	0	0	0	0	0	0	0	0	0	0	0	0	0	0	0	0	0	0	0	0	0	0	0	0	0
atrnl1b	0	0	0	0	0	0	0	0	0	0	0	0	0	0	0	0	0	0	0	0	0	0	0	0	0	0	0	0	0	0	0	0	0	0	0	0	0	0	0	0	0	0	0	0	0	0	0	0	0
ccdc80l1	0	0	0	0	0	0	0	0	0	0	0	0	0	0	0	0	0	0	0	0	0	0	0	0	0	0	0	0	0	0	0	0	0	0	0	13.285	0	0	0	0	0	0	0	0	0	0	0	0	0
acoxl	0	0	0	0	0	13.8399	0	0	0	0	0	0	0	0	0	0	0	0	0	0	0	0	0	0	0	0	0	0	0	0	0	0	0	0	0	0	0	0	0	0	0	0	0	0	0	0	0	0	0
si:dkey-197c15.6	0	0	0	0	0	0	0	0	0	0	0	0	0	0	0	0	0	0	0	0	0	0	0	268.23	0	0	0	0	0.473304	319.839	0	0	136.487	0.871176	0	0	0	0	0	0	0	0	0	0	0	0	0.894088	0	0
dok4	0	0	0	0	0	0	0	0.208774	0	0	0	0	0	0	0	0	0	0	0	0	0	0	0	0	0	0	0	0	0	0.618663	0	0	0	0	0	0	0	0	0	0	0	0	0	0	0	0	0	0	0
LOC103910395	0	0	0	0	0	0	0	0	0	0	0	0	0	0	0	0	0	0	0	0	0	0	0	0	0	0	0	0	0	0	0	0	0	0	0	0	0	0	0	0	0	0	0	0	0	0	0	0	0
cldn34a	0	0	0	0	0	0	0	0	0	0	0	0	0	0	0	0	0	0	0	0	0	0	0	0	0	0	0	0	0	0	0	0	0	0	0	0	0	0	0	0	0	0	0	0	0	0	0	0	0
eftud1	0	0.69173	0	0	0.286299	0	1.20095	0	0	0	0.254678	0	0	0	0	0	0	2.30523	0	0	0	0	0	0	0.522464	2.73881	0	0	0	0.427986	0	0.203837	0	0	0	0	0	0	0	0.0974593	0	0.247471	0	0	0	0	0	0	0
LOC568656	0	0	0	0	0	0	0	0	0	0	0	0	0	0	0	0	0	0	0	0	0	0	0	0	0	0	0	0	0	0	0	0	0	0	0	0	0	0	0	0	0	0	0	0	0	0	0	0	0
LOC568645	0	0	0	0	0	0	0	0	0	0	0	0	0	0	0	0	0	0	0	0	0	0	0	0	0	0	0	0	0	0	0	0	0	0	0	0	0	0	0	0	0	0	0	0	0	0	0	0	0
si:dkeyp-110c7.4	0	0	0	0	0	0	0	0	0	0	0	0	0	0	0	0	0	0	0	0	0	0	0	0	0	0	0	0	0	0	0	0	0	0	0	0	0	0	0	0	0	0	0	0	0	0	0	0	0
chrnb4	0	0	0	0	0	0	0	0	0	0	0	0	0	0	0	0	0	0	0	0	0	0	0	0	0	0	0	0	0	0	0	0	0	0	0	0	0	0	0	0	0	0	0	0	0	0	0	0	0
clec11a	0	0	0	0	0	0	0	0	0	0	0	89.3949	0	0	0	0	0	0	16.2764	0	0	0	0	0	0	0	0	0	0	0	0	0	0	0	0	0	0	0	0	0	0	0	0	0	0	0	0	0	0
pom121	0.259307	41.6971	0	0	0	0	0	0	0	0	15.4819	0	0.231069	0	17.7485	0	10.7049	0	0.170004	0	0.165205	0	0.178476	0.229992	2.79642	0.116179	0.261368	2.52392	0	0	0	0	0	0	0	0	0	0	0	0	55.9223	0.147396	14.9983	0	0	0	0	71.3768	0
syde1	0	0	0	0	0	0	0	0	0	0	0	0	0	0	0	0	0	0	0	0	0	0	0	0	0	0	0	0	0	0	0	0	0	0	0	0	0	0	0	0	0	0	0	0	0	0	0	0	0
slc44a5a	0	0	0	0	0	0	0	0	0	0	0	0	0	0	0	0	0	0	0	0	0	0	0	0	0	0	0	0	0	0	0	0	0	0	0	0	0	0	0	0	0	0	0	0	0	0	0	0	0
LOC572225	1.94322	2.5329	0	0	2.97111	0	4.18472	0.214388	0	40.881	0.37657	0	0	263.744	4.05324	0	13.4443	0	0	0	0	0	5.59178	32.6896	2.32347	7.84303	0	0	9.34062	0	0	0.30279	0	0	0	14.3042	0	154.556	0	0	0	0.732372	0	1.36129	5.56879	4.46399	0	13.249	3.27543
dsela	0	0	0	0	0	0	0	0	0	0	0	0	0	0	0	0	0	0	0	0	0	0	0	0	0	0	34.5861	0	0	0	0	0	0	0	0	0	0	0	0	0	0	0	0	0	0	0	0	0	0
LOC103911839	0	0	0	0	0	0	0	0	0	0	0	0	0	0	0	0	0	0	0	0	0	0	0	0	0	0	0	0	0	0	0	0	0	0	0	0	0	0	0	37.3546	0	0	0	0	0	0	0	0	0
ftr37	0	0	0	0	0	0	0	0	0	0	0	0	0	0	0	0	0	0	0	0	0	0	0	0	0	0	0	0	0	0	0.701848	0	0	0	0	0	0	0	0	0	0	0	0	0	0	0	0	0	0
sv2a	0	5.54454	1.37459	1.41934	0	0	0.793674	2.38284	1.41508	1.72248	1.53039	0.654995	0	8.34949	3.01726	0	0	0	0	0	0	0	1.98394	0.965697	0.130469	0	0.658715	0	0.105986	0	1.865	0	0	0	0	0.134619	0	0	7.78302	3.33998	0	0	0	0.0920938	0.565204	0.753707	0	1.28736	0
sik2b	0	0	0	0	0	0	0	0	0	1.18298	0	10.5037	0.346334	0	0	0	0	0	0	0.152719	0.123781	0	0	0	50.0981	0.348865	0	2.52291	0	0	0	0	0	0	0	0	0	0	0	0	0	0	0	0	0	0	0	0	0
LOC103910741	0	0	0	0	0	0	0	0	0	0	46.4388	16.1281	0	0	0	0	0	0	0	0	0	0	0	0	0	0	0	0	19.2583	0	0	0	0	0	0	0	0	0	0	0	0	0	0	0	0	0	0	0	0
elk1	0	0	25.5291	0	0	0	0	0	0	0	0	0.527293	0	0	0	0	0	0	0	0	0	0	0	0	0.210653	0.157646	0	0	0	0	0	0	0	0	0	0	0	0	0.4662	2.04612	0	0.599104	0	0	0	0.202677	69.086	0	0
galr1a	0	0	0	0	0	0	0	0	0	0	0	0	0	0	0	0	0	0	0	0	0	0	0	0	0	0	0	0	0	0	0	0	0	0	0	0	0	0	0	0	0	0	0	0	0	0	0	0	0
umodl1	0	0	0	0	0	0	0	0	0	0	0	0	0	0	0	0	0	0	0	0	0	0	0	0	0	0	0	0	0	0	0	0	0	0	0	0	0	0	0	0	0	0	0	0	0	0	0	0	0
si:dkey-25o16.4	76.9096	0	94.6544	67.8565	0.249825	0	0	41.26	0	0	15.7895	49.3754	0	0	19.4349	0	0	0	0	0	0	0	0	0	0	0	50.3815	0	37.2526	0	0	0.177777	0	0	0	0	6.57237	52.1086	0	0.0851218	0	0	0	0.160665	43.8761	0.219292	0	0	0
macf1b	0	0.0281523	0	0.432786	0	0.192162	0.452752	0	2.87438	0	0	0	6.39167	0.856354	0.261319	0	0	0	0	0	0.052892	0	0	0	0	0.989414	0	7.00016	0	0	0.433412	0	0.185075	0	0	1.74497	0	0	0	0.0745031	0	0	0	0	0	0	0	0	0
LOC103911482	0	0	0	0.590012	0	0	0	0	0	0	0	0	0	0	0	0	0	0	0	0	0	0	0	0	0	0	0	0	0	0	0	0	0	0	0	0	0	0	0	0	0	0	0	0	0	0	0	0	0
smg8	0	0	0	0	0	0	0	0	0	0	0	0	0	0	0	0	0	0	0	0	0	0	0	0	0	0	0	0	0	0	0	0	0	0	0	0	0	0	0	0	0	0	0	0	0	0	0	0	0
best2	0	0	0	0	0	0	0	0	0	0	0	0	0	0	0	0	0	0	0	0	0	0	0	0	0	0	0	2.38659	0	0	0	0	0	0	0	0	0	0	0	0	0	0	0	0	0	0	0	0	0
clmp	0	0	0	0	0	0	0	0	0	0	0	0	0	0	0	0	0	0	0	0	0	0	0	0	0	0	0	0	0	0	0	0	0	0	0	0	0	0	0	0	0	0	0	0	0	0	0	0	0
bub1bb	0	60.239	95.7944	31.9082	0	0	0	0	0	0	0	53.1192	92.2905	37.148	117.469	0	56.555	0	0	0	0	0	0	0	0.367852	0	63.5588	0	0	0	0	10.0637	0	0	0	0	0.397508	103.79	0	0	0	0	0	0	25.3996	92.2456	0	0	0
si:ch1073-416j23.1	0	0	0	0	0	0	0	0	0	0	0	0	0	0	0	0	0	0	0	0	0	0	0	0	0	0	0	0	0	0	0	0	0	0	0	0	0	0	0	0	0	0	0	0	0	0	0	0	0
LOC108191033	0	0	0	1.98091	0	0	0	0	0	0	0	0.771209	0	0	0	2.72223	0	0	0	0	0	0	0	0	0	0	0	3.30304	0	0	0	0	0	0	0	0	0	0	0	0	0	0.57598	0	0	0	0	0	0	0
si:ch211-171h4.3	0	0	0	0	0	0	0	0	0	0	0	0	0	0	0	0	0	0	0	0	0	0	0	0	0	0	0	0	0	0.838897	1.11631	1.60009	0	0	0	0	0	0	0	0	0	0.481949	0	0	0	0.489928	0	0	0
si:dkey-192j17.1	0	0	0	0	0	0	3.4493	0	0	0	0	0	0	0	1.00871	0	0	0	0	0	0	0	0	0	0	0	0	4.16481	0	0	0	0	0	0	0	0	0	0	0	0	0	0	0	0	0	0	0	0	0
cyth4a	0	0	0	0	0	0	0	0	0	0	0	0	0	0	0	0	0	0	0	0	0	0	0	0	0	0	0	0	0	0	0	0	0	0	0	0	0	0	0	0	0	0	0	0	0	0	0	0	0
dbf4b	0.327833	21.9932	0.413795	0	0	0	0	0	0	0	0	0	0	0	0	0	14.276	0	0	0	0	0	0	0	0	0	30.3719	0	0.31763	0	0	0	0	0.0986378	0	0	56.0479	0.215633	0	0	0	0	0	0	0	0	0	7.7566	0
LOC103911884	0	0	0	0	0	0	0	0	0	0	0	0	0	0	0	0	0	0	0	0	0	0	0	0	0	0	0	0	1.85077	0	0	0	0	0	0	0	0	0	0	0	0	0	0	0	0	0	0	0	0
orai1a	0	0	0	0	0	0	0	0	0	0	0	20.6141	0	0	0	0	0	0	0	0	0	0	0	0	0	0	0	0	0	0	0	0	0	0	0	0	0	0	0	0	0	0	0	0	0	0	0	0	0
tgm1l1	0	0	0	0	0	0	0	0	0	0	0	0	0	0	0	0	0	0	0	0	0	0	0	0	0	0	0	0	0	0	0	0	0	0	0	0	0	0	0	0	0	0	0	0	0	0	0	0	0
adpgk2	0	0	0	0	0	0	0	0	0	0	0	0	0	0	0	0	0	0	0	0	0	0	0	0	0	0	0	0	0	0	0	0	0	0	0	0	0	0	0	0	0	0	0	0	0	0	0	0	0
fhdc4	0	0	0	0	0	0	0	0	0	1.65798	0	0	0	0	0	0	0	0	0	0	0	0	0	0.231486	0	0	0	0	0	0	4.46079	0.319402	0	0	0	0	0	0	0	0	0	0	0	0	0	0	0	0	0
cthrc1b	0	0	0	1.9788	0	0	0	0	0	1.19741	0	0.458279	0	0	27.7065	0	0	0	0	0	0	0	0	0	0	0	0	0	0.295467	0	0	0	0	0	0	0	0	0	0	0	0	0	0	0	0	0.811505	0	0	0
LOC101884577	0	0	0	0	0	0	0	0	0	0	0	0	0	0	0	0	0	0	0	0	0	0	0	0	0	0	0	0	0	0	0	0	0	0	0	0	0	0	0	0	0	0	0	0	0	0	0	0	0
p2ry6	0	0	0	0	0	0	0	11.9995	0	0	0	0	0	0	0	0	0	0	0	0	0	0	0	0	0	0	0	0	0	0	0	0	0	0	0	0	0	0	0	0	0	0	0	0	0	0	0	0	0
znf526	50.8305	0	0.248616	7.4313	0	0	0	0	0	0	0.230099	0	0	0	0	0	0.194933	0	0	0	0	0	0	0	0	0	1.18931	0	48.8581	0	0	9.01574	0	0.118387	0	0	0	0	0	0.0880688	0	0	0	0	0	0	0	0	0
notum2	0	0	0	0	0	0	0	0	0	0	0	0	0	0	0	0	0	0	0	0	0	0	0	0	0	0	0	0	0	0	0	0	0	0	0	0	0	0	0	0	0	0	0	0	0	0	0	0	0
LOC108179593	0	0	0	0	0	0	0	0	0	0	0	0	0	0	0	0	0	0	0	0	0	0	0	0	0	0	0	0	0	0	0	0	0	0	0	0	0	0	0	0	0	0	0	0	0	0	0	0	0
acss3	0	0	0	0	0	0	0	0	0	0	131.622	0	0	0	0	0	0	0	0	0	0	0	0	0	0	0	0	0	58.0086	0	0	0	0	0	0	0	0	0	0	0.147142	0	0	0	0	0	0	0	0	0
LOC565999	41.802	5.32809	0	8.8194	0	0	0	0	14.1547	0	0	0	0	0	0	0	5.42554	11.3777	0	110.269	0	0	0	0	22.5074	0	0	3.38356	0	0	0	122.796	0.585091	0.62623	0	0	0	0	0	15.7225	0	0	63.9101	0	1.80033	0	0	0	0
ace	0	0	0	0	0	0	0	0	0	0	0	0	0	0	0	0	0	0	0	0	0	0	0	0	0	0	0	0	0	0	0	0	0	0	0	0	0	0	0	0	0	0	0	0	0	0	0	0	0
erfl3	0	0	0	0	0	0	0	0	0	0	0	0	0	0	0	0	0	0	0	0	0	0	0	0	0	0	0	0	0	0	0	0	0	0	0	0	0	0	0	0	0	0	0	0	0	0	0	0	0
mmp11b	0	0	0	0	0	0	0	0	0	0	0	0	0	0	0	0	0	0	0	0	0	0	0	0	0	0	0	0	0	0	0	0	0	0	0	0	0	0	0	0	0	0	0	0	0	0	0	0	0
ftr01	0	0	0	0	0	0	0	0	0	0	0	0	0	0	0	0	0	0	0	0	0	0	0	0	0	0	0	0	0	0	0	17.2595	0	0	0	0	0	0	0	0	0	0	0.314327	0	0	0	0	0	0
si:dkey-23p11.2	0	0	0.301186	0	0	0	0	0	43.4603	0	0	10.0291	0	0.703631	0	0	0	0	0	0	0	0	0	0	0	0.428104	0	0	0.231228	0	0	0	0	0	0.218002	0	202.413	0	1.26673	0	0	0	0	0	0	0	0	0	0
rabgap1l2	0	0	0	0	0	0	0	0	0	0	0	0	0	0	0	0	0	0	0	0	0	0	0	0	0	0	0	0	37.6021	0	0	0	0	0	0	0	0	0	0	0	0	0	0	0	0	0	0	0	0
col4a1	0	0	103.97	4.12255	0	11.8909	0	0	0	0	0	0	0	0	0	0	0	32.7482	0	3.50996	0	0	0	0	0	0.167067	0	1.20839	0	0	0	27.1527	0	0.112054	0	0	9.41182	0	0	0	0	0	8.56527	0	1.60915	0	0	0	0
si:ch211-236h17.3	0	0.305991	3.0263	0	0	0	0	0	0	0	0	14.8654	0	208.124	0	0	0	0	0	0	0	0	0	0	0	0	0	0	0	0	0	30.2859	0	0	0	0	0	0	0	0	0	0	0	0	0	0	0	0	0
plcd4a	0	0	0	0	0	0	0	0	0	0	0	0	0	0	0	0	0	0	0	0	0	0	0	0	0	0	0	0	0	0	0	0	0	0	0	0	0	0	0	0	0	0	0	0	0	0	0	0	0
bcl3	0	0	0	0	0	0	0	0	0	0	0	0	0	0	0	0	0	0	0	0	0	0	0	0.350379	0	56.868	0	1.28109	0	0	0	0	0	0	0	0	0	0	0	0	0	0	0	0	0	0	0	0	0
si:ch73-95l15.5	0	0	5.8529	0	0	0	0	0	0	0	0	0	0	0	0	0	0	0	0	0	0	0	0	0	0	0	0	0	0	0	0	0	0	0	0	0	0	0	0	0	0	0	0	0	0	0	0	0	0
LOC108190811	0	0	0	0	0	0	0	0	0	0	0	0	0	0	0	0	0	0	0	0	0	0	0	0	0	0	0	0	0	0	0	0	0	0	0	0	0	0	0	0	0	0	0	0	0	0	0	0	0
si:dkey-197i20.6	0	0	0	0	0	0	0	0	0	0	0	0	0	0	0	0	0	0	0	0	0	0	0	0	0	0	0	0	0	0	0	0	0	0	0	0	0	0	0	0	0	0	0	0	0	0	0	0	0
adgrf3b	0	0	0	0	0	0	0	0	0	0	0	0	0	0	0	0	0	0	0	0	0	0	0	0	0	0	0	0	0	0	0	0	0	0	0	0	0	0	0	0	0	0	0	0	0	0	0	0	0
csmd2	0	0	0	0	0	0	0	0	0	0	0	0	0	0	0	0	0	0	0	0	0	0	0	0	0	0	0	0	0	0	0	0	0	0	0	0	0	0	0	0	0	0	0	0	0	0	0	0	0
LOC565424	0	0	17.6116	0	0	0	0	0	0	0	0	0	0	0	0	0	0	0	0	0	0	0	0	0	0	0	0	0	0	0	0	0	0	0	0	0	0	0	0	0	0	0	0	0	0	0	0	0	0
si:ch1073-159d7.7	0	0	5.21554	2.37979	0	0	0	0	0	0	0	0	0	0	0	0	0	0	0	0	0	0	0	0	2.25318	0	0	0	0	0	0	0	61.8877	0	0	0	0	0	0	0	0	0	0	0	0	0	0	0	0
irgq1	0	0	0	0	0	0.460366	0	0	0	0	0	0	0	0	0	0	0	0	0	0	0	0	0	0	0	0	0	0	0	0	0	0	0	0	0	0	0	0	0	0	0	0	0	0	0	0	0	0	0
si:ch211-276k2.2	0	0	0	0	0	0	0	0	0	0	0	0	0	0	0	0	0	0	0	0	0	0	0	0	0	0	0	0	0	0	0	0	0	0	0	0	0	0	0	0	0	0	0	0	0	0	0	0	0
si:ch211-167j9.5	0	0	0	0	0	0	0	0	0	0	0	0	0	0	0	0	0	0	0	0	0	0	0	0	0	0	0	0	0	0	0	0	0	0	0	0	0	0	0	0	0	0	0	0	0	0	0	0	0
flvcr2a	0	0.286979	0	0	0	0	0	0	0	0	0	0	0	0	0	0	0	0	0	0	0	0	0	0	0	0	0	0	0	0	0	0	0	0	0	0	0	0	0	0	0	0	0	0	0	0	0	0	0
LOC101882994	0	0	0	0	0	0	0	0	0	0	0	36.3249	0	0	0	3.9327	0	0	0	0	0	0	0	0	455.097	0	0	0	0	0	0	0	0	0	4.32064	0	0	0	0	2.26205	0	0	0	0	0	0	0	0	0
LOC100007258	0	0	0	0	0	0	0	0	0	0	0	0	0	0	0	0	0	0	0	0	0	0	0	0	0	0	0	0	0	0	0	0	0	0	0	0	0	0	0	0	0	0	0	0	0	0	0	0	0
si:ch211-146m13.3	0	0	0	0	0.251818	0	0	0	0	0	0	0	0	0	0	0	0	0.253472	0	0	0	0.370935	0	0	0	0	4.05484	0	0	146.761	0	0	0	0	0	0.236572	0	0.505058	0	0	0	0.217769	0	0	0	0	0	0	0
rps6ka5	6.89825	0	0	0	0	0	0.225537	4.01769	0	0	2.75048	0	0	0	0	0	0	0	0	0	0	0	0	0	0	0	0	0	0.119808	0	1.29223	0	0	0	0	2.59764	0	0	0	0	0	0	0	0	0	0	0	0.930479	0
si:ch211-57i17.5	0	0	0	0	0	0	0	0	0	0	0	0	0	0	0	0	0	0	0	0	0	0	0	0	0	0	0	0	0	0	0	0	0	0	0	0	0	0	0	0	0	0	0	0	0	0	0	0	0
LOC110438999	0	0	0	0	90.5712	0	44.4449	0	0	0	0	0	174.836	0	3.47275	0	0.737985	0	0	0	0	0	0	0	0	0	0	0	53.4084	0	0	0	0	0	0	0	0	0	0	0	0	0	0	0	0	0	0	0	0
si:dkey-33m11.8	0	0	0	0	0	0	0	0	0	0	0	0	0	0	0	0	0	0	0	0	0	0	0	0	0	0	0	0	0	0	0	0	0	0	0	0	0	0	0	0	0	0	0	0	0	0	0	0	0
zbtb39	15.994	0.331336	32.2436	4.05926	0	0	6.253	2.58544	0	16.8367	1.26403	15.2068	0	0	1.83782	0	0	0	0	0	0	3.77013	0	11.0653	0	1.22383	0.196247	0	0	11.4752	6.11517	0	8.28886	0	0	0	9.17424	0	4.13691	0	0	11.952	0	0	0.505032	0	0	44.8989	3.95825
slc41a2a	0	0	0	0	0	0	0	0	0	0	0	0	0	0	0	0	0	0	0	0	0	0	0	0	0	0	0	0	0	0	0	0	0	0	0	0	0	0	0	0	0	0	0	0	0	0	0	0	0
cacng3b	0	0	0	0	0	0	0	0	0	0	0	0	0	0	0	0	0	0	0	0	0	0	0	0	0	0	0.241032	0	0	0	0	0	0	0	0	0	0	0	0	0	0	0	0	0	0	0	0	0	0
LOC103910402	0	0	0	0	0	0	0	0	0	0	0	0	0	0	0	0	0	0	0	0	0	0	0	0	0	0	0	0	0	0	0	0	0	0	0	0	0	0	0	0	0	0	0	0	0	0	0	0	0
si:ch211-71m22.5	1.85902	0	3.18175	0	0	0	0.807547	0	0	0	0.961078	0	0	0	0	0	0.835927	0	0	0	0	0	0	0	0	0	0	0	0	0	0	6.01964	0	0	1.5361	0	0	0	0	0	0	0	0	0	22.7959	0	0	0	0
itih1	0	0	0	0	0	0	0	0	0	0	0	0	0	0	0	0	0	0	0	0	0	0	0	0	0	0	0	0	0	0	0	0	0	0	0	0	0	0	0	0	0	0	0	0	0	0	0	0	0
LOC564674	0	0	0	0	0	0	0	0	0	0	0	0	0	0	0	0	0	0	0	0	0	0	0	0	0	0	0	0	0	0	0	0	0	0	0	0	0	0	0	0	0	0	0	0	0	0	0	0	0
osxm	0	0	0	0	0	0	0	1.24938	0	0	0	0	0	0	0	0	0	0	0	0	0	0	121.039	0	0	0	0	0	0	0	0	0	0	0	0	0	0	0	0	0	0	0	0	0	0	0	0	0	0
ints5	0	0	0	0	0	0	0	0	0	0	0	0	0	0	0	0	0	0	0	0	0	0	0	0	0.578092	1.31061	0	0	0	0	0	0	0	0	0	0	0	0	0	0	0	0	105.193	0	0	0	0	0	0
c1qtnf7	0	0.740875	0	0	0	0	0	0	0	0	0	0	0	0	0	0	0	0	0	0	0	0	0	0	49.3081	0	0	10.5196	0	0	0	0	0	0	0	0	0	0	0	0	0	0	0	0	0	0	0	0	0
nck1a	0	0	0	0	0	0	0	0	0	0	0	0	0	0	0	0	0	0	0	0	0	0	0	0	0	0	0	0	0	0	0	0	0	0	0	0	0	0	0	0	0	0	0	0	0	0	0	0	0
LOC108180355	0	0	0	0	0	0	0	0	0	0	0	0	0	0	0	0	0	0	0	0	0	0	0	90.7821	16.9937	0	0	0	0	0	0	0	0	0	0	0	0	0	0	0	0	0	0	0	0	0	0	0	0
stard7	0	0	0	0	0	0	0	0	0	0.293007	0	29.6669	0	0	0	0	0.23851	0	0	0	0	0	0	0	0	0	34.168	0	27.7921	0	0	0	0	0	0	0	0	0	0	0	0	0	0	0	0	0	0	0	0
si:ch73-368j24.8	0	18.8159	0	0	0	0	0	0	0	0	0	0	0	0	1.87385	0	0	0	0.790794	0	0	0	0	0	0	0	0	0	0	0	0	0	0	0	0	0	0	0	24.1532	0	0	0	0	0	0	0	0	0	0
stag1a	3.58122	0	6.62075	0.833371	0	0	0	0	0	0.311275	0	1.34109	0	0	0	0	0.886344	0	0	0	0.407446	0	0	6.12593	0	0	2.44954	0	0.867608	0	0	0	0	0	0	0	0	0	0	0	0	0	0	0	37.941	3.24569	0	0	0
gab2	0.423138	0	21.3729	0.137938	0	0.367797	0	0.0701704	0	0.643813	0	0	0	0	0	0	0.20949	0	0	0	0	0	0	5.06766	0	0.853017	0.320085	0	0	0	2.57606	0	0	0	14.0072	0	0	0	0.280109	0	0	0.120342	0	0.53701	0	0	0	55.2708	0
pias1a	0	0	0	0	0	0	0	0	0	0	0	0	0	0	0	0	0	0	0	0	0	0	0	0	0	0	0	0	0	0	0	0	0	0	0	0	0	0	0	0	0	0	0	0	0	0	0	0	0
si:ch211-153j24.3	0	0	0	0	0	0	0	0	0	0	0	0	0	0	0	0	0	0	0	0	0	0	0	0	0	0	0	0	49.9754	0	0	0	0	0	0	0	0	0	0	0	0	0	0	0	0	0	0	0	0
tnip2	0	0	0	0	0	0	0	0	0	0	0	0	0	0	0	0	0	0	0	0	0	0	0	0	0	0	0	0	0	0	0	0	0	0	0	0	0	0	0	0	0	0	0	0	0	0	0	0	0
mb21d2	0	0	0	0	0	0	0	0	0	0	0	0	0	0	0	0	0	0	0	0	0	0	0	0	0	0	0	0	0	0	0	0	0	0	0	0	0	0	0	0	0	0	0	0.304248	0	0	0	0	0
si:ch211-107p11.3	0	0	0	73.4133	0	0	0.714169	0	0	0	0	0	0	1.10697	0	0	0	0	0	0	0	0	0	0	0	0	0	0	0	0	0	0	0	0	0	0	0	0	0	0	0	0	0	0	0	0	0	0	0
akt1s1	0.881541	136.641	0	489.718	0.576966	0.512598	90.9371	0	255.597	25.105	0	190.979	657.01	4.53957	79.7087	52.3997	89.655	0	0	0	524.144	272.123	736.936	0.779683	242.644	145.565	106.166	0	144.129	0	0	148.085	0	0	329.966	118.995	0.18948	56.4549	223.963	217.001	0	548.892	607.976	0.369259	234.117	0.505001	0.806459	379.409	0.634917
LOC108180322	0	0	0	0	17.9945	0	0	0	0	0	0	0	0	0	0	0	0	0	0	0	0	0	0	0	0	0	0	0	0	0	0	2.28604	0	0	0	0	0	0	0	0	0	0	0	0	0	0	0	0	0
pigo	0	4.14287	0	0	0	0	0	42.5908	25.5842	0	0	0	0	0	19.4544	0	0	0	0	0	0	0	0	0	0	0	0	0	0	0	0	0	0	0	0	0	0	0	0	0	0	0	0	0	0	0	0	0	0
mchr1b	0	0	0	0	0	0	0	0	0	0	0	0	0	0	0	0	0	0	0	0	0	0	0	0	0	0	0	0	0	0	0	0	0	0	0.628099	0	0	0.453596	0	0	0	0	0	0	0	0	0	0	0
tgfb1b	0	0.30451	13.4625	0	0	0	0	0.27183	0	0	0	0	0	1.20965	0	0	0	0	0	0	0	0	0	0	0	0	0	2.65503	0	0	0	0	0	3.42579	0	0	0	0	0	0	0	0	0	0	0	0.471177	0	0	0
tctn2	0	0	0	0	0	0	0	44.0318	0	0.53092	0	0	0	0	0	0	0	0	0	0	0	0	0	0	0	0	0	0	0	0	0.571977	0	0	0	0	0	0	0	0	0	0	0	219.517	0	0	0	0	0	0
plpp2a	0	0	0	0	0	0	0	0	0	0	0	0	0	0	0	0	0	0	0	0	0	0	0	0	0	0	0	0	0	0	0	0	0	0	0	0	0	0	0	0	0	0	0	2.06506	0	0	0	0	0
podxl2	0	0	13.9095	0	0	0	0	0	0	0	0	0	0	0	0	0	0	0	0	0	0	0	0	0	0	0	0	0	0	0	0	0	0	0	0	0	0	0	0	0	0	0	0	0	0	0	0	0	0
si:dkey-154p10.3	0	33.4797	0	0	0	0	0	0	0	0	0	0	0	0	0	0	0	0	0	0	0	0	0	0	0	0	0	0	0	0	0	0	0	0	0	0	0	0	0	0	0	0	0	0	0	0	0	0	0
alk	0	0	0	0	0	0	0	0.0901469	0	0	0	0	0	0	0	0	0	0	0	0	0	0	0	0	0	0	0	0	0	0	0	0	0	0	0	0	0	0	0	0	0	0	0	0	0	0	0	0	0
si:dkey-23a13.8	0	0	0	0	0	0	0	0	0	0	0	0	0	0	0	0	0	0	0	0	0	0	0	0	9.4667	0	0	0	0	0	0	0	0	0	0	0	0	0	0	16.6753	0	0	0	0	39.6008	0	0	0	0
si:ch211-79e4.4	0	0	0	0	0	0	0	0	0	0	0	0	0	0	0	0	0	0	0	0	0	0	0	0	0	0	0	0	0	0	0	0	0	0	0	0	0	0	0	0	0	0	0	0	0	0	0	0	0
wnt7ba	0	0	0	0	0	0	0	0	0	0	0	0	0	0	0	0	0	0	0	0	0	0	0	0	0	0	0	0	0	0	0	0	0	0	0	0	0	0	0	0	0	0	0	0	0	0	0	0	0
cyp2r1	0	0	0	0	0	0	0	0	0	0	0	0	0	0	0	0	0	0	0	0	0	0	0	0	0	0	0	0	0	0	0	0	0	0	0	0	0	0	0	0	0	0	0	0	0	0	0	0	0
si:ch211-162e15.3	546.389	0	0	235.785	0	556.236	0	585.182	299.484	3.04502	2.78332	0	0	0	0	0	0	0	16.8164	0	0	0	0	1058.49	0	839.652	124.53	0	0	0	0	51.7179	0	0	0	570.603	0	1220.11	0	0	0	0	0	0	0	0	0	394.067	0
klhl38b	0	0	0	0	0	0	0	0	0	0	0	0	0	0	0	0	0	0	0	0	0	0	0	0	0	0	0	0	0	0	0	0	0	0	0	0	0	0	0	0	0	0	0	0	0	0	0	0	0
prelid3a	0	0	0	0	0	0	0	0	0	0	0	0	0	0	0	0	0	0	0	0	0	0	0	0	0	0	0	0	0	0	0	0	0	0	0	0	0	0	0	0	0	0	0	0	0	0	0	0	0
btbd17a	0	0	0	0	0	0	0	0	0	0	0	0	0	0	1.46043	0	0	0	0	0	0	0	0	0	0	0	0	0	0	0	0	0	0	0	0	0	0	0	0	0	0	0	0	0	0	0	0	0	0
lonp1	0	0	0	0	0	0	28.5118	0	0	0	0	0	0	0	0	0	88.0774	0.403819	0	0	0	0.590502	0	0	0	0.274601	0	0	0	226.444	0.799767	0	0	0	0	0	0.131899	0	0	0	0	0	0	0	0	0	0	0	0
rmi2	0	0	0	58.8755	0	0	0	0	0	0	0	0	0	0	0	36.1136	0.261313	0.469355	0	0	0	0	0	0	0.552475	0.83068	0	0	0	0	0.604161	124.353	0	73.779	0.422471	0	0	0	0	0	0	0	0	0	0	0	0	0	0
si:dkeyp-72e1.7	0	0	0	0	0	0	0	0	0	0	0	0	0	0	0	0	0	0	0	0	0	0	0	0	0	0	0	0	0	0	0	0	0	0	0	0	0	0	0	0	0	0	0	0	0	0	0	0	0
btr01	0	0	0	0	0	0	0	0	0	0	0	0	0	0	0	0	0	0	0	0	0	0	0	0	0	0	0	0	0	0	0	0	0	0	0	0	0	0	0	0	0	0	0	0	0	0	0	0	0
gdf10a	0	0	0	0	0	0	0	0	0	0	0	0	0	0	0	0	0	0	0	0	0	0	0	0	0	0	0	0	0	0	0	0	0	0	0	0	0	0	0	0	0	0	0	0	0	0	0	0	0
si:dkeyp-84f3.9	0	0.101347	0	0	0	0.346167	0.274707	0	0	0	0	0	0	0	0	0.265199	0	0	0	0	0	0	0	0	0	0	0	0	0	0	0	70.2161	0	0	0	0	0	0	0	0	0	0	0	0	0	0	0	0.320864	0
slc12a4	0	0	0	0	0	0	0	0	0	0.250234	0	0	0	0	0	0	0	0	0	0	12.959	0	0	0	0	0.184525	0.207055	0	0	0	0	0	0	0	0	0	0	0	0	0	0	0	0	0	0	0	0	0	0
nemp2	0	0	0	27.3882	0	0	0	0	0	0	0	0	0	0	0	0	0	0	0	0	0	0	0	0	0	0	0	0	0	0	87.6217	0	0	0	0	0	0	4.01617	0	0	7.23485	0	0	0	0	0	0	0	0
polk	0	33.4605	0	0	0	0	0	0	0	0	0	0	0	0	66.2931	0	0	0	0	0	0	0	0	0	0	0	0	0	0	0	0	0	0	0	0	0	0	0.401588	0	0	0	0	0	0	0	0	0	0	0
tbc1d10ab	0	0.133905	0	0	0	2.28437	0	0	0	0.953232	0	0.824421	0	19.0907	0	0	25.2364	0	0	0	0	87.0186	0	0	7.638	4.23178	0	5.07975	0	0	0	0	0	0	0	0	0	0	0	0.174216	0	0	0	0	0	0	0	0	0
si:dkey-76p14.2	0	0	0	0	0	0	0	0	0	0	0	0	0	0	0	0	0	0	0	0	0	0	0	0	0	0	0	0	0	0	0	0	0	0	0	0	0	0	0	0	0	0	0	0	0	0	0	0	0
wu:fa25f02	0	0	0	0	0	0	0	0	0	0	0	98.1559	0	0	0	0	0	0	458.651	0	0.334183	0	0	0	0	0	0	0	0	20.7983	0	0	0	0.313832	0	0	0	0	0	0	0	0	0	0	0.452646	0	0	0	338.061
si:dkey-283b1.7	0	0	0	0	0	0	0	0	0	0	0	0	0	0	0	0	0	0	0	0	0	0	0	0	0	0	0	0	0	0	0	0	0	0	0	0	0	0	0	0	0	0	0	0	0	0	0	0	0
tbrg4	0	0	69.859	0	0	0.329845	43.6831	0	0	0	0	73.7777	0	0	0	0	0	0	0	0	0	0.548121	0	0	0	0	0	3.67781	25.5811	0	47.1215	8.23063	0	0	0	0	0	0	0	0	0	0	0	0	0	0	0	0	0
si:ch211-51a6.2	0	0	0	0	0	0	0	0	0	0	0	0	0	0	0	0	0	0	0	0	0	0	0	0	0	0	0	0	0	0	0	0	0	0	0	0	0	0	0	0	0	0	0	0	0	0	0	0	0
si:dkey-10f23.2	0	146.754	0	0	0	0.300835	0.238282	0	0	0	0	87.5067	0	0	2.4373	0	68.6858	0	0	0	0	71.0419	0	0	0	0	0	1.67826	0	0.508338	0	113.817	0	92.1019	0	0	0	0.682745	0	0.231077	0	0	0	0	0.223249	217.014	0	0	0.375057
hspa4l	0	0	0	0	0	0	0	0	0	0	0	0	0	0	0	0	0	0	0	0	0	0	0	0	0	0	0	0	0	0	0	0	0	0	0	0	0	0	0	0	0	0	0	0	0	0	0	0	0
ftr66	0	2.69741	0	0	0	0	0	0	0	0	0	0	0	0	0	0	0	0	0	0	0	0	0	0	0	0	0	0	0	0	0	0	0	0	0	0	2.67243	0.45477	0.916195	0	0	0	0	0	0	0	0	0	0
r3hcc1l	130.59	0.191699	0	0	0	0	0	0.371763	0	324.858	3.89429	0	0	353.308	129.405	0.996413	3.33139	0	0	0	0	0	0	0	0	0	100.368	0	0	0	275.515	0	0	0	0	0	0	212.179	291.001	0	0	0	0.40232	0	133.568	0	0	0	0
nfatc4	0	0	0	0	0	0	0	0	0	0	0	0	0	0	0	0	0	0	0	0	0	0	0	0	0	0	0	0	0	0	0	0	0	0	0	0	0	0	29.5487	0	0	0	0	0	0	0	0	0	0
si:ch211-196h16.5	0	0	0	0	0	0	0	9.80052	0	0	0	0	0	0	0	0	0	0	0	0	0	0	0	0	0	0	0	0	0	0	0	0	0	0	0	0	0	0	0	0	0	0	0	0	0	0	0	0	0
she	0	0.201036	0	0	0	0	0	0	0	0	0	0	0	0	0	0	0	0	0	0	0	0	0	0	0	0	0	0	0	0	0	0	0	0	0	0	0	0	0	0	0	0	0	0	0	0	0	0	0
grk6	0	0	3.10097	0	0	0	0	0	0	0	0	0	0	2.43745	0	23.6003	0	0	0	0	0	0	0	0	0	0	0	0	0	0	0	0	0	0	0	0	0	0	0	0	0	0	0	0	0	0	0	0	0
fmn1	0	0	0	0	0	0	0	0	0	0	0	0	0	0	0	0	0	0	0	0	0	0	0	0	0	0	0	0	0	0	0	0	0	0	0	0	0	0	0	0	0	0	0	0	0	0	0	0	0
elp1	0	0	0	0	0	0	0	161.917	0.510229	0	0	0.706428	0	0	0.738613	87.2433	0	0	0	0	0	0	0	0.417266	0	0	0	0	0	154.238	40.5966	0	0	0.141247	0	94.1872	0.101538	0	0	0	0	0	0	0	176.784	66.1137	0	0	0
si:dkey-260c8.8	0	0	0	0	0	0	0	0	0	0	0	0	0	0	0	0	0	0	0	0	0	0	0	0	0	0	0	0	0	0	0	0	0	0	0	0	0	0	0	0	0	0	0	0	0	0	0	0	0
si:ch211-74f19.2	0	0	0	0	0	0	0	0	0	0	0	0	0	0	0	0	0	0	0	0	0	0	0	0	0	0	0	0	0	0	0	0	0	0	0	0	0	0	0	0	0	0	0	0	0	0	0	0	0
ankrd34ba	0	0	0	0	0	0	0	0	0	0	0	0	0	0	0	0	0.357866	0	0	0	0	0	0.468252	0	0	0	0	0	5.60875	0	0	0	0	0	0	0	0	0	0	0	0	0	4.15209	0	0	0	0.664225	0	0
map3k10	0	0	0	0	0	0	0	0	0	0	0	0	0	0.686969	0	0	0	0	0	0	0	0	0	0	0	0	0	0	0	0	0	0	0	0	0.283627	0	0	0	0	0	0.232613	0	0	0	0	0	0	0	0
si:ch211-165g14.1	0	0	0	0	0.382401	91.4507	0	0	0	0	0	0	0	0.429656	0	42.3037	0	0	0	0	0	0	0	0	0	0	0	0	65.5217	27.4652	0	0	0.65362	0	0	0	0.125683	0	0	0	0	0	0	0	0	0	170.464	0	0
si:ch211-158d24.2	0	0	0	0	0	0	0	0	0	0	0	0	0	0	0	0	0	0	0	0	0	0	0	0	0	0	0	0	0	0	0	0	0	0	0	0	0	0	0	0	0	0	0	0	0	0	0	0	0
si:dkey-88j15.3	0	0	0	0	0	0	0	0	0	0	0	0	0	0	0	0	0	0	0	0	0	0	0	0	0	0	0	0	0	0	0	0	0	0	0	0	0	0	0	0	0	0	0	0	0	0	0	0	0
si:ch211-113a14.22	0	0	0	0	0	0	0	0	0	0	0	0	0	0	0	0	0	0	0	0	0	0	0	0	0	0	0	0	0	0	0	0	0	10.4065	0	0	0	0	0	0	0	0	0	0	0	0	0	0	0
lpxn	0	0	0	0	2.73825	0	0	0	0	0	0	1.04671	0	0	0.544509	3.09575	2.06519	0	0	0	0	0	0.90097	0.616661	0	0.31245	0.348999	49.5533	0	0	0.454864	0	0	0	0	0	0	0	0	0.154688	0	0	0	0	0	0	0.639043	0	0
LOC110438782	0	0	0	0	0	0	0	0	0	0	0	0	0	0	0	0	0	0	0	0	0	0	0	0	0	0	0	0	0	0	0	0	0	0	0	0	0	0	0	0	0	0	0	0	0	0	0	0	0
hcn3	3.69458	0.124785	0	0	0	1.70534	0	0.242757	0	0	0	2.7569	1.95153	0	0	4.00727	0.74076	0	0	0	0	0	0	0	0.438458	0	0	19.6148	0	0	0	0	0	0	0	0	0	1.02109	0	0	0	0.414312	0	0	0	0	0	10.2716	0
map3k9	0	0	0	0	0	0	0	0	0	0	0	0	0	0	0	0	0	0	0	0	0	0	0	0	0	0	0	0	0	0	0	0	0	0	0	0	0	0	0	0	0	0	0	0	0	0	0	0	0
LOC103910192	0	0	0	0	0	0	0	0	0	0	0	0	0	0	0	0	0	0	0	0	0	0	0	0	0	0	0	0	0	0	0	0	0	0	0	0	0	0	0	0	0	0	0	0	0	0	0	0	0
LOC103910647	0	0	0	0	0	0	0	0	0	0	0	0	0	0	0	0	0	0	0	0	0	0	0	0	0	0	0	0	0	0	0	0	0	0	0	0	0	0	0	0	0	0	0	0	0	0	0	0	0
miip	0	0	0	317.457	0.680974	0	0	0	0	0	0	0	0	261.825	163.569	0	195.223	0	0	0	0	0	0	0	0	0	0.519228	0	0	1.02197	0	0	0	0.308544	0.475289	0	192.916	0	0	0	0	0	0	0	0	0	0	0	0
osbpl11	0	0	0	0	0	0	0	0	0	0	0	0	0	0	0	0	0	0	0	0	0	0	0	0	0	0	0	0	0	0	0	0	0	0	0	0	0	0	0	0	0	0	0	0	0	0	0	0	0
si:ch211-132f19.7	0	0	0	0	0	0	0	0	0	0	0	0	0	0	0	0	0	0	0	0	0	0	4.89704	0	0	0	0	0	0	0	0	0	0	0	0	0	0	0	0	0	0	0	0	0	0	0	0	0	0
LOC110439865	0	0	0	0	0	0	0	0	0	0	0	0	0	0	0	0	0	0	0	0	0	0	0	0	0	0	0	0	0	0	0	0	0	0	0	0	0	0	0	3.24335e-06	0	0	0	0	0	0	0	0	0
si:dkey-118j18.1	0	0	0	45.5922	0	0	38.9902	0	0	0	0	114.391	0	0	0	29.7435	0	0	0	0	0	0	0	0	0	25.2472	0	0	0	0	0	0	0	0	0	107.844	0	0	0	0	0	0	0	0	0	0	0	0	0
si:dkeyp-74b6.2	0	0	0	0	0	0	0	0	0	0	0	0	0	0	0	0	0	0	0	0	0	0	0	0	0	0	0	0	0	0	0	0	0	0	0	0	0	0	0	0	0	0	0	0	0	0	0	0	0
si:ch211-113a14.16	0	0	0	0	0	0	0	0	0	0	0	0	0	0	0	0	0	0	0	0	0	0	0	0	3.37927	0	0	0	0	0	0	0	0	0	0	0	0	0	0	0	0	0	0	0	0	0	0	0	0
serpinf2a	0	0	0	0	0	0	0	0	0	0	0	0	0	0	0	0	0	0	0	0	0	0	0	0	0	0	0	0	0	0	0	0	0	0	0	0	0	0	0	0	0	0	0	0	0	0	0	0	0
nuak2	0.753223	0	0	126.727	0	0	330.889	0	0	0.456784	0	0	0.667635	291.605	0.588241	0.334537	0	0	0	0.296782	22.8931	2.17584	0	0	0	1.3515	0	0	0.364473	0	0.983558	6.6929	216.389	44.6882	0.687685	259.626	397.046	0.49686	1.001	0	0	0.425191	0.269789	0	397.297	0	0	237.665	0
zmp:0000001088	0	0	0	0	0	0	0	0	0	0	0	0	0	0	0	0	0	0	0	0	0	0	0	0	0	0	0	0	0	0	0	0	0	0	0	0	0	0	0	0	0	0	0	0	0	0	0	0	0
ednrbb	0	0	0	0	0	0	0	0	0	0	0	0	0	0	0	0	0	0	0	0	0	0	0	0	0	0	0	0	0	0	0	0	0	0	0	0	0	0	0	0	0	0	0	0	0	0	0	0	0
si:dkey-201i6.2	0	0	0	0	0	0	0	0	0	0	0	0	0	0	0	0	0	0	0	0	0	0	0	0	0	0	0	0	0	0	0	0	0	0	0	0	0	0	0	0	0	0	0	0	0	0	0	0	0
usp12b	1.48124	0.0613487	0	0	0	0	0.495768	0	0	0	14.3489	0	0	0	0	0	0	0	0	0	0	0	0	0	0	0	0	7.02456	0	0	0	0	0	0	0	0	0.352578	0	0.478634	0	0	0	0	0	0	0	0	0	0
si:ch211-183d21.3	0	0	0	0	0	0	0	0.350856	0	0	0	0	0	0	0	0	0	0	0	0	0	2.07307	0	0	0	0	0	0	0	0	0.411858	0	0	0.3244	0	0	0	1.66284	0	0	0	0	0	0	0	0	0	0	0.390764
pcif1	57.4635	11.5718	0	0	0	7.78163	0	0	0	0	1.40778	0	0.30634	0	0.270367	0	0.170261	0	0.451126	0	0	0	159.189	0	0	0	11.2588	1.11564	22.169	0	0	0	0	0	0	0	0	2.94258	0.455984	0	0	0	0	0	0	0	0	0	0
LOC110438952	0	0	0	0	0	0	0	0	0	0	0	0	0	0	0	0	0	0	0	0	0	0	0	0	0	0	0	0	0	0	0	0	0	0	0	0	0	0	0	0	0	0	0	0	0	0	0	0	0
si:dkey-183i3.5	0	0	0	0	0	0	0	0	0	0	0	0	0	0	0	0	0	0	0	0	0	0	0	0	0	0	0	0	0	0	0	0	0	0	0	0	0	0	0	0	0	0	0	0	0	0	0	0	0
klhl30	0	0	0	0	0	0	0	0	0	0	0	15.6689	0	0	0	0	0	0	0	0	0	0	0	0	0	0	0	0	0	0	0	0	0	0	0	0	0	0	0	0	0	0	0	0	0	0	0	0	0
hykk.1	0	0	0	0	0	0	0	0	0	0	0	0	0	0	0	0	0	0	0	0	0	0	0	0	0	0	0	0	0	0	0	0	0	0	0	0	0	0	0	0	0	0	0	0	0	0	0	0	0
trmt1l	0	0	36.436	0	0	0	0	0	0	0	0	94.8166	0	0	0.626875	0	0	0	1.05249	0	0	0.773097	0	0	0	0	0	0	0	0	0	0	0	0	0	0	57.1851	0	0	0	0	0.453136	152.446	457.466	0	0	0	0	0
egln2	0	0	0	0	0	0	0.347314	0	0	0	0.425203	0	0	0	0	0	0	0	2.64693	0	0	0	0	0	0	0.326143	0.183123	0	0.148323	0	0	0	0	0	0	0.224385	0	0.239399	0	0.0843033	0	0	0	0	0	0	0.335439	0	0
ptpn3	0	0	0	0	0	0	0	0	0	0	0	0	0	0	0	0	0	0	0	0	0	0	0	0	0	0	0	0	0	0	0	0	0	0	0	0	0	0	0	0	0	0	0	0	0	0	0	0	0
abtb2a	0	0	0	20.1884	0.351612	0	0	0	0	0	0	8.04883	0	0	0	0	72.3856	0	0	0	0	0	0	0	0	0	0	0	0	0	0	0	0	0	0	0	0	0	0	0	0	0	0	0	0	0	0	0	0
slc7a10b	0	0	0	0	0	0	0	0	0	0	0	0	0	0	0	0	0	0	0.647776	0	0.312223	0	0	0	158.761	0.443917	0	0	0	0	0	0	0	0	0	0	0	0	0	0	0	0	0	0	0	0	0	0	0
zc3h6	0	0	7.40174	0	0	0.283752	0	0	0	0	0	0	0	0	16.1017	0	0	0	0	0	0	0	0	0	0	0	0	0	0	0	0	0	0	0	0	0	0	0	0	0	0	0	0	0	0	0	0	0	0
b4galnt4b	0	0	0	0	0	0	0	0	0	0	0	0	0	0	0	0	0	0	0	0	0	0	0	0	0	0	0	0	0	0	0	0	0	0	0	0	0	0	0	0	0	0	0	0	0	0	0	0	0
entpd2a.2	0	0	0	0	0	0	0	0	0	0	0	0	0	0	0	0	0	0	0	0	0	0	0	0	0	0	0	0	0	0	0	0	0	0	0	0	0	0	0	0	0	0	0	0	0	0	0	0	0
atp8b4	0	0	0	0	0	0	0	0	0	0	0	0	0	0	0	0	0	0	0.268677	0	0	0	0	0	0	0	0	0	0	0	0	0	0	0	0	0	0	0	0	0	0	0	0	0	0	0	0	0	0
LOC101883010	0	0	0	0	0	0	0	0	0	0	0	0	0	0	0	0	0	0	0	0	0	0	0	0	0	0	0	0	0	0	0	0	0	0	0	0	0	0	0	0	0	0	0	0	0	0	0	0	0
irs1	0	0	5.44757	12.1179	0	1.28209	0	0.220123	0	0	12.9588	0	0.591682	0	14.2808	0	0	1.60909	0	0	0.0705094	0	0.431988	0	0	0.720261	0.111557	162.303	0.214415	0	0	0	0	0.0754227	0	0	0	54.9672	0	0	0	0.156218	0	0	0	0	0.224867	0	0
epha4l	33.2864	1.04503	5.87708	29.3359	0	0	0	0	0	0.209614	2.11064	0	0	0	0.264329	0.298846	6.82425	0.388903	0.969806	2.37434	0	0	0	0	0	1.78036	1.05403	101.015	0.85675	22.0069	0	0	0.375979	0.202375	4.35251	0	132.577	0.44252	0	0	11.7507	0	0	69.5967	0	0.969145	0	0	0.73188
tcaim	0	0	0	0	0	0	0	0	0	0	0	0	0	0	0	0	0	0	0	0	0	0	0	0	0	0	0	0	0	0	0	66.0919	0.989586	0	0	0	0	0	0	0	0	0	0	0	0	0	0	0	0
acvr1bb	0	0	0	0	0	0	0	0	0	0	0	0	0	0	0	0	0	0	0	67.3951	0	0	0	0	0	0	0	0	0	0	0	0	0	0	0	0	0	0	0	0	0	0	0	0	0	0	0	0	0
parga	0	0	0	44.3033	0	0	0	40.3999	0	0	0	0	0	0	0	0	0	0	0	0	0	0	0	0	0	0	0	0	21.1351	0	0	0	0	0	0	0	0	0	0	0	0	0	0	0	0	0	0	0	0
myofl	0	43.9584	0	0	0	0	0	0	0	0	0	0	0	0	0	0.130782	0	0	0	0	0	0	0	0	0	0	0	0	0	0	23.3628	0	0	0.0882689	0	0	0	0	0	0	0	0	0	0	0	0	0	0	0
si:dkey-175d9.2	0	0	0	0	0	0	0	0	0	0	0	0	0	0	0	0	0	0	0	0	0	0	0	0	0	0	0	0	0	0	0	0	0	0	0	2.96154	0	0	0	0	0	0	0	0	0	0	0	0	0
cdk13	0	0	0	0	0	90.0505	0	0	0.188612	0	0	0	0	0	14.2255	0	0	0	0	0.13656	0	0	0	0	0	0	28.9185	2.25775	0	0	0	0	0	0	0	0	0	0	0	0	0	0	0	0	0	0	0	0	0
si:ch211-136a13.1	0	0	0	0	0	0	0	0	0	0	0	0	0	0	30.6534	0	0	0	0	0	0	0	0	0	0	0	0	0	0	0	0	0	0	0	0	0	0	0	0	0	0	0	0	0	0	0	0	0	0
gdap1l1	0	0	0	0	0	0	0	0	0	0	0	0	0	0	0	0	0	0	0	0	0	0	0	0	0	0	0	0	0	0	0	0	0	0	0	0	0	0	0	0	0	0	0	0	0	0	0	0	0
lamc3	33.9389	17.5586	0	22.505	0	0	0	0	0	0	0.183766	0	0	0	0.247028	0	0	0	0	0	0	0	0	0	0	0	26.2702	0	0	0	0	0	0	0	0	0	0	0	0	0	0	0	0	0	0	0	0	0	0
dhx32b	0	0	0	0	0	0	0	0	0	0	0	0	0	0	0	0	0	0	0	0	0	0	0	0	0	0	0	0	0	0	0	0	0	0	0	0	0	0	0	0	0	0	0	0	0	0	0	0	0
LOC110440073	0	0	0	0	0	0	0	0	0	0	0	0	0	0	0	0	0	0	0	0	0	0	0	0	0	0	0	0	0	0	0	0	0	0	0	0	0	0	0	0	0	0	0	0	0	0	0	0	0
wdr11	0	0	0	0	0	0	0	0	0	0	0	0	0	0	0	0	0	0	0	0	0	2.77069	0	0	0	0	0	0	0	0	0	0	0	0	0	0	0	0	0	0	0	0	0	0	0	0	0	0	0
adad2	0	0	0	0	0	0	0	0	0	0	0	0	0	0	0	0	0	0	0	0	0	0	0	0	0	0	0	0	0	0	0	0	0	0	0	0	0	0	0	0	0	0	0	0	0	0	0	0	0
sult3st1	0	0	0	0	0	0	0	0	0	0	0	0	0	0	0	0	0	0	0	0	0	0	0	0	0	0	0	0	0	0	0	0	0	0	0	0	0	0	0	0	0	0	0	0	0	0	0	0	0
ppp2r2aa	0	0	0	0	0	0	0	77.5163	0	0	0	106.77	0	0	0	0	0	0	0	193.597	0	92.4169	0	0	0	0	0.551573	0	0	0	0	0	0	0	0	0	0	0	0	0	0	192.789	0	0	0	0	0	0	0
LOC108179086	0	0	0	0	0	0	0	0	0	0	0	0	0	0	0	0	0	0	6.01818	0	0	0	0	0	0	0	0	0	0	0	0	0	0	0	0	0	0	0	0	0	0	0	0	0	0	0	0	0	0
sh3bp5lb	0	0	0	0	0	0	0	0.19375	0	0	0	3.07512	0	0	0	0	0	0	0	0	0	1.12892	0	0	0	0	7.0469	0	0	0	0.382156	0	0	0	0.534327	0	0.126074	0	0	0.781546	0	0	0	0	0	47.0842	0	0	0
chmp5a	0	2.79344	1.14863	0	0	0	0	0	0	0	0	0.686189	0	0	0	0	0	0	0	0.720002	0	0	0	0	0	0	0	0	0	0	0	0	0	0	0	0	0	0	0	0	0.683997	0.513687	0	0	0	0	0	0	0
foxj2	0	0	0	0	0	0	0	0	0	0	0	0	0	0	0	0	0	0	0	0	0	0	0	0	0	0	0	0	0	0	0	0	0	0	0	0	0	0	0	0	0	0	0	0	0	0	0	0	0
nt5dc3	0	0	0	0	0	0	0	0	0	0	0	0	0	0	0	0	0	0	0	0	0	0	0	0	0	0	0	0	0	0	0	0	0	0	0	0	0	0	0	0	0	0	0	0	0	0	0	0	0
spred2a	94.3903	0	0	159.125	0	0	0.484224	0	0	0	0	0	0	0	0.806659	200.309	0	0	0	0	0	0	0	0	0	0	0	0	0	0	0	0.485681	0	0	0	0	0	0	0	0.228645	0	0	0	0	0	0	0	0	0
tnni1a	0	0	0	0	0	0	0	0	0	0	0	0	0	0	0	0	0	0	0	0	0	0	0	0	0	0	0	0	0	0	0	0	0	0	0	0	0	0	0	0	0	0	0	0	0	0	0	0	0
ftr91	0	0	0	0	0	0	0	0	0	0	0	0	0	0	0	0	0	0	0	0	0	0	0	0	0	0	0	0	0	0	0	0	0	0	0	0	0	0	0	0	0	0	0	0	0	0	0	0	0
map3k2	0	0	0	0	0	0	0	0	0	0	0	0	0	0	0	0	0	0	0	0	0	0	0	0	0	0	0	0	0	0	0	0	0	0	0	0	0	0	0	0	0	0	0	0	0	0	0	0	0
ecm2	0	0	0	0	0	0	0	0	0	0	7.1617	0	0	0	0	0	0	0	0	0	0	0	0	0	0	0	0	0	0	0	0	0	0	0	0	0	0	0	0	0	0	0	0	0	0	0	0	0	0
si:dkey-90m5.4	0	0	0	0	0	0	0	0	0	0	0	0	0	0	0	0	0	0	0	0	0	0	0	0	0	0	0	0	0	0	0	0	0	0	0	0	0	0	0	0	0	0	0	0	0	0	0	0	0
si:dkeyp-52c3.1	0	0	0	0	0	0	0	0	0	0	0	0	0	0	0	0	0	0	0	0	0	0	0	0	0	0	0	0	0	0	0	0	0	0	0	0	0	0	0	0	0	0	0	0	0	0	0	0	0
aadat	0	0.157306	1.14419	5.27959	0.594514	0	30.4186	0.600628	185.127	0	0.525751	0.68351	0	10.9459	0	1.20866	0	0	0	112.597	0.28707	0	0	0	0	0	0	2.93246	0.442961	0	0	141.149	1.02101	111.49	0	0	0	0.829374	0	15.4624	0	0	0	0	0.388988	0.52028	0	5.91371	0
fam120c	0	14.98	0	0	0	0	0	0	0	0	0	0	0	0	9.9986	0	0	0	0	0	0	0	0	0	0	0	0.108553	0	0	0	0	0	0	0	0	32.3456	0	0	0	0	0	0	0	0	0	0	0	0	0
si:ch211-117c9.2	0	0	0	0	0	0	0	0	0	0	0	0	0	0	0	0	0	0	0	0	0	0	0	0	0	0	0	0	0	0	0	0	0	0	0	0	0	0	0	0	0	0	0	0	0	0	0	0	0
lrrc58b	2.05908	0	0	1.33684	0	0	0.47324	0	0	0	0	1.15871	0	0	1.61379	0	40.7253	0	0	0	0	0	0	0	0	0	0	0	0	24.7373	0	0	0	13.7291	0	0	0	0	129.765	0	0	0	0	0	0	0	0.473481	0	1.86249
ankrd33aa	0	0	0	0	0	0	0	0	0	0	0	0	0	0	0	0	0	0	0	0	0	0	0	0	0	0	0	0	0	0	0	0	0	0	0	0	0	0	0	0	0	0	0	0	0	0	0	0	0
si:ch73-299h12.9	0	0	0	0	0	0	0	0	0	0	0	0	0	0	0	0	0	0	0	0	0	0	0	0	0	0	0	0	0	0	0	0	0	0	0	0	0	0	0	0	0	0	0	0	0	0	0	0	0
tkta	0	0	0	0	0	0	0	0	0	0	0	0	0	0	0	0	0	0	0	0	0	0	0	0	0	0	0	0	0	0	0	0	0	0	0	0	0	0	0	0	0	0	0	0	0	0	0	0	0
epdl2	0	0	0	0	0	0	0	0	0	0	0	0	0	0	0	0	0	0	0	0	0	0	0	0	0	0	0	0	0	0	0	0	0	0	0	0	0	0	0	0	0	0	0	0	0	0	0	0	0
tctex1d2	0	0	0	0	0	0	0	0	0	0	0	0	0	0	0	177.72	0	0	0	0	0	0	0	0	0	0	0	0	0	0	0	0	0	0	0	0	0	0	0	0	0	0	0	0	0	0	0	0	0
pdzd3a	0	0	13.3238	0	0	0	0	0	0	0	1.62077	0.835619	24.6219	7.11852	0	0	1.92648	0.367236	0	0	0	0	0	7.88942	10.6553	6.73908	8.01556	7.40806	11.5346	0	0	0	23.0713	0	0	6.15706	0	5.44301	0	0.371956	3.75439	0	0	0	0	0	0	0	0
zmp:0000001114	0	0	0	0	0	0	0	0	0	0	0	0	0	0	0	0	0	0	0	0	0	0	0	0	0	0	0	0	0	0	0	0	0	0	0	0	0	0	0	0	0	0	0	0	0	0	0	0	0
bach2a	0	0.106596	0	0	0	0	0	0	0	0	0	1.88111	0	0	0	0	0	0	0	0	0	0	0	0	0.37593	0	0	0	0	0	0	0	0	0	0	0	0	0	0	0.140528	0	0	0	0	0	0	0	0	0
si:ch211-198g14.2	0	0	0	0	0	0	0	0	0	0	0	0	0	0	0	0	0	0	0	0	9.35571	0	0	0	0	0	0	0	0	0	0	0	0	0	0	0	0	0	0	0	0	0	0	0	0	0	0	0	0
si:dkey-280e21.3	0	0	0	0	0	0	0	0	0	0	0	0	0	0	0	0	0	0	0	0	0	0	0	0	0	0	0	0	0	0	0	0	7.29713	0	0	0	0	0	0	0	0	0	0	0	0	0	0	0	0
fmnl1a	0	0	0	0	0	0	0	0	0	0	0	0	0	0	0	0	0	0	0	0	0	0	0	0	0	0	0	0	0	0	0	0	0	0	0	0	0	0	0	0	0	0	0	0	0	0	0	0	0
ttc34	0	0	0	0	0	0	0	0	0	0	0	0	0	0	0	0	0	0	0	0	0	0	0	0	0	0	0	0	0	0	0	0	0	0	0	0	0	0	0	0	0	0	0	0	0	0	0	0	0
txndc16	0	0	0	0	0	0	0	0	0.335309	0	0	0	0	108.915	0	0	0	0	0	0	0	96.6663	0	0	0	0	0	0	0	0	0	0	0	0	0	0	0	0	0	0	0	0	0	0	90.4868	0	0	0	0
ddx6	0	35.2868	1.52702	0	0	0	3.00408	0	0.561762	0	40.6088	2.59062	2.76974	0	58.1241	0	0	0	0	0	0	0	0	189.098	0	8.05529	1.39206	2.24155	20.7571	0	0	0	0	0	0	2.77206	21.1892	91.187	0	3.55774	0	0	0	0	0	0	0	0	0
si:ch73-152o7.1	0	0	0	494.273	1.30672	1.17437	100.393	1.98088	2.17846	0	378.528	0	0	403.135	0	608.829	48.3459	0	471.428	0	0	0	0	0	0	0	204.572	0	0.968317	0	410.674	0	0	347.443	0	1.20155	299.758	1.33582	2.69192	260.605	0	104.705	1.42749	0	0.845729	1.13647	0	0	0
LOC103911216	0	0	0	0	0	0	0	0	0	0	0	0	0	0	0	0	0	0	0	0	0	0	0	0	0	0	0	0	0	0	0	0	0	0	0	0	0	0	0	0	0	0	0	0	0	0	0	0	0
hcn4l	0	0.0538123	0.399953	0	0	0	0	0	0	0	0	0	0	0	0	0	0	0	0	0	0	0	0	0	0	0	0	0	0	0	0	0	0.354099	0	0	0	0	0	0	0	0	0	0	0	0	0	0	0	0
LOC556735	0	0	0	0	0	0	0	0	0	0	0	0	0	0	0	0	0	0	0	0	0	0	0	0	0	0	0	49.9356	0	0	0	0	0	0	0	0	0	0	0	0	0	0	0	0	0	0	0	0	0
slc7a14b	0	0	0.759245	0	0	0	0	0	0	0	0	0	0	0	0	0	0	0	0	0	0	0	0	0	0	0	0	0	0	0	0	0	0	0	0	0	0	0	0	0	0	0	0	0	0	0	0	0	0
pi15b	0	0	0	0	0	0	0	0	0	0	0	0	0	0	0	0	0	0	0	0	0	0	0	0	0	0	0	0	0	0	0	0	0	0	0	0	0	0	0	0	0	0	0	0	0	0	0	0	0
si:dkey-215k6.1	0	0	0	0	0	0	0	0	0	0	0	0	0	0	0	0	0	0	0	0	0	0	0	0	0	0	0	0	0	0	0	0	0	0	0	0	0	0	0	0	0	0	0	0	0	0	0	0	0
si:ch211-212g7.6	1.38759	25.6881	27.8019	0.225744	0	0.201158	1.74539	6.20892	0	8.43741	0	8.05925	21.6179	26.5941	3.54326	21.0363	2.23141	0	0	60.6793	0	2.01246	2.93012	3.99824	6.85519	0	10.3024	1.12471	0	30.2712	11.4701	0	0	0	0	0.213981	0	29.8943	0	0.0776123	0	8.07459	1.61925	8.49447	0.149799	0	0	10.6333	0.251561
v2rh1	0	0	0	0	0	0	0	0	0	0	0	0	0	0	0	0	0	0	0	0	0	0	0	0	0	0	0	0	0	0	0	0	0	0	0	0	0	0.872737	0	0	0	0	0	0	0	0	0	0	0
msc	0	0	0	0	0	0	0	0	0	0	0	0	0	0	0	0	0	0	0	0	0	0	0	0	0	0	0	0	0	0	0	0	0	0	0	0	0	0	0	0	0	0	0	0	0	0	0	0	0
csnk2a2b	0	326.606	350.696	0.53793	0	167.872	66.0284	0	0	0	201.58	50.6886	0	0	188.904	111.537	127.803	0.547956	0	5.25111	0	0.800683	1.07431	379.145	0	58.6191	0.416142	416.616	0	235.155	7.06278	0	0	0	0	0	0	0	0	150.533	1.87205	0	0.297932	0	6.77799	0	0	0	0
si:dkey-28b4.8	0	0	0	0	0	0	0	0	0	0	0	0	0	0	0	0	6.25035	0	0	0	0	0	0	0	0	0	0	0	0	0	0	0	0	0	0	0	0	57.2272	0	0	0	0	0	0	0	0	0	0	0
unm_sa1261	0	0	0	0	0	0	0	0	0	0	0	0	0	0	0	0	0	0	0	0	0	0	0	0	0	0	0	0	0	50.4067	0	0	0	0	0	0	0	0	0	0	0	0	0	0	0	0	0	0	0
si:dkey-85k7.11	0	0	0	0	0	0	0	0	0	0	0	0	0	0	0	0	0	0	0	0	0	0	0	0	0	0	0	0	0	0	0	0	0	0	0	0	0	0	0	0	0	0	0	0	0	0	0	0	0
LOC556170	0	0	0	0	0	0	0	0	0	0	0	0	0	0	0	0	0	0	0	0	0	0	0	0	0	0	0	0	0	0	0	0	0	0	0	0	0	0	0	0	0	0	0	0	0	0	0	0	0
gna14a	0	0	0	0	0	0	0	0	0	0	0	0	0	0	0	0	0	0	0	0	0	0	0	0	0	0	0	0	0	0	0	0	0	0	0	0	0	0	0	0	0	0	0	0	0	0	0	0	0
zbtb47a	0	0	0	0	0	0	0	0	0	0	0	0.803959	0	0	0	0	0	0	0	0	0	0	0	0	0	0	0	0	0	0	0	0	0	0	0	0	0	0	0	0	0	0	0	0	0	0	0	0	0
si:dkey-47k20.2	0	0	0	0	0	0	0	0	0	0	0	0	0	0	0	0	0	0	0	0	0	0	0	0	0	3.28054	0	0	0	0	0	0	0	0.469802	0	0	0	0	0	0	0	0	0	0	0	0	0	0	0
LOC103911923	0	0	0	0	0	0	0	0	0	0	0	0	0	0	0.496787	0	0	0	19.9725	0	0	0	0	0	0	4.27144	0.955164	0	0	0	0	0	0	0	0	0	0	0	0	0	0	0	0	0	0	0	0	0	0
LOC101883734	0	0	0	0	0	0	0	0	0	0	0	0	0	0	0	0	0	0	0	0	0	0	0	0	0	0	0	0	0	0	0	0	0	0	0	0	0	0	0	0	0	0	0	0	0	0	0	0	0
armc2	0	0	0	0	0	0	0	0	0	0	0	0	0	0	0	0	0	0	0	0	0	0	82.2434	0	0	0	0	0	0	0	0	0	0	0	0	0	0	1.09613e-08	0	0	0	0	0	0	0	0	0	0	0
lrfn5b	0	0	0	0	0	0	0	0	0	0	0	0	0	0	0	0	0	0	0	0	0	0	0	0	0	0	0	0	0	0	0	0	0	0	0	0	0	0	0	0	0	0	0	0	0	0	0	0	0
si:dkeyp-33b5.4	0	0	0	0	0	0	0	0	0	0	0	97.7299	0	0	0	0	0	0	0	0	0	0	0	0	0	0	0	0	0	0	0	0	0	0	0	0	0	0	0	0	0	0	0	0	0	0	0	0	0
onecut3a	0	0	0	0	0	0	0	0	0	0	0	0	0	0	0	0	0	0	0	0	0	0	0	0	0	0	0	0	0	0	0	0	0	0	0	0	0	0	0	0	0	0	0	0	0	0	0	0	0
itpripl2	0	0	0	0	0	0	0	0	0	0	0	0	0	0	0	0	0	0	0	0	0	0	0	0	0	0	0	0	0	0	0	0	0	0	0	0	0	0.308616	0	0	0	0	0	0	0	0	0	0	0
si:ch211-103b1.2	0	0	0	0	0	0	0	0	0	0	0	0	0	0	0	0	0	0	0	0	0	0	0	0	0	0	0	0	0	0	0	0	0	0	0	0	0	0	0	0	0	0	0	0	0	0	0	0	0
pcdh12	0	0	0	0	0	0	0	0	0	0	0	0	0	0	0	0	5.19225	0	0	0	0	16.6337	0	0	0	0	0	0	0	0	0	0	0	0	0	0	0	0	0	0	0	0	0	39.6495	0	0	0	0	0
si:dkeyp-118h9.7	0	0	0	0	0	0	0	0	0	0	0	0	0	0	0	0	0	0	0	0	0	0	0	0	0	0	0	0	0	0	0	0	0	0	0	0	0	0	0	0	0	0	0	0	0	0	0	0	0
tmlhe	0	0	0	0	0	0	0	0	0	0	0	0	0	0	0	0	0	0	0	0	0	0	0	0	0	0	0	0	0	0	0	0	0	0	0	0	0	0	0	0	0	0	0	0	0	0	0	0	0
LOC103909006	0	0	0	0	0	0	0	0	0	0	0	0	0	0	0	0	0	0	0	0	0	0	0	0	0	0	0	0	0	0	0	0	0	0	0	0	0	0	0	0	0	0	0	0	0	0	0	0	0
dcaf15	0	0	0	0	0	0	0	0	0	0	0	0	0	110.333	11.3596	0	0	0	0	0	48.2306	0	0	0	0	0	0	0	0	0	0	0	0	0	0	0	0	0	0	0	104.103	0	0	0	0	0	0	0	0.617393
sh3bp5a	0	0	0	0.267033	0	0.765134	0.564633	0	0	49.4272	2.87719	27.0983	0	4.54019	6.44778	0	0	0	0	0	0	0	0	34.2186	0	1.49451	2.0727	2.66186	1.98919	0	87.6587	0.958971	0	0	0	0	0	0	0	0	0	0	2.2112	0.346468	0.177184	0	0	0	0
LOC101882713	0	0	0	0	0	0	0	0	0	0	0	0	0	0	0	0	0	0	0	0	0	0	0	0	0	0	0	0	0	0	0	0	0	0	0	0	0	0	0	0	0	0	0	0	0	0	0	0	0
LOC110440223	0	0	0	0	0	0	0	0	0	0	0	0	0	0	0	0	0	0	0	0	0	0	0	0	0	0	0	0	0	0	0	0	0	0	0	0	0	0	0	0	0	0	0	0	0	0	0	0	0
LOC110440222	0	0	0	0	0	0	0	0	0	0	0	0	0	0	0	0	0	0	0	0	0	0	0	0	0	0	0	0	0	0	0	0	0	0	0	0	0	0	0	0	0	0	0	0	0	0	0	0	0
LOC103912072	0	0	0	0	0	0	0	0	0	0	0	0	0	0	0	0	0	0	0	0	0	0	0	0	0	0	0	0	0	0	0	0	0	0	0	0	0	0	0	0	0	0	0	0	0	0	0	0	0
LOC100150033	0	0	0	0	0	0	0	0	0	0	0	0	0	0	0	0	0	0	0	0	0	0	0	0	0	0	0	0	0	0	0	0	0	0	0	0	0	0	0	0	0	0	0	0	0	0	0	0	0
LOC103912056	0	0	0	0	0	0	0	0	0	0	0	0	0	0	0	0	0	0	0	0	0	0	0	0	0	0	0	0	0	0	0	0	0	0	0	0	0	0	0	0	0	0	0	0	0	0	0	0	0
LOC110440218	0	0	0	0	0	0	0	0	0	0	0	0	0	0	0	0	0	0	0	0	0	0	0	0	0	0	0	0	0	0	0	0	0	0	0	0	0	0	0	0	0	0	0	0	0	0	0	0	0
fat4	44.7012	0.0796517	2.74184	5.74456	0	0	0	0.0389306	0	0	0	0	0	0	22.7552	0.0524317	0.581095	0	0	0	0	15.3504	0	0	0	0	10.0715	0	0	4.59995	0.0766575	0.0547206	0	0	0	0	0	0.154124	0	0	0	0.86872	0	0.0497027	29.3357	4.20163	0	45.0165	0.0853334
pimr117	0	0	0	0	0	0	0	0	0	0	0	0	0	0	0	0	0	0	0	0	0	0	0	0	0	0	0	0	0	0	0	0	0	0	0	0	0	0	0	0	0	0	0	0	0	0	0	0	0
LOC101882873	0	0	0	0	0	0	0	0	0	0	0	0	0	0	0	0	0	0	0	0	0	0	0	0	0	0	0	0	0	0	0	0	0	0	0	0	0	0	0	0	0	0	0	0	0	0	0	0	0
LOC110437825	0	0	0	0	0	0	0	0	0	0	0	0	0	0	0	0	0	0	0	0	0	0	0	0	0	0	0	0	0	0	0	0	0	0	0	0	0	0	0	0	0	0	0	0	0	0	0	0	0
LOC103908772	0	0	0	0	0	0	0	0	0	0	0	0	0	0	0	0	0	0	0	0	0	0	0	0	0	0	0	0	0	0	0	0	0	0	0	0	0	0	0	0	0	0	0	0	0	0	0	0	0
btbd18	0	0	0	0	0	0	0	0	0	0	0	0	0	0	0	0	0	0	0	0	0	0	0	0	0	0	0	0	0	0	0	0	0	0	0	0	0	0	0	0	0	0	0	0	0	0	0	0	0
pcgf3	0	0	0	0	0	0	6.05567	0	0	0	0	0	0	0	0	0	1.26912	0	0	0	0.404936	0	0	1.13664	0	0.578279	0	0	0	0	0	0	0	0	0	0	0	0	0	0	0	0	0	0	0	0	0	0	0
LOC110440211	0	0	0	0	0	0	0	0	0	0	0	0	0	0	0	0	0	0	0	0	0	0	0	0	0	0	0	0	0	0	0	0	0	0	0	0	0	0	0	0	0	0	0	0	0	0	0	0	0
map1lc3cl	0	8.65782	0	2.41672	0	0.540222	78.1761	10.6947	0	0	4.93963	1.39957	0	0	3.40323	5.52605	1.2485	0	6.10698	0	0	1.19813	0	0	4.8295	6.96535	0.589922	46.2315	1.95877	0	0.811431	0.580808	0	0	0.87223	0	3.34537	15.9697	0	0	0	3.46813	0	0	0.801561	0	0	3.34407	0
btk	0	0	0	0	0	0	0	0	0	0	0	0	0	0	0	0	0	0	0	0	0	0	0	0	0	0	0	0	0	0	0	0	0	0	0	0	0	0	0	0	0	0	0	0	0	0	0	0	0
tmsb2	0	0	0	0	0	0	0	0	0	0	0	0	0	0	0	0	0	0	0	0	0	0	0	0	0	0	0	0	0	0	0	0	0	0	0	0	0	0	0	0	0	0	0	0	0	0	0	0	0
si:ch211-126c2.4	247.153	0.10383	172.12	0	0	0	0	0	0	0	99.9137	0	0	0.449783	39.5322	0	122.565	0	0	0	0	12.3684	0	0	1.46089	0.547767	69.7448	0	0	0	0	0	0	0	0	0	54.6495	0	0	0	0	0	0	0	0	0	0	0	0
si:dkey-6i22.5	2.90314	233.758	0	0	0	0	0	523.853	1.57607	559.066	526.222	128.403	0	784.208	217.578	3.79064	0	0	0	89.0992	0	0	0	0	0	0	0	0	180.192	19.9984	0	1.37055	0	0	0	0	0	384.642	0	0.615584	0	0	1.02682	0	0	0	0	1410.1	2.03876
ppp2r2cb	0	0	0	0	0	0	0.325772	0	0	0	0	0	0	0	0	0	0	0	0	0	0	0	0	0	0	0	0	45.571	0	0	0	0	0	0	0	0	0	0	0	0	0	0	0	0	0	0	0	0	0
LOC110440207	0	0	0	0	0	0	0	0	0	0	0	0	0	0	0	0	0	0	0	0	0	0	0	0	0	0	0	0	0	0	0	0	0	0	0	0	0	0	0	0	0	0	0	0	0	0	0	0	0
LOC100330229	0	0	0	0	34.6167	0	0	0	0	0	0	0	0	0	0	0	0	0	0	0	0	0	0	0	0	0	0	0	0	2.62869e-08	0	0	0	0	0	0	0	0	0	0	0	0	0	0	0	0	0	0	0
rnf4	0	0	0	0	0	0	0	0	258.452	0	0	0	0	0	129.637	0	0	0	0	0	0	0	0	0	0	0	0	0	71.6434	0	264.59	0	0	0	0	0	0	0	0	0	0	0	2.34986	0	0	0.936948	0	0	391.674
LOC110440204	0	0	0	0	0	0	0	0	0	0	0	0	0	0	0	0	0	0	0	0	0	0	0	0	0	0	0	0	0	0	0	0	0	0	0	0	0	0	0	0	0	0	0	0	0	0	0	0	0
tgfb2l	0	0	0	0	0	0	0	0	0	0	0	0	0	0	3.25388	0	0.6856	0	3.63668	0	0	0	0	0	0	0	0	0	0	0	0	0	0	0	0	44.6494	0	0	0	0	0	0	0	0	0	14.7355	0	0	0
si:dkeyp-44a8.4	0	0	0	0	0	0	0	0	0	0	0	0	0	0	0	0	0	0	0	0	0	0	0	0	0	0	0	0	0	0	0	0	0	0	0	0	0	0	0	0	0	0	0	0	0	0	0	0	0
slc44a1b	0	0	0	0	0	1.97404	0	0	19.624	0	0	0	0	0	0	0	0	0	0	0	0	2.74692	0	0	0	0	0	0	4.14735	0	0	0	0	0	0	0	0	0	0	0	0	0	0.340874	0	0	0.036936	0	0	0
LOC108179780	0	0	0	0	0	0	0	0	0	0	0	0	0	0	0	0	0	0	0	0	0	0	0	0	0	0	0	0	0	0	0	0	0	0	0	0	0	0	0	0	0	0	0	0	0	0	0	0	0
LOC101886015	0	0.0718071	96.2608	0	0	0	0	0	0	0	0.246693	0	4.13569	0	0	0	0	0.279078	0	0	0	0	0	0.749207	0	0	0	0	0	0	0	0	0	0	0	0	0	0	0	0	0	0	0	0	0	0	0	0	0
LOC110440195	0	0.287648	0	0	0	0	0	0	0	0	0	0	0	0	0	0	0	0	0	0	0	0	0	0	0	0	0	5.40969	0	0	0	0	0	1.47858	0	0	0	0	0	0	0	0	0	0	0	0	0	0	0
cytl1	0	1.08609	0	0	0	0	0	0.69653	0	0	0	0	0	0	0	3.71575	0	2.45148	0	0	0	0	0	0	0	0	0	0	0	0	0	0	0	0	0	0	0	0	0	0	0	0	0	1.74369	0	0	0	0.228411	0
si:dkey-33c12.16	0	0	0	0	0	0	0	0	0	0	0	0	0	0	0	0	0	0	0	0	0	0	0	0	0	0	0	0	0	0	0	0	0	0	0	0	0	0	0	0	0	0	0	0	0	0	0	0	0
si:ch211-130h14.4	0	0	0	0	0	0	0	0	0	0	0	0	0	0	0	0	0	0	0	0	0	0	0	0	0	0	0	0	0	0	0	0	0	0	0	0	0	0	0	0	0	0	0	0	0	0	0	0	0
tjap1	0	0	0	0	0	0	0	0	0	0	2.52553	0	0	0	0	0	0	0	0	0	0	0	0	0	0	0	5.28183	0	0	0	0	0	0	0	0	0	0	0	6.53848	0	0	0	0	0	0	0	0	0	0
LOC110440189	0	0	0	0	0	0	0	0	0	0	0	0	0	0	0	0	0	0	0	0	0	0	0	0	0	0	0	0	0	0	0	0	0	0	0	0	0	0	0	0	0	0	0	0	0	0	0	0	0
LOC103909107	0	7.89179	0	0	0	0	0	0	0	0	0	0	0	0	0	0	0	0	0	0	0	0	0	0	0	0	0	0	0	0	0	0	0	0	0	0	0	0	0	0	0	0	0	0	0	0	0	0	0
LOC110440188	0	0	0	0	0	0	0	0	0	0	0	0	0	0	0	0	0	0	0	0	0	0	0	0	0	0	0	0	0	0	0	0	0	0	0	0	0	0	0	0	0	0	0	0	0	0	0	0	0
si:ch73-350k19.1	0	0	0	0	0	0	0	0	0	0	0	0	0	0	0	0	0	0	0	0	0	0	0	0	0	0	0	0	0	0	0	0	0	0	0	0	0	0	0	0	0	0	0	0	0	0	0	0	0
zmp:0000000755	0	0	0	30.9775	0	0	0	0	0	0	0	0	0	0	0	0	0	0	28.7242	15.3261	0	1.22364	0	0.346078	0	0	0	0	0	0	0	0	0	0	0	0	0	0	0	0	0	0	0	0	0	0	0	0	0
cfap46	0	0	0	0	0	0	0	0	0	0	0	0	0	0	0	0	0	0	0	0	0	0	0	0	0	0	0	0	0	0	0	0	0	0	0	0	0	0	0	0	0	0	0	0	0	0	0	0	0
LOC103909525	0	0	0	0	0	0	0	20.6249	0	0	0	0	0	0	0	0	0	0	0	0	0	0	0	0	0	0	0	0	0	0	0	0	0	0	0	0	0	0	0	0	0	0	0	0	0	0	0	0	0
mypn	0	0	0	0	0	0	0	0	0	0	0	0	0	0	0	0	0	0	0	0	0	0	0	0	0	0	0	0	0	0	0	0	0	0	0	0	0	0	0	0	0	0	0	0	0	0	0	0	0
LOC100537455	0	0	0	0	0	0	0	0	0	0	0	0	0	0	0	0	0	0	0	0	0	0	0	0	0	0	0	0	0	0	0	0	0	0	0	0	0	0	0	0	0	0	0	0	0	0	0	0	0
syne2b	0	0.0303027	0	0	12.7995	10.8712	9.81176	0	0.0315777	0	0	5.36409	0	0.0430294	0	0	0	2.12271	0.0382374	2.64405	0	0	0	0	0	0	0	0	0	0	0.038099	0.0271886	14.1697	0	0	0	0	0	0	0	0	0	6.0196	0.0247239	0	0	0	0.0313295	1.82501
tacc2	0	0	0	0	0	0	0	0	0	0	0	0	0	0.320574	0	0	0	0	0	0	0	0	0	0	0	0	0	0	5.6885	0	0	0	0	0.130589	0	9.64472	9.94597	0	0	0.0971454	0	0	0	0	0	0	0	0	0
LOC100150811	0	0	0	0	0	0	0	0	0	0	0	0	0	0	0	0	0	0	0	0	0	0	0	0	0	0	75.3282	0	0	0	0	0	0	0	0	0	0	0	0	0	0	0	0	0	0	0	0	0	0
LOC110440177	0	0	0	0	0	0	0	0	0	0	0	0	0	0	0	0	0	0	0	0	0	0	0	0	0	0	0	0	0	0	0	0	0	0	0	0	0	0	0	0	0	0	0	0	0	0	0	0	0
LOC101885905	0	0	0	0	0	0	0	0	0	0	0	0	0	0	0	0	0	0	0	0	0	0	0	0	0	0	0	0	1.40378	0	0	0	0	0	0	0	0	0	0	0	0	0	0	0	0	0	0	0	0
LOC110440176	0	0	0	0	0	0	0	30.6132	0	0	0	0	0	0	3.75722	0	0	0	0	0	0	0	0	0	0	0	0	0	0	0	0	0	0	0	0	0	0	0	0	0	0	0	0	0	0	0	0	0	0
slc29a3	0	6.45783	26.2723	0	0	0	0	0	0	0	0	0	0	0	0	0	0	0	0	0	0	0	0	0	0	2.67178	0	0	0	0	0	0	0	0	0	0	0	0	0	3.46824	0	0	0	0	0	0	0	0	0
LOC110440169	0	0	0	0	0	0	0	0	0	0	0	0	0	0	0	0	0	0	0	0	0	0	0	0	0	0	0	0	0	0	0	0	0	0	0	0	0	0	0	0	0	0	0	0	0	0	0	0	0
klhdc1	0	2.34136	0	0	0	0	0	0	0	0	0	44.8382	0	0	0	0	0	0	0	0	0	0	0	0	0	0	0	0	0	0	0	0	0	0	0	0	0	0	0	0	0	0	0	0	0	0	0	0	0
LOC110440168	0	0	0	0	0	0	0	0	0	0	0	0	0	0	0	0	0	0	0	0	0	0	0	0	0	0	0	0	2.24793	0	0	0	0	0	0	0	0	0	0	0	0	0	0	0	0	0	0	0	0
LOC110440167	0	62.6317	21.9788	0	0	0	0	0	0	0	0	0	0	94.3468	0	23.7087	0	26.8413	127.234	0	0	70.1492	0	595.403	0	5.59568	0	124.927	0	0	0	0	129.178	0	17.6919	0	0	0	0	212.023	0	0	0	0	0	0	0	0	0
kcnk12	0	0	0	0	0	0	0	0	0	0	0	0	0	0	0	0	0	0	0	0	0	0	0	0	0	0	0	0	0	0	0	0	0	0	0	0	0	0	0	0	0	0	0	0	0	0	0	0	0
spag9b	0	0.0682452	0	0	0	78.0609	0	21.6983	46.5716	87.9071	145.191	0	0	0	0.315379	0	0.198731	0	0	0	0	0	0	0	0	0	0	0	1.55658	0	0	0	0.44931	0	0	0	0	0	0	0	0.300922	0	0	214.037	0	0.231326	0.370121	0	0
med1	0	0	0	0	0	0	0	0	0	0	0	3.8004	0	0	1.19774	0	0	0	9.48133	2.28624	0	0	0	0	0	0	0.127876	0	0	0	0	0	0	0	0	0	0	0.333597	36.9609	0.0568797	0	0	0	0	0	0	0	0	0
LOC110440160	0	0	0	0	0	0	0	0	0	0	0	0	0	0	0	0	0	0	0	0	0	0	0	0	0	0	0	0	0	0	0	0	0	0	0	0	0	0	0	0	0	0	0	0	0	0	0	0	0
kcnma1b	0	0	0	0	0	0	0	0	0	0	0	0	0	0	0	0	0	0	0	0	0	0	0	0	0	0	0	0	0	0	0	0	0	0	0	0	0	0	0	0	0	0	0	0	0	0	0	0	0
arhgap44	0	0	0	0	0	0	0	0	0	0	0	0	0	0	0	0	0	0	0	0	0	0	0	0	0	0	0	0	0	0	0	0	0	0	0	0	0	0	0	0	0	0	0	0	0	0	0	0	0
LOC110440157	0	0	0	0	0	0	0	0	0	0	0	0	0	0	0	0	0	0	0	0	0	0	0	0	0	0	0	0	0	0	0	0	0	0	0	0	0	0	0	0	0	0	0	0	0	0	0	0	0
LOC110440156	0	0	0	0	0	0	0	0	0	0	0	0	0	0	0	0	0	0	0	0	0	0	0	0	0	0	0	0	0	0	0	0	0	0	0	0	0	0	0	0	0	0	0	0	0	0	0	0	0
LOC110439439	0	0	0	0	0	0	0	0	0	0	0	0	0	0	0	0	0	0	0	0	0	0	0	0	0	63.1507	0	0	0	0	0	0	0	0	0	0	0	0	0	0	0	0	0	0	0	0	0	0	0
LOC108179123	0	0	0	0	0	0	0	0	0	0	0	0	0	0	0	0	0	0	0	0	0	0	0	0	0	0	0	0	0	0	0	0	0	0	0	0	0	0	0	0	0	0	0	0	0	0	0	0	0
LOC101883761	0	0	0	0	0	0	0	0	0	0	0	0	0	0	0	0	0	0	0	0	0	0	0	0	0	0	0	0	0	0	0	0	0	0	0	0	0	0	0	0	0	0	0	0	0	0	0	0	0
jakmip3	0	0	0	0	0	0	0	0	0	0	0	0	0	0	0	0	0	0	0	0	0	0	0	0	0	0	0	0	0	0	2.22554	0	0	0	0	0	0	0	0	0	0	0	0	0	0	0	0	0	0
LOC101886358	0	0	0	0	0	0	0	0	0	0	0	0	0	0	0	0	0	0	0	0	0	0	0	0	0	0	0	0	0	0	0	0	0	0	0	0	0	0	0	0	0	0	0	0	0	0	0	0	0
LOC570372	0	0	0	0	0	0	0	0	0	0	0	0	0	0	0	0	0	0	0	0	0	0	0	0	0	0	0	0	0	0	0	0	0	0	0	0	0	0	0	0	0	0	0	0	0	0	0	0	0
LOC100534755	0	0	0	0	0	0	0	0	0	0	0	0	0	0	0	0	0	0	0	0	0	0	0	0	0	0	0	0	0	0	0	0	0	0	0	0	0	0	0	0	0	0	0	0	0	0	0	0	0
LOC110437733	0	0	0	0	0	0	0	0	0	0	0	0	0	0	0	0	0	0	0	0	0	0	0	0	0	0	0	0	0	0	0	0	0	0	0	0	0	0	0	0	0	0	0	0	0	0	0	0	0
si:ch211-152f22.4	0	0	0	0	0	0	0	0	0	0	0	0	0	0	0	0	0	0	0	0	0	0	0	0	0	0	0	0	0	0	0	0	0	0	0	0	0	0	0	0	0	0	0	0	0	0	0	0	0
LOC101882564	0	0	0	0	0	0	0	0	0	0	0	0	0	0	0	0	0	0	0	0	0	0	0	0	0	0	0	0	0	0	0	0	0	0	0	0	0	0	0	0	0	0	0	0	0	0	0	0	0
sh2d4bb	0	0	0	0	0	0	0	0	0	0	0	0	0	0	0	0	0	0	0	0	0	0	0	0	0	0	0	0	0	0	0	0	0	0	0	0	0	0	0	0	0	0	0	0	0	0	0	0	0
LOC110440145	0	0	0	0	0	0	0	0	0	0	0	0	0	0	0	0	8.86565	0	0	0	0	0	0	0	0	0	0	0	0	0	0	0	0	0	0	0	0	0	0	0	0	0	0	0	0	0	0	0	0
slc16a5a	0	0	0	0	0	0	0	0	0	0	0	0	0	0	0	0	0	0	0	0	0	0	0	0	0	0	0	0	0	0	0	0	0	0	0	0	0	0	0	0	0	0	0	0	0	0	0	0	0
kcng3	0	0	0	0	0	0	0	0	0	0	0	0	0	0	0	0	0	0	0	0	0	0	0	0	0	0	0	0	0	0	0	0	0	0	0	0	0	0	0	0	0	0	0	0	0	0	0	0	0
map3k8	0	8.30228	0	0	0	0	5.31524	0	0	0	0	0	0	0	0	0	0	0	0	0	0	0	0	0	0	0	0	11.1182	0	0	0	0.643038	0	0	0.318288	0	4.58906	4.08086	7.30794	0	0	1.16566	0	0	0	0	0	0	0
zc3h7b	100.37	9.86558	0.191982	0	0	0	0	0	0	0	0	0	0.270917	0	0	0	0	0	0	0	0	0	10.8762	0	0	0	15.1663	0	0	0	0	0	0	0	0	0	0.0656723	0	0	0.0681109	0	18.3142	0	0	6.57121	0.175322	0	100.085	0
pms2	0	0	0	0	0.445197	0	0	0	0	287.029	0	0	0	0	0	0	0	0	0	0	0	0	0	0	0	0	0	0	0	0	0	0	0	0	0	0	0	0	0	0	1.52846	0	0	0	0	0	0	0	0
lrp2b	0	0	0	0	0	0	0	0	0	0	0	0	0	0	0	0	0	0	0	0	0	0	0	0	0.161836	0	0	0	0	0	0	0	0	0	0	0	0	0	0	0	0	0	0	0	0	0	0	0	0
LOC103911520	0	0	0	0	0	0	0	0	0	0	0	0	0	0	0	0	0	0	0	0	0	0	0	0	0	0	0	0	0	0	0	0	0	0	0	0	0	0	0	0	0	0	0	0	0	0	0	0	0
adam11	0	0	0	0	0	0	0	0	0	0	0	0	0	0	0	0	0	0	0	0	0	0	0	0	0	0	0	0	0	0	0	0	0	0	0	0	0	0	0	0	0	0	0	0	0	0	0	0	0
LOC110440139	0	0	0	0	0	0	0	0	0	0	0	0	0	45.3811	0	0	0	0	0	0	0	0	0	0	0	0	0	0	0	0	0	0	0	0	0	0	0	0	0	0	0	0	0	0	0	0	0	0	0
si:dkey-187i8.2	0	0	0	0	21.7616	0.50875	0	0	8.5352	0	0	0	0	0	0	0.388145	0.431978	1.72783	0	0	0	0	0.00292603	0	0	0	0	0	0.846476	0	0	0	0	0	0	0	0	0	0	0	0	0	0	0	0	0.00224389	0	0	0
LOC100333187	0	0	0	0	0	0	0	0	0	0	0	0	0	0	0	0	0	0	0	0	0	0	0	0	0	0	0	0	0	0	0	0	0	0	0	0	0	0	0	0	0	0	0	0	0	0	0	0	0
si:dkey-32n7.7	0	0	0	0	0	0	0	0.785522	0	0	0	0	0	0	0	0	0	0	0	0	0	0	0	0	0	0	0	1.91947	0	0	0	0	0	0	0	0	0	0	0	0	0	0	0	0	0	0	0	0	0
LOC101885961	0	0	0	0	0	0	0	0	0	0	0	0	0	0	0	0	0	0	0	0	0	0	0	0	0	0	0	0	0	0	0	0	0	0	0	0	0	0	0	0	0	0	0	0	0	0	0	0	0
LOC108191691	0	1.48949	0	0	0	0	0	0	0	0	0	0	0	0	0	0	0	0	0	0	4.57498	0	0	0	0	0	0	0	0	0	0	0	0	0	0	0	0	0	0	0	0	0	0	0	0	0	0	0	0
slc39a11	0	118.212	0	0	0	0	0	0	0	0	0	0	0	0	0	0	0	0	0	0	0	0	764.927	0	0	0	0	0	0	0	0	0	0	0	0	0	0	0	154.596	0	0	0	248.571	424.204	0	0	0	0	0
sfi1	0	0	0	0	0	0	0	0	0	0	0	5.16192	0	0	0	0	0	0	0	0	0	0	0	0	0	0	0	0	0	0	0	0	0	0	0	0	0	7.64596	0	0	0	0	0	0	0	0	0	0	0
LOC110440136	0	0	0	0	0	0	0	0	0	0	0	0	0	0	0	0	0	0	0	0	0	0	0	0	0	0	0	0	0	0	0	0	0	0	0	0	0	0	0	0	0	0	0	0	0	0	0	0	0
LOC110440134	0	0	0	0	0	0	0	0	0	0	0	0	0	0	0	0	0	0	0	0	0	0	0	0	0	0	0	0	0	0	0	0	0	0	0	0	0	0	0	0	0	0	0	0	0	0	0	0	0
LOC108191775	0	0	0	0	0	0	0	0	0	0	0	0	0	0	0	0	0	0	0	0	0	0	0	0	0	0	0	0	0	0	0	0	0	0	0	0	0	0	0	0	0	0	0	0	0	0	0	0	0
LOC110440131	0	0	0	0	0	0	0	0	0	0	0	0	0	0	0	0	0	0	0	0	0	0	0	0	0	0	0	0	0	0	0	0	0	0	0	0	0	0	0	0	0	0	0	0	0	0	0	0	0
LOC110440129	0	0	0	0	0	0	0	0	0	0	0	0	0	0	0	0	0	0	0	0	0	0	0	0	0	0	0	0	0	0	0	0	0	0	0	0	0	0	0	0	0	0	0	0	0	0	0	0	0
LOC101883283	0	0	0	0	0	0	0	0	0	0	0	0	0	0	0	0	0	0	0	0	0	0	0	0	0	0	0	0	0	0	0	0	0	0	0	0	0	0	0	0	0	0	0	0	0	0	0	0	0
LOC110440128	0	0	0	0	0	0	0	0	0	0	0	0	0	0	0	0	0	0	0	0	0	0	0	0	0	0	0	0	0	0	0	0	0	0	0	0	0	0	0	0	0	0	0	0	0	0	0	0	0
LOC110440127	0	0	0	0	0	0	0	0	0	0	0	0	0	0	0	0	0	0	0	0	0	0	0	0	0	0	0	0	0	0	0	0	0	0	0	0	0	0	0	0	0	0	0	0	0	0	0	0	0
LOC108180326	0	0	0	0	0	0	0	0	0	0	0	0	0	0	0	0	0	0	0	0	0	0	0	0	0	0	0	0	15.0125	0	0	0	0	0	0	0	0	0	0	0	0	0	0	0	0	0	0	0	0
ovgp1	0	0	0	0	0	0	0	0	0	0	0	0	0	0	0	0	0	0	0	0	0	0	0	0	0	0	0	0	0	0	0	0	0	0	0	0	0	0	0	0	0	0	0	0	0	0	0	0	0
LOC110440125	0	0	0	0	0	0	0	0	0	0	0	0	0	0	0	0	0	0	0	0	0	0	0	0	0	0	0	0	0	0	0	0	0	0	0	0	0	0	0	0	0	0	0	0	0	0	0	0	0
LOC108179082	0	0	0	0	0	0	0	0	0	0	0	0	0	0	0	0	0	0	0	0	0	0	0	0	0	0	0	0	0	0	0	0	0	0	0	0	0	0	0	0	0	0	0	0	0	0	0	0	0
LOC110440124	0	0	0	0	0	0	0	0	0	0	0	0	0	0	0	0	0	0	0	0	0	0	0	0	0	0	0	0	0	0	0	0	0	0	0	0	0	0	0	0	0	0	0	0	0	0	0	0	0
apc2	0	0	0	0	0	0	0	0	0	0	0	0	0	0	0	0	0	0	0	0	0	0	0	0	0	0	0	99.7448	0	0	0	0	0	0	0	0	0	0	0	0	0	0	0	0	0	0	0	0	0
mmp19	0	0	0	0	0	0	0	0	0	0	0	0	0	0	0	0	0	0	0	0	0	0	0	0	0	0	0	0	0	0	0	0	0	0	0	0	0	0	0	0	0	0	0	0	0	0	0	0	0
si:ch211-122l14.7	0	0	0	0	0	0	0	0	0	0	0	0	0	0	0	0	0	0	0	0	0	0	0	0	0	0	0	0	0	0	0	0	0	0	0	0	0	0	0	0	0	0	0	0	0	0	0	0	0
pimr126	0	0	0	0	0	0	0	0	0	0	0	0	0	0	0	0	0	0	0	0	0	0	0	0	0	0	0	0	0	0	0	0	0	0	0	0	0	0	0	0	0	0	0	0	0	0	0	0	0
LOC110440116	0	0	0	0	0	0	0	0	0	0	0	0	0	0	0	0	0	0	0	0	0	0	0	0	0	0	0	0	0	0	0	0	0	0	0	0	0	0	0	0	0	0	0	0	0	0	0	0	0
LOC103911031	0	0	0	0	0	0	0	0	0	0	0	0	0	0.0115394	0	0	0	0	0	0	0	0	0	0	0	0	0	0	0	0.0208513	0	0	0	0	0	0	0	0	0	0	0	0	0	0	0	0	0	0	0
si:dkey-13m1.2	0	0	0	0	0	0	0	0	0	0	0	4.7864	0	0	0	1.70042	0	0	0	0	0	0	0	0	0	0	0	0	0	0	0	0	0	0	0	0	0	0	0	0	0	0	0.456913	0	0	0	0	0	0
LOC110440113	0	0	0	0	0	0	0	0	0	0	0	0	0	0	0	1.97185	0	0	0	0	0	0	0	0	0	0	0	0	0	0	0	0	5.39277	0	0	0	0	0	0	0	0	0	0	45.241	0	0	0	0.00335539	0
LOC110440112	0	0	0	0	0	0	0	0	0	0	0	0	0	0	0	0	0	0	0	0	0	0	0	0	0	0	0	0	0	0	0	0	0	0	0	0	0	0	0	0	0	0	0	0	0	0	0	0	0
LOC110437767	0	0	0	0	0	0	0	0	0	0	0	0	0	0	0	0	0	0	0	0	0	0	0	0	0	0	0	0	0	0	0	0	0	0	0	0	0	0	0	0	0	0	0	0	0	0	0	0	0
asb14a	0	0	0	0	0	0	0	0	0	0	0	0	0	0	0	0	0	0	0	0	0	0	0	0	0	0	0	0	0	0	0	0	0	0	0	0	0	0	0	0	0	0	0	0	0	0	0	0	0
LOC103911879	0	0	0	0	0	0	0	0	0	0	0	0	0	0	0	0	0	0	0	0	0	0	0	0	0	0	0	0	0	0	0	0	0	0	0	0	0	0	0	0	0	0	0	0	0	0	0	0	0
LOC110440108	0	0	0	0	0	0	0	0	0	0	0	0	0	0	0	0	0	0	0	0	0	0	0	0	0	0	0	0	0	0	0	0	0	0	0	0	0	0	0	0	0	0	0	0	0	0	0	0	0
si:dkey-264d12.4	0	0	0	0	0	0	0	0	0	0	0	0	0	0	0	0	0	0	0	0	0	0	0	0	0	0	0	0	0	0	0	0	0	0	0	0	0	0	0	0	0	0	0	0	0	0	0	0	0
si:ch211-122l14.5	0	0	0	0	0	0	0	0	0	0	0	0	0	0	0	0	0	0	0	0	0	0	0	0	0	0	0	0	0	0	0	0	0	0	0	0	0	0	0	0	0	0	0	0	0	0	0	0	0
LOC101884549	0	0	0	0	0	0	0	0	0	0	0	0	0	0	0	0	0	0	0	0	0	0	0	0	0	0	0	0	0	0	0	0	0	0	0	0	0	0	0	23.7878	0	0	0	0	0	0	0	0	0
si:dkey-202e22.2	0	0	0	0	0	0	0	0	0	0	0	0	0	0	0	0	0	0	0	0	0	0	0	0	0	0	0	0	0	0	0	0	0	0	0	0	0	0	0	0	0	0	0	0	0	0	0	0	0
LOC110440103	0	0	0	0	0	0	0	0	0	0	0	0	0	0	0	0	0	0	0	0	0	0	0	0	0	0	0	0	0	0	0	0	0	0	0	0	0	0	0	0	0	0	0	0	0	0	0	0	0
LOC110440100	0	0	0	0	0	0	0	0	0	0	0	0	0	0	0	0	0	0	0	0	0	0	0	0	0	0	0	0	0	0	0	0	0	0	0	0	0	0	0	0	0	0	0	0	0	0	0	0	0
fer1l4	0	0	0	0	0	0	0	0	0	0	0	0	0	0	0	0	0	0	0	0	0	0	0	0	0	0	0	0	0	0	0	0	0	0	0	0	0	0	0	0	0	0	0	0	0	0	0	0	0
lrrn2	0	0	0	0	0	0	0	0	0	0	0	0	0	0	0	0	0	0	0	0	0	0	0	0	0	0	0	0	0	0	0	0	0	0	0	0	0	0	0	0	0	0	0	0	0	0	0	0	0
zmynd8	0	0.252036	0	31.7597	0	0	0	0	0	0	0	0	0	0	0	0	0	3.85021	0	0	0	0	0	0	0	0	0	0	0	0	0	0	0	0	0	0	0	0	0	0	4.15608	0	0	0	0	0	0	0	0
LOC110440094	0	0	0	0	0	0	0	0	0	0	0	0	0	0	0	0	0	0	0	0	0	0	0	0	0	0	0	0	0	0	0	0	0	0	0	0	0	0	0	0	0	0	0	0	0	0	0	0	0
si:dkey-23f9.9	0	0	0	0	0	0	0	0	0	0	0	0	0	0	0	0	0	0	0	0	0	0	0	0	0	0	0	0	0	0	0	0	0	0	0	0	0	0	0	0	0	0	0	0	0	0	0	0	0
LOC101883106	0	10.3907	0.481164	11.8584	0	0	0	0	0	1.85233	0.443065	0	0	0	0	0	0	0	0	0	0	0	0	0	1.82503	0	1.91114	0	0	0.749198	0	0	2.57122	0	0	0	0	0	0	14.5621	0	0	0	0	0	0	0	0	0
vmac	0	0	1.32942	0	0	0	0	0	0.513757	1.62706	0	0	0	0	0	0	1.9239	0	0	0	0	0	0	3.56588	0	0	0	14.2849	1.95188	0	0	0	0	6.74265	0	0	0	3.56778	0	0	0	0	0.0743591	121.584	0	0	0	0	0
ctdspl3	0	0	0	82.8846	0	0	0	9.03271	0	0	148.355	68.8462	0	0	160.563	0	96.3701	0	0	0	0	0	0	0	0	0	0	0	0	0	0	0	0	36.8764	0	0	0	0	0	0	0	0	0	0	0	0	0	0	0
dnajc16l	0	0	0	0	0	0.243537	0	0	0	0	0	0	0	14.6327	0	0.309773	0	0	23.8646	0	0	0	0	0	0	0	0	0	0	11.7283	0	0	0.469631	0	0	0	0	0.460342	102.681	0	0	0	0.301352	82.3218	0	0	0	0	0
LOC108191643	94.026	0.0823581	0	0	0	0	0	0	0	0	0	0	0	0	0	0	0	0	0	0	0	0	0	0	0	0	10.9579	0	0	0	0	0	0	0	0	0	0	0	0	0	0	0	0	0	0	0	0	0	0
atg7	0	0	0	3.24901	0	0	0	0	0	0	0	0	0	0	0	0	0	0	0	0	0	0	0	0	179.701	0	0.279254	0	0	0	0	0	0	0	0	0	0	0	0	0	0	0	0	0	0	0	0	0	0
si:ch211-159e12.5	0	0	0	0	0	0	0	0	0	0	0	0	0	0	0	0	0	0	0	0	0	0	0	0	0	0	0	0	0	0	0	0	0	0	0	0	0	0	0	0	0	0	0	0	0	0	0	0	0
pimr150	0	0	0	0	0	0	0	0	0	0	0	0	0	0	0	0	0	0	0	0	0	0	0	0	0	0	0	0	0	0	0	0	0	0	0	0	0	0	0	0	0	0	0	0	0	0	0	0	0
LOC103911894	0	0	0	0	0	0	0	0	0	0	0	0	0	0	0	0	0	0	0	0	0	0	0	0	0	0	33.4289	0	0	0	0	0	0	0	0	0	0	0	0	0	0	0	0	0	0	0	0	0	0
LOC795962	0	0	0	0	0	0	0	0	0	0	0	0	0	0	0	0	0	0	0	0	0	0	0	0	0	0	0	0	0	0	0	0	0	0	0	0	0	0	0	0	0	0	0	0	0	0	0	0	0
kiaa1024l	0	0	0	0	0	0	1.03354	0	0	0	0	0	0	0	0	0	0	0	0	0	0	0	0	0	1.26952	0	0	0	52.6392	0	0	0	0	0	7.81437	0	0	0	0	0	0	1.18555	0	0	0	0	0	0	0
si:dkey-88l16.3	0	0	0	0	0	0	0	0	0	0	0	0	0	0	0	0	0	0	0	0	0	0	0	0	0	0	0	0	0	0	0	0	0	0	0	0	0	0	0	0	0	0	0	0	0	0	0	0	0
LOC110440082	0	0	0	0	0	0	0	0	0	0	0	0	0	0	0	0	0	0	0	0	0	0	0	0	0	0	0	0	0	0	0	0	0	0	0	0	0	0	0	0	0	0	0	0	0	0	0	0	0
LOC108191531	0	0	0	0	0	0	0	0	0	0	0	0	0	0	0	0	0	0	0	0	0	0	0	0	0	0	0	0	0	0	0	0	0	0	0	0	0	0	0	0	0	0	0	0	0	0	0	0	0
LOC110440081	0	0	0	0	0	0	0	0	0	0	0	0	0	0	0	0	0	0	0	0	0	0	0	0	0	0	0	0	0	0	0	0	0	0	0	0	0	0	0	0	0	0	0	0	0	0	0	0	0
LOC110440077	0	0	0	0	0	0	0	0	0	0	0	0	0	0	0	0	0	0	0	0	0	0	0	0	0	0	0	0	0	0	0	0	0	0	0	0	0	0	0	0	0	0	0	0	0	0	0	0	0
LOC103909286	0	0	0	0	0	0	0	0	0	0	0	0	0	0	0	0	0	0	0	0	0	0	0	0	0	0	0	0	0	0	0	0	4.80981	0	0	0	0	0	0	0	0	0	0	0	0	0	0	0	0
clip1b	0	0	0	0	0	0	0	0	0	0	0	0	0	0	0	0.331865	0	0	0	0	0	0	0	0	0	0	0	0	0	0	0	0	0	0	0	0	0	0	0	0	0	0	0	0	0	0	0	0	0
LOC108190134	0	0	0	0	0	0	0	0	0	0	0	0	0	56.6264	0	196.406	0	0	0	0	4.2859	0	0	0	0	0	0	0	37.5288	0	0	33.6911	0	0	0	0	0	0	0	0	0	0	0	0	0	0	0	0	0
slc4a5	0	0	0	0	0	0	0	0	0	0	0	0.233646	0	0	0	0	0	0	0	0	0	0	0	0	0	0	0	0	0	0	0	0	0	0	0.142383	0	0	0	0	0	0	0	0	0	0.404201	0	0	0	0
LOC100332851	0	0	0	0	0	0	0	0	0	0	0	0	0	0	0	0	0	0	0	0	0	0	0	0	0	0	0	0	0	0	0	0	0	0	0	0	0	0	0	0	0	0	0	0	0	0	0	0	0
LOC100535200	0	0	0	0	0	0	0	0	0	0	0	0	0	0	0	0	0	0	0	0	0	0	0	0	0	0	0	0	0	0	0	0	0	0	0	0	0	0	0	0	0	0	0	0	0	0	0	0	0
igsf5a	0	0	0	0	0	0	0	53.6678	0	0	0	0	0	0	0	0	0	0	0	0	0	0	0	0	0	0	0	0	0	0	0	0	0	0	0	0	0	0	0	0	0	0	0	0	0	0	0	0	0
LOC100330882	0	0	0	0	0	0	0	0	0	0	0	0	0	0	0	0	0	0	0	0	0	0	0	0	0	0	0	0	0	0	0	0	0	0	0	0	0	0	0	0	0	0	0	0	0	0	0	0	0
LOC110437828	0	0	0	0	0	0	0	0	0	0	0	0	0	0	0	0	0	0	0	0	0	0	0	0	0	0	0	0	0	0	0	0	0	0	0	0	0	0	0	0	0	0	0	0	0	0	0	0	0
LOC793110	0	0	0	0	0	0	0	0	0	0	0	0	0	0	0	0	0	0	0	0	0	0	0	0	0	2.27016	0	0	0	0	0	0	0	0	0	0	0	0	0	0	0	0	0	0	0	0	0	0	0
si:ch211-266i6.3	0	0	32.7858	98.9601	0	0.444695	0.458073	222.802	0.532693	0.595129	0	0	0.869011	211.043	74.2003	0	0	0	263.918	0	0	0	0.633091	0	0.586495	0	86.8126	0	0	0	0	0	0	0	0	0	0	0	0	0	0	0	0	0	0.328359	179.972	0	302.415	0
LOC100006777	0	0	0	0	0	0	0	0	0	0	0	0	0	0	0	0	0	0	0	0	0	0	0	0	0	0	0	0	0	0	0	0	0	0	0	0	0	0	0	0	0	0	0	0	0	0	0	0	0
zgc:173837	0	0	0	0.412416	0	0	0	0	0	0	0	0	0	0	0	0	0	0	0	0	0	0	0	0	0	0	0	0	0	0	0	0	0	0	0	0	0	0	0	0	61.0433	0	0	0	0	0	0	0	0
adra1ab	0	0	0	0	0	0	0	0	0	0	0	0	0	0	0	0	0	0	0	0	0	0	0	0	0	0	0	0	0	0	0	0	0	0	0	0	0	0	0	0	0	0	0	0	0	0	0	0	0
[truncated: 28,426 more rows]
[truncated: 362 more columns]

## Sheet: Sheet2
	flk_runx1_28h_01	flk_runx1_28h_02	flk_runx1_28h_03	flk_runx1_28h_04	flk_runx1_28h_05	flk_runx1_28h_06	flk_runx1_28h_07	flk_runx1_28h_08	flk_runx1_28h_09	flk_runx1_28h_10	flk_runx1_28h_11	flk_runx1_28h_12	flk_runx1_28h_13	flk_runx1_28h_14	flk_runx1_28h_15	flk_runx1_28h_16		flk_runx1_36h_01	flk_runx1_36h_02	flk_runx1_36h_03	flk_runx1_36h_04	flk_runx1_36h_05	flk_runx1_36h_06	flk_runx1_36h_07	flk_runx1_36h_08	flk_runx1_36h_09	flk_runx1_36h_10	flk_runx1_36h_11	flk_runx1_36h_12	flk_runx1_36h_13	flk_runx1_36h_14	flk_runx1_36h_15	flk_runx1_36h_16
LOC103912066	6.68353	4.55211	1.67368	0	2.4542	1.11576	5.12564	8.04707	4.27313	2.71083	6.25959	2.64186	9.73325	4.9938	6.19218	8.05892		0.916348	2.50257	5.72471	5.70106	2.41832	7.25456	1.2662	2.80189	2.80222	1.55561	1.61393	1.55237	5.72639	4.95313	4.17556	0
LOC100535731	0	0	0	0	0	0	0	0	0	0	0	0	0	0	0	0		0	0	0	0	0	0	0	0	0	0	0	0	0	0	0	0
LOC101885325	0	2.61138	0	0	0	0	0	0	0	1.80326	0	0	0	0	0	0		0	0	0	0	0	0	0.418541	0	0	0.562608	0	0	0	0	0	0
LOC103912023	0	0	3.08107	0	0	0	0	0	0	0	0	0	1.69707	0	0	0		0	0	2.89274	0	0	5.59159	4.10058	0	0	0	0	0	14.6847	0	0	0
LOC103912010	0	0	0	0	0	0	0	0	0	0	0	0	0	0	0	0		0	0	0	0	0	0	0	0	0	0	0	0	0	0	0	0
LOC103912007	0	0	0	0	0	0	0	0	0	0	0	0	5.83337	8.64079	0	68.0742		0	15.0196	0	0	0	0	0	0	0	12.9322	0	0	0	0	0	0
LOC103912003	0	0	0	0	0	0	0	0	0	0	0	0	0	0	0	0		0	0	0	0	0	0	0	0	0	0	0	0	0	0	0	0
LOC101887032	0	0	0	0	0	0	0	0	0	0	0	0	0	0	0	0		0	0	0	0	0	0	0	0	0	0	0	0	0	0	0	0
LOC103911999	0	0	0	0	0	0	0	0	0	0	0	0	0	0	0	0		0	0	0	0	0	0	0	0	0	0	0	0	0	0	0	0
si:ch211-270n8.3	0	0	0	0	0	0	0	0	0	0	0	0	0	0	0	0		0	0	0	0	0	0	0	0	0	0	0	0	0	0	0	0
LOC103911993	0	0	0	0	0	0	0	0	0	0	0	0	0	0	0	0		0	0	0	0	0	0	0	0	0	0	0	0	0	0	0	0
LOC103911947	0	0	0	0	0	0	0	0	0	0	0	0	1.10631	0	0	0		0	0	0	0	0	0	0	0	0	0	0	0	0	0	0	0
LOC103911946	0	0	0	0	0	0	0	0	0	0	0	0	0	0	0	0		0	0	0	0	0	0	0	0	0	0	0	0	0	0	0	0
tmem100b	0	0	44.0163	36.4764	0	0	0	0	0	0	0	0	1.4302	0	0	24.4293		0	0	0	0	0	0	0	0	0	0	0	0	18.9859	5.14538	0	0
LOC103911885	0	0	0	0	0	0	0	0	0	0	0	0	0	0	0	0		0	0	0	0	0	0	0	0	0	0	0	0	0	0	0	0
LOC103911881	0	0	0	0	0	0	0	0	0	2.14516	0	0	0	0	0	0		0	0	0	0	0	0	0	0	0.597048	0	0	0	0	0	0	0
LOC103911865	0	0	0	0	0	0	0	3.02279	0	1.26686	0	0	0	0	0	0		0	0	0	0	0	0	0	0	0	0	0	0	4.23908	0	0	0
si:ch211-160d14.9	0	0	0	0	0	0	0	0	0	0	0	0	0	0	0	0		0	0	0	0	0	0	0	0	0	0	0	0	0	0	0	0
LOC103911838	0	0	0	0	0	0	0	0	0	0	0	0	0	0	0	0		0	0	0	0	0	0	0	0	0	0	0	0	0	0	0	0
LOC103911818	0	0	0	0	0	0	0	0	0	0	0	0	0	0	0	0		0	0	0	0	0	0	0	0	0	0	0	0	0	0	0	0
LOC101885993	0	0	0	0	0	0	0	0	0	0	0	0	0	0	0	0		0	0	0	0	0	0	0	0	0	0	0	0	0	0	0	0
LOC103911803	0	0	0	0	0	0	0	0	0	0	0	0	0	0	0	0		0	0	0	0	0	0	0	0	0	0	0	0	0	0	0	0
LOC103911775	0	0	0	0	0	0	0	0	0	0	0	0	0	0	0	0		0	0	0	0	0	0	0	0	0	0	0	0	0	0	0	0
LOC103911774	0	0	0	0	0	0	0	0	0	0	0	0	0	0	0	0		0	0	0	0	0	0	0	0	0	0	0	0	0	0	0	0
LOC103908728	0	0	0	0	0	0	10.3156	0	0	0	0	0	4.0878	3.12349	0	0		0	0	0	0	0	0	0	0	0	0	0	0	0	0	0	0
LOC103911737	0	0	0	0	0	0	0	0	0	0	0	0	0.644939	0	0	0		0	0	0	0	0	0	0	0	0	0	0	0	0	0	0	0
LOC103911709	0	0	0	0	0	0	0	0	0	0	0	0	0.364723	0	0	0		0	0	0	0	0	0	0	0	0	0	0	0	0	0	0	0
LOC103911701	0	0	0	0	0	0	0	4.64379	0	0.109664	0	0	0	0	0	10.5278		0	0	0	0.00448112	0	0	0	4.71119	0	0	0	0	0	0	0	1.94265
LOC103911692	0	0	0	0	0	0	0	0	0	0	0	0	0.23834	0	0	0		0	0	0	0	0	0	0	0	0	0	0	0	0	0	0	0
LOC103911683	0	0	0	0	0	0	0	0	0	0	0	0	0	0	0	0		0	0	0	0	0	0	0	0	0	0	0	0	0	0	0	0
LOC103911648	0	0	0	0	0	0	0	0	0	0	0	0	0	0	0	0		0	0	0	0	0	0	0	0	0	0	0	0	0	0	0	0
LOC103911643	15.4519	0	0	0	0	0	0	0	0	0	0	0	0	0	0	0		0	0	0	0	0	0	0	0	0	4.09831	0	0	0	0	0	0
LOC103911635	0	0	0	0	0	0	0	0	0	0	0	0	0	0	0	0		0	0	0	0	0	0	0	0	0	0	0	0	0	0	0	0
si:dkey-287i17.4	0	0	0	0	0	0	0	0	0	0	0	0	0	0	0	0		0	0	0	0	0	0	0	0	0	0	0	0	0	0	0	0
LOC103911618	0	0	0	0	0	0	0	0	0	0	0	0	0	0	0	0		0	0	0	0	0	0	0	0	0	0	0	0	0	0	0	0
LOC103911617	0	0	9.50168	0	0	0	0	0	0	0	0	0	0	0	0	0		0	0	0	0	0	0	0	0	0	0	0	0	0	0	0	0
LOC103911601	0	0	0	0	0	0	0	0	0	0	0	0	1.7508	0.778787	0	0		0	0	0	0	0	0	0	0	0	0	0	0	0	0	0	0
LOC103911550	0	0	0	0	0	0	0	0	0	0	0	0	0	0	0	0		0	0	0	0	0	0	0	0	0	0	0	0	0	0	0	0
LOC103911545	0	0	0	0	0	0	0	0	0	0	0	0	0	0	0	0		0	0	0	0	0	0	0	0	0	0	0	0	0	0	0	0
LOC103911542	0	0	0.571128	0.659115	0	0	1.98176	10.7431	1.65431	0	0	0	0.707372	0.632391	0	4.41962		1.23946	0	0	0.763599	0.0953632	0.322389	0	0.306197	0	0.965408	1.20426	0.317887	0	0	0	0
LOC103911485	0	0	0	0	0	0	0	0	0	0	0	0	0	0	0	0		0	0	0	0	0	0	0	0	0	0	0	0	0	0	0	0
LOC103911483	0	0	0	0	0	0	0	0	0	0	0	0	0	0	0	0		0	0	0	0	0	0	0	0	0	0	0	0	0	0	0	0
LOC103911458	0	0	0	0	0	0	0	0	0	0	0	0	0	0	0	0		0	0	0	0	0	0	0	0	0	0	0	0	0	0	0	0
LOC103911439	0	0	0	0	0	0	0	0	0	0	0	0	0	0	0	0		0	0	0	0	0	0	0	0	0	0	0	0	0	0	0	0
LOC103908707	0	0	0	0	0	0	0	0	0	0	0	0	0	0	0	0		0	0	0	0	0	0	0	0	0	0	0	0	0	0	0	0
LOC103911423	0	0	0	0	0	0	0	0	0	0	0	0	0.924703	0	0	0		0	0	0	0	0	0	0	0	0	0	0	0	0	0	0	0
LOC103911422	2.96631	0	0	5.14323	3.85233	0	5.21172	0	28.3513	8.09167	0	0	0.82114	2.52154	0	0		0	7.25303	12.0356	0	0	0	0	0	0	5.32939	5.63158	0	0	0	0	0
si:dkey-24m14.5	0	0	0	0	0	0	0	0	0	0	0	0	0	0	0	0		0	0	0	0	0	0	0	0	0	0	0	0	0	0	0	0
LOC101882371	0	0	0	0	0	0	0	0	0	0	0	0	0	0	0	0		0	0	0	0	0	0	0	0	0	0	0	0	0	0	0	0
LOC101884028	0	0	0	0	0	0	0	0	0	0	0	0	0	0	0	0		0	0	0	0	0	0	0	0	0	0	0	0	0	0	0	0
LOC103911338	0	0	0	0	0	0	0	0	0	0	0	0	0	0	0	0		0	0	3.21186	0	0	0	0	0	0	0	0	0	0	0	0	0
LOC103911335	0	0	0	0	0	0	0	0	0	0	0	0	0	0	0	0		0	0	0	0	0	0	0	0	0	0	0	0	0	0	0	0
LOC101884286	0	0	0	0	0	0	0	0	0	0	0	0	0	0	0	0		0	0	0	0	0	0	0	0	0	0	0	0	0	0	0	0
LOC103911280	0	0	0	0	0	0	0	0	0	0	0	0	0	0	0	0		0	0	0	0	0	0	0	0	0	0	0	0	0	0	0	0
LOC103911258	0	0	0	0	0	0	0	0	0	0	0	0	0	0	0	0		0	0	0	0	0	0	0	0	0	0	0	0	0	0	0	0
LOC101883640	0	0	0	0	0	0	0	0	0	0	0	0	0	0	0	0		0	0	0	0	0	0	0	0	0	0	0	0	0	0	0	0
LOC103911251	0	0	0	0	0	0	0	0	0	0	0	0	0	0	0	0		0	0	0	0	0	0	0	0	0	0	0	0	0	0	0	0
LOC101886035	0	0	0	0	0	0	0	0	0	0	0	0	0	0.768316	0	0		0	0	0	0	0	0	0	0	0	0	0	0	0	0	0	0
LOC103911237	0	0	0	0	0	0	0	0	0	0	0	0	0	0	0	0		0	0	0	0	0	0	0	0	0	0	0	0	0	0	0	0
LOC101884741	0	0	0	0	0	0	0	0	0	0	0	0	0	0	0	0		0	0	0	0	0	0	0	0	0	0	0	0	0	0	0	0
LOC103911218	0	0	0	0	0	0	0	0	0	0	0	0	0	0	0	0		0	0	0	0	0	0	0	0	0	0	0	0	0	0	0	0
LOC103911185	0	0	0	0	0	0	0	0	0	0	0	0	0	0	0	0		0	0	0	0	0	0	0	0	0	0	0	0	0	0	0	0
LOC103911170	0	0	0	0	0	0	0	0	0	0	0	0	7.79158	2.43881	9.77501	8.30347		0	0	0	0	0	0	5.13421	0	0	0	0	0	0	0	0	0
LOC101885648	0	0	0	0	0	0	0	0	0	0	0	0	0	0	0	0		0	0	0	0	0	0	0	0	0	0	0	0	0	0	0	0
LOC101882972	0	0	0	0	0	0	0	0	0	0	0	0	0	0	0	0		0	0	0	0	0	0	0	0	0	0	0	0	0	0	0	0
LOC103911076	0	0	0	0	0	0	0	0	0	0	0	0	0	0	0	0		0	0	0	0	0	0	0	0	0	0	0	0	0	0	0	0
LOC103911037	0	3.59058	0	0	0	1.63348e-07	0	0	0	0	0	0	0	0	4.00677	0		0	0	0	0	0	0	7.25199	0	0	0	0	0	0	0	15.3081	0
LOC103911034	0	0	0	153.636	0	0	0	0	0	0	62.6453	0	0	0	0	0		0	0	65.7119	0	0	0	0	0	0	0	0	0	0	0	0	0
si:ch211-248k15.5	0	0	14.5548	27.1965	0	0	0	0	0	0	0	0	0	0	0	0		0	0	0	10.5864	0	0	0	0	0	0	0	0	0	0	0	0
LOC101886924	0	0	0	0	0	0	0	0	0	0	0	0	0	0	0	0		0	0	0	0	0	0	0	0	0	0	0	0	0	0	0	0
LOC103910957	0	0	0	0	0	0	0	0	0	0	0	0	0	0	0	0		0	0	0	0	0	0	0	0	0	0	0	0	0	0	0	0
LOC103910934	0	0	0	0	0	0	0	0	0	0	0	0	0	0	0	0		0	0	0	0	0	0	0	0	0	0	0	0	0	0	0	0
LOC103910921	0	0	0	0	0	0	0	0	0	0	0	0	0	0	0	0		0	0	0	0	0	0	0	0	0	0	0	0	0	0	0	0
LOC103910906	0	0	0	0	0	0	0	0	0	0	0	0	0	0	0	0		0	0	0	0	0	0	0	0	0	0	0	0	0	0	0	0
LOC103910894	0	0	0	0	0	0	0	0	0	0	0	0	0	0	0	0		0	0	0	0	0	0	0	0	0	0	0	0	0	0	0	0
LOC103910876	0	0	0	0	0	0	0	0	0	0	0	0	0	0	0	0		0	0	0	0	0	0	0	0	0	0	0	0	0	0	0	0
LOC103910858	0	0	0	0	0	0	0	0	0	0	0	0	0	0	0	0		0	0	0	0	0	0	0	0	0	0	0	0	0	0	0	0
LOC103910836	0	0	0	0	0	0	0	10.5685	0	0	0	0	0	0	0	0		0	0	0	0	0	0	0	0	0	0	0	0	0	0	0	0
LOC103910835	0	0	0	0	0	0	0	0	0	0	0	0	0	0	0	0		0	0	0	0	0	0	0	0	0	0	0	0	0	0	0	0
LOC103910827	0	0	0	0	0	0	0	0	0	0	0	0	0	0	0	0		0	0	0	0	0	0	0	0	0	0	0	0	0	0	0	0
LOC103910804	0	0	0	0	0	0	0	0	0	0	0	0	0	0	0	0		0	0	0	0	0	0	0	0	0	0	0	0	0	0	0	0
LOC103910797	0	0	0	0	0	0	0	0	0	0	0	0	0	0	0	0		0	0	0	0	0	0	0	0	0	0	0	0	0	0	0	0
LOC103910790	0	0	0	0	0	0	0	0	0	0	0	0	0	0	0	0		0	0	0	0	0	0	0	0	0	0	0	0	0	0	0	0
LOC103910768	0	0	0	0	0	0	0	0	0	0	0	0	1.71724	1.76831	0	0		0	0	0	0	0	0	0	0	0	0	0	0	0	0	0	0
LOC103910738	235.574	0	0	0	0	0	0	0	0	31.5188	0	0	0	0	0	0		0	0	0	0	58.4972	0	0	0	0	0	0	0	92.0536	112.27	0	0
LOC103910688	0	0	0	0	0	0	0	0	0	0	0	0	0	0	0	0		0	0	0	0	0	0	0	0	0	0	0	0	0	0	0	0
LOC103910685	0	0	0	0	0	0	0	0	0	0	0	0	0	0	0	0		0	0	0	0	0	0	0	0	0	0	0	0	0	0	0	0
LOC103910674	0	0	0	2.8413	0	0	0	0	0	0	0	0	0	0	0	0		0	0	0	0	0	0	0	0	0	0	0	0	0	0	0	0
LOC103910661	8.69079	0	0	13.6342	0	0	0	0	0	4.76225	1.55213	0	12.1976	5.67944	0	0		0	0	6.55702	0	0	0	0	0	0	4.67166	0	11.621	0	0	0	0
LOC103910644	0	0	0	0	0	0	0	19.8745	0	0	0	0	0	0	0	18.7081		0	0	0	0	0	0	0	0	0	0	0	0	0	0	0	0
LOC103910643	0	0	0	0	0	0	0	0	0	0	0	0	0	0	0	0		0	0	0	0	0	0	0	0	0	0	0	0	0	0	0	0
LOC103910620	0	0	0	0	0	0	0	0	0	0	0	0	0	0	0	0		0	0	0	0	0	0	0	0	0	0	0	0	0	0	0	0
LOC100536192	0	0	0	0	0	0	0	0	0	0	0	0	0	0	0	0		0	0	0	0	0	0	0	0	0	0	0	0	0	0	0	0
LOC103910611	0	0	0	0	7.14969	0	0	0	0	0	0	0	0	0	0	0		0	0	0	0	0	0	0	0	0	0	1.82263	18.4222	0	0	0	0
LOC103910600	0	0	0	0	0	0	0	0	0	0	0	0	0	0	0	0		0	0	3.93426	0	0	0	0	0	0	0	0	0	0	0	0	0
LOC101885251	0	0	0	0	0	0	0	0	0	0	0	0	0	0	0	0		0	0	0	0	0	0	0	0	0	0	0	0	0	0	0	0
LOC103910559	0	0	0	0	0	0	0	0	0	0	0	0	0	0	0	0		0	0	0	0	0	0	0	0	0	0	0	0	0	0	0	0
LOC103910556	0	0	0	0	0	0	0	0	0	1.47622	0	0	0	0	0	0		0	0	0	0	0	0	0	0	0.854256	0	0	0	0	0	0	0
LOC103910552	0	0	0	0	0	0	0	0	0	0	0	0	0	0	0	0		0	0	0	0	0	0	0	0	0	0	0	0	0	0	0	0
LOC103910526	0	0	0	0	0	0	0	0	0	10.2899	0	0	0	0	0	0		0	0	0	0	0	0	0	0	0	0	0	0	0	0	0	0
LOC103910515	0	0	0	0	0	0	0	1.3437	0	0	0	0	1.0379	2.31415	0	0		0	0	0	4.47178	0	0	0	0	0	0	0	0	0	0	0	0
LOC101883363	0	0	0	0	0	0	0	0	0	0	0	0	0	21.8806	0	0		0	0	0	0	0	0	0	0	0	0	0	0	0	0	0	0
LOC101886029	0	0	0	0	0	0	0	0	0	0	0	0	0	0	0	0		0	0	0	0	0	0	0	0	0	0	0	0	0	0	0	0
LOC103910496	0	0	0	0	0	0	0	0	0	0	0	0	0	0	0	0		0	0	0	0	0	0	0	0	0	0	0	0	0	0	0	0
LOC103910480	0	0	0	0	0	0	0	0	0	0	0	0	0	0	0	0		0	0	0	0	0	0	0	0	0	0	0	0	0	0	0	0
LOC108179037	0	0	0	0	0	0	0	0	0	0	19.3505	0	0	0	0	0		0	0	0	0	0	0	0	0	0	0	0	0	0	0	0	0
LOC103910436	0	0	0	0	0	0	0	0	0	0	0	0	0	0	0	0		0	0	0	0	0	0	0	0	0	0	0	0	0	0	0	0
LOC103910428	0	0	0	0	0	0	0	0	0	0	0	0	0	0	0	0		0	0	0	0	0	0	0	0	0	0	0	0	0	0	0	0
LOC103910419	0	0	0	0	0	0	0	0	0	0	0	0	0	0	0	0		0	0	0	0	0	0	0	0	0	0	0	0	0	0	0	0
LOC103910418	0	0	0	0	0	0	0	0	0	0	0	0	0	0	0	0		0	0	0	0	0	0	0	0.406007	0	0.711659	0	0	1.2182	0	0	0
LOC101883478	0	0	0	0	0	0	0	0	0	0	0	0	0	0	0	0		0	0	0	0	0	0	0	0	0	0	0	0	0	0	0	0
LOC103910363	0	7.54809	0	0	0	0	0	0	5.53217	3.90745	0	0	2.07377	0	0	5.83444		0	3.07401	0	0	12.4965	8.47842	0	0	2.14727	0.64403	6.36383	0	0	0	0	0
LOC100004591	0.376823	0	2.66046	0	1.29364	0	0	0	0	0	0.129322	0	2.05369	2.22004	0	0		0	0	0.0944986	0.129997	0	0	3.19711	0	0	1.60285	2.76481	0	0	0	0	0
LOC103910353	0	0	0	2.94464	0	0	0	0	0	0.402643	0	0	0.552775	0	0	0		0	0	0	0	0	0	0	0	0	0	0	0	0	0	0	0
LOC103910321	0	0	0	0	0	0	0	0	0	0	0	0	0	0	0	0		0	0	0	0	0	0	0	0	0	0	0	0	0	0	0	0
LOC103910318	0	0	0	0	0	0	0	0	0	0	0	0	0	0	0	0		0	0	0	0	0	0	0	0	0	0	0	0	0	0	0	0
LOC103910301	0	0	0	0	0	0	0	0	0	0	0	0	2.99727	0	0	4.03429		0	0	1.12496	0	0	0	0	0	0	0	0	0	0	0	0	0
LOC103910297	0	0	0	0	16.4555	18.8472	0	61.2407	0	0	0	0	0	0	0	0		0	0	0	0	0	0	0	0	0	0	0	0	0	0	13.1538	0
LOC101883104	0	0	0	0	0	0	0	0	0	0	0	0	0	0	0	0		0	0	0	0	0	0	0	0	0	0	0	0	0	0	0	0
LOC103910225	0	0	0	0	0	0	0	0	0	0	0	0	0	0	0	0		0	0	0	0	0	0	0	0	0	0	0	0	0	0	0	0
LOC103910218	0	0	0	0	0	0	0	0	0	0	0	0	0	0	0	0		0	0	0	0	0	0	0	0	0	0	0	0	0	0	0	0
LOC103910202	0	0	0	0	0	0	0	0	0	0	0	0	0	0	0	0		0	0	0	0	0	0	0	0	0	0	0	0	0	0	0	0
LOC103910193	0	0	0	0	0	0	0	0	0	0	0	0	0	0	0	0		0	0	0	0	0	0	0	0	0	0	0	0	0	0	0	0
LOC100535033	0	0	0	0	0	0	0	0	0	0	16.0742	0	0	0	0	0		0	0	0	0	0	0	0	0	0	0	0	0	0	0	0	0
LOC103910136	0	0	0	0	0	0	0	0	0	0	0	0	0	0	0	0		0	0	0	0	0	0	0	0	0	0	0	0	0	0	0	0
LOC103910129	0	0	0	0	0	0	0	0	0	0	0	0	0	0	0	0		0	0	0	0	0	0	0	0	0	0	0	0	0	0	0	0
LOC103910127	0	0	0	0	0	0	0	0	0	0	0	0	0	0	0	0		0	0	0	0	0	0	0	0	0	0	0	0	0	0	0	0
LOC103910102	0	0	0	0	0	0	0	0	0	0	0	0	0	0	0	0		0	0	0	0	0	0	0	0	0	0	0	0	0	0	0	0
LOC103910250	0	0	0	0	0	0	0	0	0	0	0	0.252167	0.19373	0.604055	0	0		0	0	0	0.324269	0	0	0	0	0	0.55208	0	0	0	0	0	0
LOC100003868	0	0	0	0	0	0	0	0	0	0	0	0	0	0	0	0		0	0	0	0	0	0	0	0	0	0	0	0	0.954987	0	0	0
LOC103910056	0	0	0.236732	0	0	0	0	0	0	0	0	0	0	0	0	0		0	0	0	7.07091	0	0	0	0	0	0	0	0	0	0	0.230186	0
LOC103910043	0	0	0	0	0	0	0	0	0	0	0	0	0	0	0	0		0	0	0	0	0	0	0	0	0	0	0	0	0	0	0	0
LOC103910038	0	0	0	0	0	0	0	0	0	0	0	0	0	0	0	0		0	0	0	0	0	0	0	0	0	0	0	0	0	0	0	0
LOC103909997	0	0	0	0	0	0	0	0	0	0	0	0	0	0	0	0		0	0	0	0	0	0	0	0	0	0	0	0	0	0	0	0
LOC103909989	0	0	0	0	0	0	0	0	0	0	0	0	0	0	0	0		0	0	0	0	0	0	0	0	0	0	0	0	0	0	0	0
LOC103909951	26.7126	3.8564	7.83145	0	0	3.88863	8.1439	0	27.4089	0	0	0	0.0190763	0	1.8329	0		0	0	0	2.34153e-06	12.6096	0	0	0	0	0	0	0	8.27822	14.141	0	34.2911
LOC103909944	0	0	0	0	0	0	0	0	0	0	0	0	0	0	0	0		0	0	0	0	0	0	0	0	0	0	0	0	0	0	0	0
LOC103909933	0	0	0	0	0	0	0	0	0	0	0	0	0	0	0	0		0	0	0	0	0.252729	0	0	0	0	0.128241	0	0	0	0	0	0
LOC103909905	0	0	0	0	0	0	0	0	0	0	0	0	0	0	0	0		0	0	0	0	0	0	0	0	0	0	0	0	0	0	0	0
si:ch211-87j1.7	0	0	0	0	0	0	0	0	0	0	0	0	0	0	0	0		0	0	0	0	0	0	0	5.24418	0	0	0	0	0	0	0	0
LOC103909861	0	0	0	0	0	0	0	0	0	0	0	0	0	0	0	0		0	0	0	0	0	0	0	0	0	0	0	0	0	0	0	0
LOC103909860	0	0	0	0	0	0	0	0	0	12.4479	0	0	0	0	0	0		0	0	0	0	0	0	0	0	0	0	0	0	0	0	0	0
LOC103909847	0	0	0	0	0	0	0	0	0	0	0	0	0	0	0	0		0	0	0	0	0	0	0	0	0	0	0	0	0	0	0	0
si:dkeyp-55h4.2	0	0	0	0	0	0	30.6312	32.6449	37.5767	22.2084	0	0	9.04457	20.2516	36.8384	0		0	0	12.5189	62.6563	11.5933	35.3872	0	41.1658	0	10.143	0.737503	0	0	0	0	0
LOC103909817	0	0	1.74898	12.0784	0	0	0	0	5.09111	0	0	0	0.482207	0	7.03015	0		0	0	8.76219	0	0	0	4.39973	0	4.96179	0	2.16536	0	0	0	0	0
LOC101885510	0	0	0	0	0	0	0	0	0	0	0	12.5243	0	0	0	0		0	0	0	0	2.86351	0	0	10.7846	0	0	0	0	0	0	0	0
LOC103909807	0	0	1.74064	0	0	0	0	0	0	0	2.71019	0	0	0	0	0		0	0	0	0	0	0	0	0	0	0	0	0	0	0	0	0
si:dkey-4m13.3	0	0	11.2938	0	0	0	1.14534	0	0	0	0	0	0	0	0	0		0	0	0	0	0	0	0	10.5523	0	0	0	0	0	0	0	0
LOC799574	0	0	0	0	0	0	0	0	0	0	0	0	0	0	0	0		0	0	0	0	0	0	0	0	0	0	0	0	0	0	0	0
LOC103909742	0	0	0	0	0	0	0	0	0	0	0	0	0	0	0	0		0	0	0	0	0	0	0	0	0	0	0	0	0	0	0	0
LOC103909705	0	0	0	0	0	0	0	0	0	0	0	5.40214	0	0	0	0		0	0	0	0	0	0	0	0	0	0	0	0	0	0	0	0
LOC103909704	0	0	0	0	0	0	0	0	0	0	0	0	0	0	0	0		0	0	0	0	0	0	0	0	0	0	0	0	0	0	0	0
LOC103909698	0	0	0	0	0	0	0	0	2.28749	0	0.430048	0	1.11875	2.10142	0	0		0	0	0	0.282006	0	0	0	1.01329	0	0	0	0	2.27918	0	0	0
si:dkey-246i21.1	0	0	0	0	0	0	0	0	0	0	0	0	0	0	0	0		0	0	0	0	0	0	0	0	0	0	0	0	0	0	0	0
LOC103909671	0	0	0	0	0	0	0	0	0	0	0	0	0	0	0	0		0	0	0	0	0	0	0	0	0	0	0	0	0	0	0	0
si:ch211-117l17.4	0	0	0	0	0	0	0	0	0	0	0	0	0	0	0	0		0	0	0	0	0	0	0	0	0	0	0	0	0	0	0	0
LOC103909586	2.29115	0	0	0	0	0	0	0	5.58593	0	0	0	0	0	0	0		0	0	0	0	0.38441	0	0	0	0	0	0	0	0	0	0	0
LOC103909573	0	0	0	0	0	0	0	0	0	0	0	0	0	0	0	0		0	0	0	0	0	0	0	0	0	0	0	0	0	0	0	0
LOC103909570	0	0	0	0	0	0	0	0	0	0	0	0	0	0	0	0		0	0	0	0	0	0	0	0	0	0	0.953097	0	0	0	0	0
LOC103909556	0	8.57412	0	0	0	0	0	0	0	0	0	0	0	0	0	0		0	0	0	0	0	0	0	0	0	0	0	0	0	0	0	0
LOC103909466	0	0	0	0	0	0	0	0	0	0	0	0	0	0	0	0		0	0	0	0	0	0	0	0	0	0	0	0	0	0	0	0
LOC103909465	0	0	0	0	0	0	0	0	0	0	0	0	0	0	0	0		0	0	0	0	0	0	0	0	0	0	0	0	0	0	0	0
LOC100149285	0	0	0	0	0	4.32592	0	0	7.30695	26.6402	0	0	0	0	0	0		0	0	0	5.95572	1.61103	0	0	0	0	0	0	0	0	0	0	0
LOC103909376	0	0	0	0	0	0	0	0	1.57851	0	0	0	0	0	1.44605	0		0	0	0	0	0	2.11959	0	0	0	0	0	0	0	0	0	0
LOC103909344	0	0	0	0	0	0	0	0	0	0	0	0	0	0	0	0		0	0	0	0	1.99293	0	0	0	0	0	0	0	0	0	0	0
LOC103909321	0	0	0	0	0	0	0	0	0	0	0	0	0.141582	0	0	0		0	0	0	0	0.265543	0	0	0	0	0	0	0.883787	0.639892	0	0	0
LOC103910334	0	0	0	0	0	0	0	0	0	0	0	0	0	0	0	0		0	0	0	0	0	0	0	0	0	0	0	0	0	0	0	0
LOC103909315	0	0	0	0	0	0	0	0	0	0	0	0	0	0.48328	0	0		0	0	0	0	0	0	0	0	0	0	0	0	0	0	0	0
LOC103909310	74.069	0	0	0	32.5967	0	0	0	0	0	0	14.3616	20.4115	17.8681	0	0		0	0	20.765	0	0	0	0	0	1.89145	0	16.8511	0	0	0	0	0
LOC103909304	0	0	0	0	0	0	0	0	0	206.664	0	0	0	0	0	0		0	0	0	0	0	0	0	0	27.2071	0	0	0	0	0	0	0
LOC103909283	0	0	0	0	0	0	0	0	0	0	0	0	0	0	0	0		0	0	0	0	0.694987	0	0	0	0	0	0	0	0	0	0	0
LOC103909264	0	0	0	0	0	0	0	0	0	0	0	0	0	0	0	0		0	0	0	0	0	0	0	0	0	0	0	0	0	0	0	0
LOC103909261	0	0	0	0	0	0	0	0	0	0	0	0	0.869632	2.66728	2.13132	0		0	0	0	0	0	0	0	5.02683	0	0	0	0	3.75772	0	0	21.7669
si:dkey-150k17.3	0	0	0	0	0	0	0	0	0	0	0	0	0	0	0	0		0	0	0	0	0	0	0	0	0	0	0	0	0	0	0	0
LOC103909239	0	0	0	0	0	0	0	0	0	0	0	0	0	0	0	0		0	0	0	0	0	0	0	0	0	0	0	0	0	0	0	0
LOC103909232	0	0	0	0	0	0	0	0	0	0	0	0	0	0	0	0		0	0	0	0	0	0	0	0	0	0	0	0	0	0	0	0
LOC103909220	0	0	0	0	0	0	0	0	25.2526	97.1385	0	16.1741	18.0189	0	0	25.5396		14.7805	0	0	0	10.778	55.4596	20.9289	0	0	0	0	0	0	0	0	73.7312
LOC103909195	0	0	0	0	0	0	0	0	0	0	0	0	0	0	0	0		0	0	0	0	0	0	0	0	0	0.763841	0	0	0	0	0	0
LOC103909193	0	0	0	0.828498	3.88931	3.23239	0	0	0	0.183363	16.3104	0	1.53061	1.59341	0	1.11083		0	7.75484	1.90757	0	0	0	0	0	0	4.80641	4.69195	1.59433	0	0	4.17781	0
LOC103909170	0	0	0	0	0	0	0	37.4236	0	0	0	0	4.11446	0	0	44.692		0	0	0	4.47928	0	0	0	0	0	0	0	0	0	0	0	0
si:dkey-242h9.4	0	0	0	0	0	0	0	0	0	0	19.3588	0	0	0	0	0		0	0	0	0	0	0	0	0	0	0	0	0	0	0	0	0
LOC103909115	323.44	188.144	211.724	140.383	90.3074	9.91351	175.527	487.417	518.515	99.8023	148.381	15.0122	206.086	246.231	263.459	96.9064		1.03407	0.375365	426.966	74.9899	46.2539	176.4	1.18078	282.154	0.349679	0.625522	0.77687	4.0667	171.479	18.1072	0	95.2205
LOC103909114	0	0	0	0	0	0	0	0	0	0	0	0	0	0	0	0		0	0	0	0	0	0	0	0	0	0	0	0	0	0	0	0
LOC101885016	0	0.615717	0	0	0	0	5.18009	0	0	0	0	0	3.58666	1.24242	0	0		0	0	7.06258	0	0	0	0	0	0	0	0	0	0	0	0	0
si:dkey-84k15.7	0	0	0	0	0	0	11.1107	0	0	0	0	0	0	0	0	0		0	0	0	0	0	0	0	0	0	0	0	0	0	0	0	0
LOC103909067	0	0	0	0	0	0	0	0	0	0	0	0	0	0	0	0		0	0	0	0	0	0	0	0	0	0	0	0	0	0	0	0
LOC103909058	0	0	0	0	0	0	0	0	0	0	0	0	0	0	0	0		0	0	0	0	0	0	0	0	0	0	0	0	0	0	0	0
LOC103909056	0	0	0	0	0	0	0	0	0	0	0	0	0.981928	0	0	0		0	0	0	0	0	0	0	0	0	0	0	0	0	0	0	0
LOC101882793	0	0	0	0	0	0	0	0	0	0	0	0	0	0	0	0		0	0	0	0	0	0	0	0	0	0	0	0	0	0	0	0
si:ch211-84m6.5	0	0	0	0	0	0	0	0	0	0	0	0	0	0	0	0		0	0	0	0	0	0	0	0	0	0	0	0	0	0	0	0
LOC103909017	0	0	0	0	0	0	0	0	0	0	0	0	0	0	0	0		0	0	0	0	0	0	0	0	0	0	0	0	0	0	0	0
LOC103908993	0	0	0	0	0	0	0	0	0	0	0.746462	0	0.125488	0	0	0		0	0	0	0	0	0	0	1.51416	0.134125	0	0	0	0	0	0	0
LOC103911824	1.89742	1.12988	0	0	0	0	0	0	0	0.797327	0	0	0	0.797963	0	0		0	0	0	0.856837	0	0	0	0	0	0	0	0	0	0	0	0
tmem176l.2	0	0	0	0	0	0	0	0	0	0	0	0	0	0	0	0		0	0	0	0	0	0	0	0	0	0	0	0	0	0	0	0
LOC101886041	54.0742	0	0	0	0	0	0	0	0	0	0	0	13.0906	0	0	0		0	0	0	0	0	0	0	0	0	4.64342	25.255	0	0	0	0	0
LOC103908968	0	0	0	0	0	0	0	0	0	1.86571	0	0	0	0	0	0		0	0	0	0	0	0	0	0	0	0	0	0	0	0	0	0
LOC103908932	0	0	0	0	0	0	0	0	0	6.58677	0	0	0	0	0	0		0	0	0	0	0	0	0	0	0	0	0	0	0	0	0	0
LOC103908927	0	0	0	0	0	0	0	0	0	0	0	0	0	0	0	0		0	0	0	0	0	0	0	0	0	0	0	0	0	0	0	0
LOC103908882	0	0	0	0	1.72858	10.4447	0	0	0	36.8747	0	0	0	0	2.60071	0		0	0	0	0	0	0	0	2.07945	4.42243	0	0	0	0	0	0	0
si:dkey-121n8.8	0	0	0	0	0	0	0	0	0	0	0	0	0.418355	1.57279	0	0		0	0	1.09903	0	0	0	0	0	0	0	0	0	0.303245	0	0	0
LOC103908867	0	0	3.98589	0	0	0	0	0	0	0	0	0	0	0	0	0		0	0	0	0	0	0	0	0	0	0	0	0	0	0	1.27455	0
LOC103908832	0	0	0	0	0	0	5.46639	0	0	0	0	0	0.24834	0	0	0		0	0	0	0	0	0	0	0	0	0	0	0	0	0	0	0
LOC103908826	0	0	0	0	0	0	0	0	0	0	0	0	0	0	0	0		0	0	0	0	0	0	0	0	0	0	0	0	0	0	0	0
LOC103908781	0	0	0	0	0	0	0	0	0	0	0	0	0	0	0	0		0	0	0	0	0	0	0	0	0	0	0	0	0	0	0	0
si:dkey-13a3.5	0	0	1.23239	0	0	0	0	0	0	0	0	0	3.31442	7.54027	0	0		0	0	0	0.553067	0	0	0	0	0	0	0	0	0	6.56726	0	0
si:ch211-59p23.1	0	0	0	0	0	0	0	0	0	0	0	0	0	0	0	0		0	0	0	0	0	0	0	0	0	0	0	0	0	0	0	0
LOC103908753	0	0	0	0	0	0	0	0	53.9125	0	0	0	0	0	0	0		0	0	0	0	0	0.00117987	6.92235	0	0	0	0	0	0	0	0	0
LOC103908748	0	0	0	0	0	0	0	0	0	0	0	0	0	0	0	0		0	0	0	0	0	0	0	0	0	0	0	0	0	0	0	8.7167
LOC101882313	0	6.64726	0	0	0	0	0	0	9.12765	0	0	0	0.752048	0	0	0		0	0	0	0	0	0	0	13.4121	0	0	0	0	0	3.90729	0	0
LOC101884619	0	0	0	0	0	0	0	0	0	0	0	0	4.11786	0	0	0		0	0	0	0	0	0	0	0	0	0	0	0	0	0	0	0
LOC101884209	0	0	0	0	0	0	0	0	0	0	0	0	0	0	0	0		0	0	0	0	0	0	0	0	0	0	0	0	0	0	0	0
LOC101886193	0	0	0	0	0	0	0	0	0	0	0	0	0	0	0	0		0	0	0	0	0	0	0	0	0	0	0	0	0	0	0	0
LOC101885535	0	0	0	0	0	0	0	0	0	0	0	0	0	0	0	0		0	0	2.41216	0	0	0	0	0	0	0	0	0	4.17392	1.6935	0	0
LOC101884443	0	0	0	0	0	0	0	0	0	0	0	0	0	0	0	0		0	0	0	0	0	0	0	0	0	0	0	0	0	0	0	0
LOC101884952	0	0	0	0	0	0	0	0	0	0	0	1.20164	0	0	0	0		0	0	0	0	0	0	0	0	0	0	0	0	0	0	0	0
LOC100333807	0	1.01334	0	0	9.02289	0	0	27.3119	0	0	0	0	2.30885	11.4433	0	0		0	0	0	17.6718	12.7122	2.87147	7.35009	0	0	0	0	0	0	12.4767	0	0
si:ch73-2d23.1	0	0.371397	0	0	0	0	0	0	0	0	0	0	0	0	0	0		0	0	0	0	0	0	0	0	0	0	0	0	0	0	0	0
LOC101883443	0	0	0	0	0	0	0	0	0	0	0	0	0	0	0	0		0	0	0	0	0	0	0	0	0	0	0	0	0	0	0	0
LOC101885262	10.3685	0	12.6194	0	0	0	10.9861	6.6665	0	0	1.23391	0	9.2794	1.51191	0	0		0	1.64691	0	0	4.47389	9.09637	0	0	0	0	0.568149	0	6.4788	5.26566	0	12.6029
LOC101883361	0	0	6.12639	21.1074	0	0	0	15.3504	6.71505	0	0	0	3.22323	0	0	0		0	0	0	4.17584	0	0	0	9.76481	0	0	0.962961	0	0	0	1.17145	0
LOC101882623	1.12051	0	0	0	0	0	0	0	0	0	0	0	0.438234	0	0	0		0	0	0	0	0	0	0	0	0	0	0.712981	0	0	0	0	0
LOC101886214	0	7.56365	0	0	0	0	0	0	1.32349	0	0	0	0	0	0	0		0	0	4.5562	0	0	0	0	0	0	0	0	5.95046	0	0	0	0
LOC101884451	0.592454	5.61811	11.5526	2.75838	0	0	6.5072	5.02294	0.432722	5.80297	0.406661	3.319	0.951658	0.496261	0.264369	0		0	0	0.396212	2.13059	0.498849	2.36103	0	5.76635	0.226989	0	0.193406	0	0.720947	0.29694	0.387533	0
LOC101882378	0	0	0	1.98811	0	0	0	0	1.67108	0	36.9249	0	15.1444	2.8829	6.911	2.66421		0	0	1.14943	0.515991	0	0	0	0	0	0	0.363083	0	0	0	0	0
LOC101882800	0	0	0	0	0	0	0	0	0	0	0	0	0	0	0	0		0	0	0	0	0	0	0	0	0	0	0	0	0	0	0	0
LOC101884216	26.2974	109.268	0	0	0	0	0	0	0	57.8105	73.158	0	1.49469	0	3.61319	0		2.29651	4.78622	185.669	0	15.4356	0	87.045	0	0	43.2914	42.9688	0	12.4732	22.1855	0	0
LOC101884122	0	0	0.00153454	0	0	0	0	0	0	0	0	0	0	0	0	0		0	0	0	0	0.000757774	0	0	0	0	0	0	0.021979	0	0	0	0
LOC101884153	0	0.887061	0	2.58405	0	0	0	0	0	0	0	0	0	0	0	3.46198		0	0	0	0	0	2.51963	0	0	0	0	0	0	0	0	0	0
LOC101885297	0	0	0	0	0	0	0	0	0	0	0	0	0	0	0	0		0	0	0	0	0	0	0	0	0	0	0	0	0	0	0	0
LOC101886023	0	0	0	0	0	0	0	0	0	0	0	0	0	0	0	0		0	0	0	0	0	0	0	0	0	0	0	0	0	0	0	0
LOC101885140	3.66889	1.03517	6.71759	0	0	2.24661	7.671	6.20007	1.33528	1.93977	5.74487	2.44214	6.69885	8.08513	10.8354	3.8844		0	0	13.4576	0	5.36376	2.82608	0	0	2.38262	1.31953	0	0	4.02582	2.45647	6.41744	0
LOC101885653	0	0	0	0	0	0	0	0	0	0	0	0	0	0	0	0		0	0	0	0	0	0	0	0	0	0	0	0	0	0	0	0
si:ch73-359m17.6	0	0	0	0	0	0	5.17277	0	4.32018	0	2.53826	0	0	0	4.46123	0		0	0	4.45426	0	0	0	0	5.97603	0	0	0	0	0	0	0	0
LOC101882396	0	0	0	0	0	0	0	0	0	0	0	0	0	0	2.20112	0		0	0	0	0	0	0	0	0	0	0	0	0	0	0	0	0
LOC100537702	0	0	0	0	0	0	0	0	0	0	0	0	0	0	0	0		0	0	0	0	0	0	0	0	0	0	0	0	0	0	0	0
LOC101882831	0	0	1.20701	2.24726	0	0	5.24707	0	0	0.961462	0	1.68216	0	0	0	0		0.524009	0	0	0	0	2.03514	0	0	0.393803	0.306663	0	0	0	0	0	0
LOC101884267	0	0	0	0	0	0	0	0	0	0	120.816	0	27.4054	61.5757	0	1.8413		0	0	0	78.1297	6.67594	25.4927	0	58.6546	0	0	0	0	59.2612	10.5758	0	22.4412
LOC101885947	0	0	0	0	3.18811	0	0	0	0	4.72417	0	0	0	0	0	0		0	0	0	0	0	0	0	0	0	0	0	0	0	0	0	0
LOC101883921	0	54.5273	5.67926	0	0	0	0	0	0	0	46.5216	0	0	0	3.89184	0		0	0	0	0	0	0	0	0	0	0	1.77461	0	0	0	0	0
LOC101882263	0	0	0	0	0	0	0	0	0	0	0	0	0.078476	0	0	0		0	0	0	0	0	0	0	0	0	0	0	0	0	0	0	0
LOC101885826	0	0	0	0	0	0	0	0	0	0	0	0	0	0	0	0		0	0	0	0	0	0	0	0	0	0	0	0	0	0	0	0
LOC101886724	0	0	0	0	0	0	0	0	0	0	0	0	0	0	0	0		0.974569	2.15603	0.350911	0	0	0	0	0	0	0	4.12764	0	0	0	0	0
LOC100536415	0	0	0	0	0	0	0	0	0	0	0	0	0	0	0	0		0	0	0	0	0	0	0	0	0	0	0	0	0	0	0	0
LOC101882260	2.97642	19.5088	3.27826	0	3.54901	3.63354	0	22.6518	4.45864	0	3.73526	2.87799	2.68348	3.04711	14.9006	0		0	2.4956	20.744	23.3669	0	0	0	11.7285	0	0	0	0	0	0	0	0
LOC101886347	0	0	0	0	0.719054	0	0	0	0	7.48088	0	0	0	0	0	0		0	0	0	0	0	0	0	0	0	0	3.25639	0	0.722882	0	0	0
LOC101886132	0	0	0	0	0	27.442	0	0	0	0	0	0	0	0	0	0		0	0	0	0	10.7137	0	0	0	0	0	0	0	0	0	0	0
LOC101883543	0	0	0	0	0	0	0	0	0	0	0	0	0	0	0	0		0	0	0	0	0	0	0	0	0	0	0	0	0	0	0	0
LOC101884377	0	0	0	0	0	0	0	0	0	0	0	0	4.19892	0	0	0		0	0	0	0	0	0	0	0	0	0	0	0	7.19708	0	0	0
LOC101884353	0	0	0	0	0	0	0	0	0	0	0	0	0	0	0	0		0	0	0	0	0	0	0	0	0	0	0	0	0	0	0	0
LOC101882525	0	0	0	0	0	0	0	0	0	0	0	0	0	0	0	0		0	0	0	0	0	0	0	0	0	0	0	0	0	0	0	0
LOC101886597	0	0	0	0	0	0	0	0	0	4.75759	0	0	0	0	0	0		0	0	0	0	0	0	0	0	0	0	0	0	0	0	0	0
LOC101886946	0	0	0	0	0	0	0	0	0	0	0	0	0.196042	0	0	0		0	0	0.731496	0	0	0	0	0	0	0	0	0	0	0	0	0
LOC101886451	0	0	0	0	0	0	0	0	0	0	0	0	0	0	0	0		0	0	0	0	0	0	0	0	0	0	0	0	0	0	0	0
LOC101887159	0	0	16.6717	31.9894	21.8793	5.55844	58.0913	20.6029	0	0	0	0.488424	18.8774	1.75063	0	3.24228		0	0	0	25.3291	0	0	0	0	0	0	0	0	0	0	0	0
LOC101883688	0	0	0	0	0	0	0	0	0	0	0	0	0	0	0	0		0	0	0	0	0	0	0	0	0	0	0	0	0	0	0	0
LOC101882658	0	0	0	0	0	0	0	0	0	0	0	0	0	0	0	0		0	0	0	0	0	0	0	0	0	0	0	0	0	0	0	0
si:ch73-272h24.1	0	0	0	0	0	0	0	0	0	1.90365	0	0	0	0	0	0		0	0	0	0	0	0	0	0	0	0	0	0	0	0	0	0
LOC101882952	0	0	0	0	0	0	0	0	0	11.9263	0	0	0	0	0	0		0	0	0	0	0	0	0	0	0	0	0	0	0	0	0	0
si:dkey-242k1.4	0	0	0	0	0	0	0	0	0	0	0	0	0	0	0.813708	0		0	0	0	0	0	0	0	0	4.42234	0	0	0	0	0	0	0
LOC103909683	0	0	0	0	0	0	0	0	0	0	0	0	0	0	0	0		0	0	0	0	0	0	0	0	0	0	0	0	0	0	0	0
LOC101885047	0	0	0	0	0	0	0	0	0	0	0	0	0	0	0	0		0	0	0	0	0	0	0	0	0	0	0	0	0	0	0	0
si:dkey-187j14.1	0	0	0	0	0	0	0	0	0	0	0	0	0	0	0	0		0	0	0	0	0	0	0	0	0	0	0	0	0	0	0	0
LOC101882344	0	0	0	0	0	0	0	0	0	0	0	0	0	0	0	0		0	0	0	0	0	0	0	0	0	0	0	0	0	0	0	0
LOC101886295	0	0	0	0	0	0	0	0	0	0	0	0	0	0	0	0		0	0	0	0	0	0	0	0	0	0	0	0	0	0	0	0
LOC101883820	0	0	0	0	0	0	0	0	0	0	0	0	0	0	0	0		0	0	0	0	0	0	0	0	0	0	0	0	0	0	0	0
LOC101886485	0	0	0	0	0	4.61534	0	0	0	37.0847	0	0	2.46165	15.958	0	0		0	4.25478	4.00543	0	0	0	15.9022	0	0	24.7263	0	1.89372	0	0	2.20253	0
LOC101885576	4.51324	0	0	0	0	0	0	0	0	0	0	0	0	0	0	0		0	0	0	0	2.21813	0	4.28576	0	1.27784	0	0	0	0	0	0	0
LOC101885459	0	0	0	0	0	0	0	0	0	0	0	0	0	0	0	0		0	0	0	0	0	0	0	0	0	0	0	0	0	0	0	0
LOC101883873	0	0	0	0	0	0	0	0	0	0	0	0	0	0	0	0		0	0	0	0	0	0	0	0	0	0	0	0	0	0	0	0
LOC101886337	0	0	0	0	0	0	0	0	6.89688	25.5899	0	0	3.46775	0	0	0		0	0	0	0	0	0	0	0	0	0	0	0	0	0	0	0
LOC101884979	0	0	0	0	0	0	0	0	0	0	0	0	0	0	0	0		0	0	0	0	0	0	0	0	0	0	0	0	0	0	0	0
LOC101885147	0	0	0	0	0	0	2.0839	0	0	15.695	0	8.3659	0.652534	0	6.43058	0		0	0	0	0	1.18264	4.01126	0	3.81798	0	0	0	0	0	0	0	0
LOC101886032	0	0.582979	0.218742	0	0	0	0	0	0	0	0	0	0	0	0	0		0	0	0	0	1.48205	0	0	0	0	0.334806	0	0	0	0	0	0
si:ch211-262n1.5	0	0	0	0	0	0	0	0	0	0	0	0	0	0	0	0		0	0	0	0	0	0	0	0	0	0	0	0	0	0	0	0
LOC101884046	0	0	0	0	0	0	0	7.0347	0	0	0	0	11.4334	3.96617	0	0		0	0	0	0	0	0	0	0	0	0	0	0	0	0	0	0
LOC101882149	0	0	0	0	0	0	0	0.936165	0.28153	0	0	0	0.573155	0	0	0		0	1.30629	0.966973	0	0	0	0	0	0.110635	0.295663	0.122835	0	0.468374	0.577803	0	0
LOC101884274	0	0.35117	0	0	0	0	0	0	0	0	0	0.207483	0	0	0	0		0	0	0	0	0	0	0	0	0	0	0	0	0	0	0	0
si:dkey-59l11.7	0	0	0	0	0	0	0	0	0	0	0	0	0	0	0	0		0	0	0	0	0	0	0	0	0	0	0	0	0	0	0	0
LOC100538118	0	0	0	0	0	0	0	0	0	0	0	0	1.88404	5.87771	0	0		0	0	0	0	0	0	0	0	0	0	0	0	0	0.951097	0	0
LOC101884731	0	0.232125	0	0	0	0	0	0.476733	0	0	0.268053	0	0.105103	0	0.261765	1.82213		0	0	0	0	0	0	0	0	0	0	0	0	0	0	0	0
LOC101884572	0	0	0	0	0	0	0	0	0	0	0	0	0	0	0	0		0	0	0	0	0	0	0	0	0	0	0	0	0	0	0	0
LOC101884529	0	15.7772	0	0	0	0	0	0	0	0.672285	0	0	0	0	0	0		0	0	0	0	0	0	0	0	0	0	0	0	0	0	0	0
si:ch211-256e16.5	0	0	0	13.6343	0	0	0	0	0	1.4802	0	0	0	10.9029	0.618614	0		0	4.22945	0	0	0	0	0	0	0	0	0	0	0	0	0	0
LOC101885143	0	0	0	0	0	0	0	0	0	0	0	0	0	0	0	0		0	0	0	0	0	0	0	0	0	0	0	0	0	0	0	0
LOC101886369	0	1.48948	0	0	0	0	0	0	0	0	0	0	0.711729	0.989692	0	0		0	0	0	0	0	0	0	0	1.91216	0	0	0	0	0	0	0
LOC101885587	0	5.50085	0	0	0	0	0	29.2435	0	0	0	0	0	0	0	0		0	0	11.7471	0	0	0	0	0	0	0	0	0	0	0	0	0
LOC101883903	0	0	0	0	0	0	0	0	0	0	0	0	0	0	0	0		0	0	0	0	0	0	0	0	0	0	0	0	0	0	0	0
LOC101885256	0	0	0	0	0	0	0	0	0	0	0	0	0	0	0	0		0	0	0	0	0	0	0	0	0	0	0	0	0	0	0	0
si:dkey-9c18.3	0	1.13811	0	0	0	0	0	0	0	29.5054	15.7263	0	0	0	0	0		0	0	0	0	0.949357	0	0	3.06114	0	0	0	3.13967	0	0	0	0
LOC101883238	0	0	0	0	0	0	0	0	0	0	0	0	0	0	0	0		0	0	0	0	0	0	0	0	0	0	0	0	0	0	0	0
LOC101886306	0	0	0	0	0	0	0	0	0	0	0	0	0	0	0	0		0	0	0	0	0	0	0	0	0	0	0	0	0	0	0	0
LOC101885853	0	0	0	0	0	0	0	0	0	0	0	0	0	0	0	0		0	0	0	0.673975	0	0	0	0	0	0	0	0	0	0	0	0
LOC101886390	0.335543	0	0	0	0	0	0.291151	0	0	0.133928	0.229517	0	0	0	1.33709	0		0	0.512822	0	0	0	0	0	0	0	0	0	0	0	0	0	0
LOC101883318	15.3951	9.50746	38.5947	26.4062	0	9.88257	176.897	0	68.4324	0	32.2385	0	16.3807	13.2935	0	0		0	0	3.96558	176.522	0	25.3599	0	0	0	7.92838	0	0	72.1553	0	0	102.251
si:dkey-117j14.8	0	0	0	0	0	0	0	0	0	0	0	0	0	0	0	0.97542		0	0	0	0	0	0	0.202547	0	0	0	0	0	0	0	0	0
si:ch211-209j10.6	0	46.9088	0.945294	3.23181	2.03874	0	0	0	0	2.10482	0	0	0.485838	0.742713	0	0		4.03837	1.30497	1.80886	0	0	3.11032	0	0	0.782236	0	0	0	1.03085	1.81073	0	0
LOC101885965	0	0	0	0	0	0	0	0	0	0	0	0	0	0	0	0		0	0	0	0	0	0	0	0	0	0	0	0	0	0	0	0
LOC101886797	0	0	0	0	0	0	0	2.28617	0	0	0	0	0	0	0	0		0	0	2.32248	0	0	0	0	0	0	1.41462	0	0	0	0	0	0
LOC101882732	0	0.912229	0	0	0	0	0	0	0	1.72088	0	0	0	0	0	0		0	0	0	0	0	0	0	0	0	0	2.03178	0	1.39292	2.59234	1.00065	3.65684
LOC101883897	0	0	0	0	0	0	0	0	0	0	0	0	0	0	0	0		0	0	0	0	0	0	0	0	0	0	0	0	0	0	0	0
LOC100537764	0	0	0	0	0	0	0	0	0	0	0	0	0.480301	0	0	0		0	0	0	0	0	0	0	0	0	0	0	0	0	0	0	0
LOC101885710	0	0	0	0	0	0	0	0	0	0	0	0	0	0	0	0		0	0	0	0	0	0	0	0	0	0	0	0	0	0	0	0
LOC101886911	0	0	0	0	0	0	0	0	0	0	0	0	0	0	0	0		0	0	0	0	0	0	0	0	0	0	0	0	0	0	0	0
LOC100332811	0	0	0	0	0	0	0	0	0	0	0	0	0	0	0	0		0	0	0	0	0	0	0	0	0	0	0	0	0	0	0	0
LOC101882301	3.10442	3.68962	5.00841	0	0	0	0	2.27187	8.17131	2.63886	0	4.13568	3.00736	0	2.08275	11.6143		1.35879	0	0	5.31659	1.25123	1.0582	2.40931	3.01647	1.95961	0	1.97819	0	4.52328	0.928142	0	0
LOC101884581	0	0	0	0	0	0	0	0	0	0	0	16.6587	4.16588	10.0283	0	0		0	0	0	0	0	0	0	0	0	0	0	0	0	0	0	0
LOC101886495	0	0	0	0	0	3.19512	0	0	0	0	0	0	0	0	0	0		0	0	0	0	0	0	0	0	0	8.10465	9.07035	0	0	0	0	0
si:ch211-196f5.9	0	0	0	0	0	0	0	0	0	0	0	0	0	0	0	0		0	0	7.08115	0	0	0	0	0	0	0	0	0	0	0	0	0
LOC101885253	0	0	0	0	0	0	0	0	0	0	0	0	0	0	0	0		0	0	0	0	0	0	0	0	0	0	0	0	0	0	0	0
LOC101884354	0	0	0	0	0	0	0	0	0	0	0	0	0	0	0	0		0	0	0	0	0	0	0	0	0	0	0	0	0	0	0	0
si:ch73-18b11.2	0	0	0	0	0	0	0	0	0	0	0	0	0.510702	0	0	0		0	0	0	0	0	0	0	0	0	0	0	0	0	0	0	0
LOC101887163	0	0	0	0	0	0	0	0	0	0	0	0	0	0	0	0		0	0	0	0	0	0	0	0	0	0	0	0	0	0	0	0
LOC101882853	0	0	0	0	0	0	0	0	0	0	0	0	0	0	0	0		0	0	0	0	0	0	0	0	0	0	0	0	0	0	0	0
LOC101883643	0	0	0	0	0	0	0	0	0	0	0	0	0	0	0	0		0	0	0	0	0	0	0	0	0	0	0	0	0	0	0	0
LOC101885092	0	0	0	2.66518	0.693427	0	0	0.631246	0.371551	9.2544	0	0	0	0	0	0		0	3.297	0.312213	0	0	0	1.97373	0	1.02133	0.13005	1.71399	2.55909	0.617557	2.28311	2.4835	0
LOC101886923	0	0	0	0	0	0	0	0	0	0	0	0	0	0	0	0		0	0	0	0	0	0	0	0	0	0	0	0	0	0	0	0
LOC101886703	0	0	0	0	4.28739	1.07304	0	0	0	1.52773	0	0	0.455202	0	0	0		5.73888	4.20846	0	0	1.30662	0	1.14888	0	8.20497	0	0	0	0	0	0	0
LOC101884521	0	0	0	0	0	0	0	0	0	15.0201	0	0	0	0	0	0		0	0	0	0	0	0	0	0	0	0	0	0	0	0	0	0
LOC101886860	0	0	0	0	6.74605	2.27522	0	2.094	0	0	0	0	0	0	9.11404	0		0	0	0	0	5.91341	20.0359	0.814065	0	0	0.865279	0	0	0	0	0	0
LOC101886722	0	0	0	0	0	0	0	0	0	0	0	0	0	0	0	0		6.67655	0	0	0	0.0167155	0	0	0	1.1041	0	0	0	0	0	0	0
LOC100331968	0	0.447471	0.76055	0	0	0	0	0	0	0	0	0	0	0	0	0		0	0	0	0	0	0	0	0	7.1468	0	1.20224	0	0	0	0	0
LOC101883807	0	0	0	0	0	1.58098	0	0	0	0	0	0	0	0	0	0		0	0	4.89879	0	0	0	0	0	0	0	0	0	1.41426	0	0	0
LOC101882254	0	0	0	0	0	0	0	0	0	0	0	0	0	0	0	0		0	0	16.6856	0	0	0	4.61968	0	0	0	0	0	0	0	0	0
LOC101885943	0	0	0	0	0	0	0	0	0	0	0	0	0	0	0	0		0	0.574348	0	0	0	0	0	3.01747	0	0	0	0	0	0	0	0
LOC101882543	0	0	0	0	0	0	0	0	0	0	0	0	0	0	0	0		0	0	0	0	0	0	0	0	0	0	0	0	0	0	0	0
LOC101886145	0	0	0	0	0	0	0	0	0	0	0	0	0	0	0	0		0	0	0	0	0	0	0	0	0	0	0	0	0	0	0	0
LOC100535321	0	0	0	0	0	0	0	0	0	0	0	0	0	0	0	0		0	0	0	0	0	0	0	0	0	0	0	0	0	0	0	0
si:ch211-150g5.4	0	0	0	0	0	0	0	0	0	0	0	0	0	0	0	0		0	0	0	0	0	0	0	0	0	0	0	0	0	0	0	0
LOC101884227	0	17.7702	0	0	0	0	0	0	0	0	0	0	0	48.5768	0	0		0	0	0	0	0	0	0	0	0	0	0	0	0	0	0	0
LOC101884185	0	12.7724	5.3837	0	15.5146	10.7268	0	0	0	0	0	4.65176	0	0	0	0		0	0	0	0	0	85.1389	0	0	0	0	0	0	0	0	0	0
LOC101882171	0	0	0	0	0	0	0	0	0	0	0	0	0	0	0	0		0	0	0	0	0	0	0	0	0	0	0	0	0	0	0	0
LOC101882097	0	0	0	0	0	0	0	0	0	0	0	0	0	0	0	0		0	0	0	0	0	0	15.9556	0	0	0	0	0	0	0	0	0
LOC101885553	0	0	0	0	0	0	0	0	0	0	0	0	0.392394	0	0	0		0	0	0	0	0	0	0	20.9737	0	0	0	0	0	0	0	0
LOC101882590	0	0	0	0	0	0	0	0	0	0	0	0	0	0	0	0		0	0	0	0	3.26176	11.0766	0	0	0	0	0	0	0	0	0	0
LOC101884841	0	0	0	0	0	0	0	0	0	0.837271	0	0	2.20099	0.889433	0	0		0	0	0	0	0	0	0	0	0	0	0	0	0	0	0	0
LOC101885976	0	0	0	0	0	0	0	0	0	0	0	0	0	0	0	0		0	0	0	0	0	0	0	0	0	0	0	0	0	0	0	0
LOC101886518	0	0	0	0	0	0	0	0	1.00141	0.294776	0	0.143348	0	0	0	0		0	0.210834	0.113828	0	0	0	0	0	0	0	0	0	0	0	0	0
LOC101885636	0	0	0	0	0	0	3.35697	0	0	0	0	0	0	0	0	0		0	0	0	1.35303	0	0	0	0	0	0	0	0	0	0	0	0
LOC101884019	0	0	0	0	0	0	27.6006	0	0	0	0	0	0	5.35678	0	0		0	0	0	0	0	0	0	0	0	0	0	0	0	0	0	0
si:dkey-287g12.6	1.60303	0	0	0	0	15.1319	0	0	0	0	3.31438	0	5.23825	2.70602	0	0		0.701338	0	0	0	10.4324	32.6245	0.773264	0	0.458372	0	7.6384	5.31541	0	0	0	0
LOC101883797	0	0	0	0	0.572796	2.28189	2.86407	0	0	0	3.71868	0	2.01774	0	11.4915	0		0	0	0.177763	0	0	0	3.92433	11.0602	0	2.01771	0	5.10783	5.86187	0	0.000122695	0
LOC798783	0	0	0	0	0	0	0	0	0	0	0	0	0	0	2.73863	0		0	0	0	1.10394	0	0	0	0	0	0	0	0	0	0	0	0
si:ch73-112j3.1	0	0	0.481684	0	0	0	0	0	0	0	0.328148	0	8.46865	16.8304	0	4.46966		0	0	0	0	0	0	0	0	0	0	0	0	0	0	0	3.41255
LOC101886624	0	0	0	0	0	0	0	0	0	0	0	0	0	0	0	0		0	0	0	0	0	0	0	0	0	0	0	0	0	0	0	0
LOC797168	0	0	0	0	0	0	0	0	0	0	0	0	0	0	0	0		0	0	0	0	0	0	0	0	0	0	0	0	0	0	0	0
LOC100536039	0	0	25.2516	68.2948	18.4071	0	15.766	0	23.762	0	37.2715	16.4858	77.0041	18.3489	48.8751	0		0	1.09397	253.44	0	10.637	42.1595	0	0	0	0	0	11.6394	0	0	0	0
LOC100537077	0	57.8486	0	116.011	45.3791	31.0393	109.863	65.9024	49.1779	24.9314	32.1869	0	70.805	46.963	45.4255	121.502		2.54376	0	194.68	9.30272	8.66401	0	9.75127	79.3505	65.4172	0	0	28.5237	41.8834	16.8649	19.2908	182.176
LOC100537265	0.963573	0	0	0	0	0	0	0	0	0	0	0	0	0	1.29536	0		0	0	0	0	0	0	0	0	0	0	0	0	0	0	0	0
si:dkey-88l16.5	0	0	0	0	0	0	0	0	0	0	0	0	0	0	0	0		0	0	0	0	0	0	0	0	0	0	0	0	0	0	0	0
si:dkey-234h16.7	0	0	1.75089	3.0273	0	0	0	0	1.27058	0	0	0.304651	9.6093	32.1223	4.66697	12.173		0	0	0	0	1.31034	0	14.7216	1.40489	0	0	0	5.80571	3.15903	10.3495	0	0
si:rp71-1d10.6	0	0	0	0	0	0	0	0	0	6.22758	0	0	0	0	0	0		0	0	0	0	0	0	3.75727	0	0	0	0	0	0	0	0	0
LOC110440205	0	0	0	0	0	0	0	0	0	0	0	0	0	0	0	0		0	0	0	0	0	0	0	0	0	0	0	0	0	0	0	0
LOC101882685	0	0	0	0	0	0	0	0	0	0	0	0	0	0	0	0		0	0	0	0	0	0	0	0	0	0	0	0	0	0	0	0
LOC100535657	0	0	0	0	2.03314	0	0	0	0	1.76959	0	1.6044	0.413897	1.28359	0	0		0	0.934296	3.06909	0	0	0	2.20275	0	0	3.11818	0	2.52469	3.67733	0	0	0
LOC110440203	0	0	0	0	0	0	0	0	0	0	0	0	0	0	0	0		1.68763	0	0	0	0	0	0	0	0	0	0	4.21989	0	0	0	0
LOC110440198	0	0	0	0	0	0	0	0	0	1.33601	2.31656	0	0	0	0	0		0	0	0	0	0	0	0	0	0	0	0	0	0	0	0	0
LOC101884375	0	0	0	0	0	0	0	0	0	0	0	0	0	0	0	0		0	0	0	0	0	0	0	0	0	0	0	0	0	0	0	0
LOC110440197	2.64015	0	0	4.60197	0	0	0	0	0	21.7844	0	0	2.13806	0	1.77379	0		0	0	29.6591	0	7.08207	10.4859	0	0	0.252279	0	0	0	0	0	0	0
and4	0	0	0	0	0	0	0	0	0	0	0	0	0	0	0	0		0	0	0	0	0	0	0	0	0	0	0	0	0	0	0	0
LOC108192020	0	0	0	0	0	0	0	0	0	0	0	0	0	0	0	0		0	0	0	0	0	0	0	0	0	0	0	0	0	0	0	0
LOC110440194	0	0	0	0	0	0	0	0	0	0	0	0	0	0	0	0		0	0	3.54372	0	0	0	0	0	0	0	0	1.18055	0	1.0527	0	0
LOC101883314	0	0	0	0	0	0	0	0	0	0	0	0	0	0	0	0		0	0	0	0	0	0	0	0	0	0	0	0	0	0	0	0
LOC103912033	0	0	0	0	0	0	0.0107552	1.20917	0	3.43146	8.13568	0	1.06533	0	0	2.30136		0	0	0	7.21239	0	1.67638	0	11.1542	0	0	0	0	0	0	0	7.00178
LOC101882784	0	0	0	0	0	0	0	0	0	0	0	0	0	0	0	0		4.90952	0	0	0	0	0	0	0	0	0	0	0	0	0	0	0
rims1a	0	0	0	0	0	0	0	0	0	0	0	0	0	0	0	0		0	0	0	0	0	0	0	0	0	0	0	0	0	0	0	0
LOC103912005	0	0	0	0	0	0	0	1.8349	0	0	1.38081	0	0.675059	0	0	0		0	0.928859	0.504675	0	0	0	0	0	0	0	0	0	0	0	0	0
LOC110440181	0	0	0	0	0	0	0	0	0	0	0	0.116756	0	0	0	0		0	0	0	0	0	0	0.161944	0	0	0	0	0	0	0	0	0
LOC110440179	0	0	0	0	0	0	3.13888	0	0	0	0	0	7.81423	0	0	0		0	0	0	0	0	0	0	0	0	0	0	0	0	0	0	0
LOC110440178	0	0	0	0	0	0	0	0	0	0	0	0	0	0	0	0		0	0	0	0	0	0	0	0	0	0	0	0	0	0	0	0
LOC110440172	0	0	0	0	0	0	0	0	0	0	0	0	0	0	0	0		0	0	4.78057	0	0	0	0	0	0	0	0	0	0	0	0	0
LOC110440171	1.06156	19.3132	0.356861	0.617578	0	0	2.11711	4.29687	4.13682	0.956041	3.15901	0.887065	0.744744	0.593311	0	2.48434		0	0	0.1776	2.86592	0	0	0.785482	1.72097	0.203249	0.0214482	0	0	0	0	0	0
LOC110437734	0	0	0	0	0	0	0	0	0	0	0	0	0	0	0	0		0	0	0	0	0	0	0	0	0	0.380352	0	0	0	0	0	0
LOC101882309	0	0	0	0	0	0	0	0	0	0	0	0	0	0	0	0		0	0	0	0	0	0	0	0	0	0	0	0	0	0	0	0
LOC110440153	0	0	0	0	0	0	0	0	0	0	0	0	0	0	0	0		0	0	0	0	0	0	0	0	0	0	0	0	0	0	0	0
LOC110440150	0	0	0	0	0	0	0	0	1.62658	0.430095	0	0	0	0	0	5.18741		0	0	0	0	0	0	0	0	0	0	0	0	0	0	0	0
LOC103911943	0	1.89549	0	0	0	0	0	0	0	5.33505	0	0	0	0	0	0		0	0	0	0	0	0	0	0	0	0.542953	0	0	0	0	0	0
LOC103911938	0	0	0	0	0	0	0	0	0	0	0	0	0	0	0.899131	0		0	0	0	0	0	0	0	0	0	0	0	0	0	0	0	0
LOC110440146	0	14.4142	0	0	0	0	0	0	0	0	0	0	0	0	0	0		0	0.731915	0	0	0	0	1.14806	0	0	0	0	0	0	0	0	0
LOC110440144	4.43676	0	0	7.66517	0	0	0	0	0	0	0	0	6.24819	3.79882	0	0		0	0	0	0	4.00091	0	0	0	0	0	0	0	5.28342	0	0	0
LOC100535964	0	0	0	0	0	0	0	0	0	0	0	0	0	0	0	0		0	0	3.88818	0	0	0	0	0	0	0	0	0	0	0	0	0
LOC110440141	0	0	0	0	0	0	0	0	0	0	0	0	0	0	0	0		0	0	0	0	0	0	0	0	0	0	0	0	0	0	0	0
LOC101884387	0	0	0	0	0	0	0	0	0	0	0	0	0	0	0	0		0	0	0	0	0	0	0	0	0	0	0	0	0	0	0	0
LOC101884437	0	0	0	0	0	0	0	0	0	0	0	0	0	0	0	0		0	0	0	0	0	0	0	0	0	0	0	0	0	0	0	0
si:dkeyp-122d12.1	0	38.6647	0	11.665	0	0	0	0	0	0	0	0	2.80956	0	0	0		0	0	0	0	0	0	0	0	0	0	0	0	0	0	0	0
LOC110440138	0	0	0	0	0	0	0	0	0	4.02989	0	0	0.705587	0	0	0		0	0	0	0	0	0	0	0	0	0	0	0	0	0	0	0
LOC110440217	0	0	0	0	0	0	0	0	0	0	0	0	0	0	0	0		0	0	0	0	0	0	0	0	0	0	0	0	0	0	0	0
LOC110440121	0	0	4.79603	0	4.82593	0	0	0	0	0	0	0	0	0	0	0		0	0	14.4829	0	0	0	0	0	0	0	0	0	0	0	0	0
LOC110440119	0	0	0	0	0	0	0	0	0	0	0	7.14589	7.19997	2.45788	0	0		0	0	0	0	0	0	0	0	0	0	0	0	0	0	0	0
LOC103911847	0	0	0	0	0	0	0	0	0	0	0	0	0	0	7.68708	0		0	0	0	0	0	0	0	0	0	0	0	0	0	0	0	0
LOC110440102	0	0	0	0	0	0	0	0	0	0	0	0	0	0	0	0		0	0	0	0	0	0	0	0	0	0	0	0	0	0	0	0
LOC101886928	0	0	0	0	0	0	0	0	0	0.286235	0	0	0	0	0	0		0	0	0	0	0	0	0	0	0	0	1.50699	0	1.67635	0	0	0
LOC101885677	0	0	0	0	0	0	0	0	0	0	0	2.69968	8.78246	0	0	0		0	0	0	0	0	0	0	11.9722	0	0	0	0	0	0	0	0
LOC110440091	99.3028	0	0	42.9259	49.9704	29.5127	154.066	0	0	0	52.0074	0	88.3616	60.2784	0	0		0	7.45044	52.3314	0	0	0	0	272.486	0	6.46186	0	0	28.47	0	0	0
LOC110440089	0	0	0	0	0	0	0	0	0	0	0	0	0	0	0	0		0	0	0	0	0	0	0	0	0	0	0	0	0	0	0	0
LOC100334487	0	0	0	0	0	0	0	0	0	0	0	0	0	0	3.92987	0		0	0	3.67508	0	0	0	0	0	0	0	0	0	0	0	0	0
LOC110440074	0	0	0	0	0	0	0	0	14.3854	0	0	0	0	0	0	0		0	0	0	0	0	0	0	0	0	0	0	0	0	11.3368	0	0
LOC101882493	0	0	0	0	0	0	0	0	0	0	0	0	0	0	0	0		0	0	0	0	0	0	0	0	0	0	0	0	0	0	0	0
LOC101886714	0	0	0	0	0	0	0	0	0	45.1782	0	0	0	0	0	0		0	0	0	0	0	0	0	0	0	0	0	0	0	0	0	0
LOC101885123	0	0	0	0	0	0	0	0	0	0	0	0	0	0	0	0		0	0	0	0	0	0	0	0	0	0	0	0	0	0	0	0
LOC110440064	0	0	0	0	0	0	0	340.28	0	0	0	0	0	0	0	171.195		0	0	0	0	0	0	0	0	0	0	0	0	0	0	0	0
LOC101885220	0	0	0	0	0	0	0	0	0	0	0	0	0	0	0	0		0	0	0	0	0	0	0	0	0	0	0	0	0	0	0	0
LOC101884846	0	0	0	0	0	0	0	0	0	0	0	0	0	0	0	0		0	0	0	0	0	0	0	0	0	0	0	0	0	0	0	0
LOC110440050	0	0	0	0	0	0	0	0	0	0	0	0	0	0	0	0		0	0	0	0	0	0	0	0	0	0	0	0	0	0	0	0
wu:fj66e11	0	0	0	0	0	0	0	0	0	0	0	0	0	0	0	0		0	0	0	0	0	0	0	0	0	0	0	0	0	0	0	0
LOC103911663	0	11.8216	0	0	0	0	0	0	0	5.41712	0	0	0	0	0	0		8.65102	0	0	0	0	0	0	0	0	0	0	0	0	0	0	0
LOC110440047	0	4.1241	0	0	0	0	0	0	0	0	0	0	0	0	13.9331	0		0	0	0	0	0	0	0	0	0	0	0	0	0	0	0	0
LOC101886229	0	0	0	0	0	0	0	0	0	0	0	0	0	0	0	0		0	0	0	0	0	0	0	0	0	0	0	0	0	0	0	0
LOC110440046	0	0	0	0	0	0	0	0	0	0.516582	0	0	0	0	0	0		0	0	0	0	0	0	0	0	0	0	0	0	0	0	0	0
LOC110440043	0	0	0	0	0	0	0	0	0	0	0	0	0	0	0	0		0	0	0	5.34271e-07	0	0	0	0	0	0	0	0	0	0	0	0
LOC110440039	0.182143	1.30782	0	0	0	0	0	0	0	0	0	0	0	0	1.32837	0		0	0	0	0	0	0	0	0	0	0.903265	0	0	0	0	0	0
LOC110440038	0	0	0	0	0	0	0	0	0	0	0	0	0	0	0	0		0	0	0	0	0	0	0	0	0	0	0	0	0	0	0	0
LOC110440032	0	0	0	0	0	0	0	0	0	0	0	0	0	0	0	0		0	0	0	0	0	0	0	0	0	0	0	0	0	0	0	0
LOC101886574	0	0	0	0	0	0	0	2.4493	0	0	5.77612	0	0.617936	4.72994	0	0		0	0	0	0	0	0	6.67308	0	0	0	0	0	0	0	0	0
LOC108191007	0	0	0	0	0	0	0	0	0	0	0	0	0.305462	0.476698	0	0		0	0	0	0	0	0	0	0	0	0	0	0	0	0	0	0
LOC110440020	0	0	0	0	0	0	0	0	0	0	0	0	0	0	0	0		0	0	0	0	0	0	0	0	0	0	0	0	0	0	0	0
si:ch211-163b2.2	0	0.694964	5.62953	17.8377	3.1374	0	22.0861	10.0415	0	26.0314	1.60466	3.97803	4.00018	6.29765	0	0		0	0	0.586943	1.58098	5.64416	9.46551	0	1.88336	0	44.9132	29.6406	14.2593	1.41112	0	0	0
LOC110440019	0	0	0	0	0	0	0	0	0	0	0	0	0	0	0	0		0	0	0	0	0	0	0	0	0	0	0	0	0	0	0	0
LOC110440018	0	0	0	0	0	0	0	0	0	0	0	0	0	0	0	0		0	0	0	0	0	0	0	0	0	0	0	0	0	0	0	0
LOC110440017	0	0	0	0	0	0	0	0	0	0	0	0	0	0	0	0		0	0	0	0	0	0	0	0	0	0	0	0	0	0	0	0
LOC101887121	0	0	0	0	0	0	0	0	0	0	0	0	2.31065	3.03428	0	0		0	0	10.026	0	0	0	0	0	0	0	0	0	0	0	0	0
LOC101887043	0	0	0	0	0	0	0	0	0	0	0	0	0.348843	0	0	9.04594		0	0	0	0	0	0	0	0	0	0	0	0	0	0	0	0
LOC110440012	0	0	0	0	0	0	0	0	0	0	0	0	0	0	0	0		0	0	0	0	0	0	0	0	0	0	0	0	0	0	0	0
LOC103911506	0	0	0	0	0	0	0	0	0	0	0	0	0	0	0	0		0	0	0	0	0	0	0	0	0	0	0	0	0	0	0	0
im:7152855	0	0	0	0	0	0	0.950208	0.930966	0.556963	0	0	0	1.4674	2.73853	0	0		0	0	0	0.490136	0	0	0	0	0	0	2.41546	0	0	1.61092	0	0
LOC101887134	0	0	0	0	0	0	0	0	0	0	0	0	0	0	0	0		0	0	0	0	0	0	0	0	0	0	0	0	0	0	0	0
LOC110440006	13.5901	8.48952	174.837	23.1762	0	0	0	0	0	27.3694	0	46.4599	57.7284	115.537	0	30.3136		0	0	151.069	0	38.4369	0	12.4639	0	0	32.6552	25.3514	0	0	0	0	0
LOC103911468	0	0	0	0	23.4201	0	0	0	0	9.24369	6.09255	0	0	0	48.4983	0		0	0	0	11.293	0	0	0	0	0	0	0	0	0	0	0	0
LOC110440000	0	0	0	0	0	0	0	0	0	0	0	0	0	0	0	0		0	0	0	0	0	0	0	0	0	0	0	0	0	0	0	0
LOC110439999	0	0	0	0	0	0	0	0	16.4263	0	0	0	0	0	0	0		0	0	0	0	0	0	0	0	0	0	0	0	0	0	0	0
LOC110439982	0	0	126.4	0	0	51.1146	259.707	52.716	0	65.1571	0	0	32.1901	0	0	93.8803		0	0	0	122.751	0	0	57.2849	67.721	23.4191	0	13.9676	0	47.9027	0	0	276.703
LOC110439977	0	0	0	0	0	0	0	0	0	0	0	0	0	0	0	0		0	0	0	0	0	0	0	0	0	0	0	0	0	0	0	0
LOC565813	0	0	0	0	0	0	0	0	0	0	0	0	0	0	0	0		0	0	0	0	0	0	0	0	0	0	0	0	0	0	0	0
sb:cb230	0.88005	2.09531	0	0	0	0	0.770835	26.9509	0	0.343801	0	0	21.1431	5.91945	0	0		0	0	22.5763	0.794493	0	0	0	0	0	20.2744	0.280182	0	57.6247	14.4199	0	0
LOC110439960	0	0	0	0	0	0	0	0	0	0	0	0	0	0	0	0		0	0	0	0	0	0	0	0	0	2.58859	0	0	0	0	0	0
LOC110439957	0	0	0	0.755197	0	0	0	0	0	14.2031	0	0	7.43648	2.17793	0	0		0	0	0	0	1.09155	8.12143	0	0.701402	0.12426	3.4322	0	0	0	0	0	3.09344
LOC110439953	0	0	0	0	0	0	0	0	0	0	0	0	0	0	0	0		0	0	0	0	0	0	0	0	0	0	0	0	0	0	0	0
LOC101884402	0	0	0	0	0	0	0	0	0	0	0	0	0	0	0	0		0	0	0	0	0	0	0	0	0	0	0	0	0	0	0	0
si:busm1-180g5.6	0	0	0	0	1.94275	0	0	0	0	0	0	0	0	0	0	0		0	0	0	0	0	0	0	0	0	0	0	0	0	0	0	0
LOC110439943	0	0	0	0	0	0	0	0	0	0	0	0	0	0	0	0		0	0	0	0	0	0	0	0	0	0	0	0	0	0	0	0
LOC103909584	0	0	0	0	0	0	0	0	0	0.27603	0	0	0	0	0	0		0	0	0	0	0	0	0	0	0	2.5367	0	0	0	0	0	0
LOC101886185	0	0	0	0	0	0	0	0	0	0	0	0	0	0	0	0		0	0	0	0	0	0	0	0	0	0	0	0	0	0	0	0
LOC103911411	0	0	0	0	0	0	0	0	0	0	0	0	0	0	0	0		0	0	0	0	0	0	0	0	0	0	0	0	0	0	0	0
LOC110439940	0	0	0	0	0	0	0	0	0	0	0	0	0	0	0	0		0	0	0	0	0	0	0	0	0	0	0	0	0	0	0	0
LOC100537816	0	0	6.10366	0	0	0	0	2.47766	0.738543	0	0.69438	0	2.45554	3.39627	0	7.07008		0	0	0.50788	1.82349	0	0	0	0	0	0	2.24812	0	1.22283	0	0	0
si:dkey-86l18.10	0	0	0	0	0	0	0	0	0	0	0	0	0	0	0	0		0	0	0	0	0	0	0	0	0	0	0	0	0	0	0	0
LOC103911400	0	0	0	0	0	0	0	0	0	0	0	0	0	0	0	0		0	0	0	0	0	0	0	0	0	0	0	0	0	0	0	0
LOC101885114	0	0	0	0	0	0	0	0	0.582904	0	0	0	0	0	0	0		0	0	0	0	0	0	0	0	0	0	0	0	0	0	0	0
LOC110439935	0	0	0	0	0	0	0	0	0	0	0	0	0	0	0	0		0	0	0	0	0	0	0	0	0	0	0	0	0	0	0	0
LOC101882548	0	0	0	0	0	0	0	0	0	0	0	0	0	0	0	0		0	0	0	0	0	0	0	0	0	0	0	0	0	0	0	0
LOC103911386	0	0	0	0	0	0	0	0	0	0	0	0	0	0	0	0		0	0	0	0	0	0	0	0	0	0	0	0	0	0	0	0
si:ch211-15j1.4	4.86099	0	0	0	0	0	0	0	0.243427	0	0.885406	0	0.617793	0.482952	0	0		0	0	0	0	0	0	0.420077	1.40173	0	0	0	0	0	0	0	0
LOC101886548	0	0	0	0	0	0	0	0	0	0	0	0	0	0	0	0		0	0	0	0	0	0	0	0	0	0	0	0	0	0	0	0
LOC110439929	0	0	0	0	0	0	0	0	0	0	0	0	0	0	0	0		0	0	0	0	0	0	0	0	0	0	0	0	0	0	0	0
si:ch73-119p20.1	0	0	0	0	0	0	0	0	0	0	0	0	0	0	0	0		0	0	0	0	0	0	0	0	0	0	0	0	3.50484	0	0	0
LOC110439928	0	0	0	0	0	0	0	0	0	0	0	0	0	0	0	0		0	0	0	0	0	0	0	0	0	0	0	0	0	0	0	0
LOC110439926	0	0	0	0	0	0	0	0	0	0	0	0	0	0	0	0		0	0	0	0	0	0	0	0	0	0	0	0	0	0	0	0
LOC108190625	0	0	0	0	0	0	0	0	0	19.1459	0	0	0	0	0	0		0.799264	20.7351	0	0	4.56653	6.19017	4.40109	0	2.08805	4.68238	0	0	0	0	0	0
LOC100536361	0	0	0	0	0	0	0	0	0	0	0.0623703	0	0.109978	0.0146108	0	0		0	0	0.192041	0	0.0636139	0.2856	0	0	0	0	0	0	0	0	0	0
LOC110439920	0	0	0	0	0	0	0	0	0	0	0	23.8159	0	0	0	0		0	0	0	0	0	0	0	0	0	0	0	0	0	0	0	0
LOC110439917	0	0	0	0	0	0	0	0	0	0	0	0	0	0	0	0		0	0	0	0	0	0	0	0	0	0	0	0	0	0	0	0
LOC110439915	27.8187	152.461	4.02964	2.48933	10.5877	1.37405	0.831794	1.22328	9.81773	0	51.5796	0.332879	15.1921	28.4854	47.4918	11.0135		0.26701	0	14.3506	0.468632	10.7746	27.1031	2.81189	1.15635	1.68107	0	0.304379	0.400025	2.14178	0.714278	0.466108	387.518
LOC103911447	0	0	0	0	0	0	0	0	0	36.054	0	0	0	0	0	0		0	0	0	0	0	0	0	0	0	0	0	0	0	0	0	0
LOC110439908	0	0	0	0	0	0	0	0	0	0	0	0	0	0	0	0		0	0	0	0	0	0	0	0	0	0	0	0	0	0	0	0
LOC103911289	0	0	0	0	0	0	0	0	0	0	0	0	0	0	0	0		0	0	0	0	0	0	0	0	0	0	0	0	0	0	0	0
LOC101884568	0	0	0	0	0	0	0	0	0	13.2263	0	0	0	0	0	0		0	0	0	0	0	6.96054	0	0	0	0	0	0	0	0	0	0
LOC110439894	0	0	0	0	0	0	0	0	0	0	0	0	0	0	0	0		0	0	0	0	0	0	0	0	0	0	0	0	0	0	0	0
LOC110439888	0	0	0	0	0	0	0	0	0	7.14956	0	0	0	0	0	48.7642		0	24.89	0	0	33.9329	154.981	0	0	0	3.36601	0	0	63.0694	7.63637	0	54.951
LOC110439880	0	0	0	0	0	0	0	0	0	84.9807	0	0	0	0	0	0		0	0	0	0	0	0	0	0	27.6888	0	0	0	0	0	0	0
LOC101883477	0	0	0	0	0	0	0	0	1.26644	0	0	0	0	0	0	0		0	0	1.74369	0	0	2.92787	0	0	0	0	0	0	0	0	0	0
LOC101887001	0	0	0	0	0	0	0	0	0	0	0	0	0	0	0	0		0	0	0	0	0	0	0	0	0	0	0	0	0	0	0	0
LOC101885030	0	0	0	0	0	0	1.22643	0	1.02425	0	1.92568	0	0	0	0	0		0	0	0	0	0	0	0	0	0	0	0	0	0	0	0	0
LOC110437846	0	0	0	0	0	0	0	0	0	0	0	0	0	0	0	0		0	0	0	0	0	0	0	0	0.910791	0	0	0	0	0	0	0
LOC110439873	0	0	0	0	0	0	0	0	0	0	0	0	0	0	0	0		0	0	0	0	0	0	0	0	0	0	0	0	0	0	0	0
LOC110439872	0	0	0	0	0	0	0	0	0	0	0	0	0	0	0	0		0	0	5.89006	0	0	0	0	0	0	0	0	0	13.1259	0	0	0
LOC103911204	0	0	0	0	0	0	0	0	0	0	0	0	0	0	0	0		0	0	0	0	0	0	0	0	0	0	0	0	0	0	0	0
LOC110439870	0	0	1.88995	0	0	0	0	0	0	0	0	0	8.20121	0	0	30.5835		0	0	0	2.5558	0	0	0	0	0	6.25124	0	0	9.05277	2.75713	0	0
si:dkey-48o4.1	0	0	0	0	0	0	0	0	0	0	0	0	0	0	0	0		0	0	0	0	0	0	0	0	0	0	0	0	0	0	0	0
LOC110439869	0	0	0	0	0	0	0	0	0	0	0	0	0	0	0	0		0	0	0	0	0	0	0	0	0	0	0	0	0	0	0	0
LOC103911227	0	0	0	2.69056	0	0	0	0	0	0	0	0	0.0802035	0	0	0		0	0	0	2.10217	0	0	0	0	0	0	0	0	0	0	0	0
LOC103909161	0	0	0	0	0	0	0	0	0	0	0	0	0	0	4.30782	0		0	0	0	0	0	0	0	0	0	0	0	0	0	0	0	0
LOC110439868	0	0	0	0	0	0	0	0	0	0	0	7.89697	0	0	0	0		0	0	6.80273	0	0	0	0	0	0	0	0	0	0	0	0	0
LOC101884027	0	0	0	0	0	0	0	0	0	0	0	0	0	0	0	0		0	0	0	0	0	0	0	0	0	0	0	0	0	0	0	0
LOC101883789	0	0	0	0	0	0	0	0	0	0	0	0	0	0	0	0		0	0	0	0	0	0	0	0	0	0	0	0	0	0	0	0
LOC110439866	0	0	0	0	0	0	0	0	0	0	0	0	0	0	0	0		0	0	0	0	0	0	0	0	0	0	0	0	0	0	0	0
LOC108190380	0	0	0	0	0	0	0	0	0	0	0	0	0	0	0	0		0	0	0	0	0	0	0	0	0	0	0	0	0	0	0	0
LOC110439860	0	0	0	5.15773	0	0	54.4304	44.9678	104.555	0	0	0	19.529	48.4629	0	82.8251		0	0	0	0	0	0	0	1.99827	0	0	0	0	0	0	0	0
LOC110439858	0	0	0	0	0	0	0	0	0	0	0	0	0	0	0	0		0	0	0	0	0	0	0	0	0	0	0	0	0	0	0	0
LOC101882644	0	0	1.138	0	0	0	0.98926	0	0.826495	0	0	0	5.82136	0	0	0		0	0	0	0	0	0	0	0	0	0	0	0	0	0	0	0
LOC100334891	0	0	0	0	0	0	0	0	0	0	0	0	0.132435	0	0	0		0	0	0	0	0	0	0	0	0	0	0	0	0	0	0	0
mbd5	0	0	0	0	0.213512	0	6.38916	0.376117	0	4.43439	0.319913	0	0.540488	1.82168	0	15.282		0	0	9.50619	3.35178	0	0	0	0	0	0.173328	0	0	0.189118	0	0	0
LOC110439852	12.5793	23.5469	0	0	0	0	0	50.4612	9.32588	24.9393	8.78865	0	72.7858	21.4811	122.927	0		0	0	0	0	11.8911	20.4263	11.5629	19.635	3.48976	16.2323	27.3667	0	43.5146	16.5417	10.8942	0
LOC110439850	0	0	0	0	0	0	0	0	0	0	0	0	0	0	0	0		0	0	12.912	0	0	0	0	0	0	0	0	0	0	6.01704	0	0
LOC110439847	0	0	0	0	0	0	0	0	0	3.01595	0	0	0	0	0	0		0	0	0	0	0.489756	0	0	0	0	0	0	0	1.18089	0	0	0
LOC110439846	0	0	0	0	0	0	0	0	0	0	0	0	0	0	0	0		0	0	0	0	0	0	0	0	0	0	0	0	0	0	0	0
LOC108190166	0	0	0	0	0	0	0	0	3.42875e-05	0	0	1.04684	58.2553	5.95753e-07	0	0		0	0	8.16047	0	0	0	3.49919e-06	0	0	0	0	0	0	0	0	0
LOC101886362	0	0	0	0	0	0	0	0	0	0	0	0	0	0	0	0		0	0	0	0	0	0	0	0	0	0	0	0	0	0	0	0
LOC103910293	5.26932	0.296645	0	0	0	0	3.08076	0	10.3024	0	0	0.700296	6.04341	4.45118	2.87773	0		0.437342	0	0	4.66719	0.755661	1.70391	0	4.85651	0.716999	2.25058	3.22002	0	2.12007	0.74804	0	12.3745
LOC101886530	0	0	0	0	0	0	0	0	0	0.00035604	0	0	0	0	0	0		0	0	0	0	0	0	0	0	0	0	0	0	0	0	0	0
LOC101882751	0	0	0	0	0	0	0	0	0	6.91673	0	0	0	0	0	0		0	0	0	0	0	0	0	0	0	0	0	0	0	0	0	0
LOC101885639	0	0.300142	0.949922	0	0	0	0	0.573042	0	6.66588	0	0	0.307893	0	0	0		0	0	0	0	0	0	0.228508	0	0	1.54772	0	0	0	0	0	0
LOC103911142	0	0	0.218742	0	0	0	0	0	0	0	0	0	0	0	0	0		0	0	0	0	0	0	0	0	0	0	0	2.14689	0	0	0	0
LOC110439832	0	0	0	0	0	0	0	0	0	0.917428	0	10.5079	2.32625	0	0	0		0	0.804981	0	0	0	0	5.63999	0	0	0	0	0	0	0	8.24241	0
LOC110439829	0	0	0	0	0	0	0	0	0	0	0	0	0	0	0	0		0	0	0	0	0	0	0	0	0	0	0	0	0	0	0	0
si:ch211-198e13.3	0	0	0	0	0	0	0	0	0	0	0	0	0	0	0	0		0	0	0	1.88946	0	0	0	0	0	0	0	0	0	0	0	0
LOC110439827	0	0	0	0	0	0	0	0	0	0	0	0	0	0	0	0		0	0	0	0	0	0	0	0	0	0	0	0	0	0	0	0
LOC110439822	0	0	0	0	0	0	0	0	0	0	0	0	0	0	0	0		0	0	0	0	0	0	0	0	0	0	0	0	0	0	0	0
LOC110439820	0	0	0	0	0	0	0	0	0	0	0	0	0	0	0	0		0	0	0	0	0	0	0	0	0	0	0	0	0	0	0	0
LOC101885499	0	0	0	0	0	0	0	0	0	0	0	0	1.12655	0	0.931466	0		0	0	0	0.62603	0	0	0	0	0	0	0	0	0	0	0	0
LOC110439814	0	0	0	0	0	0	0	0	0	0	0	0	0	0	0	0		0	0.785323	0	0	0	0	0	0	0	0	0	0	0	0	7.32567	0
LOC101883628	0	0	0	0	0	0	0	0	0	0	0	0	0	0	0	0		0	0	0	0	0	0	0	0	0	0	0	0	0	0	0	0
LOC103911832	0	0	0	0	0	0	0	0	0	1.21726	0.53696	0	1.46813	0.653696	0	0		0	0	0	0	1.17457	0	0	0	0.228711	0.601271	0	0	1.88757	0	0	0
LOC101883015	0	0	0	0	0	0	0	0	0	0	0	0	0	1.53663	0	0		0	0	0	0	0	0	0	0	0	0	0	0	0	0	0	0
si:dkeyp-86b9.5	37.7068	0.737172	0	0	0	0	0.462285	4.56822	27.7187	0	0	3.07109	7.16515	0.914753	0	2.88372		7.28893	45.2222	0	31.9479	4.14317	2.09967	0	2.56653	7.43213	2.84817	15.6053	0	0	0	4.78405	0
LOC103910306	0	0	0	13.4183	0	0	0	0	0	5.61648	0	0	9.29457	19.1053	0	0		0	0	9.55617	0	0	0	5.12273	6.2231	0	12.3955	0	0	1.55401	0	0	0
LOC101882397	0	0	0	0	0	0	0	0	0	0	0	0	0	0	0	0		0	0	0	0	0	0	0	0	0	0	0	0	0	0	0	0
LOC110439806	0	0	0	0	0	0	0	0	0	0	0	0	0	0	0	0		0	0	0	0	0	0	0	0	0	0	0	0	0	0	0	0
LOC103911048	0	0	0	0	0	0	0	0	0	1.39097	0	0	0	0	0	0		0	0	0	0	0	0	0	0	0	0	0	0	0	0	0	0
si:dkey-245m3.2	0	47.6909	0	0	0	0	0	5.63058	0	0	0	0	0	0	0	0		0	0	0	0	0	0	0	0	0	0	0	0	0	0	0	0
LOC110437727	0	0	0	0	0	0	0	0	0	0	0	0	0	0	0	0		0	0	0	0	0	0	0	0	0	0	0	0	0	0	0	0
LOC110439801	0	0	0	0	0	0	0	0	0	0	0	0	0	0	0	0		0	0	0	0	0	0	0	0	0	0	0	0	0	0	0	0
LOC101882662	0	0	0	0	0	0	0	0	0	0	0	0	0	0	0	0		0	0	0	0	0	0	0	0	0	0	0	0	0	0	0	0
LOC110439789	0	0	0	0	0	0	0	0	0	0	0	0	0	0	0	0		0	0	0	0	0	0	0	0	0	0	0	0	0	0	0	0
LOC103908754	0	0	0	0	0	0	0	0	0	0	0	0	0	0	0	4.5727		0	0	0	0	0	0	0	0	0	0	0	0	0	0	0	0
LOC110439785	0	0	0	0	0	0	0	0	0	0	0	0	0	0	0	0		0	0	0	0	0	0	0	0	0	0	0	0	0	0	0	0
LOC100537170	0	0	0	0	0	0	0	0	0	0	0	0	0	0	0	0		0	0	0	0.48604	0	0	0	0	0	0	0	0	0	0	0	0
LOC101886760	0	0	0	0	0	0	0	0	0	0	0	0	0	0	0	0		0	0	0	0	0	0	0	0	0	0	0	0	0	0	0	0
LOC101887188	0	0	0	0	0	0	0	0	0	0	0	0	0	0	0	0		0	0	0	0	0	0	0	0	0	0	0	0	0	0	0	0
LOC110439758	1.57222	0	0	0	0	0	0	0	0	0	0	0	0.279603	0	0	0		0	0	0	0	0	0	0	0	0	0	0	0	0	0	0	0
LOC101887025	0	0	0	0	0	0	0	0	0	0	0	0	0	0	0	0		0	0	0	0	0	0	0	0	0	0	0	0	0	0	0	0
LOC110439728	0	0	0	0	0	0	0	0	0	0	0	0	0	0	0	0		0	0	0	0	0	0	0	0	0	0	0	0	0	0	0	0
LOC110439727	0	0	0	0	0	0	0	0	0	0	35.7202	0	2.82015	0.894654	0	0		0	0	0	1.2412	0	0	0	0	0	0	0	0	0	0	0	0
LOC110439712	0	0	0	0	0	0	0	0	0	0	0	0	0	0	0	0		0	0	0	0	0	0	0	0	0	0	0	0	0	0	0	0
LOC110439700	0	0	0	0	0	0	0	41.4461	0	0	0	0	0	0	0	0		0	0	0	0	0	0	0	0	0	0	0	0	0	0	0	0
si:ch211-266c8.2	0	0	0	0	0	0	0	0	0	0	0	0	0	0	0	0		0	0	0	0	0	0	0	0	0	0	0	0	0	0	0	0
si:dkey-27n6.5	0	0	0	0	4.82321	1.06255	0.0589636	0	4.48252	0	0	0	0	0	0	0		0	0	0	0	0	0	0	0	0	0	0	0	0	0	0	0
LOC110439638	0	0	0	0	0	0	0	7.41118	12.0202	0	0	0	0.544081	2.53981	0	0		0	0	0	0	0	0	0	0	0	4.09957	0	0	1.21932	1.49626	0	0
LOC110439637	0	0	0	0	0	0	2.84031	0	0	0	0	0	0.965428	0	0	0		0	0	0	0	0	0	0	0	0	0	0	0	0	0	0	0
LOC103910944	0	0	0	0	0	0	0	0	0	0	0	0	9.68929	0	0	0		0	0	0	0	0	0	0	0	0	0	0	0	12.4879	0	0	0
LOC101882095	0	0	0	0	0	0	0	0	0	1.61294	0	0	0	0	0	0		0	0	0	0	0	0	0	0	0	0	0	0	0	0	0	0
LOC110439624	0	0	0	0	0	0	0	0	0	0	0	0	0	0	0	0		0	0	0	0	0	0	0	0	0	0	0	0	0	0	0	0
LOC110439623	0	0.261881	0	0	0	0	0	0	0	0.648489	0	0	0	0	0	0		0	0	0	0	0	0	0	0	0.253335	0	0.140639	0	0	0	0	0
si:dkey-62k3.5	0	18.1922	5.24555	4.65276	4.57549	0	2.58702	7.30669	0	17.6862	8.89478	0	2.53282	2.30091	0	0		1.14725	3.52623	2.55434	0	0	6.5332	0	0	4.88935	8.49941	0	0	0	2.40496	0	0
LOC103910933	0	14.1439	0	0	0	0	0	0	0	0	0	0	0	0	0	0		0	0	0	0	0	0	0	0	0	0	0	0	0	0	0	0
LOC110439620	0	0	0	0	0	0	0	0	0	0	0	0	0	0	0	0		0	0	0	0	0	0	0	0	0	0	0	0	0	0	0	0
LOC103910915	0	0	0	0	0	0	0	0	0	0	0	30.1817	0	0	0	0		0	0	0	0	26.6239	45.7297	0	88.1499	0	0	0	0	0	0	0	0
LOC110439619	0	2.84379	0	0	0	0	0	0	0	0.739849	0	0	4.88936	1.60731	0	0		0	0	5.7726	0	0	0	4.41781	0	0	6.24952	0	0	0	0	0	0
LOC103910850	0	0	0	0	0	0	0	0	0	0	0	0.510174	0	0	0	0		0	0	0	0	0	0	0	0	0	0	0	0	0	0	0	0
LOC101882048	0	0	0	0	0	0	0	0	0	0	0	0	0	0	0	0		0	0	0	0	0	0	0	0	0	0	0	0	0	0	0	0
LOC110439603	0	0	6.55189	0	0	0	0	17.0793	91.7927	0	13.6507	0	1.70462	0	0	0		0	0	0	3.04289	0	0	12.262	0	25.6867	0	2.04293	0	0	0	0	0
LOC110439600	0	0	0	0	0	0	0	0	0	0	0	0	0	0	0	0		0	0	0	0	0	0	0	0	0	0	0	0	0	0	0	0
LOC110439599	0	0	0	0	0	0	0	0	0	0	0	0	0	0	0	0		0	0	0	0	0	0	0	0	0	0	0	0	0	0	0	0
LOC101883302	0	0	0	0	0	0	0	0	0	0	0	0	0	0	0	0		0	0	0	0	0	0	0	0	0	0	0	0	0	0	0	0
LOC110439594	0	0	0	0	0	0	0	0	0	0	6.70455	0	0	0	0	0		0	0	0	0	0	0	0	0	0	0	0	0	0	0	0	0
LOC103910502	0	4.12395	0	0	0	0	0	0	0	3.82721	0	0	0	0	0	0		0	0	0	0	0	0	0	0	0	0	0	0	0	0	0	0
LOC110439593	0	0	0	0	0	0	0	0	0	0	0	0	1.15217	0	0	0		0	0	0	0	0	0	0	0	0	0	0	0	0	0	0	0
LOC101884545	0	0	0	0	0	0	0	0	0	0	0	0	0	0	0	0		0	0	0	0	0	0	0	0	0	0	0	0	0	0	0	0
LOC110439591	0	0	0	0	0	0	0	0	0	0	0	0	0	0	0	0		0	0	0	0	0	0	0	4.04784	0	0	0	0	0	0	0	0
LOC110439577	0	0	0	0	0	0	0	0	0	5.93858	0	0	0.395151	0.346744	0	0		0	0	0.426843	0	0.468177	1.73205	0	0	0	1.97405	0	0	0	0	0	0
LOC110439576	6.52683	4.01356	0	0	0	0	0	0	0	0	0	0	5.62793	5.62807	0	29.9216		0	0	0	0	0	0	0	0	0	0	0	0	0	0	0	0
LOC110439571	0	0	0	0	0	0	0	0	0	0	0	0	0	0	0	0		0	0	0	0	0	0	0	0	0	0	0	0	0	0	0	0
LOC110439568	0	0	0	0	0	0	0	0	0	0	0	0	0	0	0	0		0	0	0	0	0	0	0	0	0	0	0	0	0	0	0	0
LOC101886012	0	0	0	0	0	0	0	0	0	0	0	0	0	0	0	0		0	0	0	0	0	0	0	0	0	0	0	0	0	0	0	0
LOC110439567	0	0	0	0	0	0	0	0	0	0	2.57605	11.9984	0	0	0	0		0	2.66048	0	4.5426	0	0	0	0	4.91573	2.6701	0	0	0	0	0	5.30885
LOC101883231	0	0	0	0	0	0	0	0	0	0	0	0	0	0	0	0		0	0	0	0	0	0	0	0	0	0	0	0	0	0	0	0
LOC103911030	0	0	0	0	0	0	0	0	0	0	0	0	0	0	0	0		0	0	0	0	0	0	0	0	0	0	0	0	9.04312	0	0	0
LOC110439565	0	0.737933	0	0	0	0	6.50385	0	0	0.479099	0	0	0	0	0	0		0	0	0	5.59545	0	0	0	0	0	0.632178	0	0	0	0	1.19462	0
si:dkey-19h16.6	5.58233	1.44885	0	2.8734	0	0.475512	0.610683	2.54179	4.33373	0.134661	25.2011	0	0	4.9313e-08	1.86979	0		0	0	30.029	1.41284	0	0	1.35595	1.69688	0.901818	1.07093	0	0	0.848461	0	0	0
LOC103910786	0	0	0	0	0	0	0	0	0	0	0	0	0	0	0	0		0	0	0	0	0	0	0	0	0	0	0	0	0	0	0	0
LOC110439548	0	0	0	0	0	0	0	0	0	0	0	0	0	0	0	0		0	0	0	0	0	0	0	0	0	0	0	0	0	0	0	0
LOC103910720	0	0	0	0	0	0	0	0	0	0	1.36782	0	0	0	0	0		0	0.590468	0	0	0	0	0	0	0	0	0	0	0	0	0	0
LOC103910710	0	0	0	0	7.30068e-08	0	0	0	0	0	1.517e-08	0	0	0	0	0		0	0.0148239	0	0	0	0	0	0	0	0	0	0	0	0	0	0
LOC101887041	0	0	0	0	0	0	0	0	0	0	0	0	0	0	0	0		0	0	0	0	0	0	0	0	0	0	0	0	0	0	0	0
LOC110439539	0	0	0	0	0	0	0	0	0	0	0	0	0	0	0	0		0	0	0	0	0	0	0	0	0	0	0	0	0	0	0	0
LOC110439538	0	0	0	0	0	0	0	0	0	0	0	0	0	0	0	0		0	0	0	0	0	0	0	0	0	0	0	0	0	0	0	0
LOC103910639	0	0	0	0	0	0	0	0	0	0	0	0	0	0	0	0		0	0	0	0	0	0	0	0	0	0	0	0	0	0	0	0
LOC110439515	0	0	0	0	0	0	0	0	0	0.570059	0	0	0	0	0	0		0	0	0	0	0	0	0	0	0	0	0	0	0	0	0	0
si:ch211-136a14.4	0	0	0	26.7801	0	0	0	0	0	0	0	0	47.4806	13.4828	0	0		0	0	12.071	0	0	0	0	0	0	0	0	0	0	0	0	0
LOC108183730	0	0	0	0	0	0	0	0	0	0	0	0	0	0	0	0		0	0	0	0	0	0	0	0	0	0	0	0	0	0	0	0
LOC103911981	0	0	0	0	0	0	0	0	0	0	0	0	0	0	0	0		0	0	0	0	0	0	0	0	0	0	0	0	0	0	0	0
LOC110439513	0	0.466648	0	0	0	0	0	0	0	1.92902	0	0	0.880358	0	0	0		0	0	0.0286413	0	0.29556	0	0	1.521	0	2.61917	0	0	0	1.26806	0	0
LOC101885413	0	0	0	0	0	0	0	0	0	0	0	0	0	0	0	0		4.85569	0	0	0	0	0	0	0	0	0	0	0	0	0	0	0
LOC110439512	0	0	0	0	0	0	0	0	0	0	0	0	0	0.573968	0	0		0	0	0	0	0	0	0	2.40954	0	0	0	0	0	0	0	0
LOC103910591	0	0	0	0	0	0	0	0	0	0	0	0	0	0	0	0		0	0	0	0	0	0	0	0	0	0	0	0	0	0	0	0
LOC103910614	0	0	0	0	0	0	0	0	0	0	0	0	0	0	0	0		0	0	0	0	3.05967	0	0	0	0	0	0	0	0	0	0	0
LOC108183743	0	0	0	0	0	0	0	0	0	0	0	0	0	0	0	0		0	0	0	0	0	0	0	0	0	0	0	0	0	0	0	0
LOC103910632	0	27.0374	0	49.1735	0	0	0	0	53.4227	0	0	0	37.2995	12.2079	0	32.093		0	4.2972	0	0	0	0	0	0	0	0	0	21.7524	0	0	0	0
LOC103910651	0	0	0	0	0	0	0	0	0	0	0	0	0	0	0	0		0	0	0	0	0	0	0	0	0	0	0	0	0	0	0	0
LOC110439503	0	0	0	0	0	0	0	0	0	0	0	0	0	0	0	0		0	0	0	0	0	0	0	0	0	0	0	0	0	0	0	0
LOC100334288	0	0	0	0	0	0	0	0	0	0	0	0	0	0	0	0		0	0	0	0	0	0	0	0	0	0	0	0	0	0	0	0
LOC110439501	0	0	0	0	0	0	0	0	0	0	0	0	0	0	0	0		0	0	0	0	0	0	0	0	0	0	0	0	0	0	0	0
LOC796088	0	0	0	0	0	0	0	0	0	5.23838	0	0	2.59278	7.95341	0	0		0	0	0	0	0	0	0	0	0	8.47395	0	0	3.73573	0	0	0
si:dkey-51d8.11	0	0	0	0	0	0	0	0	0	0	0	0	0	0	0	0		0	0	0	0	0	0	0	0	0	0	0	0	0	0	0	0
LOC101885806	0	5.82651	0	0	0	0	0	0	0	0	0	0	0	0	0	0		0	0	0	0	0	0	0	0	0	0	0	0	0	0	0	0
LOC101885051	0	0	0	0	0	0	0	0	0	0	0	0	0	0	0	0		0	0	0	0	0	0	0	0	0	0	0	0	0	0	0	0
si:dkey-29j8.3	0	0	0	0	0	0	0	0	0	0	0	0	0	0	0	0		0	0	0	0	0	0	0	0	0	0	0	0	0	0	0	0
LOC110437815	0	0	0	0	0	0	0	0	0	0	0	0	0	0	0	0		0	0	0	0	0	0	0	0	0	0	0	0	0	0	0	0
LOC110439478	0	0	0	0	0	0	0	0	0	0	0	0	0	0	1.31483	0		0	0	0	0.883988	0	0	0.936906	0	0	0	0	0	0	0	0	0
LOC110439476	0	0	0	0	0	0	0	0	0	0	0	0	0	0	0	0		0	0	0	0	0	0	0	0	0	0	0	0	0	0	0	0
LOC101883857	0	0	0	0	0	0	0	0	0	0	0	0	0	0	0	0		0	0	0	0	0	0	7.461	0	0	0	0	0	0	0	0	0
LOC110439474	0	0	0	0	0	0	0	0	0	9.88648	0	0	0	14.4009	0	0		0	0	0	0	0	0	0	0	0	0	0	0	0	0	0	0
LOC101887139	0	0	0	0	0	0	0	0	0	0	0	0	0	0	0	0		0	0	0	0	0	0	0	0	0	0	0	0	0	0	0	0
LOC110439457	0	0	0	0	0	0	0	0	0	0	0	0	0	0	0	0		0	0	0	0	0	0	0	0	0	0	0	0	0	0	0	0
LOC110439456	0	0	0	0	0	0	0	0	0	0	0	0	0	0	0	0		0	0	0	0	0	0	0	0	0	0	0	0	0	0	0	0
LOC110439598	0	0	0	0	0	0	0	0	0	0	0	0	0	0	0	0		0	0	0	0	0	0	0	0	0	0	0	0	0	0	0	0
LOC110439455	0	0	0	0	0	0	0	0	0	0	8.39795	0	0	0	0	0		0	0	0	0	0	0	0	0	0	0	0	0	0	0	0	0
LOC101883401	0	0	0	0	0	0	0	0	0	0	0	0	0	0	0	0		0	0	0	0	0	0	0	0	0	0	0	0	0	0	0	0
LOC110439453	0	0	0	0	31.8961	0	0	0	221.652	0	168.998	0	0	207.636	0	0		0	0	0	0	0	0	35.5002	120.897	13.9798	0	38.4903	0	0	0	0	0
LOC110439451	0	0	0	0	0	0	0	0	0	0	0	0	0	0	0	0		0	0	0	0	0	0	0	0	0	0	0	0	0	0	0	0
LOC110439450	0	0.186017	0	0	0	0	0	0.380592	0	0.121033	0	0	0.0840825	0.262877	0	0.734077		0	0	0	0	0	0	0	0	1.08103	0.401102	0	0	0.762846	0	0	0
LOC110439448	0	0	0	0	0	0	0	0	0	0.359691	0	0.16938	0	0	0	0		0	0	0	0	0	0	0.226112	0	0	0.119154	0.296917	0	0	0	0	0
LOC110439447	0	0	0	0	0	0	0	0	0	0	0	0	0	0	0	0		0	0	0	0	0	0	0	0	0	0	0	0	0	0	0	0
LOC110439443	0	0	0	0	0	0	0	0	0	0	0.558238	0	0	0	0	0		0	0	0	0	0	0	0	0	0	0	0	0	0	0	0	0
LOC101885496	0	0	0	0	0	1.34708	0	0	0	0	0	0	0.805916	8.36086	0	0		0	0	0	0.448899	0	0	0	7.19858	0	4.32524	0	0	0	0	0	0
tgds	228.619	166.433	114.584	0	0	0	236.451	0	9.41534	0	0	0	36.728	10.8398	168.438	0		0	0	0	0	0	0	0	0	221.936	0	0	0	58.5555	116.834	0	164.147
LOC101885698	0	0	0	6.39882	0	0	0	0	0	0	9.57203	0	2.00976	0	0	0		0	0	6.50296	0	0	0	0	2.96498	0	0	0	0	4.43962	2.7051	0	0
LOC103910489	0	0	0	0	0	0	0	0	0	0	0	0	0	0	0	0		0	0	0	0	0	0	0	0	0	0	0	0	0	0	0	0
LOC103910615	0	0	0	0	0	0	0	0	0	0	0	0	0	0	0	0		0	0	0	0	0	0	0	0	0	0	0	0	0	0	0	0
LOC796311	0	0	0	0	0	0	0	0	0	0	0	0	0	0	0	0		0	0	0	0	0	0	0	0	0	0	0	0	0	0	0	0
LOC799039	0	0.840917	0	0	1.30041	1.8094	0	0.229367	0	0.219167	1.69002	0	0	0	0.76061	0		0.663322	0.0584186	2.37488	0.0970714	0.191382	1.10885	0.184187	1.53625	0.435407	0.0583582	0	0	0	0	0	0
LOC110437837	0	0	0	0	0	0	0	0	0	0	0	0	8.58822	77.0379	0	0		0	0	0	0	0	0	0	0	0	0	0	0	0	0	0	0
LOC110439422	0	0	0	0	0	0	0	0	0	0	0	0	0	0	0	0		0	0	0	0	0	0	0	0	0	0	0	0	0	0	0	0
LOC110439421	0	0	0	0	0	0	0	0	0	93.5269	0	0	18.2781	18.9685	0	0		0	0	2.0544e-07	0	5.25004	0	0	0	0	0	12.0315	0	3.60847e-07	29.3198	0	0
LOC110439418	0	0	0	0	0	0	0	0	0	1.01764	0	0	0	0.313896	0	0		0	0	0	0	0.188918	0	0	0	0	0	0	0	0	0.561546	0	0
LOC110439417	0	0	0	0	0	0	0	0	0	0	0	0	0	0	0	0		0	0	0	0	0	0	0	0	0	0	0	0	0	0	0	0
LOC103910387	0	0	0	0	0	0	0	0	0	0	0	0	0	0	0	0		0	0	0	0	0	0	0	0	0	0	0	0	0	0	0	0
LOC110439415	0	0	0	0	0	0	0	0	0	0	0	0	0	0	0	0		0	0	0	0	0	0	0	0	0	0	0	0	0	0	0	0
LOC103910380	0	0	0	0	0	0	0	0	0	0	0	0	0	0	0	0		0	0	0	0.294567	0	0	0	0	0	0	0	0	0	0	0	0
LOC103910378	0	0	0.618862	0	0	0	0	0	0.389762	0	0	0	0	0	0	0		0	0	4.54606	0	0.806342	0.909143	0.764226	0	0	0	0	0	0	0	0	0
LOC110439412	0	0	0	0	0	0	0	0	0	0	0	0	0	0	0	0		0	0	0	0	0	0	0	0	0	0	0	0	0	0	0	0
si:zfos-2131b9.2	0	0	0	0	0	0	0	0	0	0	0	0	0	0	0	0		0	0	0	0	0	0	0	0	0	0	0	0	0	0	0	0
LOC100006851	0	0	0	0	0	0	0	0	0	0	0	0	0	0	0	0		0	0	0	0	0	0	0	0	0	0	0	0	0	0	0	0
LOC110439379	0	0.590259	0	0	0	0	0	0	0	0	0	0	0	0	0	0		0	0	0	0	0	0	0	0	0	0	0	0	0	0	0	0
LOC110439376	0	0	0	0	0	0	0	0	0	1.76395	0	0	0.260861	0	0	0		0	0	0	0	0	0	0	0	0	0	0	0	0	0	0	0
LOC110439374	0	0	0	0	0	0	0	0	0	0	0	0	0	0	0	0		0	0	0	0	0	0	0	0	0	0	0	0	0	0	0	0
LOC110439373	0	0	0	0	0	0	0	0	0	0	0	0	0	0	0	0		0	0	0	0	0	0	0	0	0	0	0	0	0	0	0	0
LOC110439372	0	3.61223	0	0	0	0	4.71276	0	0	10.6504	0	0	0	0	6.19422	0		0	4.14159	2.79793	0	2.72529	0	0	0	2.46651	0	0	0	0	0	13.3851	0
LOC110439371	6.83382	10.9241	0	34.4365	0	26.7314	18.2849	8.30223	4.94837	0	0	4.60312	5.97171	12.0769	0	15.6577		2.88228	0	13.009	17.3489	10.0084	0	6.05504	10.3432	5.40232	1.55645	2.36477	0	0	0	0	0
si:busm1-sl7.2	0	0	0	0	0	0	0	0	0	0	0	0	0	0	0	0		0	0	0	0	0	0	0	0	0	0	0	0	0	0	0	0
LOC110439370	0	0	0	533.229	0	0.00585582	0	0	0	0	0	25.0251	0	0	0	0		0	0	0	0	0	0	0	0	0	0	0	0	0	0	0	0
LOC110439365	0	0	0	0	0	0	0	0	0	0	0	0	0	0	0	0		0	0	0	0	0	0	0	0	0	0	0	0	0	0	0	0
LOC103910447	0	0	0	0	0	0	0	0	0	0	3.31617	0	0.236391	0	0	0		0	0	0	0	0	0	0	0	0	0.505427	0	0	0	0	0.43078	0
LOC110437847	0	0	0	0	0	0	0	0	0	0	0	0	0	0	0	0		0	0	0	0	0	0	0	0	0	0	0	0	0	0	0	0
LOC101884897	0	0	0	0	0	0	0	0	0	4.31487	0	0	0	0	0	0		0	0	0	0	1.55425	0	0	0	0	0	0	0	0	0	0	0
LOC103910420	0	0	0	3.55108	0	0	0	0	0	0	0	0	0	0	0	0		0	0	0	0	0.525778	0	0	0	11.1812	0	1.65634	0	0	0	0	0
LOC103910424	0	0	0	0	0	0	0	0	0	0.285424	0	0	0.198975	1.24066	0	0		0	0	0	4.00209	0	0	0	0	0.211771	0	0	0	0	0	0	0
si:dkey-115f9.3	0	1.12104	0	3.29457	0.64445	4.49889	2.06604	14.933	0	0.182285	2.91862	6.94758	0.887588	1.18803	2.21511	0		0	1.60007	0.886015	2.55067	0	0	2.29166	3.0597	0.271031	0	2.70839	2.37753	0	0	0	16.8635
si:dkey-21h14.3	0	0	0	0	0	0	0	0	0	0	0	0	0	0	0	0		0	0	0	0	0	0	0	0	0	0	0	0	0	0	0	0
LOC101885530	0	0	0	0	0	0	0	0	0	0	0	0	0	0	0	0		0	0	0	0	0	0	0	0	0	0	0	0	0	0	0	0
LOC110439338	0	0	0	0	0	0	0	0	0	0	0	0	0	0	0	0		0	0	0	0	0	0	0	0	0	0	0	0	0	0	0	0
LOC110439327	1.82065	2.20868	0	0	0	0	0	4.52351	2.74937	0.75501	0	0	0	0	0	0		0	0	0	0	0	0	0	0	0	0	0	0	0	0	0	0
LOC101883403	0	0	0	0	0	0	0	0	0	0	0	0	0	0	0	0		0	0	0	0	0	0	0	0	0	0	0	0	0	0	0	0
LOC110439326	0	0	0	0	0	0	0	0	0	0	0	0	0	0	0	0		0	0	0	0	0	0	0	0	0	0	0	0	0	0	0	0
LOC110439325	0	0	9.71778	0	0	0	0	0	0	0	0	1.50412	1.18008e-07	0	0	0		0	0	0	0	0	0	0	0	0.47281	0	0	1.22056	0	0	0	0
LOC110439307	0	0	0	0	0	0	0	0	0	0	0	0	0	0	0	0		0	0	0	0	0	0	0	0	0	0	0	0	0	0	0	0
si:dkey-54h16.1	0	0	0	0	0	0	0	0	0	0	0	0	0	0	0	0		0	0	0	0	0	0	0	0	0	0	0	0	0	0	0	0
LOC110439300	0	0	0	0	0	0	0	0	0	0	0	0	0	0	0	0		0	0	0	0	0	0	0	0	0	0	0	0	0	0	0	0
LOC101882965	0	0	0	0	0	0	0	0	0	0	0	0	0	0	0	0		0	0	0	0	0	0	0	0	0	0	0	0	0	0	0	0
LOC103910311	0	0	0	0	0	0	0	0	0	0	0	0	0	0	0	0		0	0	0	0	0	0	0	0	0	0	0	0	0	0	0	0
LOC110439295	0	0	0	0	0	0	0	0	0	0	0	0	0	0	0	0		0	0	0	0	0	0	0	0	0	0	0	0	0	0	0	0
LOC103911238	0	0	0	0	0	0	0	2.6083	0	0	0	0	0	0	0	0		0	0	0	0	0	0	0	0.69537	0	0	0	0	0	0	0	0
LOC101886554	0	0	0	0	0	0	0	0	0	0	0	0	0	0	0	0		0	0	0	0	0	0	0	0	0	0	0	0	0	0	0	0
LOC110439283	0	0	0	0	0	0	0	0	0	0	0	0	0	0	0	0		0	0	0	5.28135	0	0	0	0	0	0	0	0	0	0	0	0
si:dkey-27d5.10	0	0	0	0	0	0	0	0	0	0	0	0	0	0	0	0		0	0	0	0	0	0	0	0	0	0	0	0	0	0	0	0
LOC110439281	0	0	15.9785	0	0	0	0	0	0	0	0	0	0	0	0	0		0	0	0	0	0	0	0	0	0	0	0	0	0	0	0	0
LOC110439264	0	0	0	0	0	0	0	0	0	0	0	0	0	0	0	0		0	0	0	0	0	0	0	0	0	0	0	0	0	0	0	0
LOC110439262	0	0	0	0	0	0	0	0	0	0	0	0	0	0	0	0		0	0	0	0	0	0	0	0	0	0	0	0	0	0	0	0
LOC110439261	0	0	0	0	0	0	0	0	0	0	0	0	0	0	0	0		0	0	0	0	0	0	0	0	0	0	0	0	0	0	0	0
LOC110439260	10.6634	0	11.0621	0	0	0	4.32401	14.8072	0	9.41392	1.91604	7.8358	5.32687	9.71631	7.7645	0		0	0	0	0	0	0	0	4.4861	0.538485	1.25118	0	0	0	0	17.5082	0
LOC101882645	0	0	0	0	0	0	0	0	0	0	0	0	0	0	0	0		0	0	0	0	0	0	0	0	0	0	0	0	0	0	0	0
LOC110439258	0	0	64.469	13.1166	4.60744	16.2464	0	18.3698	0	0	0	3.54688	0	0	0	42.8894		0	0	112.143	74.76	14.6106	0	47.5243	0	0	97.078	0	16.5536	36.156	9.26902	132.32	0
LOC792857	0	0	0	0	0	0	0	0	0	0	0	0	0	0	0	0		0	0	0	0	0	0	0	0	0	0	0	0	0	0	0	0
LOC103909383	0	0	0	0	0	0	0	0	0	0	0	0	0	0	0	0		0	0	3.19919	0	0	0	0	0	0	0	0	1.76671	0	0	0	0
si:dkey-4c23.5	7.33369	0	3.69391	0	2.43476	0	9.64833	0	0	0	11.5989	0	0	1.54933	0	0		0	0	0	0	0	0	0	0	0	0	0	0	0	0	0	0
LOC110439244	0	0	0	0	0	0	0	0	0	0	0	0	0	0	0	0		0	0	0	0	0	0	0	0	0	0	0	0	0	0	0	0
LOC110439217	0	0	0	0	0	0	0	0	0	0	0	0	0	0	0	0		0	0	0	0	0	0	0	0	0	0	0	0	0	0	0	0
LOC101883354	0	0	0	0	0	0	0	0	0	0	0	0	0	0	0	0		0	0	0	0	0	0	0	0	0	0	0	0	0	0	0	0
LOC101884954	0	19.3311	0	18.8529	0	0	0	0	0	0	0	0	0	0	0	0		0	0	0	0	0	0	0	0	0	0	0	0	0	0	0	0
LOC110439205	0	0	0	0	0	0	0	0	0	0	0	0	0	0	0	0		0	0	0	0	0	0	0	0	0	0	0	0	0	0	0	0
si:ch211-232m19.4	4.22052	0	0	4.8979	0	0	0	0	0	6.54264	0	2.55558	0	0	0	0		0	0	0	0	0.732048	0	0	0	0	0	0	0	0	0	0	0
LOC110439201	0	0	0	0	0	0	0	0	0	0	0	0	0	0	0	0		0	0	0	0	0	0	0	0	0	0	0	0	0	0	0	0
LOC110439199	0	0	0	0	0	0	7.26284	0	0	0	0	0	0	0	1.35036	0		0	0	0	0	0	0	0	0	0.57053	0	0	0	0	0	0	0
LOC110439196	0	0	0	0	0	0	0	0	0	0	0	0	0	0	0	0		0	0	0	0	0	0	0	0	0	0	0	0	0	0	0	0
LOC110439182	0	0	0	0	0	0	0	0	0	0	0	0	0	0	0	0		0	0	8.46186	0	0	0	0	0	0	0	0	0	0	0	0	0
LOC110439181	5.74762	0	0.942116	0	0	0	0.773444	6.38794	1.65248	0.486647	2.53911	0.225724	1.11764	4.41884	9.62966	0		0	0	0	1.67234	1.56528	1.69595	0.33773	0	0	0.418927	0.546067	0	0	0	1.92984	0
LOC110439179	0	0	0	0	0	0	0	0	0	0	0	0	0	0	0	0		0	0	0	0	0	0	0	0	0	0	0	0	9.04312	0	0	0
si:dkeyp-73d8.5	0	0.595337	0	0	0	0	0	0	0	0	0	0	0	0	0	0		0	0	0	0	0	0	0	0	0	0.767584	0	0	0	0	0	0
LOC103908727	0	0	0	0	0	0	0	0	0	0	0	0	0	0	0	0		0	0	0	0	0	0	0	0	0	0	0	0	0	0	0	0
si:dkey-105i19.5	0	0	0	101.452	0.843148	12.1135	10.5393	0	8.81396	9.07912	10.1674	3.88209	7.36757	18.0918	17.2757	40.4891		4.27582	10.6466	12.3438	15.6828	25.1635	0	0	0	0	5.36252	18.476	65.0943	25.6797	15.7002	20.6603	77.0522
LOC110439167	0	0	0	0	0	0	0	0	0	0	0	0	0	0	0	0		0	0	0	0	0	0	0	0	0	0	0	0	0	0	0	0
LOC110439163	0	0	0	0	0	0	0	0	0	0	0	0	0	0	0	0		0	0	0	0	0	0	0	0	0	0	0	0	0	0	0	0
LOC100334916	0	0	0	10.3405	7.87612	21.3227	0	0	0	0	0	30.0099	0	0	0	0		0	0	20.0353	0	20.7943	10.0693	15.8106	0	0	20.3308	2.51666	6.54707	2.3906	0	0	0
LOC103910259	14.3188	0	0	2.49239	0	0	0	12.3873	0	0	0	0	14.0081	15.6971	0	0		0	0	0	0	1.43523	0	0	0	0	0	0	0	0	0	0	0
LOC110439157	0	0	0	0	0	0	0	0	0	0	0	0	0	0	0	0		0	0	0	0	0	0	0	0	0	0	0	0	0	0	0	0
LOC101885989	0	0	0	0	0	0	0	0	0	0	3.61984	0	0	0	0	0		0	0	0	0	0	0	0	0	0	0	0	4.08325	0	0	0	0
LOC103910314	0	0	0	0	0	0	0	0	0	0	0	0	0	0	0	0		0	0	0	0	0	0	0	0	0	0	0	0	0	0	0	0
si:dkey-20j1.2	0	0	0	0	0	0	0	0	0	1.2059	0.953592	0.243212	0.651759	0	0	0		0	0	0	0	0	0	0	0	0	0.1776	0	0	0	0.520915	0	0
LOC110439142	3.79512	0	0	0	0	0	0	17.6204	0	0	0	0	1.66184	3.83166	0	0		0	0	0	0	0	0	0	0	0	1.70025	0	0	0	0	0	0
LOC110439140	0	0	0	0	0	0	0	0	0	0	0	0	0	0	0	0		0	0	0	0	0	0	0	0	0	0	0	0	0	0	0	0
LOC103910254	0	0	0	0	0	0	0	0	0	0	0	0	0	0	0	0		0	0	0	0	0	0	0	0	0	0	0	0	0	0	0	0
LOC110439137	2.07696	3.83423	0	0	0	0	0	0	0.949194	0	0	0	0	0	0	7.30994		0	0	0	0	0.922862	0	1.77889	0	0	0	0	0	0	0	0	0
LOC110439134	0	0	0	0	0	0	0	0	0	0	0	0	0	0	0	0		0	0	0	0	0	0	0	0	0	0	0	0	0	0	0	0
LOC103909840	0	0	0	0	0	0	0	0	0	0	0	0	0	0	0	0		0	0	0	0	0	0	0	3.5997	0	0	0	0	0	0	0	0
LOC101886343	0	0	0	0	0	0	0	0	0	0	0	0	0	0	0	0		0	0	0	0	0	0	0	0	0	0	0	0	0	0	0	0
ccl39.7	0	0	0	0	0	0	0	0	0	0	0	0	0	0	0	0		0	0	0	0	0	0	0	0	0	0	0	0	0	0	0	0
LOC103909479	0	0.298648	0	0	0	0	0	0	0	0	0	0	0.135142	0	0	0		0	0	0	0.226501	0	0	0	0	0	0	0	0	0	0	0	0
ccl39.9	0	0	0	0	0	0	0	0	0	0	0	0	0	0	0	0		0.40852	0	0	0	0	0	0	0	1.33771	0	0	0	0	0	0	0
LOC103910249	0	0	0	0	0	0	0	0	0	0	0	0	0	0	0	0		0	0	0	0	0	0	0	0	0	0	0	0	0	0	0	0
LOC110439701	0	0	0	0	0	0	0	0	0	0	0	0	0	0	0	0		0	0	0	0	0	0	0	0	0	0	0	0	0	0	0	0
LOC110439128	0	0	0	0	0	0	0	0	0	0	0	0	0.493599	0	0	0		0	0	0	0	0	0	0	0	0	0	0	0	0	0	0	0
LOC103909743	0	0	0	13.4891	0	0	0	0.5042	0	0	0	0	0.762305	0	0.815693	5.97961		0	0.250115	5.49969	1.46102	0.409418	3.46142	0	0	0	0	0	0	0	0	6.83685	0
LOC103909694	0	0	24.278	41.3402	13.5108	45.36	24.2764	32.4002	0	43.5609	0	6.6706	6.58279	10.3608	12.8628	0		0	18.0742	22.4248	11.51	8.1274	16.1262	32.1282	18.9181	0	28.8643	10.6772	0	0	0	0	0
LOC110439120	0	0	0	0	0	0	0	0	0	0	0	0	0	0	0	0		0	0	0	0	0	0	0	0	0	0	0	0	0	0	0	0
LOC110439117	0	0	0	0	0	0	0	0	0.559412	0	0	0	0	0.642653	0	0		0	0	0	0	0	0	0	0	0	0	0	0	0	0	0	0
LOC101883646	0	0	0	0	0	0	0	0	0	0	0	0	0	0	0	0		0	0	0	0	0	0	0	0	0	0	0	0	0	0	0	0
LOC110439115	0	0	0	0	0	0	0	0	0	0	0	0	0	0	0	0		0	0	0	0	0	0	0	0	0	0	0	0	0	0	0	0
LOC101886225	0	0	0	0	5.95171	5.93642	0	0	0	0	0	0	0	0	0	0		6.46215	0	0.243317	0	6.59677	0.826358	31.905	0	7.09351	0	0	0	0	0	0	0
LOC103911829	0	0	0	0	0	0	0	0	0	0	0	0	0	0	0	0		0	0	0	0	0	0	0	0	0	0	0	0	0	0	0	0
LOC110439102	0	0	0	0	0	0	0	0	0	0	0	0	0	0	0	0		0	0	0	0	0	0	0	0	0	0	0	0	0	0	0	0
LOC110439080	0	0	0	102.371	0	0	0	0	0	0	0	72.7572	15.6877	0	41.0231	64.0803		0	0	15.5217	0	27.6803	47.3302	0	0	0	0	0	0	0	0	0	0
LOC101886638	0	0	0	0	0	0	0	0	0	0	0	0	0	0	0	0		0	0	0	0	0	0	0	0	0	0	0	0	0	0	0	0
LOC101882289	0	0	0	0	0	0	0	0	0	0	0	0	0	0	0	0		0	0	0	0	0	0	0	0	0	0	0	0	0	0	0	0
si:dkey-93m18.3	0	0	0	0	0	0	0	0	0	0	0	0	0	0	0	0		0.614746	0	0	0	0	0	0	0	0	0	0	0	0	0	0	0
si:ch211-213i16.3	0	0	0	0	0	0	0	0	0	0	0	0	0	0	0	0		0	0	0	0	0	0	0	0	0	0	0	0	0	0	0	0
LOC110439050	0	3.79068	0	0	0	0	2.12256	0	0	1.19554	6.68042	9.37385	0.737497	0	0	0		0	0	0	0	0	0	1.31354	0	0	0	0	0	2.90874	0	0	0
LOC101882855	0	0	0	0	0	0	0	0	0	0	0	0	0	0	0	0		0	0	0	0	0	0	0	0	0	0	0	0	0	0	0	0
LOC103909167	0	0	0	0	0	0	0	27.6272	0	0	0	0	0	0	13.1519	0		0	0	0	0	0	0	0	0	9.08863	0	0	0	0	0	0	0
si:dkey-61m24.1	0	0	0	0	0	0	0	0	0	0	0	0	0	0	0	0		0	0	0	0	0	0	0	0	0	0	0	0	0	0	0	0
si:ch211-260c23.1	0	0	0	0	0	0	0	0	0	0	0	0	0	0	0	0		0	0	0	0	0	0	0	0	0	0	0	0	0	0	0	0
LOC110439043	0	0	0	0	0	0	0	0	0	0	0	0	0	0	0	0		0	0	0	0	0	0	0	0	0	0	0	0	0	0	0	0
LOC103909527	0	0	0	0	0	0	0	0	0	0	0	0	0	0	0	0		0	0	0	0	0	0	0	0	0	0	0	0	0	0	0	0
LOC110439042	0	0	0	0	0	0	0	0	0	0	0	0	0	0	0	0		0	0	0	0	0	0	0	0	0	0	0	0	0	0	0	0
LOC101885646	0	0	0	0	0	0	0	0	0	0	0	0	0	0	0	0		0	0	0	0	0	0	0	0	0	0	0	0	9.92309	2.43927	0	0
LOC110439040	0	0	0	0	0	0	0	0	0	0	0	0	0	0	0	0		0	0	0	0	0	0	0	0	0	0	0	0	0	0	0	0
LOC110439038	0	0	0	0	0	0	0	0	0	0	0	0	0	0	0	0		0	0	0	0	0	0	0	0	0	0	0	0	0	0	0	0
LOC103910996	0	0	0	0	0	0	0	0	0	0	0	0	0	0	0	0		0	0	0	0	0	0	0	0	0	0	0	0	0	0	0	0
LOC110439035	0	0	0	0	0	0	0	0	0	0	0	0	0	0	0	0		0	0	0	0	0	0	0	0	0	0	0	0	0	0	0	0
LOC110439034	0	0	0	0	0	0	0	0	0	0	0	0	0	0	0	0		0	0	0	0	0	0	0	0	0	0	0	0	0	0	0	0
LOC103909007	0	0	0	0	0	0	0	0	0	0	0	0	0	0	0	0		0	0	0	0	0	0	0	0	0	0	0	0	0	0	0	0
LOC108183693	0	0	0	0	0	0	0	0	0	0	0	0	0	0	0	0		0	0	0	0	0	0	0	0	0	0	0	0	0	0	0	0
LOC110439010	0	0	0	0	0	0	0	0	0	0	0	0	0	0	0	0		0	0	0	0	0	0	0	0	0	0	0	0	0	0	0	0
LOC110439007	0	0	0	0	0	0	0	0	0	0	0	0	0	0	0	0		0	0	0	0	0	0	0	0	0	0	0	0	0	0	0	0
LOC110439006	0	0	0	0	0	0	0	0	0	0	0	0	0	0	0	0		0	0	0	0	0	0	0	0	0	0	0	0	0	0	0	0
LOC103908895	0	0	0	0	0	0	0	0	0	0	0	0	0	0	0	0		0	0	0	0	0	0	0	0	0	0	0	0	0	0	0	0
si:ch211-229g11.5	0	0	0	0	0	0	0	0	0	0	0	0	0	0	0	0		0	0	0	0	0	0	0	0	0	0	0	0	0	0	0	0
si:ch211-229g11.6	0	0	0	0	0	0	0	0	0	0	0	0	0	0	0	0		0	0	0	0	0	0	0	0	0	0	0	0	0	0	0	0
LOC110439004	0	0	0	0	0	0	0	0	0	0	0	0	0	0	0	0		0	0	0	0	0	0	0	0	0	0	0	0	0	0	0	0
LOC103908819	0	0	0	0	0	0	0	0	0	0	0	0	0	0	0	0		0	0	0	0	0	0	0	0	0	0	0	0	0	0	0	0
si:dkey-245m3.1	0	0.831704	0	0	0	0	0	0	0	0	0	0	0	0	0	0		0	0	0	0	0	0	0	0	0	0	0	0	0	0	0	0
LOC110439000	0	0	0	0	0	0	0	0	0	0	0	0	0	0	0	0		0	0	0	0	0	0	0	0	0	0	0	0	0	0	0	0
si:ch211-116o3.6	0	0	0	0	3.6229	3.36824	0	0	14.8333	6.36962	8.07916	8.16719	0	4.8302	3.99058	0		0	0	6.81197	1.17902	0	0	0	4.15796	0	0	0	0	0	0	0	0
LOC110438994	0	0	0.196842	0	0.425366	0	0	14.9446	0	0	0	0	0	6.22657e-05	4.57201	9.86002		0.768937	0	0.783099	7.1271	0	0	0	0	0	0	0	0	0.484803	0.293458	0	0
LOC110438993	0	0	0	0	0	0	0	0	0	0	0	0	0	0	0	0		0	0	0	0	0	0	0	0	0	0	0	0	0	0	0	0
LOC103909798	0	0	0	0	0	0	0	0	0	0	0	0	0	0	0	0		0	0	0	0	0	0	0	0	0	0	0	0	0	0	0	0
si:ch211-143l19.3	1.55008	0	0	0	0	1.0525	0	0	0	0	0	0	0	0	0	0		0.678417	0	0	0.837466	0	0	0	0	0.222258	0	0	2.59358	0	0	0	0
si:dkey-184j23.1	0	0	0	0	0	0	0	0	0	0	0	0	0	0	0	0		0	0	0	0	0	0	0	0	1.34238	0	0	0	0	0	0	0
LOC110438983	0	0	0	0	0	0	5.63477	0	0	0	0	0	0	0	0.392467	0		0	0	0	0	0	0	0	0	0	0	0	0	0	0	0	0
LOC103910313	0	0	0	0	0	0	0	0	0	0	0	0	0	0	0	0		0	0	0	0	0	0	0	0	0	0	0	0	0	0	0	0
LOC110438977	0	0	0	0	0	0	0	0	0	0	0	0	0	0	0	0		0	0	0	0	0	0	0	0	0	0	0	0	0	0	0	0
LOC110438976	0	0	0	0	0	0	0	0	0	0	0	0	0	0	0	0		0	0	0	0	0	0	0	0	0	0	0	0	0	0	0	0
LOC110438972	0	0	0	0	0	0	0	0	0	2.28197	0	0	3.51247	12.9035	0	0		0	0	0	0	0	0	0	0	0	0	0	0	0	0	0	0
LOC110438969	0	0	0	0	0	0	0	0	0	0	0	0	0	0	0	0		0	0	0	0	0	0	0	0	0	0	0	0	0	0	0	0
LOC101885660	0	0	0	0	0	0	0	0	0	0	0	0	0	0	0	0		0	0	0	0	0	0	0	0	0	0	0	0	0	0	0	0
LOC110438968	0	0	0	0	0	0	0	0	0	0	0	0	0	0	0	0		0	0	0	0	0	0	0	0	0	0	0	0	0	0	0	0
LOC110438945	0	0	0	0	0	0	0	0	0	0	0	0	0	0	0	0		0	0	0	0	0	0	0	0	0	0	0	0	0	0	0	0
LOC110438940	0	0	1.34205	0	0	0	0	0	0	0	0	0	0	0	0	0		0	0	0	0	0	0	0	0	0	0	0	0	0	0	0	0
LOC110438937	0	0	0	0	20.0379	0	0	0	0	0	0	18.2238	0	0	0	0		33.4185	0	0	0	20.4795	0	23.8149	0	0	24.1776	0	0	9.96126	23.1051	7.58579	0
LOC108191711	0	0	0	0	0	0	0	0	0	0	0	0	0	0	0	0		0	0	0	0	0	0	0	0	0	0.442691	0	0	0	0	0	0
LOC110438934	0	0	0	0	0	0	0	0	0	0	0	0	0	0	0	0		0	0	0	0	0	0	0	0	0	0	0	0	0	0	0	0
LOC110438933	0	0	0	0	0	0	0	0	0	0	0	0	0	0	0	0		0	0	0	0	0	0	0	0	0	0	0	0	0	0	0	0
LOC110438931	0	0	0	0	0	0	0	0	0	0	0	0	9.04328	4.04003	0	0		0	0	0	0	0	0	0	0	0	0	0	0	0	0	0	0
LOC101882875	0	0.209784	0	0	0	0	0	1.60209	0.516753	0	0	0.171625	1.31864	0.296455	0	6.5557		0	0	1.22972	1.32326	0.740845	2.50571	0	0	0	0	0	0	0	0	0	0
LOC110438924	0	0	0	0	0	0	0	0	0	0	0	0	0	0	0	0		0	0	0	0	0	0	0	0	0	0	0	0	0	0	0	0
LOC101886550	0	0	0	0	0	0	0	0	0	0.430554	0	0	1.20429	0.936287	0	0		0	0	0	0	0	0	0	0	0	1.70867	0	0	0	0	0	0
LOC110438913	0	0	0	0	0	0	0	0	0	0	0	0	0	0	0	0		0	0	0	0	0	0	0	0	0	0	0	0	0	0	0	0
LOC110438908	0	0	0	0	0	0	0	0	0	0	0	0	2.49184	1.35172	0	0		0	0	0	0	0	0	0	0	0	0	0	0	0	0	0	0
LOC110438906	0	0	0	0	0	0	0	0	0	0	0	0	0	0	0	0		0	0	0	0	0	0	0	0	0	0	0	0	0	0	0	0
LOC103911808	0	0	0	0	0	0	0	0	0	0	0	0	0	0	0	0		0	0	0	0	0	0	0	0	0	0	0	0	0	0	0	0
LOC110438886	0	0	4.21634	0	0	0	0	0	0	0	0	0	0	0	0	0		0	0	0	0	0	0	0	0	0	0	0	0	0	0	0	0
si:ch211-265m20.8	14.7757	0	0	0	0.581539	0	0	14.2864	26.7737	11.6569	0	0	8.70015	4.22741	0.494561	0		0.807835	13.4258	10.5271	0.166089	0.400935	0	0.179284	3.58993	0	0	0.470725	5.18204	0	0	0	0
LOC110438868	0	0	0	0	0	0	0	0	0	0	0	0	0	0	0	0		0	0	0	0	0	0	0	0	0	0	0	0	0	0	0	0
LOC110438858	0	0	0	0	0	0	0	0	0	0	0	0	0	0	0	0		0	0	0	0	0	0	0	0	0	0	0	0	0	0	0	0
LOC101884771	0	0	0	0	0	0	0	0	0	0	0	0	0	0	0	0		0	0	0	0	0	0	0	0	0	0	0	0	0	0	0	0
LOC110438857	0	0	0	0	0	0.996725	1.35291	0	2.68303	0	0	0	1.57212	1.32949	0	1.71499		0	0.225885	0	4.63255	0	0	0	7.74621	0	0	0	0	0	0	0	0
LOC110438846	0	0	0	0	0	0	0	0	0	0	0	0	0	0	0	0		0	0	0	0	0	0	0	0	0	0	0	0	0	0	0	0
LOC103911738	0	0	0	0	0	0	0	0	0	0	0	0	0	0	0	0		0	0	0	0	0	0	0	0	0	0	0	0	0	0	0	0
LOC110438845	0	0	0	0	0	0	0	0	0	0	0	0	0	0	0	0		0	0	0.284224	0	0	0	0	0	0	0	0	0	0	0	0	0
LOC103912008	0	0	0	0	0	0	0	0	0	0	0	0	0	0	0	0		0	0	0	0	0	0	0	0	0	0	0	0	0	0	0	0
LOC110438838	0	0	0	0	0	0	0	0	0	0	0	0	0	0	0	0		0	0	0	0	0	0	0	0	0	0	0	0	0	0	0	0
LOC101884827	0	0	1.29281	0	0	0	0	0	0	0	0	0	1.39184	0	0	0		0	0	3.23148	0	0	0	0	0	0	0	9.38164	0	0	0	2.48146	0
LOC110438834	0	0	0	0	0	0	0	0	0	0	0	0	0	0	0	0		0	0	0	0	0	0	0	0	0	0	0	0	0	0	0	0
LOC110438830	0	23.0139	0	0	39.3578	43.6875	260.105	417.39	191.597	0	0	64.57	66.5592	86.4066	101.311	565.836		0	0	19.4021	309.411	0	0	0	0	0	0	147.202	0	126.716	0	0	1205.61
LOC110438829	0	0	0	0	0	0	0	0	0	0	0	0	0	0	0	0		0	0	0	0	0	0	0	0	0	0	0	0	0	0	0	0
LOC110438822	0	0	0	0	0	0	0	1.1943	0	0.376641	0	0	0	0	0	0		0	0	0	0	0	0	0	3.44029	0	0	0	0	0	0	0	0
LOC103911509	0	0	0	0	0	0	0	0	6.84174	0	0	0	0	0	0	0		0	0	0	0	0	0	0	0	0	0	0	0	0	0	0	0
LOC110438805	0	0	0	0	0	39.6802	0	0	0	0	0	0	0	0	0	67.6221		0	0	0	0	0	0	0	0	0	0	0	0	0	0	0	0
LOC108181214	0	0	0	0	0	0	0	0	0	0	0	0	0	0	0	0		0	0	0	0	0	0	0	0	0	0	0	0	0	0	0	0
LOC110438788	0	0	0	0	0	0	40.1766	0	50.6168	36.2752	100.417	32.0596	14.312	0	0	0		9.79852	64.8587	73.4842	0	0	0	0	55.8094	0	0	0	0	0	0	0	0
si:dkey-286h2.5	0	4.46148	1.67979	0	0	0	0	0	0	0	42.3967	0	0	0	0	5.83989		0	0	0	0	0	0	0	4.04399	0	14.4999	0	0	2.02083	1.24173	0	0
LOC110438784	0	0	0	0	0	0	0	0	0	0	0	0	9.08708	0	0	0		0	0	0	0	0	0	0	0	0	0	0	0	0	0	0	0
LOC108190666	0	0	0	0	0	0	0	0	0	0	0	0	0	0	0	0		0	0	0	0	0	0	0	0	0	0	0	0	0.353578	0	0	0
LOC103910333	0	0	0	0	0	0	0	0	0	0	0	0	0	0	0	0		0	0	0	0	0	0	0	0	0	0	0	0	0	0	0	0
LOC110438759	0	0	0	0	0	0	0	0	0	0	0	0	0	0	0	0		0	0	0	0	0	0	0	0	0	0	0	0	0	0	0	0
LOC110438757	0	0	0	0	0	0	0	0	0	0	0	0	0	0	0	0		0	0	0	0	0	0	0	0	0	0	0	0	0	0	0	0
si:dkey-117j14.6	0	0	0	0	0	0	0	0	0	24.7291	0	0	0	0	0	0		0	0	0	0	0	0	38.415	0	0	0.197776	0	0	0	0	0	0
LOC110437824	0	0	0	0	0	0	0	0	0	0	0	0	0	0	0	0		0	0	0	0	0	0	0	0	0	0	1.01228	0	0	0	0	0
LOC110438751	0	0	0	0	0	0	0	0	0	0	0	0.870078	0	0	0	0		0	11.4203	6.23981	0	4.97225	12.6277	0	0	0	0	7.87873	0	0	0	0	0
LOC101883166	0.215027	1.14709	0.542082	0	0	0	0.188144	0	1.09942	1.6951	0.147603	0	0.978834	0.902273	0.720991	3.772		0	0.165613	0.539299	0.484308	0.541968	0.36722	0.209078	0	0	0.275086	0.274359	0	0	0	0	0
LOC110438750	0	0	0	0	0	0	0	0	0	0	0	0	0	0	0	0		0	0	0	0	0	0	0	0	0	0	0	0	0	0	0	0
LOC110438747	0	0	0	0	0	0	0	0	0	0	4.77714	0	0	0	0	0		0	0	0	0	0	0	0	0	0	0	0	0	0	0	0	0
LOC110438684	0	0	0	0	0	0	0	0	0	0	0	0	0	0	0	0		0	0	0	0	0	0	0	0	0	0	0	0	0	0	0	0
LOC110438681	0	0	0	0	0	0	0	0	0	0	0	0	0	0	0	0		0	0	0	0	0	0	0	0	0	0	0	0	0	0	0	0
LOC110438674	0	0	0	0	0	0	0	0	0	0	0	0	0	0	0	0		0	0	0	0	0	0	0	0	0	0	0	0	0	0	0	0
LOC110438670	0.67893	0	0.684555	0	0	0	0	0.828888	0.550118	0.524768	0	0.714175	1.64542	0.570202	0	3.17444		0	0	0.682441	2.14262	0	0	0	0	0	0	0	2.27439	0	0	0	0
LOC110438669	0	0	0	0	0	0	0	0	0	0	0	0	0	0	0	0		0	0	0	0	0	0	0	0	0	0	0	0	0	0	0	0
LOC110438667	0	0	0	0	0	0	0	0	0	0	0	0	0	0	0	0		0	0	0	0	0	0	0	0	0	0	0	0	0	0	0	0
LOC110438748	0	0	0	0	0	0	0	0	0	0	0	0	0	0	0	0		0	0	0.607481	0	0	0	0	0	0	0	0	0	1.25412	0.517727	0	0
LOC110438666	15.8402	0	2.33758	0	0	0	0	0	0	0	0	0	0.309754	0	0	0		0.500522	0	0.575977	0	1.1568	0	0	0	0	0.595318	0	0	0	0	0	0
LOC101883693	0	0	0	0	0	0	0	0	0	0	0	0	0	0	0	0		0	0	0	0	0	0	0	0	0	0	0	0	0	0	0	0
LOC110437728	0	0	0	0	0	0	0	0	0	0	0	0	0.845319	0	0	0		0	0	0	0	0.777718	0	0	0	0	0	0	0	0	0	0	0
LOC110438660	0	0	0	0	0	0	0	0	0	0	0	0	0	0	0	0		0	0	0	0	0	0	0	0	0	0	0	0	0	0	0	0
LOC110438658	0	0.583194	0	0	0.668352	0	1.28611	0	0	0	0	0	1.31577	1.64354	0.328332	0		0.21437	0	0	0	1.23474	0.835238	0	0.793528	0	0.62648	0	0	0.595056	0	0	10.4952
LOC110438656	0	0	0	0	0	0	0	0	0	0	0	0	0	0	0	0		0	0	13.7797	0	0	0	0	0	0	0	0	0	0	0	0	0
LOC103911081	0	0	0	0	0	0	0	0	0	0	0	0	0	0	0	0		0	0	0	0	0	0	0	0	0	0	0	0	0	0	0	0
LOC110438654	0	0	0	0	0	0	0	0	0	0	0	0	0	0	0	0		0	0	0	0	0	0	0	0	0	0	0	0	0	0	0	0
LOC110438652	0	0	0	0	0	0	0	0	0	0	0	0	0	0	0	0		0	0	0	0	0	0	0	0	0	0	0	0	0	0	0	0
si:dkey-27n6.9	0	0	0	3.13895	0	0	1.58301	0	0	10.4222	9.03336	0	2.18473	0	0	37.8079		0	0	6.62578	0	1.80482	0	0	0	0	3.09607	0	0	0	0	0	0
LOC110438648	0	0	0	0	0	0	0	0	0	0	0	0	0	0	0	0		0	0	0	0	0	0	0	0	0	0	0	0	0	0	0	0
LOC103911066	0	0	0	0	0	0	0	0	0	0	0	0	0	0	0	0		0	9.29092	0	0	0	0	0	0	0	0	0	0	0	0	0	0
LOC110438639	0	0	0	0	0	0	0	0	0	0	0	0	0	0	0	0		0	0	0	0	0	0	0	0	0	0	0	0	0	0	0	0
LOC110438638	546.096	434.514	286.058	279.142	30.1797	17.0063	364.483	165.616	151.701	291.884	218.853	72.8662	78.8574	128.508	276.849	612.385		17.7287	72.918	375.645	214.296	141.608	221.074	56.3438	127.787	178.053	70.2305	160.758	165.051	234.471	197.771	35.6646	525.906
LOC110438634	0	0	0	0	0	0	0	23.2261	0	22.642	0	0	8.7491	0	30.4798	6.14136		0	0	2.67851	9.64933	0	0	0	0	0	0	0	0	0	0	0	36.904
LOC103910417	0	0	0	0	0	0	0	0	0	0	0	0	0	0	0	0		0	0	0	0	0	0	0	0	0	0	0	0	0	0	0	0
LOC110438627	0	0	0	0	0	0	0	0	0	0	0	0	0	0	0	0		0	0	0	0	0	0	0	0	0	0	0	0	0	0	0	0
LOC110438626	0	1.10012	0	0	0	0	0	0	0	0	0	0	0	0	0	0		0	0	0.232625	0	0	0	0	0	0	0	0	0	0	0	0	0
LOC108183374	0	8.35808	0	0	2.24868	0	0	0	0	0	0	10.7462	3.88499	2.93675	0	0		0	0	6.81618	0	3.51721	18.9862	0	0	0	0.582978	0	0	0	0	0	0
LOC110438624	0	0	0	0	0	0	0	0	0	0	0	0	0	0	0	0		0	0	0	0	0	0	0	0	0	0	0	0	0	0	0	0
si:dkey-207j16.5	0	0	0	0	0	0	0	0	0	0	0	0	0	0	0	0		0	0	0	0	0	0	0	0	0	0	0	0	0	0	0	0
LOC103911134	0	0	0	0	0	0	0	0	0	0	0	0	0	0	0	0		0	0	0	0	0	0	0	0	0	0	0	0	0	0	0	0
LOC110438621	0	0	0	0	0	0	0	0	0	0	0	0	0	0	0	0		0	0	0	0	0	0	0	0	0	0	0	0	0	0	0	0
LOC110438619	0	0	0	0	0	0	0	0	0	0	0	0	0	0	0	0		0	0	0	0	0	0	0	0	0	0	0	0	0	0	0	0
LOC101882663	0	0	0	0	0	0	0	0	0	0	0	0	0	0	0	0		0	0	0	0	0	0	0	0	0	0	0	0	0	0	0	0
LOC110438617	0	0	0	0	0	0	0	0	0	0	0	0	0	0	0	0		0	0	0	0	0	0	0	0	0	0	0	0	0	0	0	0
LOC110438615	0	0	0	0	0	0	0	0	0	0	0	0	0	0	0	0		0	0	0	0	0	0	0	0	0	0	0	0	0	0	0	0
LOC110438614	0	0	0	0	0	0	0	0	0	0	0	0	0	0	0	0		0	0	0	0	0	0	0	0	0	0	0	0	0	0	0	0
LOC101882334	0	0	0	0	0	0	0	0	0	0	0	0	0	0	0	0		0	0	0	0	0	0	0	0	0	0	0	0	0	0	0	0
LOC101886978	0	0	5.99965	0	0	0	0	0	0	0	0	0	0	0	0	0		0	0	0	1.45215	0	0	0	0	0	0	0	0	0	4.58387	0	0
si:dkey-16l2.20	0	1.77416	0	0	0.909394	0	0	0	0	0	0	0	0	0	0	0		0	0	0	0	0	0	0	0	0	0	0	0	0	0	0	0
LOC110438600	0	0	0	6.60154	0	0	0	0	0	0	0	0	1.11325	0	0	0		1.67627	0	0	0	0	0	0	0	0	0	0	0	0	0	0	0
LOC103910239	0	0	0	0	0	0	0	0	0	0	0	0	0	0	0	0		0	0	0	0	0	0	0	0	0	0	0	0	0	0	0	0
LOC110438597	0	0	0	0	0	0	0	0	0	0	0	0	0	0	0	0		0	0	0	0	0	0	0	0	0	0	0	0	0	0	0	0
LOC103910227	0	0	0	0	0	0	0	0	0	0	0	0	0	0	0	0		0	0	0	0	0	0	0	0	0	1.1913	0	0	0	0	0	0
LOC110438577	0	0	0	0	0	0	0	0	0	0	0	0	0	0	0	0		4.48683	0	0	0	0	0	0	0	0.845019	4.45852	0	0	0	0	0	0
LOC103909020	0	0	0	0	0	0	0	0	0	0	0	0	0	0	0	0		0	0	0	0	0	0	0	0	0	0	0	0	0	0	0	0
si:ch211-205j18.1	0	0	0	0	0	0	0	0	0	0	0	0	0	0	0	0		0	0	0	0	0	0	0	0	0	0.232117	0	0	0	0	0	0
LOC110438569	0	0	0	0	0	0	0	0	0	0	0	0	0	0	0	0		0	0	0	0	0	0	0	0	0	0	0	0	0	0	0	0
LOC108189376	0	0	0	0	0	0	0	11.0708	0	0	0	0	2.25733	0	0	0		0	0	0	3.46511	0	0	0	0	0	0	0	0	0	0	0	0
LOC103911970	0	0	0	0	0	0	0	0	0	0	0	0	0.366742	0	0	0		0	0	0	0	0	0	0	0	0	0	0	0	0	0	0	0
LOC110438558	0	0	0	0	0	0	0	0	0	0	0	0	0	0	0	0		0	0	0	0	0	0	0	0	0	0	0	0	0	0	0	0
LOC110438557	0	0	0	0	0	0	0	0	0	0	0	0	0	0	0	0		0	0	0	0	0	0	0	0	0	0	0	0	0	0	0	0
LOC103910935	0	0	0	0	0	0	0	0	0	0	0	0	0	0	0	0		0	0	0	0	0	0	0	29.717	0	0	0	0	0	0	0	0
LOC110438556	0	0	0	0	0	0	0	0	0	0	0	0	0	0	0	0		0	0	0	0	12.2145	0	0	0	0	0	0	0	0	0	0	0
LOC110438550	0	14.163	0	0	0	0	0	0	0	0	4.02366	0	0	0	0	0		0	0	0	0	0	0	0	55.0295	0	0	0	0	13.67	0	0	0
LOC110438543	0	0	0	0	14.4025	9.94477	0	0	0	45.9278	34.8701	0	0	3.93047	12.799	0		0	19.4538	0	0	5.56048	31.4904	0	0	22.3763	0	9.48015	0	0	0	0	0
LOC110438541	0	34.6875	0	2.78499	0	1.08444	0	0	0	0	0	0	0	0	0	0		0.349568	0.491688	0	0	0	0	0	0	0.482059	0	0	1.33606	0.968912	0	0	0
LOC110438540	0	0	0	0	0	0	0	0	0	0	0	0	0	0	0	0		0	0	0	0	0	0	0	0	0	0	0	0	0	0	0	0
LOC110438500	0	0	0	0	0	0	0	0	0	0	0	0	0	0	0	0		0	0.816468	0	0	0	0	0	0	0	0	0	0	0	0	0	0
LOC110438492	0	0	0	0	0	0	0	0	0	0	0	0	0	0	0	0		0	0	0	0	0	0	0	0	0	0	0	0	0	0	0	0
LOC101884695	0	0	0	0	0	0	0	0	0	0	0	0	0	0	0	0		0	0	0	0	0	0	0	0	0	0	0	0	0	0	0	0
LOC101882521	0	0	0	0	0	0	0	0	0	0	0	0	0	0	0	0		0	0	0	0	0	0	0	0	0	0	0	0	0	0	0	0
LOC101884162	0	0	0	0	0	0	0	0	0	0	0	0	0	0	0	0		0	0	2.14694	0	0	0	0	0	0	0	0	0	0	0	0	0
LOC103908800	0	0	0	0	0	0	0	0	0	0	0	0	0	0	0	0		0	0	0	0	0	0	0	0	0	0	0	0	0	0	0	0
LOC110438460	0	0	0	0	0	0	0	0	0	0	0	0	0	0	0	0		0	0	0	0	0	0	0	0	0	0	0	0	0	0	0	0
LOC110438454	0	0	0	0	0	0	0	0	0	0	0	0	0	0	0	0		0	0	0	0	0.592302	0	0	0	0	0	0	0	0	0	0	0
LOC110438450	0	0	0	0	0	0	0	0	0	0	0	0	0	0	0	0		0	0	0	0	0	0	0	0	0	0	0	0	0	0	0	0
LOC110438447	2.73678	1.39186	0	0	0	0	0	0	1.19725	0	0.560397	0	0.562451	4.58836	0	0		0	0	0	0	0	0	0	0	0	0	0	0	0	0	0	0
LOC110438442	0	0	0	0	0	0	0	0	0	0	0	0	0	0	0	0		0	0	0	0	0	0	0	0	0	0	0	0	0	0	0	0
LOC110438439	61.1433	157.138	87.2061	112.324	83.3021	76.4235	101.073	122.983	187.139	107.016	1760.51	61.1101	69.6739	84.8337	124.635	213.228		164.447	108.943	165.404	207.27	93.4613	138.603	190.016	174.463	223.12	158.759	178.157	69.7286	96.1717	81.3168	39.3536	192.743
LOC110438437	0	0	0	0	0	0	0	0	0	0	0	0	0	0	0	0		0	0	0	0	0	0	0	0	0	0	0	0	0	0	0	0
LOC101885981	0	0	0	0	0	0	0	0	0	0	0	0	0	0	0	0		0	0	0	0	0	0	0	0	0	0	0	0	0	0	0	0
LOC103911346	0	0	0	0	0	0	0	0	0	0	0	0	0	0	0	0		0	0	0	0	0	0	0	0	0	0	0	0	0	0	0	0
LOC110438433	0	0	0	0	0	0	0	0	0	0	0	0	0	0	0	0		0	0	0	1.87688	0	0	0	0	0	0	0	0	0	0	0	0
LOC101882668	0	0	0	0	0	0	0	0	0	0	0	0	0	0	0	0		0	0	0	0	0	0	0	0	0	0	0	0	0	0	0	0
LOC101885940	3.67675	0.726588	2.58075	2.23323	0.336202	0.668731	0	5.34802	0	2.93158	0.673091	0.560186	1.88673	1.64298	0	0		0.536519	0.377946	2.72883	1.15117	0.742771	0	2.2638	2.38527	0	0.814967	1.32908	0.53792	1.49102	0.480146	0.313338	2.28907
LOC101882884	0	0	0	0	0	0	0	0	0	0	0	0	0	0	0	0		0	0	0	0	0	0	0	0	0	0	0	0	0	0	0	0
LOC110438428	0	0	0	0	0	0	0	0	0	0	0	0	0	0	0	0		0	0	0	0	0	4.96927	0	0	0	0.757031	0	0	0	0	0	0
LOC101885058	0	0	0	0	0	0	0	0	0	0	0	0	0	0	0	0		0	0	0	0	0	0	0	0	0	0	0	0	0	0	0	0
LOC110438426	0	0	0	0	0	0	0	0	0	0	0	0	0	0	0	0		0	0	0	0	0	0	0	0	0	0	0	0	0	0	0	0
LOC100535869	0	0	0	0	0	0	0	0	0	0	0	0	0	0	0	0		0	0	0	0	0	0	0	0	0	0	0	0	0	0	0	0
LOC103908888	0	0	0	0	0	0	0	0	0	0	0	0	0	0	0	0		0	0	0	0	0	0	0	0	0	0	0	0	0	0	0	0
LOC110438405	0	0	0	0	23.612	55.7779	0	0	0	0	0	0	135.166	152.012	0	0		0	0	0	0	0	0	0	0	0	0	0	0	0	0	0	0
LOC110438403	0	0	0	0	0	0	0	0	0	1.55725	0	0	0.217237	0	0	0		0	0	0	0	0	0	0	0	0	0.206164	0	0	0	0	0	0
LOC101885762	0	0	0	0	0	0	0	0	0	0	0	0	0	0	0	0		0	0	0	0	0	0	0	0	0	0	0	0	0	0	0	0
LOC103909891	0	0	0	0	0	0	0	0	0	0	0	0	0	0	0	0		0	0	0	0	0	0	0	0	0	0	0	0	0	0	0	0
LOC110438399	0	0	0	0	0	0	0	0	0	0	0	0	0	0	0	0		0	0	0	0	71.3223	0	0	0	0	0	0	0	0	0	0	0
LOC110438391	0	0	0	0	0	0	9.62596	0	0	0	0	2.36807	5.92026	0.512122	0	0		0	2.73052	0	0	0	0	0	0	0	0	0	2.95569	0	0	0	0
LOC101882916	0	0	0	0	0	0	0	0	0	0	0	0	0	0	0	0		0	0	0	0	2.74564	0	0	0	0	0	0.558054	0	0	0	0	0
si:ch211-213i16.4	0	0	0	0	0	0	0	0	0	0	0	0	0	0	0	0		0	0	0	0	0	0	0	0	0	0	0	0	0	0	0	0
LOC110438388	0	0	0	0	0	0	0	0	0	0	0	0	0	0	0	0		0	0	0	0	0	0	0	0	0	0	0	0	0	0	0	0
LOC110438384	0	0	0	0	0	0	0	0	0	0	0	0	0	0	0	0		0	0	0	0	0	0	0	0	0	0	0	0	0	0	0	0
LOC103909834	0	0	0	0	0	0	0	0	0	0	0	0	0	0	0	0		0	0	0	0	0	0	0	0	0	0	0	0	0	0	0	0
LOC110438383	0	0	0	0	0	0	0	0	0	0	0	0	0	0	0	0		0	0	0	0	0	0	0	0	0	0	0	0	0	0	0	0
LOC110438380	0	0	0	0	0	0	0	0	0	0	0	0	0	0	0	0		0	0	0	0	0	0	0	0	0	0	0	0	0	0	0	0
si:ch211-107e6.6	0	0	0	0	0	0	6.77253	0	0	0	5.3382	0	0	0	0	0		0	0	0	0	0	0	0	3.55504	0	0	0	0	0	0	3.60543	0
LOC103909816	0	0	0	0	0	0	0	0	0	0	0	0	0	0	0	0		0	0	0	0	0	0	0	0	0	0	0	0	0	0	0	0
LOC101884431	0	0	0	0	0	0	0	2.28617	0	0	0	0	0	0	0	0		0	0	2.32248	0	0	0	0	0	0	0	0	0	0	0	0	0
LOC110438368	0	0	0	0	0	0	0	0	0	0	0	0	0	0	0	0		0	0	0	0	0	0	0	0	0	0	0	0	0	0	0	0
LOC103909788	0	0	0	0	0	0	0	0	0	0	0	0	0	0	0	0		0	0	0	0	0	0	0	0	0	0	0	0	0	0	0	0
LOC110438365	0	0	0	0	0	0	0	0	0	0	0	0	0	0	0	0		0	0	12.6215	0	0	0	0	0	0	0	0	0	0	0	0	0
LOC110438364	0	0	0	0	0	0	0	30.6066	0	0	0	0	0	0	0	0		0	0	0	0	0	0	0	0	0	0	0	0	0	0	2.77591	0
LOC110438363	0	0	0	0	0	0	0	0	0	0	0	0	0	0	0	0		0	0	0	0	0	0	0	0	0	0	0	0	0	0	0	0
LOC110438359	0	0	0	0	0	0	0	0	0	0	0	0	0	0	0	0		0	0	0	0	0	0	0	0	0	0	0	0	0	0	0	0
LOC110438358	0	0	0	0	0	0	0	0	0	0	0	0	0	0	0	0		0	0	0	0	0	0	0	0	0	0	0	0	0	0	0	0
LOC103909764	0	0	0	0	0	0	0	0	0	0	0	0	0	0	0	0		0	0	0	0	0	0	0	0	0	0	0	0	0	0	0	0
LOC110438356	0	0	0	0	0	0	0	1.71459	0	0	0	0	0	0	0	0		0	0	0	0	0	0	0	0	0	0	0	0	0	0	0	0
LOC110438354	0	0	0	0	0	0	0	0	0	0	0	0	0	0	0	0		0	0	0	0	0	0	0	0	0	0	0	0	0	0	0	0
LOC110438353	0	10.6993	0	0	0	0	0	0	0	0	0	0	0	0	0	0		0	0	0	0	8.00821	82.5987	0	0	0	0	0	0	0	0	0	0
LOC101887131	0	0	0	0	0	0	0	0	0	0	0	0	0	0	0	0		0	0	0	0	0	0	0	0	0	0	0	0	0	0	0	0
LOC101882072	0	0	0	0	0	0	0	0	0	0	0	0	13.741	7.43763	0	0		0	0.542973	0	0	0	3.00353	1.7093	0	0	0	0	0	0	0	0	0
LOC795699	0	0	0	0	0	0	0	0	0	0	0	0	0	0	0	0		0	0	0	0	0	0	0	0	0	0	0	0	0	0	0	0
LOC101885655	0	0	0	0	0	0	0	0	8.98042	4.50382	0	0	2.30817	0	0	0		0	0	0	0	0	0	0	0	0	0	0	0	0	0	0	0
LOC110439569	0	0	0	0	0	0	0	0	0	4.79516	0	0	0	0	0	0		0	0	0	0	0	0	0	0	0	0	0	0	0	0	0	0
LOC110438346	0.433866	0	0	0	0	0	0	0	0.317077	0	0	0	0.349457	0.727788	0	0		0	0	0.217831	0	0	0	0.210671	0.703146	0.871979	0	0	0	0	0	0	0
LOC100536359	0	0	0	0	0	0	0.865927	10.8361	0	0	0	0	0.180081	0	0	0		1.9485	0	0	0	0	0	0	0	3.51943	0	0	0	0	0	6.31793	0
LOC110438344	0	0	0	0	0	0	0	0	0	0	0	0	0	0	0	0		0	0	0	0	0	0	0	0	0	0	0	0	0	0	0	0
wu:fi36c02	0	0	0	0	0	0	0	0	1.17306	24.2081	0	0.562744	0.43584	0	0	0		0	0	0	0.725611	0	0	0	0	0.457674	0	0	0	0	0	0	0
LOC103909712	0	0	0	0	0	0	0	0	0	0	0	0	0	0	0	0		0	0	0	0	0	0	0	0	0	0	0	0	0	0	0	0
LOC110438327	0	0	0	0	0	0	0	0	0	0	0	0	0	0	0	0		0	0	0	0	0	0	0	0	0	0	0	0	0	0	0	0
LOC110438319	0	0	0	0	0	0	0	0	0	0	0	0	0	0	0	0		0	0	0	0	0	57.5532	0	0	0	0	0	0	0	0	0	0
LOC110438315	1.08112	0	0	0	0	0	0	2.65761	0.791368	0	0	0	0	0	0	0		0	0	0	0	0	0	0	0	0	0	0	0	0	0	0	0
LOC101883160	0	0	0	0	0	0	0	0	0	0	0	0	1.51003	0	0	0		0	0	0	0	0	0	2.66368	0	0.526603	0.944749	0	0	4.44737	2.70975	0	0
LOC110438310	0	0	0	0	0	0	0	0	0	0	0	0	0	0	0	0		0	0	0	0	0	0	0	0	0	0	0	0	0	0	0	0
LOC101884546	0	0	0	0	0	0	0	0	0	0	0	0	0	0	0	0		0	0	0	0	0	0	0	0	0	0	0	0	0	0	0	0
LOC103909650	0	0	0	0	0	0	0	0	0	0	0	0	0	0	11.0458	0		0	0	0	0	0	0	0	0	0	0	0	0	0	0	0	0
LOC110438307	0	0	0	0	0	0	0	0	0	0	0	0	0	0	0	0		0	0	0	0	0	0	0	0	0	0	0	0	0	0	0	0
LOC110438306	0	0	0	0	0	0	0	0	0	0	0	0	0	0	0	0		0	0	0	0	0	0	0	0	0	0	0	0	0	0	0	0
LOC561456	0	0	0	0	0	0	0	0	0	0	0	0	0	0	0	0		0	0	0	0	0	0	0	0	0	0	0	0	0	0	0	0
LOC110438305	0	0	0	0	0	0	0	0	0	0	0	0	0	0	0	0		0	0	0	0	0	0	0	0	0	0	0	0	0	0	0	0
si:dkey-21e2.8	0	0	0	0	0	0	0	0	0	0	0	0	0	0	0	0		0	0	0	0	0	0	0	0	0	0	0	0	0	0	0	0
sox2ot	0	0	0	0	0	0	0	0	0	0	0	0	0	0	0	0		0	0	0	0	0	0	0	0	0	0	0	0	0	0	0	0
LOC110438286	0	0	0.598352	0	3.23236	0.807078	0	0	0	0	6.11702	0	0.159627	0	0	0		0.259732	0	0	0.802172	0	0	0	0	0.340556	0.455512	0	0	0	0	0	0
LOC110439710	0	0	0	0	0	0	0	0	0	0	0	0	0	0	0	0		0	0	0	0	0	0	0	0	0	0	0	0	0	0	0	0
LOC110438284	0	11.4223	0	0	0	0	0	0	0	0	0	0	0	16.2808	0	0		0	0	0	1.14118	1.33064	0	0	0	0	0	0	0	4.1633	0	0	0
LOC103909619	0	0	0	0	0	0	0	0	0	0	0	0	0	0	0	0		0	0	0	0	0	0	0	0	0	0	0	0	0	0	0	0
LOC110438283	0	0	0	0	0	0	0	0	0	0	0	0	0	0	0	0		0	0	0	0	0	0	0	0	0	0	0	0	4.17327	0	0	0
LOC103909614	5.28707	0	1.77547	0	2.34373	2.37342	0	2.18772	0	4.79138	2.43428	8.67889	0.480832	0	25.0828	4.10565		0	4.32555	14.2336	1.61135	0.881361	5.90356	3.35516	2.84102	4.02927	0	0	0	0	0	0	0
LOC110438282	0	0	0	0	0	0	0	0	0	0	0.560835	1.43037	0	0	0.547726	0		0	0	0	0	0	0	0	0	0	0	0	0	0	0	0	0
LOC101884337	0	0	0	0	0	0	0	0	0	0	0	0	0	0	0	0		0	0	0	0	0	0	0	0	0	0	0	0	0	0	0	0
si:ch211-226h8.16	0	0	0	0	0	0	0	0	0	0	0	0	0	0	0	0		0	0	0	0	0	0	0	0	0	0	0	0	0	0	0	0
LOC110438278	0	0	0	0	0	0	0	0	0	0	0	0	0	0	0	0		0	0	0	0	0	0	0	0	0	0	0	0	0	0	0	0
LOC110438277	0	0	0	0	0	0	0	0	0	0	0	0	0	0	0	0		0	0	0	0	0	0	0	0	0	0	0	0	0	0	0	0
LOC110438275	0	1.87067	0	0	0	0	9.16872	0	0	5.70388	7.71871	0	12.1784	5.28628	0.70374	0		2.28982	0	0	0	0	0	0	0	0	0	0	0	0	0	0	0
LOC103909568	0	0	0	0	0	0	0	0	0	0	0	0	0	0	0	0		0	0	0	0	0	0	0	0	0	0	0	0	0	0	0	0
LOC110438272	0	10.5723	1.58392	0	0	0	0	0	0	5.86447	0	0.19951	0.281452	0	0.351083	0		0	0	0	0	3.43139	0.892798	0.508212	0	1.5028	0.582538	0.544118	0.954529	5.08847	0	0	0
LOC110438267	0	0	5.48956	0	0	0	1.06406	0	0	1.41071	0	0	0.490134	3.05266	1.21966	0		0	0	0	0	0	0	0	0	0	0	2.02239	0	0	0	0	0
LOC110438266	0	0	0	0	0	0	0	0	0	0	0	0	0	0	0	0		0	0	0	0	0	0	0	0	0	0	0	0	0	0	0	0
LOC100332941	0	0	0	0	0	0	0	0	0	0	0	1.76395	0	0	0	0		0	5.95365	0	0	0	0	0	0	0	0	0	0	0	0	0	0
LOC110438264	0	0	0	0	0	0	0	0	0	6.9275	0	0	0	0	0	0		0	0	0	0	0	0	0	0	0	0	0	0	0	0	0	0
LOC110438263	0	0	1.26642	0	0	0	1.10121	1.5489	2.7604	0.486704	0.865232	0	2.3852	1.21557	2.53778	0		0	0	5.69723	4.17415	3.78251	0	0	0	0	0.965387	0.399596	0	0	0	1.2158	0
LOC101885686	0	0	0	0	0	0	0	0	0	0	0	0	0	0	0	0		0	0	0	0	0	0	0	0	0	0	0	0	0	0	0	0
LOC103909620	0	0	0	0	0	0	0	0	0	0	0	0	0	0	0	0		0	0	0	0	0	0	0	0	0	0	0	0	0	0	0	0
LOC103909515	0	0	0	0	0	0	0	0	0	0	0	0	0	0	0	0		0	0	0	0	0	0	0	0	0	0	0	0	0	0	0	0
LOC110438258	0	0	0	0	0	0	0	0	0	0	0	0	0	0	0	0		0	0	0	0	0	0	0	0	0	0	0	0	0	0	0	0
zgc:173480	0	3.85269	4.80206	11.3198	1.36196	1.3587	3.93203	2.43005	0.729609	14.925	1.71446	17.6656	10.6414	5.86252	10.7077	19.8469		0	1.69155	1.00259	4.49532	10.5692	41.706	5.8141	2.42594	0	0	8.74893	5.02588	3.63831	0.74733	3.41425	3.56484
LOC110437779	0	0	0	0	0	0	0	1.17979	0	0	0	0	0	0	0	0		0	0	0	0	0	0	0	0	0	0	0	0	0	0	0	0
LOC110438246	0	0	1.52223	0	0	0	0	0	0.55213	0.29183	0	0	4.06937	0.634268	0	0		0	0	0	0	0	0	0	0	0	0	0	0	0	0	0	0
LOC103911182	0	0	0	0	0	0	31.1503	0	0	0	0	0	0	0	0	0		0	0	0	0	0	0	0	0	0	0	0	0	0	0	0	0
LOC110438241	0	11.2579	0	3.7585	2.85393	5.80662	0	16.193	0	0	0	7.45916	0	0	0	0		0	0	13.1236	0	2.15799	3.6585	0	0	0	1.80908	0	0	10.4225	0	0	0
trpc5b	0	0	0	0	0	0	0	0.355613	0	0	0	0.20534	0	0	0	0		0	0.271158	0	0	0	0	0	0	0	0	0	0	0	0	0	0
LOC110438232	0	0	0	0	0	0	0	0	0	0	0	0	0	0	0	0		0	0	0	0	0	0	0	0	0	0	0	0	0	0	0	0
LOC101885070	0	0	0	0	0	0	0	0	0	3.56627	0	0	0	0	0	0		0	0	0	0	0	0	0	0	0	0	0	0	0	0	0	0
si:dkey-163i6.7	0	0	0	0	0	0	0	0	0	0	0	0	37.6141	30.869	0	0		0	0	3.06433	0	14.5483	0	0	0	25.2441	0	0	0	0	0	0	0
LOC101886454	0	30.1827	0	0	0	0	0	19.7223	0	0	0	6.62347	0	0	6.37458	0		0	0	0	0	0	0	0	0	0	0	0	0	5.76486	0	0	0
LOC110438793	0	0	0	0	0	0	0	0	0	0	0	0	4.81297	14.1683	0	0		0	0	0	0	0	0	0	0	0	0	0	0	0	0	0	0
LOC101882203	0	0	0	0	0	0	0	0	0	0	0	0	0	0	0	0		0	0	0	0	0	0	0	0	0	0	0	0	0	0	0	0
LOC110439797	0	0	0	0	0	0	0	0	0	29.7909	0	0	3.64002	5.63869	19.149	0		0	0	0	0	1.67088	0	0	0	0	0	6.36299	0	0	0	0	0
LOC110438224	0	0	0	0	0	0	0	0	0	0	0	0	0	0	0	0		0	0	0	0	0	0	0	0	0	0	0	0	0	0	0	0
LOC110438223	0	0	0	0	0	0	0	0	0	0	0	0	0	0	0	0		0	1.31482	0	0	0	0	0	0	0	0	0	0	0	0	0	0
LOC110438222	0	0	0	0	0	0	0	0	0	0	0	0	0	0	0	0		0	0	0	0	0	0	0	0	0	0	0	0	0	0	0	0
LOC110438221	0	0	0	0	0	0	0	0	0	0	0	0	0	0	0	0		0	0	0	0	0	0	0	0	0	0	0	0	0	0	0	0
LOC108180776	2.08247	0	0	0	0	0	0	0	3.70918	0	1.60303	0	3.02024	1.18683	0	5.39794		0	0	0	0	0	0	0	3.73413	0	0	0	0	0	0	0.533438	0
LOC103909452	0	0	0	0	0	0	0	0	0	0	0	0	0	0	0	0		0	0	0	0	0	0	0	0	0	0	0	0	0	0	0	0
LOC103909388	0	0	0	0	0	0	0	0	0	0	0	0	0	0	0	0		0	0	0	0	0	0	0	0	0	0	0	0	0	0	0	0
LOC110438212	0	0	0	0	0	0	8.61555	0	0	0	0	0	0	0	0	0		0	0	0	0	0	0	0	0	0	0	0	0	0	0	0	0
LOC110438204	0	0	0	0	0	0	0	0	0	0	0	0.192176	0	0	0	2.56468		0.479982	0	0	0.740985	0	0	0	0	0	0	0	0	0	0	0	0
LOC110438199	0	0	0	0	0	0	0.633607	0	0	0	0	0	0	0	0	0		0	0	0	0	0	0	0	0	0	0	0	0	0.878079	0	0	0
LOC110439890	0	0	0	0	0	0	0	0	0	0	0	0	0	0	0	0		0	0	0	0	0	0	0	0	0	0	0	0	0	0	0	0
LOC110438195	0	0	0	0	0	0	0	0	0	0	0	0	0	0	0	0		0	0	0	0	0	0	0	0	0	0	0	0	0	0	0	0
LOC110438190	0	0	12.057	0	0	0	0	0	0	0	0	0	0	0	0	0		0	0	0	0	0	0	0	0	0	0	0	0	0	0	0	0
LOC110438189	51.2084	5.28594	85.5503	0	0	0	0	0	0	0	0	0	8.14405	0	5.92813	0		0	0	0	4.01129	12.2877	14.0102	0	21.0796	6.81529	0	0	0	0	0	0	0
LOC110438186	0	0	0	0	0	0	0	0	0	0	0	0	0	0	0	0		0	0	0	0	0	0	0	0	0	0	0	0	0	0	0	0
LOC110438184	0	22.9185	0	15.2157	3.80154	0	0	0	25.8023	25.0721	0	0	12.1389	27.3435	0	0		0	0	0	6.68263	0	0	0	0	0	0.750655	5.55352	0	0	0	0	0
LOC110438183	0	0	0	0	0	0	0	0	0	0	0	0	0	0	0	0		0	0	0	0	0	0	0	0	0	0	0	0	0	0	0	0
LOC108180327	0	0	0	0	0	0	0	0	0	0	0	0	0	0	0	0		0	0	0	0	0	0	0	0	0	0	0	0	0	0	0	0
LOC110438180	0	0	0	0	0	0	0	0	0	0	0	0	0	0	0	0		0	0	0	0	0	0	0	0	0	0	0	0	0	0	0	0
LOC101885178	0	0	0	0	0	0	0	0	0	0	1.24894	0	0	0	0	0		0	0	0	0	0	0	0	0	0	0	0	0	0	0	0	0
LOC103909301	0	0	0	0	0	0	0	1.0481	0	0	0	0	0	0	0	0		0	0	0	0	0	0	0	0	0	0	0	0	0	0	0	0
LOC103911249	0	0	0	0	0	0	0	0	0	0	0	0	0	0	0	0		0	0	0	0	0	0	0	0	0	0	0	0	0	0	0	0
LOC110438175	0	0	0	0	0	0	0	0	0	0	0	0	0	0	0	0		0	0	0	0	0	0	0	0	0	0	0	0	0	0	0	0
LOC100536462	0	0	0	0	0	0	0	0	0	0	0	0	0	0	0	0		0	0	94.2775	0	0	0	0	0	0	0	0	0	0	0	0	0
LOC101884514	0	0	0	0	0	0	0	0	0	0	0	0	0	0	0	0		0	0	0	0	0	0	0	0	0	0	0	0	0	0	0	0
LOC110438172	0	0	0	0	0	0	10.8134	9.25371	48.8464	0	23.8248	0	0	0	0	5.72549		3.23237	0	16.2103	0	0	0	0	0	0	0	0	0	0	0	0	17.2249
LOC110438170	0	0	0	0	0	0	0	0	0	0	0	0	0	0	0	0		0	0	0	0	0	0	0	0	0	0	0	0	0	0	0	0
pimr84	0	0	0	0	0	0	0	0	0	0	0	0	0	0	0	0		0	0	0	0	0	0	0	0	0	0	0	0	0	0	0	0
si:ch73-295i22.2	12.5388	12.6588	37.134	6.67959	0	0	127.05	33.4536	0	0	43.7262	0	12.5931	22.9881	9.89145	0		0	29.4521	50.2546	3.80051	0	0	23.1358	0	7.75516	70.8561	25.7432	0	9.26677	9.18668	0	0
LOC110438145	0	0	0	0	0	0	0	0	0	0	0	0	0	0	0	0		0	0	0	0	0	0	0	0	0	0	0	0	0	0	0	0
LOC110438144	15.1703	10.9808	7.64305	2.64004	18.8528	7.62345	2.71208	5.63123	20.7522	0	58.8897	0	14.4234	18.317	34.0207	19.7339		0	0	0	12.8409	0.812463	7.72207	0	24.4792	0	0	0	0	3.66675	0	0	10.717
LOC100535315	139.938	199.324	90.8778	196.752	69.8045	47.4788	375.364	508.475	134.599	58.9911	61.8764	0	181.356	143.352	306.84	145		0	1.10143	944.971	61.7918	82.7696	84.7901	50.7892	7.2279	1.28329	213.272	57.2055	0	15.9161	0	20.7074	0
LOC103909227	0	0	0	0	0	0	0	0	0	0	0	0	0	0	0	0		0	0	0	0	0	0	0	0	0	0	0	0	0	0	0	0
LOC110438132	0	0	0	0	0	0	0	0	0	0	0	0	0	0	0	0		0	0	0	0	0	0	0	0	0	0	0	0	0	0	0	0
LOC103909275	0	0	0	0	0	0	0	2.29029	0	0	0	0.648473	0	0	0	0		0	0.565315	0	0	0	0	0.887893	0	0	0	0	0	0	0	0	0
LOC103909273	0	1.09043	0	0	0	0	0	1.11718	0.671232	0.177314	0	0.804544	2.84594	2.3112	1.23123	3.2229		0	0.283013	0	0.620258	0	0	0	0	0	0.117478	0.146375	0	0	0	0	3.28133
LOC103909268	0	0	0	0	0	0	0	0	0	0	0	0	0	0	0	0		0	0	0	0	0	0	0	0	0	0	0	0	0	0	0	0
si:dkey-164n2.1	0	0	17.4244	0	12.4889	5.39115	0	4.92224	0	0	0	12.1478	3.97061	3.36157	0	0		0	11.3681	25.4672	0	0	0	0	0	0	15.8022	8.87983	0	3.21775	14.5252	3.85561	0
LOC110438130	0	0	0	0	0	0	0	0	0	0	0	0	0	0	0	0		0	0	0	0	0	0	0	0	0	0	0	0	0	0	0	0
LOC110438129	0	0	0	0	0	0	0	0	0	0	0	0	0	0	0	0		0	0	0	0	0	0	0	0	0	0	6.25944	0	0	0	0	0
LOC110439910	0	8.22366	0	6.81661	5.19405	2.63585	0	2.43994	0	21.3162	0	6.21012	13.4044	31.4997	0	0		0	0	0	40.0812	3.91689	9.95718	0	0	0	0	0	0	0	0	0	0
zgc:171957	0	0	0	0	0	0	0	0	0	0	2.22338	0	3.45306	21.9999	0	0		0	0	0	0	0	0	0	0	0	0	0	0	0	0	0	0
LOC108180073	0	0	0	0	0	0	0	0	0	0	0	0	0	0	0	0		0	0	0	0	0	0	0	0	0	0	0	0	0	0	0	0
LOC103909173	0	0	0	7.57019	5.5371	0	3.85645	11.218	6.46145	5.14651	15.2058	7.14027	0	0	0	69.7592		0	0	0	0.109565	2.15499	14.6569	8.32666	0	0	0	0	0	0	0	0	0
LOC110438121	0	0	0	0	0	0	0	0	0	0	0	0	0	0	0	0		0	0	0	0	0	0	0	0	0	0	0	0	0	0	0	0
LOC101883985	0	0	0	0	0	0	0	0	0	0	0	0	0	0	0	0		0	0	0	0	0	0	0	0	0	0	0	0	0	0	0	0
LOC110438119	0	0	0	0	0	0	0	0	0	0	0	0	0	0	0	0		0	0	0	0	0	0	0	0	0	0	0	0	0	0	0	0
LOC110438107	0	0	0	0	0	0	0	0	0	0	0	0	0	0	0	0		0	0	0	0	0	0	0	0	0	0	0	9.70806	0	0	0	0
LOC103909171	0	0	0	0	0	0	0	0	0	0	0	0	0	0	0	0		0	0	0	0	0	0	0	0	0	0	0	0	0	0	0	0
si:dkey-188k17.3	0	0	0	0	0	0	0	0	0	0	0	0	0	0	0	0		0	0	0	0	0	0	0	0	0	0	0	0	0	0	0	0
si:dkey-188k17.2	0	0	0	0	0	0	0	0	0	0	0	0	0	0	0	0		0	0	0	0	0	0	0	0	0	0	0	0	0	0	0	0
LOC110438098	0	0	0	0	0	0	0	0	0	0	0	0	0	0	0	0		0	0	0	0	0	0	0.305408	0	0	0	0	0	1.49012	0.917342	0	0
si:ch211-220f16.1	0	0	0	0	0	0	0	0	0	1.24142	0	0	0.235361	0	0	0		0	0	0	0.393583	0	0	0	0	0	11.4387	0	4.37226	0	0	0	0
LOC110438091	0	0	0	0	32.3346	28.8064	0	0	0	0	0	11.3039	0	0	0	0		0	0	0	0	0	0	0	0	0	0	0	0	0	0	0	0
LOC108179942	0	0	0	0	0	0	0	0.733955	0.455658	0	0	0	0.171508	0	0	0		0	0	0	0	0	0	0	0	0	0	0	0	0	0	0	0
LOC110438085	0	0	0	0	0	0	0	0	0	0	0	0	0	0	0	0		0	0	0	0	0	0	0	0	0	0	0	0	0	0	0	0
LOC110438083	0	0	0	0	0	0	0	0	0	0	0	0	0	0	0	0		0	0	0	0	0	0	0	0	0	0	0	0	0	0	0	0
LOC103909111	0	0	0	0	0	0	0	0	0	0	0	0	0	0	0	0		0	0	0	0	0	0	0	0	0	0	0	0	0	0	0	0
LOC110438078	0	0	0	0	0	0	0	0	0	0	0	0	0	0	0	0		0	0	0	0	0	0	0	0	0	0	0	0	0	0	0	0
LOC108179930	0	25.4062	0	0	0	0	0	0	0	0	0	0	0	0	0	0		0	0	0	0	0	5.34005	0	0	0	0	0	0	0	0	0	0
LOC110439983	0	0	0	0	0.277026	0	0	0	0	0	0	0	0	0	0	0		0	0	0	0	0	0	0	0	0	0	0	0	0	0	0	0
LOC110438063	0.468043	0	0	0	0	0	0	0	0	0.72293	0	0	0	0	0.313746	0		0	0	0	0	0.236039	0	0	0	0	0	0	0	0	0	0	0
LOC103909045	0	0	0	0	0	0	0	0	0	0	0	0	0	0	0	0		0	0	0	0	0	0	0	0	0	0	0	0	0	0	0	0
LOC110438061	0	0	0	0	0	0	0	0	0	0	0	0	0	0	0	0		0	0	15.7842	0	0	0	0	0	0	0	0	0	0	0	0	0
LOC110438055	0	0	0	0	0	0	0	0	0	0	0	0	0	0	0	0		0	0	0	0	0	0	0	0	0	0	0	0	0	0	0	0
LOC110438054	0	0	0	0	0	0	0	0	0	0	0	0	0	0	0	0		0	0	0	0	0	0	0	0	0	0	0	0	0	0	0	0
si:dkey-166f24.2	0	0	0	0	0	0	0	0	0	0.135434	0	0.469399	0	0	0	0		0	0	0	0	0	0	0	1.0838	0	0	0.22007	0	0	0	0	0
LOC100535512	0	0	0	0	5.85109	0.448083	0	0	0	0.126862	8.35165	0	9.60753	15.7058	8.58705	6.92406		0	0	0	0	2.82074	1.12211	1.59708	0	0	0	0	0	0	0	0	0
LOC110438044	0	0	0	0	0	0	0	0	0	0	0	0	0	0	0	0		0	0	0	0	0	0	0	0	0	0	0	0	0	0	0	0
LOC110438043	0	0	0	0	0	0	0	0	0	0	0	0	0	0	0	0		0	0	0	0	0	0	0	0	0	0	0	0	0	0	0	0
LOC110438037	0	0	0	0	0	0.628845	0	0	0	0.713334	0.317263	0.323668	0	0	0	0		0	0	0.0406343	0	0	0	0.44844	0	0	0.118153	0.441643	0.131323	0	0	0	0
LOC110438036	0	0	0	0	0	0	0	0	0	0	0	0	0	0	0	0		0	0	0	0	0	0	0	0	0	0	0	0	0	0	0	0
LOC108179692	103.373	42.8825	35.1183	36.2111	12.8415	2.71087	69.7913	99.7963	29.8756	0.517691	25.5247	0	65.2111	81.0881	19.3279	78.4422		0	0	67.9665	38.9453	7.42154	25.7057	0.276027	38.717	0	0.145272	0.0905703	0	12.196	2.13252	0.278326	36.596
LOC110438027	0	0	0	0	0	0	0	0	0	0	0	0	0	0	2.33125	0		0	0	0	0	0	0	0	0	0	0	0	0	3.54925	0	0	0
LOC110438026	0	0	0	0	0	0	0	0	0	0	0	0	0	0	30.1039	0		0	0	0	7.52752	0	0	0	0	0	0	0	0	0	0	0	0
LOC110438023	0	0	1.79463	0	0	0	0	0	0	0	1.71086	0	0.0954634	0	0	0		0	0	0	0	0	0	0	0	0	0.182075	0	0	0	0	0	0
LOC110438020	0	0	0	0	0	0	0	0	0	0	0	0	0	0	0	0		0	0	0	0	0	0	0	0	0	0	0	0	0	0	0	0
LOC110438016	10.787	4.93743	0	1.44653	0	0	3.6337	0	12.7471	0	1.71195	0	0.223854	0	0	0		0	0	0	2.24662	0.417478	0	0	0	0	0	0	0	0	0	0	0
LOC103908933	0	0	0	0	0	0	0	0	0	0	0	0	0	0	0	0		0	0	0	0	0	0	0	0	0	0	0	0	0	0	0	0
LOC100333042	0	0	0	0	0	0	0	0	0	0	0	0	0	0	0	0		0	0	0	0	0	0	0	0	0	0	0	0	0	0	0	0
LOC110438014	0	0	0	0	0	0	0	0	0	0	0	0	0	0	0	0		0	0	0	0	0	0	0	0	0	0	0	0	0	0	0	0
LOC103908902	0	0	0	0	0	0	0	0	0	0	0	0	0	0	0	0		0	0	0	0	0	0	0	0	0	0	0	0	0	0	0	0
LOC103908899	0	0	0	0	0	0	0	0	0	0	0	0	0	0	0	0		0	0	0	0	0	0	0	0	0	0	0	0	0	0	0	0
LOC101885066	0	0	0	0	0	0	0	0	0	0	0	0	0	0	0	0		0	0	0	0	0	0	0	0	0	0	0	0	0	0	0	0
LOC110438011	0	0	0	0	0	0	0	0	0	0	0	0	0	0	0	0		0	0	0	0	0	0	0	0	0	0	0	0	0	0	0	0
LOC108179665	0	0.0011351	0.0113592	0	0	0	0	0	0	10.5157	0	0	0	0	0	0		0	0	0	0	0	0.00154308	0	0	2.88669e-05	0	0	0	0.000719505	0.00377542	0	0
LOC101884966	0	0.45135	0	0	0	0	0	0	0	0	0.153838	0	0.0625022	0.43352	3.88563	0.606622		0.904668	0.207344	0.544498	0.201515	0	0	0	1.64074	0	0.834588	0	0.849746	0	0	0	0
LOC110438008	0	0	0	0	0	0	0	0	0	0	0	0	0	0	0	0		0	0	0	0	0	0	0	0	0	0	0	0	0	0	0	0
LOC110438005	0	0	0	0	0	0	0	0	0	0	0	0	0	0	0	0		0	0	0	0	0	0	0	0	0	0	0	0	0	0	0	0
LOC101886607	4.96897	2.97196	0	0	0	0	0	29.3554	12.1409	0	0	0	0	0	6.70447	0		0	0	0	0	0	0	0	0	0	0	0	0	0	0	0	0
LOC101882443	0	0	0	0	0	0	0	0	0	0	0	0	0	0	0	0		0	0	0	0	0	0	0	0	0	0	0	0	0	0	0	0
LOC110437997	0	0	0	0	0	0	0	0	0	0	0	0	0	0	0	0		0	0	0	0	0	0	0	0	0	0	0	0	0	0	0	151.366
LOC103908940	0	0	0	0	0	0	0	0	0	0	0	0	0	0	0	0		0	0	0	0	0	0	0	0	0	0	0	0	0	0	0	0
LOC103908931	0	0	0	0	0	0	0	0	0	0	0	0	0	0	0	0		0	0	0	0	0	0	0	0	0	0	0	0	0	0	0	0
LOC110437987	0	0	0	0	0	0	0	0	0	0	0	0	8.04993	0	0	0		0	0	143.723	0	0	0	0	143.337	0	0	0	0	0	0	0	0
LOC110437985	0	0	0	0	0	0	0	0	0	0	0	0	0	0	0	0		0	0	0	0	0	0	0	0	0	0	0	0	0	0	0	0
LOC110437984	0	0	0	0	0	0	0	0	0	8.2545	0	0	0	0	0	0		0	0	0	0	0	0	0	0	0	0	2.51843	0	0	0	0	0
LOC110437983	0	95.0029	0	0	0	0	0	0	0	0	0	6.03187	0	0	0	0		0	0	0	0	0	0	0	0	0	0	0	0	0	0	0	0
LOC101886298	0	0	0	0	0	0	0	0	0	0	0	4.93595	0	0	0	0		0	0	0	4.80115	0	0	0	0	0	0	0	0	0	0	0	0
LOC110437981	0	0	0	0	2.65862	2.65187	21.5916	0	0	0	0	0	4.21911	3.23704	0	0		0	0	8.52227	0	0	0	0	0	0	0	0	0	0	0	0	0
LOC101883088	0	0	0	0	0	0	0	0	0	0	0	0	0	0	0	0		0	0	0	0	0	0	0	0	0	0	0	0	0	0	0	0
LOC110437980	0	0	0	0	0	0	0	0	0	0	0	0	0	0	0	0		0	0	0	0	0	0	0	0	0	0	0	0	0	0	0	0
LOC110437973	0	0	0	0	0	0	0	0	0	0	0	0	0	0	0	0		0	0	0	0	0	0	0	0	0	0	0	0	0	0	0	0
LOC110437971	0	0	0	0	0	0	0	0	0	0	0	0	0	0	0	0		0	0	0	0	0	0	0	0	0	0	0	0	0	0	0	0
LOC103908906	0	0	0	0	0	0	0	0	0	0	0	0	0	0	0	0		0	0	0	0	0	0	0	0	0	0	0	0	0	0	0	0
LOC101884965	0	0	0	0	0	0	0	0	0	0	0	0	0	0	0	0		0	0	0	0	0	0	0	0	0	0	0	0	0	0	0	0
si:ch211-222m2.1	0	0	0	0	0	0	0	0	0	0	0	0	0	0	0	0		0	0	0	0	0	0	0	0	0	0	0	0	0	0	0	0
LOC110437961	0	0	0	0	0	0	0	0	0	1.0087	0	0	0	0	0	0		0	0	0	0	0	0	0	0	0	0	0	0	0	0	0	0
LOC110437960	0	0	0	0	0	0	0	0	0	0	0	0	0	0	0	0		0	0	0	0	0	0	0	0	0	0	0	0	0	0	0	0
LOC101883647	0	0	0	0	0	0	0	0	0	0	0	0	0	0	0	0		0	0	0	0	0	0	0	0	0	0	0	0	0	0	0	0
LOC110437956	0	0	0	0	0	0	0	0	0	0	0	0	0	0	0	0		0	0	0	0	0	0	0	0	3.85419	0	0	0	0	0	0	0
LOC110437954	0.382595	0	1.92919	1.33538	0.52328	0.521291	0	1.05067	1.39786	0	0	1.2063	1.71525	0.962403	0	0.89529		0	0	1.0804	0.361517	0	0	0.185829	0	0.549337	0	0	0	0	1.14762	0.374474	5.47226
LOC110437952	0	0	0	0	0	0	0.83486	1.16887	0	1.10615	0	0	0.514987	0.801618	0	4.45216		0	0	0	0	0	0	0	0	0.546264	0	0	0	0	0	0	0
LOC110437940	0	0	0	0	0	0	0	0	0	0	0	0	0	0	0	0		0	0	0	0	0	0	0	0	0	0	0	0	0	0	0	0
zgc:158345	0	0	0	0	0	0	0	0	0	0	0	0	12.1684	5.43152	0	0		0	0	0	0	0	0	0	0	0	0	0	0	0	0	0	0
LOC110437939	0	0	0	0	0	0	0	0	0	0	0	0	0	0	0	0		0	0	0	0	0	0	0	0	0	0	0	0	0	0	0	0
LOC110437930	0	0	0	0	0	0	0	0	0	0	0	0.643909	0	0	0	0		0	0	0	0	0	0	0	0	0	0	0	0	0	0	0	0
cep164	0	0	0	0	0	0	12.7002	0	0	0	0	0	0	0	0	0		0	0	0	0	0	0	22.3987	0	0	0	0	0	0	0	0	0
LOC101883079	45.5242	41.5583	0	0	0	0	0	0	0	0	0	0	12.8387	42.8983	158.971	0		0	0	0	0	0	0	2.16105	0	0	0	0	0	0	0	0	0
LOC101885254	0	0	0	0	0	0	0	0	0	0	0	0	0	0	0	0		0	0	0	0	0	0	0	0	0	0	0	0	0	0	0	0
LOC110437920	0	0	0	0	0	0	0	0	0	0	0	0	0	0	23.7989	0		0	0	0	0	0	0	0	0	0	0	0	0	0	0	0	0
LOC110437917	0	4.30076	0	0	0	0	0	0	0	0	2.56558	0	0.479699	1.63899	0	0		0	0	0	0	0	0	0	16.0782	0	0	0	0	0	0	0	0
LOC103908856	0	0.304375	0	0	0	0	0	0	0.749302	0	0	0	0	0	0	0		0.22435	0.157915	0	0	0	0	0	0	0	0	0	0	0	0	0	0
LOC110437911	0	0	0	0	0	0	0	0	0	0	7.0842	0	1.04648	0	0	3.00025		0	0	0	0	0	0	0	0	0	0	0	0	0	0	0	9.10788
LOC110437910	3.53377	0	0	0	0	0	0	0	0	0	0	0	0	0	0	18.6254		0	0	2.6529	0	0	0	0	0	0	4.33774	0	0	0	0	0	0
LOC101886539	0	0	0	0	0	0	0	0	0	5.26664	0	0	0	0	0	0		0	0	3.19516	0	0	0	0	0	0	3.2395	0	4.17734e-06	0	0	0	0
LOC110437908	0	0	0	0	0	0	0	0	0	0	0	0	0	0	0	0		0	0	0	0	0	0	0	0	0	0	0	0	0	0	0	0
LOC110437907	0	0	0	0	0	0	0	0	0	0	0	0	0	0	0	0		0	0	0	0	0	0	0	0	0	0	0	0	0	0	0	9.7366
LOC110437903	0	0	0	0	0	0	0	0	0	0	0	0	0	0	0	0		0	0	0	0	0	0	0	0	0	0	0	0	0	0	0	0
LOC110437902	0	0	0	0	0	0	0	0	0	0	0	0	0	0	0	0		0	0	0	0	0	0	0	0	0	0	0	0	0	0	0	0
LOC110437900	1.98784	4.72142	4.51022	0	0	0	0.435023	2.41957	3.63242	0.38384	2.01942	0.348315	4.80677	2.08478	1.62929	1.16248		0	0.459362	0.756101	0.870156	2.0046	2.54254	0.241221	3.22078	0.285303	0.508573	0.633568	0.834084	0	0	0.63546	3.54967
LOC110437763	0	0	0	0	0	0	0	0	0	0	0	0	0	0	0	0		0	0	0	0	0	0	0	0	0	0	0	0	0	0	0	0
LOC110437891	0	0	2.01622	0	0	0	1.39988	0	0	0	0	0	0	0	1.37504	0		0	0	0	0	0	0	0.222135	0	0	0	0	0	0	0	0	0
si:dkey-202l22.4	0	0	0	0	0	0	0	0	0	0	0	0	0	0	0	0		0	0	0	0	0	0	0	0	0	0	0	0	0	0	0	0
LOC557268	0	1.13357	0	0.566114	0	0	0.8299	2.2783	0	0.806094	0.430323	0.219508	1.1939	2.62576	0.41964	2.93561		2.10406	0	10.4806	0	0.105563	0.356884	0.118208	0	0.192734	0.694747	0.39995	0.351856	0	0	0	0
LOC101886704	0	0	0	0	0	0	0	0	0	0	0	0	0	0	0	0		0	0	0	0	0	0	0	0	0	0	0	0	0	0	0	0
LOC103908766	0	0	0	0	0	0	0	0	0	0	0	0	1.46467	4.54758	0	0		0	0	0	0	0	0	0	2.17802	0	0	0.438484	0	0	0	0	0
LOC103908759	0	0	0	0	0	0	0	0	0	0	0	0	0	0	0	0		0	0	0	0	0	0	0	0	0	0	0	0	0	0	0	0
si:ch211-69b22.5	0	0	0	0	0	0	0	0	0	0	0	0	0	0	0	0		0	0	0	0	0	0	0	0	0	0	0	0	0	0	0	0
LOC103912071	0	0	0	0	0	0	0	0	0	0	0	0	0	0	0	0		0	0	0	0	0	0	0	0	0	0	0	0	0	0	0	0
LOC108192150	0	0	0	0	0	0	0	0	0	0	0	1.52993	0	0	0	0		0	0	0	0	0	0	0	0	0	0	0	0	0	0	0	0
si:dkey-203a12.9	0	0	0	0	0	0	0	0	0	0	0	0	0	0	0	0		0	0	0	0	0	0	0	0	0	0	0	0	0	0	0	0
LOC108191973	0	55.2994	0	0	0	0	0	0	17.6279	30.6371	20.7695	0	0	0	0	0		0	0	0	0	1.87701	0	0	0	0	24.5397	0	0	0	0	0	0
LOC103912037	0	0	0	0	0	0	0	0	0	0	0	0	0	0	0	0		0	0	0	0	0	0	0	0	0	0	0	0	0	0	0	0
LOC101883680	0	0	0	0	0	0	0	0	0	0	0	0	0	0	0	0		0	0	0	0	0	0	0	0	0	0	0	0	0	0	0	0
LOC108191931	0	0	0	0	0	0	4.25131	0	0	0.528595	0	0	0	0	0	0		0	0	0	0	0	0	0	4.9893	0	0	0	0	0	0	0	0
LOC101882989	0	0	0	0	0	0	0	0	0	0	0	0	0	0	0	0		0	0	0	0	0	0	0	0	0	0	0	0	0	0	0	0
LOC101885952	0	0	0	0	0	0	0	0	0	0	0	0	0	0.952821	0	0		0	0	0	0	0	0	0	0	0	0	0	0	0	0	0	0
LOC108191783	0	0	0	0	0	0	0	0	0	0	0	0	0	0	0	0		0	0	0	0	0	0	0	0	0	0	0	0	0	0	0	0
LOC101886691	0	0	0	0	0	0	0	4.85202	0	0	0	0	0	0	0	0		0	0	0.984828	0	0	0	0	0	0	0	0	0	0	0	0	0
LOC110439045	0	0	0	0	0	0	0	0	0	0	0	0	0	0	0	0		0	0	0	0	0	0	0	0	0	0	0	0	0	0	0	0
LOC108191741	0	0	0	0	11.4348	15.647	0	0	0	0	0	0	0	0	0	0		0	0	0	0	0	0	0	0	0	0	0	0	0	0	27.7814	0
LOC100537721	0	0	0	0	0	0	0	0	0	0	3.64533	0	0	0	0	0		0	0	0	0	0	0	0	0	0	0	0	0	0	0	0	0
LOC108191720	0	0	0	0	0	0	0	0	0	0	0	0	0	0	0	0		0	0	1.49946	0	0	0	0	0	0	0	0	0	0	0	0	0
si:dkey-16i5.8	0	0	0	0	0	0	1.36591	0	0	0	0	0	0	0	0	0		0	0	0	0	0	0	0	0	0	0	0	0	0	0	0	0
LOC108191699	0	3.56083	0	1.30495	0	0	0.655399	1.82955	14.7792	0.289317	2.84407	1.83734	0.806821	3.14399	0.502461	5.24782		0	0	0.376251	3.37557	0	0	0	10.9027	0.643928	0	0	0	0	0	0	0
LOC108191668	0	0	0	0	0	0	0	0	0	0	0	0	3.13803	0	0	0		0	0	0	0	0	0	0	0	0	0	0	0	0	0	0	0
LOC108191646	0	0	0	0	0	0	0	2.3887	0.179938	0.380142	0	0	0	0	0.989535	0		0	0.227888	5.56099	0	0	0	1.31709	0	0	0.126	0	0	0	0	0	1.76419
LOC103911849	0	0	0	0	0	0	0	0	0	0	0	0	0	0	0	0		0	0	0	0	0	0	0	0	0	0	0	0	0	0	0	0
LOC108191614	0	10.7355	20.2707	10.5231	0	0.547654	7.38893	0	0	0	0	0	0	0	0.269383	4.70331		0	0	7.66877	19.9032	2.23108	2.74363	0	0	0	0	0	0	8.7962	1.80829	0.393376	8.62314
LOC108191553	0	0	0	0	0	0	0	0	0	0	0	0	0	0	0	0		0	0	0	0	0	0	0	0	0	0	0	0	0	0	0	0
LOC108191486	0	1.43314	0	0	0	0	0	0	0	0	0	0	0	0	0	0		0	0	3.33249	0	0	0	0	0	0	0	0	0	0	0	0	0
LOC108191484	0	0.454584	0	0	0	0	0	0	0	0	0	0	0	0	0	0		0	0	0	0	0	0	0	0	0	0	0	0	0	0	0	0
LOC108191473	0	0	0	0	0	0	0	0	0	0	0	0	0	0	0	0		0	0	0	0	0	0	0	0	0	0	0	0	0	0	0	0
LOC108191465	0	0	0	0	0	0	0	0	0	0	0	0	30.9825	49.6537	0	0		0	0	0	0	0	0	0	0	0	0	0	0	0	0	0	0
LOC101884200	0	0	0	0	0	0	0	0	0	0	0	0	0	0	0	0		0	0	0	0	0	0	0	0	0	0	0	0	0	0	0	0
LOC103911686	0	0	0	0	0	0	0	0	0	0	0	0	0	0	0	0		0	0	0	0	0	0	0	0	0	0	0	0	0	0	0	0
LOC101883770	0	0	0	0	0	0	0	0	0	0	0	0	0	0	0	0		0	0	0	0	0	0	0	0	0	0	0	0	0	0	0	0
LOC108191349	0	0	0	4.21766	0	0	0	0	0	0	10.0675	0	7.36154	2.05923	0	0		0	0	1.22942	0	0	0	0	0	0	0	0	0	0	0	0	0
LOC103911682	0	0	0	0	0	0	0	0	0	0	0	0	0	0	0	0		0	0	0	0	0	0	0	0	0	0	0	0	0	0	0	0
LOC103911676	0	0	0.905871	0	0	0	0	0	0	0	0	0	0	0	0	0		0	0	0	0	0	0	0.654217	0	1.41844	0	0	0	0	0	0	0
LOC101882911	0	0	0	0	0	0	0	0	0	0	0	0	0	0	0	0		0	0	0	0	0	0	0	0	0	0	0	0	0	0	0	0
LOC108191330	0	0	0.760363	0	0	0	0	0	0.917864	0.484779	0	0	0.269286	0.210562	0	1.93452		0	0	0	0.678022	0	0	0	0	0	0	0.0801524	0	0.305719	0	0	0
LOC108191315	0	0	0	0	0	0	0	7.5043	0	0	0	0	0	0	0	0		0	0	0	0	0	0	0	0	0	0	0	0	0	0	0	0
LOC108191313	0	0	0	0	0	0	0	0	1.48911	0	0	1.2238	0	0	0	0		0	0	0	0	0	0	0	0	0	0	0	0	0	0	0	0
si:ch211-173m16.2	0	0	0	0	0	0	0	0	0	0	0	0	0	0	0	0		0	0	0	0	0	0	0	0	0	0	0	0	0	0	0	0
LOC101882845	0	0	0	0	0	0	0	0	0	0	0	0	0	0	0	0		0	0	0	0	0	0	0	0	0	0	0	0	0	0	0	0
LOC108191020	0	0	0	0	0	0	0	0	0	0	0	0	0	0	0	0		0	0	0	0	0	0	0	0	0	0	0	0	0	0	0	0
LOC103911570	0	0	0	0	0	0	0	0	0	0	0	0	0	0	0	0		0	0	0	0	0	0	0	0	0	0	0	0	0	0	0	0
LOC108190978	0	0	0	0	0	0	0	0	0	7.35718	0	0	0	0	0	0		0	0	0	0	0	0	0	11.6081	0	0	0	0	0	0	0	18.3528
LOC101882809	0	0	0	0	0	0	0	0	0	0	0	0	0	0	0	0		0	0	0	0	0	0	0	0	0	0	0	0	0	0	0	0
LOC103911561	0	0	0	0	0	0	0	0	0	0	0	0	0	0	0	0		0	0	0	0	0	0	0	0	0	0	0	0	0	0	0	0
LOC101886593	0	0	0	0	0	0	0	0	0	0	0	0	4.25034	4.40787	0	12.2305		0	0	0	0	0	0	0	0	0	0	0	0	0	0	0	0
LOC101882467	0	0	0	0	0	0	0	0	0	0	0	0	0	0	0	0		0	0	0	0	0	0	0	0	0	0	0	0	0	0	0	0
LOC103911431	0	0	0	0	0	0	0	0	0	0	0	0	0	0	0	0		0	0	0	0	0	0	0	0	0	0	0	0	0	0	0	0
LOC108190783	0	0	0	0	0	0	0	0	0	0	0	0	0	0	0	0		0	0	0	0	0	0	0	0	0	0	0	0	0	0	0	0
si:dkey-74i1.3	0	0	22.1921	34.538	0	0	41.4828	3.34833	61.6685	0	27.4887	0	52.1803	87.0878	63.786	0		0	0	0	0	0	0	1.19382	0	0	0	0	0	0	0	0	0
si:dkey-83f18.6	0	0	0	0	0	0	0	0	0	0	0	0	0	0	0	0		0	0	0	0	0	0	0	0	0	0	0	0	0	0	0	0
LOC101883943	0	0	0	0	0	0	0	0	0	0	0	0	0	0	0	0		0	0	0	0	0	0	0	0	0	0	0	0	0	0	0	0
LOC108190704	0	0	0	0	0	0	0	0	0	0	0	0	0	0	0	0		0	0	0	0	0	0	0	0	0	0	0	0	0	0	0	0
LOC100150353	0	0	0	0	0	0	0	0	0	0	0	0	0	0	0	0		0	0	0	0	0	0	0	0	0	0	0	0	0	0	0	0
si:ch73-226i7.1	0	0	0	0	0	0	0	0	0	0	0	0	0	0	0	0		0	0	0	0	0	0	0	0	0	0	0	0	0	0	0	0
LOC108190696	0	0	18.9827	1.1726	0.914163	0	16.4849	0	0	5.71663	0.462189	1.17879	1.99151	0.564682	4.06104	0		4.12009	0	18.5856	1.51562	2.03183	2.29136	0.652097	0	0.964441	2.40891	0.214195	0	0.816192	0	0	0
LOC110437802	0	0	0	0	0	0	0	0	0	0	0	0	0	0	0	0		0	0	0	0	0	0	0	0	0	0	0	0	0	0	0	0
LOC108190693	0	726.751	432.449	309.99	27.0027	0	283.481	183.507	515.507	2.14086	0	0	285.551	28.1139	487.185	225.681		0	0	0	265.311	7.98781	45.344	0	0	0	1.4021	0	0	154.96	22.9349	5.00534	0
LOC103911387	0	0	0	0	0	0	0	0	0	0	0	0	0	0	0	0		0	0	0	0	0	0	0	0	0	0	0	0	0	0	0	0
LOC103911377	0	0	0	0	0	0	0	0	0	0	0	0	0	0	0	0		0	0	0	0	0	0	0	0	0	0	0	0	0	0	0	0
LOC101886967	0	0	0	0	0	0	0	0	0	0	0	0	0	0	0	0		0	0	0	0	0	0	0	0	0	0	0	0	0	0	0	0
LOC108190637	0	0	0	0	0	0	0	0	0	0	0	0	0	0	0	0		0	0	0	0	0	0	0	0	0	0	0	0	0	0	0	0
LOC108190619	0	0	0	0	0	0	0	0	0	3.80092	0	0	0	0	0	0		0	0	0	0	0	0	0	0	0	0	0	0	0	0	0	0
LOC110438309	0	0	0	0	0	0	0	0	0	0	0	0	0	0	0	0		0	0	0	0	0	0	0	0	0	0	0	0	0	0	0	0
LOC108190616	0	0	0	0	0	0	0	0	0	0	0	0	0	0	0	0		0	0	0	0	0	0	0	0	0	0	0	0	0	0	0	0
LOC108190601	0	0	0	0	0	0	0	0	0	5.89674	0	0	0	0	0	0		0	0	0	0	0	0	0	0	0	0	0	0	0	0	0	0
si:ch211-1f22.2	0	0	0	0	0	0	2.70694	0	0	0	0	0	0	0	0	0		0	0	0	0	0	0	0	0	0	0	0	0	0.937535	1.15276	0	0
LOC108190486	0	0	0	0	0	0	0	0	0	0	0	0	0	0	0	0		0	0	0	0	0	0	0	0	0	0	0	0	1.14275	2.80611	0	0
LOC108190449	0	0	0	0	0	0	0	0	0	0	0	0	0.254676	0	0	0		0	0	0	0	0	0	0	0	0	0	0	0	0	0	0	0
LOC108190448	0	0	0	0	0	0	0	0	0	0	0	0	0	0	0	0		0	0	0	0	0	0	0	0	0	0	0	0	0	0	0	0
LOC108190435	0	0	0	0	0	0	0	0.873628	0	0	0	0	0.192661	0.600737	0	5.01508		0	0	12.9411	0	0	0	0	0	0	0	0	3.59212	0	0	0	0
LOC101883484	0	5.72511	0	0	0	0	0	0	0	0	0	0	0	0	0	0		0	0	0	0	0	0	0	0	0	0	0	0	0	0	0	0
LOC108190407	0	0	0	0	0	0	0	0	0	0	0	0	0	0	0	0		0	0	0	0	0	0	0	0	0	0	0	0	0	0	0	0
si:ch211-160m12.4	0	0	0	0	0	0	0	0	0	0	0	0	0	0	0	0		0	0	0	0	0	0	0	0	0	0	0	0	0	0	0	0
LOC108190396	0	0	0	0	0	0	0	0	0	0	0	0	0	0	0	0		0	0	0	9.90724	0	0	0	0	0	0	0	0	0	0	0	0
LOC103911203	0	0	0	0	0	0	0	0	0	0	0	0	0	0	0	0		0	0	0	0	0	0	0	0	0	0	0	0	0	0	0	0
LOC108190384	0	0	0	0	0	0	0	0	0	0	0	0	14.2627	0	0	0		0	0	0	0	0	0	0	0	0	0	0	0	0	0	0	0
LOC100535500	0	0	0	0	0	0	0	0	0	0	0	0	0	0	0	0		0	0	0	0	0	0	0	0	0	0	0	0	0	0	0	0
si:ch73-30b17.2	0.41215	0.4892	0.415636	3.59609	1.12672	0	0	0	0.30119	0.159114	0.849252	0.1444	4.05427	12.8532	0	0.964358		0.363802	0.409628	0.206909	0	0	0.703175	0.400302	0.668008	0.473369	0.212623	0.137997	0.712075	1.03676	1.23576	0.403245	0
LOC108190362	0	0	0	0	0	0	0	0	0	0	0	0	0	0	0	0		0	0	0	0	0	0	0	0	0	0	0	0	0	0	0	0
LOC108190355	21.1147	23.8129	0.7341	3.80874	0	0	17.2147	3.55854	0	9.00602	22.5255	2.55334	10.3975	5.5049	0.488763	0		0	4.93151	0	4.26856	4.03219	14.8832	12.0004	10.6075	0.208829	0.745341	11.1314	0	4.4178	1.0868	1.41881	25.9391
LOC108190354	0	0	0	0	0	0	0	0	0	0	0	0	0	0	0	0		0	0	0	0	0	0	0	0	0	0	0	0	0	0	0	0
LOC108190353	0	0	0	0	0	0	0	0	0	0	0	0	0	0	0	0		0	0	0	0	0	0	0	0	0	0	0	0	0	0	0	0
LOC108190350	44.5103	64.2097	32.4771	13.3545	28.7065	2.07093	72.6619	77.8805	22.4938	29.7541	12.6913	24.8183	17.9572	29.7844	34.147	125.237		0	0	0	4.17322	14.6049	10.4159	12.5911	27.2411	0	0	17.5566	0	0	0	1.47976	65.042
LOC108190346	0	0	0	0	4.66851	9.76169	0	0	0	0	0.481743	0.477849	1.189	1.42948	0	0		0	5.88767	0.171162	1.68786	0	0	0	0	0	3.70183	3.58867	1.72019	0	0	1.33596	0
LOC108190190	0	0	0	0	0	0	0	0	0	0	0	2.05229	0	0	0	0		0	0	0	0	0	0	0	0	0	0	0	0	0	0	0	0
LOC103911090	0	0	0	0	0	0	6.9261	0	0	0	2.72989	2.78662	18.7399	3.3628	0	0		8.60337	0	0	12.6673	5.82549	0	13.1255	0	0	0	0	0	14.099	0	0	108.43
LOC108190168	0	0	0	0	0	0	0	0	0	0	0	0	0	0	0	0		0	0	0	0	0	0	0	0	0	0	0	0	0	0	0	0
LOC108190163	0	0	0	0	0	0	0	0	0	0	0	0	0	0	0	0		0	0	0	0	0	0	0	0	0	0	0	0	0	0	0	0
LOC108190133	0	0	0	0	0	0	0	0	0	0	0	0	0	0	0	0		0	0	0	0	0	0	0	0	0	0	0	0	0	0	0	0
LOC108190132	12.1291	0	0	0	0	0	0	5.15647	0	0	0	0	3.84464	3.89688	0	0		3.53419	0	0	0	0	6.7743	1.92463	0	0	0	0	0	0	0	0	0
LOC103911124	0	0	0	0	0	0	0	0	0	0	0	0	4.74849	0	0	0		0	0	2.77364	0	0	0	0	0	0	0	0	0	5.46866	0	0	0
LOC108190109	0	0	0	4.872	0	0	0	0	0	0	0	0	0	0	0	0		0	0	0	0	0	0	0	0	0	0	0.296615	0	0	0	0	0
LOC101884613	0.282177	0	0.397316	0	0.62429	0.268789	0.344669	0	0	0	1.48716	0.275854	0.223315	0.211583	0	0		0	0.0765283	1.48187	0.531284	1.15459	0	0.095767	0.958527	0.0701102	0.657601	0.20095	0	0.479365	0.296159	0	0
LOC101885637	0	0	0	3.07553	0	0	0	0	0	0	0	4.38857	0	0	0	0		0	0	0	0	0	0	0	0	0	0	0	0	0	0	0	0
LOC108190098	0	0	0	0	0	0	0	0	0	0	0	0.563947	0	0	0	0		0	0	0	0	0	0	0	0	0	0	0	0	0	0	0	0
LOC103911092	0	0	0	0	0	0	0	0	0	0	0	0	0	0	0	0		0	0	0	0	0	0	0	0	0	0	0	0	0	0	0	0
adcy3b	0.369381	0	0	0	0	0	0	0	0.922968	0	0	0	0	0	0	0		0	0.0779252	0	0.47902	0.127618	0	0.122827	0	0.217797	0	0	0	0.307416	0.578335	0	0
LOC108190093	0	0	0	0	0	0.696906	0	0	0	7.11929	0	0	0.137606	0	0	0		4.25848	0	0	1.15309	1.54894	2.61952	0.994092	0	2.20461	7.20531	2.28471	10.3111	0.62208	2.29976	0	0
LOC108190067	0	0	0	0	0	0	0	0	0	0	0	0	0	0	0	0		0	0	0	0	0	0	0	0	0	0	0	0	0	0	0	0
LOC108190056	0	0	0	0	0	0	0.540398	0	5.82579	1.90781	0	0	0.617344	4.03846	0	0		0	0	0	0	0	0	0	0	0	0	0	0	0	0	0	0
LOC100536104	0	0	0	0	0	0	0	0	0	0	0	0	0	0	0	0		0	0	0	2.34067	0	0	0	0	0	0	0	0	0	0	0	0
LOC108189470	0	0	0	0	0	0	0	0	0	0	0	0	0	0	0	0		0	0	0	0	0	0	0	0	0	0	0	0	0	0	0	0
LOC101884167	0	0	0	0	0	0	0	0	0	0	0	0	0	0	0	0		0	0	0	0	0	0	0	0	0	0	0	0	0	0	0	0
LOC108189459	55.8408	0	0	0	11.7013	0	4.09749	37.7666	40.7855	1.82359	0	0	82.5809	183.31	3.18787	0		0	0	0	63.3739	0	0	0	0	1.3169	0	0	0	94.049	26.3779	0	0
LOC108187381	0	0	0	0	0	0	0	0	0	0	0	0	0	0	0	0		0	0	0	0	0	0	0	0	0	0	0	0	0	0	0	0
LOC108187164	0	0	0	0	0	0	0	0	0	0	0	0	0	0	0	0		0	0	0	0	0	0	0	0	0	0	0	0	0	0	0	0
LOC108184071	25.9025	0	11.0189	0	0	0	11.3574	0	3.34049	0	0	0	8.1111	8.86467	22.6096	0		0	0	1.3704	0	0	0	0	0	2.33778	0	0	0	0	0	0	24.4993
LOC108184067	0	0	0	0	0	0	0	0	0	0	0	0	0	0	0	0		0	0	0	0	0	0	0	0	0	0	0	0	0	0	0	0
LOC108184043	0	0	0	0	0	0	0	0	0	0	0	0	0	0	0	0		0	0	0	0	0	0	0	0	0	0	0	0	0	0	0	0
LOC108184031	0	0	0	0	0	0	0	0	0	0	0	0	0	0	0	0		0	0	0	0	0	0	0	0	0	0	0	0	0	0	0	0
LOC108184024	0	0	0	0	0	0	0	0	0	0	0	0	0	0	0	0		0	0	0	0	0	0	0	0	0.916331	0	0	0	0	0	0	0
LOC108184022	0	0	0	0	0	0	0	0	0	0	0	0	0	0	0	0		0	0	0	0	0	0	0	0	0	0	0	0	0	0	0	0
si:dkey-222o15.2	6.49692	0	1.03216	0	0	0.00311326	21.079	0	0	1.9373	0	18.2297	2.86089	5.30182	1.85547	0		0	0	0	0	0	0	0	6.0817	0	0	0	3.4595	0	3.07417	2.98913	0
LOC108184015	0	0	0	0	0	0	0	0	0	0	0	0	0	0	0	0		0	0	0	0	0	0	0	0	0	0	0	0	0	0	0	0
LOC108184012	0	0	0	0	0	0	0	0	0	0	0	2.66581	3.05143	1.48871	0	0		0	0	0	0	0.954762	6.46309	0	0	0	0	0	0	0	0	0	0
LOC108183991	0	0	0	0	0	0	0	0	0	0	0	0	0	0	0	0		0	0	0	0	0	0	0	0	0	0	0	0	0	0	0	0
LOC101885837	0	0	0	0	0	0	0	0	0.637863	0	0.299763	0.152908	0.11717	0	0	2.04205		0	0	0	0.196458	0.220127	0	0	0	0	0.223282	0.278231	0	0	0	0	0
LOC101884843	0	0	0	0	0	0	0	0	0	0	0	0	0	0	0	0		0	0	0	0	0	0	0	0	0	0	0	0	0	0	0	0
LOC108183960	0	0	0	5.21345e-05	0	0	2.21163e-05	0	1.43016e-05	0	0	1.44313e-05	0.431447	1.08592	0	0		0	0	0	3.66774e-05	1.44715e-05	0	0	0	0	0.550164	1.73128e-05	0	0	0	0	0
LOC103910810	9.44543	0	33.3261	0	0	16.5715	0	16.6904	0	0	0	15.6445	0	0	0	0		0.00280912	12.2641	0	0	19.7851	16.9481	9.59653	0	0	7.60141	6.45731	47.6238	34.9393	0	28.5688	0
LOC103910878	0	0	0	0	0	0	0	0	0	0	0	0	0	0	0	0		0	0	0	0	0	0	0	0	0	0	0	0	0	0	0	0
LOC101885885	0	0	0	0	0	0	0	0	0	0	0	28.5553	0	0	0	0		0	0	0	0	0	0	0	0	0	0	0	0	0	0	0	0
LOC100333434	0	0	0	0	0	0	0	0	0	0	0.331406	0	0.181347	0	0	0		0	0	0	0.221221	0	0	0	0	0.309794	0	0	0	0	0	0	0
si:dkeyp-33c10.5	0	0	0	0	0	0	0	0	0	0	0	0	0	0	0	0		0	0	0	0	0	0	0	0	0	0	0	0	0	0	0	0
LOC108183907	0	0	0	0	0	0	0	0	0	0	0	0	0	0	0	0		0	0	0	0	0	0	0	0	0	0	0	0	0	0	0	0
LOC108183903	0	0	0	0	0	0	0	0	0	0	0	0	0	0	0	0		0	0	0	0	0	0	0	0	0	0	0	0	0	0	0	0
LOC108183898	0	0	0	0	0	0	0	0	0	0	0	0	0	0	0	0		0	0	0	0	0	0	0	0	0	0	0	0	0	0	0	0
LOC108183878	0	0	0	0	0	0	0	0	0	0	0	0	0	0	0	0		0	0	0	0	0	0	0	0	0	0	0	0	0	0	0	0
LOC108183875	0	0	0	0	0	0	0	0	0	0	0	0	0	0	0	0		0	0	0	0	0	0	0	0	0	0	0	0	0	0	0	0
mir27e	0	0	1.6201	0	0	0	0	43.8242	0	0	0	0	41.5995	42.0734	0	0		22.5118	23.6915	30.8249	0	4.8296	0	10.8587	0	42.2992	49.8502	23.4961	21.3259	44.6741	30.8295	13.9393	0
LOC108183870	0	0	0	0	0	0	0	0	0	0	0	0	0	0	0	0		0	0	0	0	0	0	0	0	0	0	0	0	0	0	0	0
LOC108183856	0	0	0	0	0	0	0	0	0	0	0	0	0	0	0	0		0	0	0	0	0	0	0	0	0	0	0	0	0	0	0	0
LOC108180275	0	0	0	0	0	0	0	0	0	0	0	0	0	0	0	0		0	0	0	0	0	0	0	0	0	0	0	0	0	0	0	0
LOC108183855	0	0	0	0	0	0	0	0	0	0	0	0	0	0	0	0		0	0	0	0	0	0	0	0	0	8.71274	0	0	0	0	0	0
LOC108183854	0	0	0	0	0	0	0	0	0	0	0	0	0	0	0	0		0	0	0	0	0	0	0	0	0	0	0	0	0	0	0	0
si:dkeyp-44b5.2	0	0	0	0	0	0	0	0	0	0	0	0	0	3.46925	0	0		0	0	0	0	0	0	0	0	0	0	0	0	0	0	0	0
LOC101882033	0	0	0	0	0	0	0	0	0	0	0	0	0	0	0	0		0	0	0	0	0	0	0	0	0	0	0	0	0	0	0	0
LOC108182812	0	0	0	0	0	0	0	0	0	0	0	0	0	0	0	0		0	0	5.72861	0	0	0	0	0	0	0	0	0	0	0	0	0
LOC108183851	0	0	0	0	0	0	0	0	0	0	0	0	0	0	0	0		0	0	0	0	0	0	0	0	0	0	0	0	0	0	0	0
LOC108183828	0	0	0	0	0	0	0	0	0	0	0	0	0	0	0	0		0	0	0	0	0	0	0	0	0	0	0	0	0	0	0	0
LOC108183827	0	0	0	0	0	0	0	0	0	0	0	0	0	0	0	0		0	0	0	0	14.3756	0	0	0	0	0	0	0	0	0	0	0
LOC108183825	0	0	0	6.36702	0	0	0	0	0	0	0	0	0	0	0	0		0	0	0	0	0	0	0	0	0	0	0	0	0	0	0	0
LOC108183818	0	0	0	0	0	0	0	0	0	0	0	0	0	0	0	0		0	0	0	0	0	0	0	0	0	0	0	0	0	0	0	0
LOC103910565	0	0	0	0	0	0	0	0	0	0	0	0	0	0	0	0		0	0	0	0	0	0	0	0	0	0	0	0	0	0	0	0
LOC108183814	0.903338	0	0	0	0	0	0	0	0	0	0	0	0	0	0	0		0	0	0	0	0.428899	0	0	0	0	1.50214	0	0	0	0	0	0
LOC108183798	0	0	0	0	0	0	0	0	0	0	0	0	0	0	0	0		0	0	0	0	0	0	0	0	0	0	0	0	0	0	0	0
LOC108183795	0	0	0	0	0	0	0	0	0	0	0	0	0	0	0	0		0	0	0	0	0	0	0	0	0	0	0	0	0	0	0	0
LOC108183778	0	0	0	0	0	0	0	0	0	0	0	0	0.0909259	0	0	0		0	0	0	0	0	0	0	0	0	0	0	0	0	0	0	0
LOC101884446	0	0	0	0	0	0	0	0	0	0	0	0	0	0	0	0		0	0	0	0	0	0	0	0	0	0	0	0	0	0	0	0
LOC103910627	0	0	0	0	0	0	0	0	0	0	0	0	1.70788	3.18358	0	0		0	0	0	0	0	0	0	0	0	0	0	0	0	0	0	0
LOC108183739	0	0	0	0	0	0	0	0	0	0	0	0	0	0	0	0		0	0	0	0	0	0	0	0	0	0	0	0	0	0	0	0
LOC103910637	0	0	0	0	0	0	0	0	0	0	0	0	0	0	0	0		0	0	0	0	0	0	0	0	0	0	0	0	0	0	0	0
LOC101886005	0	0	0	0	0	0	0	0	0	4.0232	0	0.000563274	0	0	0	0		0	0	7.80925e-06	2.01501	0	2.51579	0	0	0	0	0	0	0	0	0	0
LOC103910588	0	0	0	0	0	0	0	0	0	0	0	0	0	0	0	0		0	0	0	0	0	0	0	0	0	0	0	0	0	0	0	0
LOC101884956	0	0	0	0	0	0	0	0	0	1.24721	0	0	0.445879	0	0	0		0	2.00287	0	0	0	0	1.55933	0	0	0	0	0	0	0	0	0
LOC108183728	0	0	0	0	0	0	0	0	0	0	0	0	0	0	0	0		0	0	0	0	0	0	0	0	0	0	0	0	0	0	0	0
LOC108183721	0	0	0	0	0	0	0	0	0	0	0	0	0	0	0	0		0	0	0	0	0	0	0	0	0	0	0	0	0	0	0	0
LOC101883808	0	0	0	0	0	0	0	0	0	0	0	0	0	0	0	0		0	0	0	0	0	0	0	0	0	0	0	0	0	0	0	0
LOC108183714	0	0	0	9.4451e-05	0	0	0	0	0	0	0	0	0	0	0	0		0	0	14.4944	0	0	0	0	0	0	0	0.713727	0	0	0	0	0
si:ch211-139k8.2	0	0	0	0	0	0	0	0	0.549348	0	0	0	0	0	0	0		0	0	0	0	0	0	0	0	0	0	0	0	0	0	3.29686	0
LOC108183655	0	0.777305	0	1.14033	0	0	0.556061	0	0.567058	5.30626	0	0.458503	0.443787	0	0.438768	0		0	0	3.28598	2.65273	0.658708	0	1.90267	0	0	0.280272	0.71602	0	0	0	0	0
LOC108183650	0	0	0	0	0	0	0	0	0	0	0	0	0	0	0	0		0	0	0	0	0	0	0	0	0	0	0	0	0	0	0	0
LOC108183641	0	0	0	0	0	0	0	0	0	0	0	0	0	0	0	0		0	0	0	0	0	0	0	0	0	0	0	0	0	0	0	0
LOC108183637	3.2491	1.25636	0	0.734683	0	0	4.14514	0	4.10123	0	2.16185	0	0.69229	0	0	0		0	0	0	0	0.704635	1.10736	0	0	0	0	0	0	1.53318	0	0	0
LOC110439708	0	0	0	0	0	0	0	0	0	0	0	0	0	0	0	0		0	0	0	0	0	0	0	0	0	0	0	0	0	0	0	0
LOC110437820	0	0	0	0	0	0	0	0	0	0	0	0	0	0	2.6698	0		0	0	0	0	0	0	0	0	0	0	0	0	0	0	0	0
LOC108183618	0	0	0	0	0	0	0	0	0	0	56.6379	0	0	11.9851	0	0		0	0	7.35581	0	0	0	0	0	0	0	0	0	0	0	0	0
LOC108183598	0	0	0	0	0	0	0	0	0	0	0	0	0	0	0	0		0	0	0	0	0	0	0	0	0	0	0	0	0	0	0	0
LOC101886078	0	9.97803	2.6684	0	2.38879	1.19704	3.09116	5.40402	5.16398	0	0	0	0.714512	3.70906	0	6.18381		0.386125	0.542973	1.33139	0	0	0	0	2.85466	0	0	0	0	0	0	0	0
LOC103910373	0	0	0	0	0	0	0	0	0	0	0	0	0	0	0	0		0	0	0	0	0	0	0	0	0	0	0	0	0	0	0	0
LOC108183595	0	0	0	0	0	0	0	0	0	17.2708	0	0	7.94138	5.11539	0	0		0	0	0	0	0	0	0	0	0	0	0	0	0	0	0	0
LOC103910375	0	0	0	0	0	0	0	0	0	2.3227	0	0	0	0	0	0		0	0	0	0	0	0	0	0	0	0	0	0	0	0	0	0
LOC108183594	0	0	0	0	0	0	0	0	0	0.0083926	0	0	0	0	0	0		0	0	0.601971	0	0	0	0	0	0	0	0	0	5.97086	0	0	0
LOC108183591	0	0	0	0	0	0	0	0	0	0	0	0	0	0	0	0		0	0	0	0	0	0	0	0	0	0	0	0	0	0	0	0
LOC103910388	0	0	0	0	0	0	0	0	0	0	0	0	0	0	0	0		0	0	0	0	0	0	0	0	0	0	0	0	0	0	0	0
LOC110437801	0	0	0	0	0	0	0	0	0	1.10781	0	0	0	0	0	0		0	0	0	0	0	0	0	0	0	0	0	0	0	0	0	0
LOC108183589	0	0	0	0	0	0	0	0	0	25.367	0	0	0	0	0	0		0	0	0.601971	0	0	0	0	0	0	0	0	0	5.97086	0	0	0
LOC108183525	0	0	0	34.6951	0	0	0	0	0	72.5084	14.1156	0	0	0	0	0		0	0	52.971	0	0	32.5789	0	0	5.58473	0	0	0	0	0	0	0
LOC101882417	0	0	0	0	0	0	0	0	0	0	0	0	0	0	0	0		0	0	0	0	0	0	0	0	0	0	0	0	0	0	0	0
LOC100334048	0	0	0	0	0	0	0	0	0	0	0	0	1.07005	0	0	0		0	0	0	0	0	0	0	0	0	0	0	0	0	0	0	0
LOC108183452	0	0	0	0	1.44452	0	0	23.1085	0	0	0	0	0	0	0	7.50311		3.75	0	0	0	0	0	0	0	0	0	0	0	0	0	0	0
si:dkey-21e2.11	0	0	0	0	0	0	0	0	0	0	0	0	0	0	0	0		0	0	0	0	0	0	0	0	0	0	0	0	0	0	0	0
LOC103910513	0	0	0	0	0	0	0	0	0	0	0	0	0	17.8136	0	0		0	0	0	0	0	0	0	0	0	0	0	0	0	0	0	0
LOC108183413	0	0	0	0	0	0	0	0	0	0	0	0	0	0	0	0		0	0	0	0	0	0	0	0	0	0	0	0	0	0	0	0
LOC108183400	0	0	0	0	0	0	0	0	0	2.45987	0	0	0	0	0	0		0	0	0	0	0	0	0	0	0	0	0	0	0	0	0	0
LOC100535588	0	0	0	0	0	0	0	0	0	0	0	0	0	0	0	0		0	0	0	0	0	0	0	0	0	0	0	0	0	0	0	0
LOC101885185	0	0	0	0	0	0	0	0	0	0	0	0	0	0	0	0		0	0	0	0	0	0	0	0	0	0	0	0	0	0	0	0
LOC103910442	0	0	0	0	0	0	0	0	0	0	0	0	0	0	0	0		0	0	0	0	0	0	0	0	0	0	0	0	0	0	0	0
LOC103910422	0	0	0	0	0	0	0	0	0	0	0	0	0	0	0	0		0	0	0	0	0	0	0	0	0	0	0	0	0	0	0	0
LOC101883576	0	0	0	0	0	0	0	0	0	0	0	0	0	0	0	0		0	0	0	0	0	0	0	0	0	0	0	0	0	0	1.61697	0
LOC108183376	0	0	0	0	0	0	0	0	0	0	0	0	7.90419	2.03061	0	0		0	0	0	0	0	0	0	0	0	0	0	0	0	0	0	0
si:dkey-153k10.6	0	0	0	8.98454	0	0	0	0	0	0	0	0	0	0	0	0		0	0	0	0	0	0	0	0	0	0	0	0	0	0	0	0
LOC108183364	708.573	588.893	1203.38	334.275	71.5724	21.1685	2636.6	1244.2	2761.2	3.13102	110.039	31.2301	882.41	813.202	186.597	1030.48		3.23875	2.23905	45.8909	1682.56	0	0	0	1356.92	0	0	26.1826	11.6051	773.527	78.9725	0	334.568
LOC101885859	0	0	0	0	0	0	0	0	0	0	0	0	0	0	0	0		0	0	0	0	0	0	0	0	0	0	0	0	0	0	0	0
LOC101882242	1.46956	0	0	8.34397	0	0	0	16.1519	13.9519	5.25138	0	0	5.62538	3.7791	0	0		1.27042	0	0	0.657582	0	0	0	0	0	0	1.84564	0	0	0	0	0
LOC103910166	0	0	0	0	0	0	0	0	0	0	0	0	0	0	0	0		0	0	0	0	0	0	0	0	0	0	0	0	0	0	0	0
LOC108182912	0	0	0	0	0	0	0	0	0	0	0	0	0	0	0	0		0	0	0	0	0	0	0	0	0	0	0	0	0	0	0	0
si:dkey-81l17.6	0	0	0	0	0	0	0	0	0	0	0	0	0	0	0	0		0	0	0	0	0	0	0	0	0	0	0	0	0	0	0	0
si:ch73-167f10.1	0	0	218.651	5.49902	0	0	0	0	0	0	0	0	0	0	0	0		0	0.969227	34.1422	0	0	0	0	25.4354	0	0	0	0	0	0	0	0
si:dkey-66l17.4	0	0	0	0	0	0	0	0	0	0	0	0	0	0	0	0		0	0	0	0	0	0	0	0	0	0	0	0	0	0	0	0
LOC101886433	0	0	0	0	0	0	0	0	0	0	0	0	0	0	0	0		0	0	0	0	0	0	0	0	0	0	0	0	0	0	0	0
LOC110438912	0	0	0	0	0	0	0	0.192915	0	0	0	0	0	0	0	0		0	0	0	0	0	0	0	0	0	0	0	0	0	0	0	0
LOC108182866	0	0	87.0732	0	0	0	101.759	74.3168	128.891	0	100.863	0	384.649	68.614	0	1127.36		0	0	121.492	0	0	0	0	407.391	0	0	0	0	164.907	0	0	0
LOC101882164	0	0	0	0	1.41957	2.66219	0	0	0	3.07946	0	0	0	0	0	0		0	0	0	0	0	0	0	0	0	0	0	0	0.475645	0	0	0
LOC101883904	0	0	0	0	0	0	0	0	0	0	0	0	0	0	0	0		0	0	0	0	0	0	0	0	0	0	0	0	0	0	0	0
LOC108182836	0	0	0	0	0	0	0	0	0	0	0	0	0	0	0	0		0	0	0	0	0	0	0	0	0	0	0	0	0	0	0	0
LOC108182827	0	0	0	0	0	0	0	0	0	0	0	0	0	35.8489	20.7037	0		0	0	0	0	0	0	23.2141	0	0	6.66591	0	0	0	0	0	175.888
LOC101887150	0	0	0	4.20794	0	0	0	18.5524	1.81342	0	0	0	0.679496	2.33974	0	0		0	0	0	1.25781	0	0	0	0	0	0	0	0	3.30903	3.51209	0	19.2071
LOC108182802	0	0	0	0	0	0	0	0	0	0	0	0	0	0	0	0		0	0	0	0	0	0	0	0	0	0	0	0	0	0	0	0
LOC103910198	0	0	0	0	0	0	0	0	0	0	0	0	0	0	0	0		0	0.185197	0	0	0	0	0	0	0	0	0.57558	0	0	0	0	0
LOC108182673	0	0	0.733589	0	0	0	0	0	0	0	0	0	1.76438	0	0	0		0	0	0	0.328121	0	0	0	0	0	0	0	0	0	0	0	0
LOC108182660	0	0	0	0	0	0	0	0	0	0	0	0	0	0	0	0		0	0	0	0	2.13494	3.61366	0	0	0	0	0	0	0	0	0	0
LOC103911615	0	1.53257	0	0	0	0	0	0	0	0	0	0	0	0	0	0		0	0	0	0	0	0	0	0	0	3.07605	0	0	0	0	0	0
LOC108182459	0	0.382883	0	0	0	0	0.564058	0	0	0	0	0	0.190118	0	0	0		0	0	0	0	0	0	0.31244	0	0	0.494552	0.410478	0	0	0	0	0
LOC108182421	0	0	0	32.9885	119.91	0	17.0518	0	256.29	0	40.2836	0	59.6524	301.259	18.1181	0		0	0	0	130.379	9.00784	0	0	0	0	0	0	0	0	0	0	0
LOC108182396	0	0	0	0	0	0	0	0	0	0	0	0	0	0	0	0		0	0	0	0	0	0	0	0	0	0	0	0	0	0	0	0
LOC101884617	5.70343	27.8402	11.1557	15.1889	8.41808	8.6787	12.2585	14.7194	10.3748	8.1103	172.033	4.7334	5.22016	8.92486	10.3718	19.3146		12.786	14.0513	6.18836	24.9533	11.1046	7.38173	14.0197	8.15356	8.89875	13.6638	19.9754	9.01837	9.82293	5.49655	4.4606	0
LOC108182317	0	0	0	0	0	0	0	0	0	0	0	0	0	0	0	0		0	0	0	0	0	0	0	0	0	0	0	0	0	0	0	0
LOC101883748	0	0	0	0	0	0	0	0	0	0	0	0	0	0	0	0		0	0	0	0	0	0	0	0	0	0	0	0	0	0	0	0
LOC101886807	0	0	0	0	0	0	0	19.9646	0	1.75665	0	0	1.20037	2.17653	0	0		0	0	0	0	0	0	4.76332	0	0	0	0	0	0	0	0	0
LOC103910872	0	0	0	0	0	0	0	0	0	0	0	0	0	0	0	0		0	0	0	0	0	0	0	0	0	0	0	0	0	0	0	0
LOC108182223	0	0	4.79603	0	4.82593	0	0	0	0	0	0	0	0	0	0	0		0	0	14.5156	0	0	0	0	0	0	0	0	0	0	0	0	0
LOC108182217	0	0	0	0	0	0	0	0	0	0	0	0	0	0	0	0		0	0	0	0	0	0	0	0	0	0	0	0	0	0	0	0
LOC101887160	0	0	0	0	0	0	0	0	0	0	0	0	0	0	0	0		0	0	0	0	0	0	0	0	0	0	0	0	0	0	0	0
LOC110437885	0	0	0	0	0	0	0	0	0	0	0	0	0	0	0	0		0	0	0	0	0	0	0	0	0	0	0	0	0	0	0	0
LOC103909913	0	0	0	0	0	0	0	0	0	0	0	0	0	0	0	0		0	0	0	0	0	0	0	0	0	0	0	0	0	0	0	0
LOC108181893	0	0	0	0	0	0	0	0	0	0	0	1.14537	0	0	0	0		0	0	0	0	0	0	0	0	0	0	0	0	0	0	0	0
LOC101884792	0	0	0	0	0	0	0	0	38.1838	1.1223	0	0	3.5415	0	0	84.404		0	0	0	0	0	0	0	42.0629	0	0	0	0	7.00129	0	0	0
LOC101882606	0	0	0	0	0	0	0	0	0	0	0	0	0	0	0	0		0	0	0	0	0	0	0	0	0	0	0	0	0	0	0	0
LOC103908998	0	0	0	0	0	0	0	0	0	0	0	0	0	0	0	0		0	0	0	0	0	0	0	0	0	0	0	0	0	0	0	0
LOC108181654	6.16699	0.333033	14.6984	0.977981	0.763983	0	3.43569	4.09872	4.0985	0.217552	0	0	1.20602	0.470545	0	6.55582		0	0.863513	0	8.58756	0	0	0	0.908138	0.325064	0	0	0	4.08564	0.838772	0	0
LOC103909884	0	0	0	0	0	0	0	0	0	0	0	0	0	0	0	0		0	0	0	0	0	0	0	0	0	0	0	0	0	0	0	0
LOC110438789	0	0	0	0	0	0	0	6.53367	0	20.2734	0	0	0	0	0	0		0	0	1.31904	1.18786	0	0	0	0	0	0	0	0	0	0	0	0
LOC103909826	0	0	0	0	0	0	0	0	0	0	0	0	0	0	0	0		0	0	0	0	0	0	0	0	0	0	0	0	0	0	0	0
LOC108181614	0	0	0	0	0	0	0	32.2677	0	0	0	0	10.6372	10.6566	0	0		0	0	0	0	0	0	0	0	0	0	0	0	0	0	0	0
LOC108181599	0	0	0	0	0	0	0	0	0	0	0	0	0	0	0	0		0	0	0	0	0	0	0	0	0	0	0	0	0	0	0	0
LOC103909851	0	0	0	0	0	0	0	0	0	0	0	0	0	0	0	0		0	0	0	0	0	0	0	0	0	0	0	0	0	0	0	0
LOC108181595	0	0	0	0	0	0	0	0	0	0	0	0	0	0	0	0		0	0	0	0	0	0	0	0	0	0	0	0	0	0	0	0
LOC101886581	0	0.317326	0.53876	2.18893	1.32668	0	0.467722	0	0.487713	0.65707	0	0.374517	0.968147	3.13854	1.93602	1.46755		1.13406	0.329199	1.07344	0.284224	1.34664	0.910996	0	0	0.460036	0.301409	0.340539	0.896355	2.59608	0	1.0438	3.81475
LOC108181556	0	0	0	0	0	0	0	0	0	0	0	0	0	0	0	0		0	0	0	0	0	0	0	0	0	0	0	0	0	0	0	0
LOC108179067	0	0	0	0	0	0	0	0	0	0	0	0	0	0	0	0		0	0	0	0	0	0	0	0	0	0	0	0	0	0	0	0
LOC108181550	0	0	0	0	0	0	0	0	0	0	0	0	0	0	0	0		0	0	0	0	0	0	0	0	0	0	0	0	0	0	0	0
LOC108181516	0	0	0	0	0	0	0	0	0	0	0	0	0	0	0	0		0	0	0	0	0	0	0	0	0	0	0	0	0	0	0	0
LOC103909765	0	0	0	0	0	0	0	0	0	14.1388	0	0	0	0	0	0		0	0	0	0	0	0	0	0	0	0	0	0	0	0	0	0
LOC110438001	0	3.47982	1.58127	0	2.09513	6.3508	13.7592	19.4318	27.6022	24.3419	6.48906	8.27587	5.33974	14.568	0	0		0	0.481786	3.16638	0	3.14321	2.66208	2.2715	0	3.14156	0	0	0	9.48049	0	0	0
si:dkey-192l18.12	0	0	0	0	0	0	0	0	0	0	0	0	0	0	0	0		0	0	0	0	0	0	0	0	0	0	0	0	0	0	0	0
si:dkey-31b16.11	0	0	0	0	0	0	3.13162	0	0	0	0	0	0	0	0	0		0	0	0	0	0	0	0	0	0	0	0	0	0	0	0	0
LOC103910412	0	0	0	0	0	0	0	0	0	0	0	0	0	0	0	0		0	0	0	0	0	0	0	0	0	0	0	0	0	0	0	0
fam150ba	0	0	0	0	0	0	0	0	0	0	0	0	0	0	0	0		0	0	0	0	0	0	0	0	0	0	0	0	0	0	0	0
LOC108181470	0	0	0	0	0	0	0	0	0	0	0	0	0	0	0	0		0	0	0	0	0	0	0	0	0	0	0	0	0	0	0	0
LOC100535390	0	0	0	0	0	0	0	0	0	0	0	0	0	0	0	0		0	0	0	0	0	0	0	0	0	0	0	0	0	0	0	0
LOC108181457	0	0.967424	0	0	0	1.1037	0	0	0.59471	0.628728	1.67726	0.460513	0.219284	0	0	0		0	0.250228	2.04416	2.20099	0	0	0	0	0	0.416178	0	0	0	0	0	0
LOC108181437	0	1.39422	0	0	0	0	4.0581	0	0	0.55195	0	1.53537	1.62845	0	0	0		0	0	0	0	0	0	0	2.59586	0	0	0	0	1.78662	0	0	0
si:ch211-210c8.7	156.369	38.811	5.05228	33.1869	16.2438	2.7172	52.6885	0	28.6094	28.7029	104.835	0	4.60674	6.74671	0	0		0	0.308312	0	0	0	0	0	1.62084	0	0	0	0	1.21467	0	0	0
LOC108181407	0	0	0	0	0	0	0	0	0	0	0	0	0	0	0	0		0	0	0	0	0	0	0	0	0	0	0	0	0	0	0	0
LOC103909669	0	0	0	0	0	0	0	0	0	0	0	0	0	0	0	0		0	0	0	0	0	0	0	0	0	0	0	0	0	0	0	0
LOC101882509	0	0	0	0	0	0	0	0	0	0	0	0	0	0	0	0		0	0	0	0	0	0	0	0	0	0	0	0	0	0	0	0
LOC108181225	0	0	0	0	0	0	0	0	0	0	0	0	0	0	0	0		0	0	0	0	0	0	0	0	0	0	0	0	0	0	0	0
si:dkey-19b23.12	0	0	0	0	0	0	0	0	0	0	0	0	0	0	0	0		0	0	0	0	0	0	0	0	0	0	0	0	0	0	0	0
LOC103909618	0	0	0	0	0	0	0	0	0	0	0	0	0	0	0	0		0	0	0	0	0	0	0	0	0	0	0	0	0	0	0	0
LOC100535347	3.72561	4.06997	1.87651	0	7.417	0	0	0	0	0	13.9895	0	2.80956	0	0	15.6038		0	0	0	0.845794	0	0	0	0	0.957131	0	0	0	0	4.85179	1.7884	0
LOC103909531	0	0	0	0	0	0	0	0	0	0	0	0	0	0	0	0		0	0	0	0	0	0	0	0	0	0	0	0	0	0	0	0
LOC108181189	0	0	0	0	0	0	0	0	0	0	0	0	0	0	0	0		0	0	0	0	0	0	0	4.094	0	0	0	0	0	0	0	0
LOC108181187	0	0	0	0	0	0	0	0	0	0	0	0	0	0	0	5.90466		0	0	30.8311	5.79286	1.26457	0	7.31728	0	0	11.0819	0	0	0	0	0	0
LOC108181182	0	0	0	0	79.8348	0	0	0	0	0	0	0	0	0	0	115.955		0	0	0	0	0	0	0	98.7099	0	0	0	0	0	0	0	0
LOC103909160	0	0	0	0	0	0	0	0	0	0	0	0	0	0	0	0		0	0	0	0	0	0	0	0	0	0	0	0	0	0	0	0
LOC108181178	0	0	0	0	0	0	0	0	0	0	0	0	0	0	0	0		0.962229	0	0	0	0	0	0	0	0	0	0	0	0	0	0	0
LOC108181164	0	0	0	0	0	0	0	0	0	1.2451	0	0	0	0	0	0		0	0.586887	0	0	0	0	4.58013	0	0	0	0	0	0	0	0	0
LOC103909522	0	0	0	0	0	0	0	0	0	0	0	0	0	0	0	0		0	0	0	0	0	0	0	0	0	0	0	0	0	0	0	0
LOC103909544	0	0	0	0	0	0	0	0	0	0	0	0	0	0	0	0		0	1.66522	0	0.202735	0	0	0	0	0	0	0	0	0	0	0	0
si:ch73-27e22.4	0	0	0	0	0	0	0	0	0	0	0	0	0	0	0	0		0	0	0	0	0	0	0	0	0	0	0	0	0	0	0	0
LOC100536431	0	0	0	0	0	0	0	0	0	0	0	0	0	0	0	0		0	0	0	0	0	0	0	0	0	0	0	0	0	0	0	0
LOC101884235	0	0	0	0	0	0	0	0	0	0	0	0	0	0	0	0		0	0	0	0	0	0	0	0	0	0	0	0	0	0	0	0
LOC101884869	0	0	0	0	0	0	0	2.1327	1.26018	57.3226	0	0	0	0	0	0		0	0	0	0.779819	0.859878	0	4.82646	0	0	0	0	0	0	0	0	0
LOC108180813	0	0	0	0	0	0	0	0	0	0	0	0	0	0	0	0		0	0	0	0	0	0	0	0	0	0	0	0	0	0	0	0
LOC108180805	0	0	0	0	0	0	0	0	0	0	0	0	0.582808	0	0	0		0	0	0	0	0	0	0	0	0	0	0	0	0	0	0	0
LOC100333843	0	0	2.38879	0	0	0	0	0	0	0	3.25468	0	0	0	0	0		0	0	0	0	0	0	0	0	0	0	0	0	0	0	0	0
LOC108180761	0	0	0	0	0	0	0	0	0	0	0	0	49.4116	11.3981	0	0		0	0	0	0	0	0	0	0	0	0	0	0	0	0	0	0
LOC108180751	0	0	0	0	0	0	0	0	0	0	0	0	0	0	0	0		0	0	0	0	0	0	0	0	0	0	0	0	0	0	0	0
si:ch211-134a4.3	0	174.238	0	0	10.8983	2.76845	0	0	0	0	246.033	0	3.38595	5.23102	190.891	0		0	0	0	0	44.2331	97.6453	0	0	0	0	0	0	0	0	0	28.9448
si:ch211-25g7.5	0	0	0	0	0	0	0	0	0	0	0	0	0	0	0	0		0	0	0	0	0	0	0	0	0	0	0	0	0	0	0	0
LOC101886840	0	0	0	0	0	0	0	0	0	0	0	0	0	0	0	0		0	0	0	0	0	0	0	0	0	0	0	0	0	0	0	0
LOC103909323	0	0	0	0	0	0	0	0	0	0	0	0	0	0	0	0		0	3.61228	0	0	0	0	0	0	0	0	0	0	0	0	0	0
LOC108180337	0	0	0	0	0	0	0	0	0	0	0	0	0	0	0	0		0	0	0	0	0	0	0	0	0	0	0	0	0	0	0	0
LOC110438012	0	0	0	0	0	0	0	0	0	0	0	0	0	0	0	0		0	0	0	0	0	0	0	0	0	0	0	0	0	0	0	0
LOC101886706	0	0	0	0	0	0	0	0	0	0	0	0	0	0	0	0		0	0	0	0	0	0	0	0	0	0	0	0	0	0	0	0
LOC108180283	0	0	0	0	0	0	0	0	0	0	0	0	0	0	0	0		0	0	0	0	0	0	0	0	0	0	0	0	0	0	0	0
LOC108180269	0	0.745159	0	19.5762	3.35654	1.68935	0	0	0	0	52.4628	0	8.46691	3.15679	0	61.2064		0.546528	0	40.8996	0	0	0	0	0	0	0	0	0	0	0	0	0
LOC108180259	0	0	0	0	0	0	0	0	0	0	0	0	0	0	0	0		0	0	0	0	0	0	0	0	0	0	0	0	0	0	0	0
LOC103909307	0	0	0	0	0	0	0	0	0	0	0	0	0	0	0	0		0	0	0	0	0	0	0	0	0	0	0	0	0	0	0	0
LOC108180226	113.519	7.07582	0	0	0	0	0	0	0	17.9981	0	0	23.0638	0	7.91648	0		0	0	0	0	32.334	0	0	0	0	11.7113	31.764	0	0	0	49.4706	0
LOC108180186	0	0	0	0	0	0	0	0	0	0	0	0	0	0	0	0		0	0	0	0	0	0	0	0	0	0	0	0	0	0	0	0
LOC108180184	0	0	0	0	0	0	0	0	0	0	0	0	0	0	0	0		0	0	0	0	0	0	0	0	0	0	0	0	0	0	0	0
LOC108180138	0	0	0	0	0	0	0	0	0	0	0	0	0	0	0	0		0	0	0	0	0	0	0	0	0	0	0	0	0	0	0	0
LOC108180131	0	0	0	0	0	0	0	0	0	0	0	0	0	0	0	0		0	0	0	0	0	0	0	0	0	0	0	0	0	0	0	0
LOC103909219	0	0	0	0	0	0	0	0	0	0	0	0	0	0	0	0		0	0	0	0	0	0	0	0	0	0	0	0	0	0	0	0
LOC103908736	0	0	0	0	0	0	0	0	0	0	0	0	0	0	0	0		0	0	0	0	0	0	0	0	0	0	0	0	0	0	0	0
LOC108180123	0	0	0	0	0	0	0	0	0	0	0	0	0	0	0	0		0	0	0	0	0	0	0	0	0	0	0	0	0	0	0	0
LOC108180121	0	0	0	0	0	0	0	0	0	0	0	0	0	0	0	0		0	0	0	0	0	0	0	0	0	8.65898	0	13.0193	0	0	0	0
LOC108180112	0	0	0	0	0	0	0	0	0	0	0	0	0	0	0	0		0	0	0	0	0	0	0	0	0	0	0	0	0	0	0	0
LOC108180102	0	0	0	0	0	0	2.35154	0	0	0	0	0	0	0	0	0		1.35377	0	0	0	1.33137	0	0	0	0	0	0	0	0	0	0	0
LOC100536771	0	0	0	0	0	0	0	0	0	0	0	0	0	0	0	0		0	0	0	0	0	0	0	0	0	0	0	0	0	0	0	0
si:ch73-359m17.11	0	0	0	0	0	0	0	0	0	0	0	0	0	0	0	0		0	0	0	0	0	0	0	0	0	0	0	0	0	0	0	0
LOC110438971	0	0	0	0	0	0	0	0	0	0	0	0	0	0	0	0		0	0	0	0	0	0	0	0	0	0	0	0	0	0	0	0
LOC108180091	0	0	0	0	0	0	0	0	0	9.717	0	0	0	0	0	0		0	0	0	0	0	0	0	0	0	0	0	0	0	0	0	0
LOC103909267	0	0	0	0	0	0	11.8184	0	19.7552	0	0	0	3.84601	0	0	0		0	0	0	0	0	0	0	0	0	0	0	0	0	0	0	0
LOC108180076	0	0	0	0	0	0	0	7.16579	0	0	0	0	0	0	0	0		0	0	0	0.450385	0	0	0	0	0	0	0	0	0	0	0	0
LOC108180065	0	0	0	0	0	0	0	0	0	0	0	0	0	0	0	0		0	0	0	0	0	0	0	0	0	0	0	0	0	0	0	0
LOC103911046	0	0	0.00153454	0	0	0	0	0	0	0	0	0	0	0	0	0		0	0	0	0	0.000757774	0	0	0	0	0	0	0.021979	0	0	0	0
LOC101883877	0	0	0	0	0	0	0	0	0	0	1.11675	1.44826	0	0	0	3.80127		0	0	0	0	0	1.84741	0	0	0	0	0	0	0	0	0	0
LOC108180033	31.7141	121.159	0	0	32.626	0	0	0	0	0	0	34.1592	0	0	156.17	70.0765		0	0	0	15.88	0	0	0	0	0	0	0	0	0	0	0	0
LOC101885924	0	0	0	0	0	0	0	0	0	0	0	0	0	0	0	0		0	0	0	0	0	0	0	0	0	0	0	0	0	0	0	0
LOC108180017	16.4778	1.47067	0	0	78.1676	136.442	2.88632	1.00829	2.41076	3203.09	162.046	415.021	19.1135	11.7725	5.53362	5.77564		213.464	35.2462	12.8441	2.97414	261.57	99.5976	408.357	6.66588	47.4814	54.6177	56.1417	137.778	72.95	124.047	137.096	35.1864
LOC110439475	0	0	0	0	0	0	0	0	0	0	0	0	0	0	0	0		0	0	0	0	0	0	0	0	0	0	0	0	0	0	0	0
LOC108180013	0	0	0	0	0	0	0	0	0	0	0	0	0	0	0	0		0	0	0	0	0	0	0	0	0	0	0	0	0	0	0	0
LOC103909133	0	0	0	0	0	0	9.60255	0	0	0	0	0	0.425879	0	0	0		0	0	0	0	0	0	0	0	0	0	0	0	0	0	0	0
si:ch73-211l2.3	0	0	0	0	0	0	0	0	0	0	0	0	0	0	0	0		0	0	0	0	0	0	0	0	0	0	0	0	0	0	0	0
LOC101887019	0	0	0	0	0	0	0	0	0	0	0	0	0	0	0	0		0	0	0	0	0	0	0	0	0	0	0	0	0	0	0	0
LOC100538233	0	0	0	0	0	0	6.35368	1.77302	0	0	0	0	2.34592	1.21905	0	0		0	0	0.72946	0	1.46119	0	0.703466	0	0	0.928441	0	0	0.880507	0	0	10.3399
si:dkey-16j24.1	0	0	0	0	0	0	0	0	0	0	0	0	0	0	0	0		0	0	0	0	0	0	0	0	0	0	0	0	0	0	0	0
LOC101883066	0	0	0	0	0	0	0	0	0	0	0	0	0	0	0	0		0	0	0	0	0	0	0	0	0	0	0	0	0	0	0	0
LOC101886071	0	0	0	0	0	0	0	0	0	0	0	0	0	0	0	0		0	0	0	0	0	0	0	0	0	0	0	0	0	0	0	0
LOC108179926	0	0	0	0	0	0	0	0	0	0	0	0	0	0	0	0		0	0	0	0	0	0	0	0	0	0	0	0	0	0	0	0
LOC108179805	0	11.7878	3.34541	0	0	0	0	0	3.23935	0	0	0.388402	0.598917	1.86261	0	0		0	0	0	1.00011	4.04202	7.82008	0	0	0	0	0	0	0	0	0	0
LOC108179803	0	0	0	0	0	0	0	0	0	0	0	0	0	0	0	0		0	0	0	0	0	0	0	0	0	0	0	0	0	0	0	0
LOC108179799	0	0	0	0	0	0	0	0	0	0	0	0	0	0	0	0		0	0	0	0	0	0	1.64125	0	0	0	0	0	0	0	0	0
LOC108179784	0	0	0	0	0	0	0	0	0	0	0	0	4.59054	0	0	0		0	0	0.407559	0	0.407822	2.76009	0	0	0	0	2.83893	0	0	0	0	0
LOC108179777	0	0	3.8855	0	0	0	0	2.364	0.705118	0	0	0	1.88293	0.913359	0	0		0	0	0	0	0.484375	9.83689	0	3.1167	0	0	0.613399	0	0	0	0	0
si:dkey-28g23.3	0	0	0	0	0	0	0	0	0	0	0	0	0	0	0	0		0	0	0	0	0	0	0	0	0	0	0	0	0	0	0.8508	0
LOC108179765	0	0.238016	0	0	0	0	0	0	0	0	0	0	0	0	0	0		0	0	0	0	0	0	0	0	0	0	0	0	0	0	0	0
LOC108179710	0	0	0	0	0	0	0	0	0	0	0	0	0	0	0	0		0	0	0	0	0	0	0	0	0	0	0	0	0	0	0	0
LOC108179658	10.1869	2.23917	7.53754	3.25064	6.1854	5.03078	0	9.9787	37.7122	0	0	0	4.49656	23.0709	0	8.70708		9.81388	0	2.95963	0	0	0	0	0	12.7761	0	0	0	3.31081	0	0	0
LOC103908995	0	0	12.4109	0	0	0	0	0	0	0	0	0	6.89393	1.12665	0	0		0	0	0	0.816601	0	0	0	0	0	0	0	0	0	0	0	0
LOC108179656	0	0	0	0	0	0	0	3.99388	0	0	0	0	0	2.69186	0	0		0	0	0	0	0	0	0	0	0	0	0	0	0	0	0	0
LOC103909566	0	0	0	0	0	0	0	0	0	0.472442	2.45387	0	0	0	0	0		0	0	0	0	0	0	0	0	0	0	0	0	0	0	0	0
LOC108179652	0	0	0	0	0	0	0	0	0	0	0	0	0	0	0	0		0	0	0	0	0	0	0	0	0	0	0	0	0	0	0	0
LOC108179646	0	0	0	0	0	0	0	0	0	0	0	0	0	0	0	0		0	0	0	0	0	0	0	0	0	0	0	0	0	0	0	0
LOC101886917	0	0	0	0	0	0	0	0	0	0	0	0	0	0	0	0		0	0	0	0	0	0	0	0	0	0.886799	0	0	0	0	0	0
LOC108179637	0	0	0.834231	0	0.565347	0	0	0	0	0.798408	0	0	5.21803	3.12185	0	0		0	0	0	0	0	0	0.200862	0.670382	0.475052	0	0	0	0	0	0	0
LOC100002071	0	0	0	0	0	0	0	0	0	0	0	0	0	0	0	0		0	0	0	0	0	0	0	0	0	0	0	0	0	0	0	0
LOC108179626	0	0	0	0	0	0	0	0	0	0	0	0	4.06697	0	0	0		0	0	0	0	0	0	0	0	0	0	0	0	0	0	0	0
LOC108183538	0	0	0	0	0	0	0	0	0	0	0	0	0	0	0	0		0	0	0	0	0	0	0	0	0	0	0	0	0	0	0	0
si:ch73-233c7.1	0	0	0	0	0	0	0	0	0	0	0	0	4.89064	0	0	0		0	0	0	0	0	0	2.57219	0	0	2.92883	0	0	0.288765	0	0	0
LOC108179599	65.9331	2.35106	0	0	0	0	0	0	65.7128	0	0	0	10.5917	18.9894	35.5453	71.7685		0	0	90.5928	7.12882	34.3151	84.5482	0	0	0	0	0	12.5492	0	0	0	248.85
LOC108179597	0	0	0	0	0	0	0	2.07006	0	0	0	0	0	0	0	0		0	2.16951	0	0	0	0	0	0	0	0	2.17881	0	0	0	0	0
LOC108179595	0	0	0	0	0	0	0	0	0	0	0	0	0	0	0	0		0	0	0	0	0	0	0	0	0	0	0	0	0	0	0	0
LOC108179775	0	0	0	0	0	0	0	0	0	0	0	1.02084	0	0	0	0		0	0	0	0	0	0	0	0	0	0	0.294073	0	0	0	0	0
LOC108179567	3.0028	4.28206	0	0	0	1.63352	3.68058	0	2.1954	0	0	0.421058	0	0	0	0		0	0	0	0.270627	0.302607	1.02367	0.874015	0	0	0	0	0	0	0	0	0
LOC108179558	0	0	0	0	0	0.294969	0	0	0	0	0	0	0	0	0	0		0	0	0	0	0	0	0	0	0	0	0	0	0	0	0	0
LOC103909878	0	3.48949	6.61533	0	0	1.37372	7.60983	25.8011	2.21315	0	1.04011	0	2.22684	1.70822	0	4.72161		0	0	0	0	0	0	0	0	0	0	0	0	0.00581478	1.51113	0	0
LOC108179526	2.5315e-06	0	0	0	0	0	0	2.33305e-06	0	0	0	0	0	0	0	0		0	0	1.60942	0	0	0	0	0	1.2212	0.545724	0	1.77738	0	0	0	0
LOC110438049	0	0	0	0	0	0	0	0	0	0	0	0	0	0	0	0		0	0	0	0	0	0	0	0	0	0	0	0	0	0	0	0
LOC108179500	0	0	0	0	0	0	0	0	0	0	0	0	5.08132	0.835105	0	0		0	0.153339	0	0	0	0	0	3.00106	0	0	0	0	0	0	0	0
LOC108179359	0	0	0	0	0	0	0	0	0	0	0	0	0	0	0	0		0	0	0	0	0	0	0	0	0	0	0	0	0	0	0	0
LOC110439480	0	0	0	0	0	0	0	0	34.5548	2.24636	0	0	0	0	0	0		0	0	0	0	0	0	0	0	0	7.15654	0	0	0	0	0	0
LOC108179323	0	0	0	0	0	0	0	0	0	0	0	0	0	0	0	0		0	0	0	0	0	0	0	0	0	0	0	0	0	0	0	0
eif4g1b	0	0	0	0	3.44889	0.863813	0	0	0	0	0.955083	2.03734	4.57391	2.56107	8.88858	0		0	1.52227	2.22043	0	0	0	0.123082	1.64237	0	0.129413	9.64425	1.49261	0	0	0	2.56639
LOC110438064	0	5.16335	0	0	0	0	0	0	0	0	0	0	0	0	11.5821	37.9792		0	0	64.5637	47.0234	0	0	0	0	0	0	0	0	9.7465	0	0	0
LOC103908840	2.96947	0	0	0	0	0	0	0	0	0	0	0	0	0	0	3.46198		0	3.6475	0	0	0	0	0	2.39615	0	0	0	0	0	0	0	0
LOC108179305	0	0.63335	0	0	0	0	0	0	0	0	0	0	0	0	0	0		0	0	0	0	0	0	0	0	0	0	0	0	0	0	0	0
LOC103908836	0	0	0	0	0	0	0	0	0	0	0	0	0	0	0	0		0	0	0	0	0	0	0	0	0	0	0	0	0	0	0	0
LOC108179300	0	0	0	0	0	0	0	0	0	0	0	0	0	0	0	0		0	0	0	0	0	0	0	0	0	0	0	0	0	0	0	0
LOC101886502	0	0	0.904725	0	0	0	0	0	0	4.16548	0	0	0.726909	0	0	0		0	0	0	0	0	0	0	0	0	0	0	0	0	0	0	0
LOC101886465	0	0	0	0	0	0	0	0	0	0	0	0	0	0	0	0		0	0	0	0	0	0	0	0	0	0	0	0	0	0	0	0
LOC101882302	0	0	0	0	0	0	0	0	0	0	0	0	0	0	0	0		0	0	0	0	0	0	0	0	0	0	0	0	0	0	0	0
LOC108179296	0	0	0	0	0	0	0	0	0	10.9168	0	0	0	0	0	0		0	0	0	0	0	0	0	0	0	6.08353e-07	0	0	0	0	0	0
LOC103908786	0	0	0	0	0	0	4.96835	0	0	0	0	0	0	0	0	0		0	0	0	0	0	0	0	0	0	0	0	0	0	0	0	0
si:dkey-238d18.15	0	0	0	0	0	0	0	0	0	0	0	0	0	0	0	0		0	0	0	0	0	0	0	0	0	0	0	0	0	0	0	0
LOC108179252	0	0	0	0	0	0	0	0	0	0	0	0	0	0	0	0		0	0	0	0	0	0	0	0	0	0	0	0	0	0	0	0
LOC560627	82.5636	23.6432	44.3152	57.9126	0	0	50.7315	0	62.0039	41.5037	81.9127	0	18.8582	50.5393	28.8464	52.5754		0	0	36.7057	25.6823	0	0	31.1272	72.8016	0	0	0	21.4583	6.49446	1.59301	0	7.61218
wu:fb18f06	0	0	0	0	0	0	0	0	0	0	0	0	1.944	1.99818	0	0		0	0	0	0	0	0	0	0	0	0	0	0	0	0	0	0
LOC108190964	0	0	0	0	0	0	0	0	0	0	0	0	0	0	8.07101	0		0	0	0	0	0	0	0	0	0	0	0	0	0	0	0	0
si:ch211-191o15.6	0	0	0	0	0	0	0	0	0	0	0	0	0	0	0	0		0	0	0	0	0	0	0	0	0	0	0	0	0	0	0	0
si:dkeyp-50b9.1	0	0	0	0	0	0	0	0	0	0	0	0	0	0	0.417295	0		0	0	0	0	0	0	0	0	0	0	0	0	0	0	0	0
LOC110438124	0	0	0	0	0	0	0	0	0	0	0	0	0	0	0	0		0	0	0	0	0	0	0	0	0	0	0	0	0	0	0	0
lye	0	0	0	0	0	0	0	0	0	0	0	0	0	0	0	0		0	0	0	0	0	0	0	0	0	0	0	0	0	0	0	0
LOC564808	0	0	0	0	0	0	0	0	0	0	0	0	0	0	0	0		0	0	0	0	0	0	0	0	0	0	0	0	0	0	0	0
si:dkey-229e3.2	0	0	0	0	0	0	0	0	0	0	0.716611	0	0	0	0	0		0	0	0.261922	0	0	0	0	0	0	0	0.1662	0	0	0	0	0
si:ch211-217k17.12	0	0	0	0	0	0	0	0	0	0	0	0	0	0	0	0		0	0	0	0	0	0	0	0	0	0	0	0	0	0	0	0
si:ch211-214j24.14	0	0	0	0	0	0	0	0	0	0	0	0	0	0	0	0		0	0	0	0	0	0	0	0	0	0	0	0	0	0	0	0
si:ch1073-303d10.1	0	0	0	0	0	0	0	0	0	0	0	0	0	0	0	0		0	0	0	0	0	0	0	0	0	0	0	0	0	0	0	0
si:dkey-121h17.7	0	0	0	0	1.07026	0	0	0	0	0.915252	0	0	9.78737	5.96797	0	0		0	0	0	0	3.57397	0	0	0	0	0	0.502568	1.32007	0	0	0	0
LOC110440210	0	0	0	0	0	0	0	0	0	0	0	0	0	0	0	0		0	0	0	0	0	0	0	0	0	0	0	0	0	0	0	0
si:ch211-286b5.2	0	0	0	0	0	0	0	0	0	0	0	0	0	0	0	0		0	0	0	0	0	0	0	0	0	0	0	0	0	0	0	0
LOC110438888	0	0	0	0	0	0	0	0	0	0	0	0	0	0	0	0		0	0	0	0	0	0	0	0	0	0	0	0	0	0	0	0
LOC108181495	0	4.43346	0	6.33746	0	0	0	0	0	0	0	0	1.02195	6.24698	0	25.4266		0	0	0	0	0	0	0	0	0	0	0	0	0	0	0	0
kpna1	0.349362	0	16.9119	15.2436	0	0.476145	3.36325	4.24201	0.510533	11.057	0	0.979029	5.99692	2.92882	30.8929	0		0	0.107698	0	0	0	0	0.509158	0	17.8598	21.626	16.1526	13.5085	0	0	11.6313	7.49806
LOC110439862	0	0	0	0	0	0	0	0	0	0	0	0	0	0	0	0		0	0	0	0	0	0	0	0	0	0	0	0	0	0	0	0
gas2l1	0	0	0	0	0	0	0	0	0	0	0	0	0	0	0	0		0	0	0	0	0	0	0	0	0	0	0	0	0	0	0	0
mn1a	0	0	0	0	0	0	0	0	0	0	0	0	0	0	0	0		0	0	0	0	0	0	0	0	0	0	0	0	0	0	0	0
LOC571902	0	21.2558	12.708	0	1.04882	1.11307	0	5.07609	1.64581	0	12.9077	0.130729	1.19507	1.41205	16.3765	0		0.28088	0	0	2.60091	0.303117	3.83388	0	9.07395	0.642994	0	0	0	1.56435	0	0	0
kcnj5	0	0	0	0	0	0	0	0	0	0	0	0	0	0	0	0		0	0	0	0	0	0	0	0	0	0	0	0	0	0	0	0
kirrel3a	0	0	0	0	0	0	0	0	0	0	0	0	0	0	0	0		0	0	0	0	0	0	0	0	0	0	0	0	0	0	0	0
LOC571865	0	0	0	0	0.501439	0	0	1.33542	0	0	0.503395	0	0.0983199	0	0	0		0	0	1.10375	0.164922	0.184954	0	0	0	0	0	0	0	0	0	0.717602	0
pear1	0	0	0	0	0	0	0	0	0	0	0	0	0	0	0	0		0	0	0	0	0	0	0	0	0	0.0716819	0	0	0	0	0	0
ppp1cc	29.7107	44.3302	62.4652	38.5886	38.7074	67.8994	32.6552	13.1098	43.9097	47.3859	125.564	27.0379	36.9179	57.3233	29.2649	39.9077		43.9929	0.194683	122.928	10.2569	27.3872	60.3307	20.8492	51.184	19.4066	39.6309	5.8406	21.1876	17.6527	18.8966	0	63.1227
[truncated: 28,898 more rows]

## Sheet: Sheet3
	flk_runx1_28h_01	flk_runx1_28h_02	flk_runx1_28h_03	flk_runx1_28h_04	flk_runx1_28h_05	flk_runx1_28h_06	flk_runx1_28h_07	flk_runx1_28h_08	flk_runx1_28h_09	flk_runx1_28h_10	flk_runx1_28h_11	flk_runx1_28h_12	flk_runx1_28h_13	flk_runx1_28h_14	flk_runx1_28h_15	flk_runx1_28h_16		flk_runx1_36h_01	flk_runx1_36h_02	flk_runx1_36h_03	flk_runx1_36h_04	flk_runx1_36h_05	flk_runx1_36h_06	flk_runx1_36h_07	flk_runx1_36h_08	flk_runx1_36h_09	flk_runx1_36h_10	flk_runx1_36h_11	flk_runx1_36h_12	flk_runx1_36h_13	flk_runx1_36h_14	flk_runx1_36h_15	flk_runx1_36h_16
[truncated: 7 more rows]
