# Supplementary material for: Sclerotomal hematopoiesis in vertebrate embryos contributes to robustness of the blood system
Source: Natl Sci Rev. 2026 Jan 19;13(6):nwag035. doi: 10.1093/nsr/nwag035 (PMC13020419; doi:10.1093/nsr/nwag035)
Supplement: nwag035_Supplemental_Files [file nwag035_supplemental_files.zip › Table_S3_transp_mus_sm2_tpmGO.xlsx]

## Sheet: tpm
	Mus_01	Mus_02	Mus_03	Mus_04	Mus_05	Mus_06	Mus_07	Mus_08	Mus_09	Mus_10	Mus_11	Mus_12	Mus_13	Mus_14	Mus_15	Mus_16	Mus_17	Mus_18
dtomato	0	0	0	0	0	0	0	0	0	124.207	135.239	109.211	14.0656	53988.2	122.489	826.554	1982.79	3589.92
LOC101885394	0	0	0	0	0	0	0	0	0	0	0	0	731879	698693	829003	136382	679453	858812
LOC110439370	0	0	0	0	0	0	0	0	0	0	0	0	34202.1	18545.3	0	24462.8	98517.6	20636.2
zgc:158463	0	0	0	0	0	0	0	0	0	0	0	0	28993.1	7007.04	5905.87	12075.4	43734.1	12628.6
twist1b	4.32153	0	0	0	0	0	0	0	1.91098	0	0	0	22499.6	206.581	55.8234	5.71557	2.05123	13.9621
rps26	89.519	584.62	479.041	498.246	15.7103	159.941	98.2471	39.155	104.378	114.468	145.005	94.8522	10902.8	0	0	0	0	0
socs3a	35.5296	60.443	37.9915	44.5169	0	0	0	2.3251	0	11.2563	15.83	10.9064	7673.6	0	0	0	0	0
cldnd	0	4.62326	0	0	0	4.63058	0	0	0	0	0	3.35935	6831.84	0	0	0	0	0
gcshb	0	0	0.914465	0	0	0	0	0	0	0	1.91962	0	6467.7	0	0	0	0	0
gna11a	0	0.647449	0.85826	0	2.44027	3.98853	0	0	0	1.92883	1.12278	0.713774	5258.31	0	0	0	0	0
si:ch73-335l21.4	0	0	0	0	0	0	0	0	0	0	0	0	5103.82	0	0	0	0	0
rplp2	1802.45	3272.36	2805.15	1381.59	2770.19	2869.54	1865.76	2108.59	2367.41	936.759	874.965	810.069	5058.3	0	0	3416.88	0	0
slc25a5	218.705	2523.8	1455.49	1101.67	81.559	110.132	52.7789	34.721	61.1242	709.184	695.404	708.904	4946.86	0	0	901.817	0	0
acmsd	11.386	0	0.544305	1.72275	0	1.94233	0	0	0	0	0	0	4713.01	0	0	1.71707	0	0
rps10	143.048	1464.28	1197.85	520.372	288.699	282.438	148.124	318.874	192.135	456.442	411.993	494.973	4147.72	0	0	1256.03	0	0
bri3	4.74422	10.9145	4.21548	8.30838	1.30553	0	0.917259	0	0	2.18822	2.76515	2.59691	3711.84	0	0	0	0	0
rpsa	63.5237	466.696	445.965	105.025	158.15	250.971	89.549	156.019	95.7366	176.692	209.268	202.051	3523.89	0	31.3693	125.48	0	0
rpl8	149.99	1055.71	828.925	373.003	763.597	973.499	474.759	463.875	795.611	436.608	431.778	413.619	3137.51	0	0	770.673	0	0
rps7	130.861	2802.33	1508.87	1137.83	252.459	334.54	212.798	118.839	149.335	634.454	562.751	447.706	2962.95	0	0	0	0	0
hrsp12	0	0	0	0	0	0	0	0	0	0	0	0	2883.09	0	0	0	0	0
mdh1aa	17.274	70.9208	44.5748	39.3951	0	7.31372	18.3691	7.14523	10.009	24.6931	38.1657	32.4953	2697.58	0	0	0	0	0
eef1da	3.63903	220.455	146.144	98.1612	219.12	340.171	32.8364	183.509	198.091	439.949	500.038	490.84	2692.03	0	0	0	0	0
LOC110439371	0	0	0	0	0	0	0	0	0	0	0	0	2656.94	34980.3	19070.7	6555.15	86844.5	27897.5
LOC568851	0	0	0	0	0	0	0	0	0	0	0	0	2633.86	0	0	5.47438	0	0
atp5g3b	0	0	0	0	0	0	0	0	0	0	0	0	2618.37	0	0	0	0	0
rhogb	10.0249	12.0069	3.37137	8.6559	0	0	0	0	0	2.85772	1.76919	1.73644	2593.13	0	0	0	0	0
slc11a2	12.0266	8.77577	5.0812	9.64477	0	0	0	0	0	1.14723	1.06659	4.19494	2217.84	0	0	0	0	0
LOC110439626	0	0	0	0	0	0	0	0	0	0	0	0	2123.23	26.6062	0	4.37983	87.1458	1897.67
rbm41	14.753	0.914634	1.79348	8.97937	2.589	3.8063	9.83027	0.96402	6.05602	1.59721	4.66685	0.582595	2116.77	0	0	101.497	0	0
LOC103910246	0	0	0	0	0	0	0	0	0	0	0	0	2064.63	0	0	0	0	0
osr1	0	1.08789	0	0	0	0	0	0	0	0.363463	2.70241	1.1951	1969.88	0	0	0	0	0
LOC110438439	0	0	0	0	0	0	0	0	0	0	0	0	1916.5	33.3724	5309.39	1397.78	208.408	0
tmsb4x	1307.15	21624.1	9942.75	14453	107.908	165.544	45.4834	57.6012	119.873	835.822	896.442	854.483	1690.21	0	0	302.119	6.82238	0
myod1	5.59882	0.407657	0.944221	0	3.09465	0.844645	6.57268	3.85075	1.7973	1.42191	0.330334	2.33684	1598.61	0	0	0	0	0
2023-09-06	0	0	0	0	0	0	0	0	0	0	0	0	1512.41	0	0	0	0	0
plekhf1	12.8392	6.33051	5.12882	5.35708	0	0	0	0.98642	0	4.39827	2.35122	1.87252	1473.95	0	0	0	0	0
rplp1	384.584	3425.54	2392.73	1003.91	533.163	733.767	284.111	445.983	464.191	683.472	660.605	617.257	1392.03	0	0	1094.48	0	0
rpl18	205.34	2794.14	1843.45	1117.61	108.217	245.471	37.0178	36.8657	116.583	521.571	578.449	475.803	1334.98	0	0	13.9712	0	0
lhx8a	0	0	0	0	0	3.10878	0	0	0	0	0	0	1313.8	0	0	0	0	0
si:dkey-23c22.6	0	0	0	0	0	0	0	0	0	0	0	0	1311.03	0	0	0.17846	2.45454	0
LOC100535316	0	0	0	0	0	0	0	0	0	0	0	0	1294.93	0	0	0	0	0
fmo5	6.99587	0.675861	1.56574	3.09109	0	0	3.48804	0	0	0.590096	0.273883	1.61188	1263.44	0	0	0	0	0
LOC110439882	0	0	0	0	0	0	0	0	0	0	0	0	1251.22	0	40.5072	0	0	0
tbc1d9	3.5758	0	0.404274	0.934952	0.626757	2.71992	0	0	0	0	0.415236	0.465483	1250.4	0	0	0	0	0
tmem151ba	0	0	0	0	1.0494	1.14249	0	0	1.21819	0	0	0	1231.55	0	0	0	0	0
mt2	32.8046	0	0	0	0	0	6.9852	0	0	7.41061	1.39794	5.06973	1215.14	0	0	0	0	0
LOC100148752	0	0	0	0	0	0	0	0	0	0	0	0	1149.24	0	0	0	0	0
hdac7b	0	0	0.253976	0	0	0	0	0	0	1.15072	0.177702	0.417143	1139.07	0	0	0	0	0
rbm47	4.40723	1.70327	1.66256	13.5705	1.20875	0.188517	0	0.286453	0	0.707609	0.581624	1.02083	1060.29	0	0	0	0	0
LOC103910251	0	0	0	0	0	0	0	0	0	0	0	0	1006.98	0	0	0	0	0
crfb4	44.2321	4.77685	6.45428	16.762	2.26742	2.47544	16.0459	1.88092	5.77744	4.16615	6.77404	2.66165	996.987	0	0	1154.2	0	0
rpl5b	112.065	737.462	467.649	325.549	102.867	238.021	92.1907	89.9023	105.226	242.924	233.117	205.517	985.942	0	0	0	0	0
srsf10a	0	0	0	0	0	0	0	0	0	0	0	0	963.278	0	0	0	0	0
snx12	9.45904	7.16231	4.54869	19.0602	0.377658	0.805058	0	0	0	2.5775	1.34642	0.374837	937.307	0	0	0	0	0
ppp3ccb	4.33509	0	0.726474	0.573474	0	0	0	0	0	0.325587	0	0	922.795	24.6155	10.9801	0.172101	3.41184	6.85333
zgc:113363	0	0	0	0	0	0	0	0	0	0	0	0	919.251	0	0	100.434	0	0
zgc:171967	0	0	0	0	0	0	0	0	0	0	0	0	918.677	0	0	0	0	0
LOC103910293	0	0	0	0	0	0	0	0	0	0	0	0	790.753	0	0	0	0	0
fam151b	3.92671	0	0	0	0	0	0	0	0	1.92382	1.06288	1.26068	783.519	0	0	0	0	0
krt8	103.717	3416.31	2008.71	2947.44	14.916	25.7613	16.5952	3.50348	31.5657	138.292	157.803	132.702	769.161	0	0	0	0	0
slc43a2b	2.40807	2.54009	0.813578	0.640899	0	0	0	0	0	0	0.284622	0.140199	766.584	0	0	0	0	0
rpl23	351.449	2502.08	1842.56	1182.68	309.264	414.855	300.827	394.306	371.963	410.867	424.3	399.586	761.931	0	24.0451	370.103	0	0
snrka	4.44442	0	0.585773	0.463104	0.488023	0	0	0	0.566124	0.540219	0.411625	0.602583	730.925	0	0	0	0	0
arhgap21b	15.324	1.47649	0.326494	2.48259	6.94036	0.394817	0	0.554575	0.517044	1.27187	0.853488	0.755644	722.773	0	0	0	0	0
p2ry1	3.07331	0	0.169734	0.801898	0	0.921493	0	0.233374	0	2.59742	0.950068	1.25232	707.593	0	1.52973	0	0	0
si:ch73-142c19.1	0	0	0	0	0	0	0	0	0	0	0	0	695.409	3365.03	4964.62	237.872	2882.34	3451.71
ubc	5.55317	103.485	60.86	74.0126	13.044	10.89	1.62941	0.636506	5.34742	55.3453	52.8355	48.272	687.033	0	0	579.009	0	318.289
hspb6	0	0	0	1.25548	0	2.13914	0	0	5.30889	56.3146	49.2202	41.5743	608.887	0	40.6592	21.5281	2.43844	0
khdrbs1a	20.984	32.0883	15.9443	28.5066	0	1.4192	0	7.2293	5.99574	29.3937	19.2105	17.9526	585.542	0	0	0	0	0
h3f3d	18.0781	0	1.05068	3.347	0	0	0	1.39814	0	0	0.735124	0.877081	583.853	0	0	0	0	0
rps2	285.555	2845.52	1249.09	432.207	472.337	852.559	330.074	430.023	511.014	734.86	823.122	778.707	577.031	0	0	19.5747	0	0
adamts18	0.617055	0	0	0	5.61646	0	0	0.280731	0	0.077049	0	0	575.593	0	0	0	0	0
cabp5a	37.5727	0	0.552841	4.7137	3.83566	2.05865	7.56272	1.95004	1.25695	2.03496	0.387243	0.337875	559.305	0	9.96294	0	0	0
setb	16.4848	13.8635	8.47422	9.86885	4.38969	11.9811	1.55239	7.28285	13.5955	7.7267	13.1467	8.09032	557.15	0	0	0	0	0
si:ch1073-89b12.1	0	0	0	0	0	0	0	0	0	0	0	0	552.934	0	0	0	0	0
proza	9.15488	2.85046	4.06503	5.20707	2.09846	1.4714	0	0	2.43594	8.27933	8.17716	8.55444	546.981	0	32.8034	4.96006	0	0
LOC108190666	0	0	0	0	0	0	0	0	0	0	0	0	541.29	0	0	8.26628	0.898396	0
caskb	0	0	0	1.84252	14.5505	1.05904	0	0	0	1.322	0.796324	0.47039	529.508	0	0	0	0	0
LOC110439625	0	0	0	0	0	0	0	0	0	0	0	0	522.971	1951.93	0	6452.87	37136.4	7122.85
sepp1a	0	0	0	0	0	0	0	0	0	0	0	0	511.69	0	0	0	0	0
ctsd	50.0099	197.465	57.62	299.62	0	4.19111	0	2.54764	0	16.6685	20.3787	27.2088	508.334	0	3.05555	0	0	0
pttg1	0	4.25598	2.70151	4.31815	1.86641	0	0	0	0	0	0	0	486.009	2144.1	3730.69	258.245	2815.92	2707.49
mdh2	5.66054	41.1554	27.6027	27.5074	1.55523	4.41451	11.1146	0.516003	0.360883	44.8466	44.9322	41.7321	483.231	0	0	0	0	0
rpl11	125.941	894.676	657.229	397.746	74.6636	123.951	13.345	34.7201	27.8958	405.496	430.469	369.589	468.419	1007.78	1196.11	3125.44	435.467	525.266
LOC103909414	0	0	0	0	0	0	0	0	0	0	0	0	464.67	0	0	0	0	0
rab25b	8.06166	0	0	0	0	0	0	0	0	0.947939	0	0	451.806	0	0	1.31395	0	0
LOC110438391	0	0	0	0	0	0	0	0	0	0	0	0	439.865	0	0	0	0	0
add3a	9.38093	4.36511	2.16125	13.8368	8.9014	1.72824	0.775495	3.12689	2.45019	7.14698	10.1474	6.88992	428.016	0	0	0	0	0
LOC100004523	0	0	0	0	0	0	0	0	0	0	0	0	426.034	0	0	2.6477	16.6592	13.081
crb3a	1.95245	2.25456	0.652979	7.21295	0	0	0	0	0	0	0	1.61116	425.381	6.23486	0	2.30391	1.43742	0
iqsec3a	4.45336	0	0.770481	0.519611	0.244504	0.199643	6.90392	0.811218	0.212103	0.083276	0	0	424.63	0	0	0	0	0
prdm15	0	0	0	0	0	0	0	0	0	0	0	0	410.618	0	0	0	0	0
LOC103911845	0	0	0	0	0	0	0	0	0	0	0	0	407.303	0	0	0	0	0
itm2ba	18.574	65.2018	33.9595	57.2044	5.86354	2.40056	0	0	0	45.7722	45.334	47.8955	389.977	0	0	0.586254	2.00068	0
nfe2l2a	6.81316	13.073	7.09197	15.482	1.33633	1.16713	0.56123	0.221686	0.310056	4.63084	4.8493	5.68081	375.552	18.5144	66.1703	3.60153	133.777	36.6752
klf2a	40.0552	0	1.11939	2.35667	2.455	0	0	0	0	13.222	14.7564	10.7849	372.489	2587.99	4217.18	412.886	1649.23	593.846
LOC110439966	0	0	0	0	0	0	0	0	0	0	0	0	358.367	0	0	0	0	0
si:ch73-122k23.1	0	0	0	0	0	0	0	0	0	0	0	0	358.367	0	0	0	0	0
golga4	0.701429	0.199892	0.57923	1.82309	0.192426	0.840304	0	0	0	1.40225	1.29687	1.42296	356.592	0	0	0	0	0
krt5	668.142	0.579547	0.671394	0	69.8098	27.7172	21.0349	39.8472	18.6164	147.059	140.46	116.536	342.394	0	0	0.217227	0	0
kras	0	1.67384	3.8724	12.3241	3.1145	0	0	0	1.81236	12.286	17.558	16.034	340.517	0	0	0	1.92048	0
zgc:110843	0	0	0	0	0	0	0	0	0	0	0	0	337.548	1125.2	1878.26	180.282	945.668	1080.5
si:dkey-183c6.9	0	0	0	0	0	0	0	0	0	0	0	0	321.871	0	0	0	0	0
gna13a	2.99444	0	0.505996	1.6007	0	0	0	0	0.962049	0.380822	0.354044	0.835443	305.634	1178.07	3194.2	152.536	381.219	446.061
ctnna1	8.74555	4.47568	2.69701	11.7675	0	0	0	0	0.398457	1.41084	1.88704	1.53188	291.164	0	0	0	0	0
cx28.9	3.86738	0.558114	0.323292	4.08115	0	0	0	0	0	0	0	0	285.659	139.849	0	0	0	0
slc7a1	0	0	0	0	0	0	0	0	0	0	0	0	284.021	0	0	0	0	0
nfic	29.517	0	0	0	0	0	7.36636	0	0	0.366611	0.382283	0.401874	281.743	0	0	0	12.5622	0
bicdl1	0	0	0	0	0	0	0	0	0	0	0	0	269.726	0	0	0	0	0
pex1	0	0	0.376813	0	0.312087	0	0	0	0.724185	0	0	0	267.919	0	0	0	0	0
LOC110439170	0	0	0	0	0	0	0	0	0	0	0	0	260.09	783.688	1136.61	71.742	742.157	775.755
syk	6.71978	1.43966	0.606744	0.955287	0.438802	0	0.528176	0.208702	0	0.688199	0.849048	0.964069	257.546	0	0	0	0	0
sat1a.1	0	0	0	2.56261	6.11709	0	22.2812	1.69227	2.93426	2.86571	8.3964	7.53707	235.22	0	0	0	0	0
anln	0	0.265755	0.462007	0.484952	0	0	0	0.826869	0	0	0	0	234.827	0	0	0	0	0
slc25a25a	11.8841	9.35327	3.06731	3.9578	0.920618	1.00507	0	0	0.534259	20.3255	8.97478	7.33165	233.087	0	0	0	0	0
LOC101882831	0	0	0	0	0	0	0	0	0	0	0	0	231.17	5728.35	0	0.561378	0	0
fth1a	442.5	1476.17	624.419	508.828	15.0595	59.7872	2.94727	1.13583	7.96275	212.652	202.156	180.339	230.363	0	0	2052.57	0	0
tlr2	0	0	0	0	0	1.8117	0	0.465056	0.650868	0	0	0.560126	219.74	0	0	0	0	0
LOC101886113	0	0	0	0	0	0	0	0	0	0	0	0	212.182	270.037	0	0	0	0
LOC108190051	0	0	0	0	0	0	0	0	0	0	0	0	212.182	270.037	0	0	0	0
si:ch211-141e20.2	0	0	0	0	0	0	0	0	0	0	0	0	204.253	0	0	0	0	0
prpf40a	0	3.28621	2.14194	4.50154	4.72177	0	0	2.28469	3.19634	2.51658	1.33215	1.75843	203.881	0	0	0	0	0
si:ch73-211l2.1	0	0	0	0	0	0	0	0	0	0	0	0	202.465	0	0	0	0	0
ftr95	8.94308	3.5342	0.615688	0	2.32767	4.28235	8.66866	2.27406	3.66801	1.44081	0.640665	0	192.479	0	0	0	0	0
gnb1b	14.3563	28.787	10.637	28.9545	4.3222	0.35893	1.38267	0.272706	11.002	19.2068	13.165	8.06073	189.629	0	0	0	0	0
LOC559637	0	0	0	0	0	0	0	0	0	0	0	0	182.862	0	0	0	0	0
rarga	7.18123	2.42975	2.81438	3.32295	7.26665	1.44242	0	2.19196	0.767111	11.0813	7.9005	2.98075	177.517	1068.46	1708.19	93.0724	1109.88	1139.99
pcmt	50.3184	6	7.00984	10.3828	6.19815	9.1465	6.16607	3.1787	3.1219	6.21068	12.3007	6.48248	176.954	0	0	0	0	0
lmtk2	2.06474	0.660702	0.765864	1.4725	0.424544	0.154495	0	0.46951	0	1.22367	1.30986	0.487474	175.7	114.114	0	0	0	0
pdzk1ip1	1.08361	0	0	0	0.893012	0	0	3.20979	0	0	0	0	175.095	0	0	0.37279	0	0
sh2d5	0	0.718506	3.2599	1.3148	0	0	0	0	0	0	0	0	173.621	2739.72	4917.28	243.687	2855.75	2171.75
spry4	0	0.390054	0.451987	1.06848	0	1.63241	0	0.310069	0	1.7072	1.26499	2.22581	173.58	0	0	0	0	0
fgf7	0	0	0	0	0	0	0	4.39729	0	0	0	0	169.821	0	37.4611	111.692	0	0
cbln2b	3.14774	0	0	0.936662	0	0	0	2.16766	0	0	0	0	168.291	0	0	0	0	0
zgc:153702	0	0	0	0	0	0	0	0	0	0	0	0	167.334	663.527	412.621	41.8993	170.697	238.383
pm20d1.1	0	0	0	0	0	0	0	0	0	0	0	0	165.437	0	0	0	0	0
msna	6.16676	23.9089	14.5	42.4725	16.0671	6.64274	1.42593	7.32402	4.32656	20.5793	19.4853	14.7833	165.313	0	0	0	0	0
asz1	0	0	0	0	0	0	0	0	0	0.366611	0	0	164.915	863.616	3513.17	85.431	162.291	196.423
chd7	4.10958	0.17515	0.270715	0.212881	1.77776	2.82797	2.15288	11.0211	1.30607	1.38331	1.56264	0.775118	163.933	0	0	0	0	0
si:ch211-214p16.1	0	0	0	0	0	0	0	0	0	0	0	0	158.419	0	0	1138.78	0	0
st8sia4	0	0.327333	0	0	0	1.3615	0	0	0	0.28585	0	0.312195	157.092	0	0	0	0	0
hccsa.1	0	0	4.26108	10.8327	0	0	0	0	0	4.46927	1.78894	2.12597	150.838	0	0	0	0	0
p4hb	3.32681	10.7721	3.61117	16.2475	0	2.49938	0	2.73081	1.06328	3.35002	4.07527	1.82306	149.453	194.724	247.801	163.096	126.019	136.508
zgc:65894	0	0	0	0	0	0	0	0	0	0	0	0	148.794	361.688	1534.54	101.341	433.552	607.423
LOC110439998	0	0	0	0	0	0	0	0	0	0	0	0	147.886	26.0462	0	0	0	0
synrg	3.39013	2.88715	2.30232	4.71962	0	0	0	0	9.3644	3.37057	0.520012	1.52958	147.685	0	0	0	0	0
LOC110438591	0	0	0	0	0	0	0	0	0	0	0	0	144.692	495.838	0	0	0	0
alpi.2	0	0	0	0	0	0	0	0	0	0	0	0	143.47	295.874	1089.46	71.9695	804.761	548.503
LOC110439163	0	0	0	0	0	0	0	0	0	0	0	0	139.251	0	0	0	0	0
LOC110438361	0	0	0	0	0	0	0	0	0	0	0	0	139.222	0	0	0	0	0
LOC560099	0	0	0	0	0	0	0	0	0	0	0	0	135.487	0	0	0	0	0
LOC108184002	0	0	0	0	0	0	0	0	0	0	0	0	135.05	0	0	0	0	0
icn2	1245.42	0	0	5.78204	0	0	0	0	6.19208	138.591	129.268	158.585	134.496	0	0	0	0	0
LOC100534785	0	0	0	0	0	0	0	0	0	0	0	0	133.835	3.33051	12.9404	1.29756	0	0
nrxn1b	4.61443	0.408126	1.1817	0.159872	1.79031	0.757415	0.726909	0.955016	1.96562	0.078973	0.243144	0	131.528	299.093	0	1.89073	0	0
si:dkey-195m11.8	0	0	0	0	0	0	0	0	0	0	0	0	131.253	0	0	38.7368	0	0
tmem104	5.37451	1.04922	0.304007	1.67526	0.252137	0	0	0	2.92493	1.0559	0.106353	0.373698	130.37	0	0	0	0	0
si:dkey-105i19.5	0	0	0	0	0	0	0	0	0	0	0	0	128.179	559	3699.18	249.085	1046.94	897.403
LOC795545	0	0	0	0	0	0	0	0	0	0	0	0	126.893	18.7313	0	8970.79	0	0
prr16	0	0	0	0	0	3.32906	0	0	3.544	0	0	0	126.027	0	0	0	0	0
pnrc2	71.9008	56.8122	52.8629	73.1152	8.65378	5.84853	1.73628	3.41818	6.69523	44.4406	38.5574	36.2418	122.757	0	0	1407.13	0	0
LOC100148115	0	0	0	0	0	0	0	0	0	0	0	0	120.051	129.134	1016.61	86.1653	176.542	249.858
p2ry4	0	0	0	0	0	0	0	0	0	0	0	0	117.909	0	0	0	0	0
si:ch211-241b2.5	0	0	0	0	0	0	0	0	0	0	0	0	117.484	0	2.78424	0	0	0
si:ch73-86n18.1	0	0	0	0	0	0	0	0	0	0	0	0	115.122	471.824	546.076	37.5389	225.143	220.148
LOC101882623	0	0	0	0	0	0	0	0	0	0	0	0	113.806	0	0	0	0	0
dnase2b	0	0.804667	1.86176	0	0	0	0	0	0	1.44947	0	0	113.35	0	0	0	0	0
scube2	0	0	0.777637	0.612515	0	0	0	0	0	0	0.136024	0	113	0	0	0	0	0
coq2	0	0.428873	0.496652	2.35642	0	0	0	0	0	1.86918	1.73753	3.27942	110.19	176.031	340.807	20.6402	352.506	280.667
LOC108182459	0	0	0	0	0	0	0	0	0	0	0	0	109.76	0	18.8126	0.874962	5.97247	6.7845
trappc1	0	66.1528	33.5271	104.831	0	0	0	0	0	9.6538	10.3989	1.56837	109.62	73.099	582.602	46.0712	131.254	112.675
hoxd13a	5.91685	0	0	0	0	0	0	0	0	0.376136	0	0	109.25	494.36	1009.05	81.5774	496.123	653.369
LOC110439487	0	0	0	0	0	0	0	0	0	0	0	0	107.267	0	0	0	0	0
tnfaip8l3	5.51856	4.01645	1.86062	7.13835	0	0	0	0	0	0	0.325466	0	107.248	0	0	0	0	0
yeats4	0	3.77137	0	2.77403	0	0	0	1.16886	0	2.61455	1.83194	0	106.934	217.068	324.124	26.5586	210.931	242.527
LOC108190923	0	0	0	0	0	0	0	0	0	0	0	0	104.674	0	0	0	0	0
LOC108183910	0	0	0	0	0	0	0	0	0	0	0	0	101.757	0	0	0.37382	0	0
rnps1	0	1.73261	0.286775	0	0	0	0	0	0	2.70479	2.53383	0.444994	101.724	199.432	730.457	48.9628	272.223	364.864
sh3tc2	4.09869	1.02544	0.679093	0.534724	0	0	0	0	0	1.02677	1.42544	0.695896	100.723	2329.42	4483.38	199.596	2636.75	1899.45
pah	0	0	0	0	0	0	0	0	0.667257	0.26328	0.244256	0	98.4967	0	0	0	0	0
trmt2a	0	1.05783	0.780344	2.02257	0	0	0	0	0	0.294102	0	0.963983	97.854	250.329	619.024	56.0484	404.425	397.29
ube2e1	0	8.40814	2.24565	15.4409	0	0	0	0	0	1.6847	4.19016	3.72661	95.6728	467.43	631.321	43.0894	479.513	448.456
prdx5	80.1005	373.899	174.308	486.37	36.8264	30.0118	0	22.8128	19.0674	82.1647	67.3887	71.9131	93.627	0	0	0	0	0
LOC108181187	0	0	0	0	0	0	0	0	0	0	0	0	92.9206	0	0	0	0	0
LOC110439330	0	0	0	0	0	0	0	0	0	0	0	0	92.6362	0	0	1.51975	0	0
si:ch211-132p1.3	0	0	0	0	0	0	0	0	0	0	0	0	92.045	0	0	376.163	0	0
prc1a	0	0.143668	0.499509	2.13541	0.276035	0.602712	1.15952	0.22896	1.60118	0.377638	0	0	90.8671	504.002	834.567	33.6392	91.4805	83.1162
hypk	15.6075	28.797	13.867	31.0444	13.1871	0	0	1.82438	0	6.19228	8.72714	8.14029	90.7802	0	0	0	0	0
smad6b	0	0	0	0	0	2.0808	0	0.527009	0.737699	0.291299	0.270384	0.636449	90.1838	0	0	0	0	0
LOC103910884	0	0	0	0	0	0	0	0	0	0	0	0	85.9791	0	0	0	0	0
LOC103910141	0	0	0	0	0	0	0	0	0	0	0	0	84.9165	0	0	0	0	0
si:ch211-26b3.4	0	0	0	0	0	0	0	0	0	0	0	0	84.8689	0	0	0.0800806	0	0
bmp4	0	1.13652	0	0	0	0	0	0	0	0.198857	0.368553	0.43266	84.5189	0	0	0	0	0
popdc3	12.2877	0.712421	2.00147	3.44097	0	0.991881	0.931894	0.376811	2.63557	0.576197	0.569809	0.67291	83.8893	0	0	0	14.5887	0
mycb	0	5.91511	7.33934	6.19003	0	0	0	0	0.930809	2.20998	2.5068	0.807578	83.753	0	0	0	0	0
rfx2	2.3646	2.95614	0.980977	1.23631	0	2.81779	0	0	0	0.444805	1.37274	1.77021	82.1746	310.678	1488.06	55.4215	277.825	227.468
serinc2l	0	0	0.620067	0	0	0	0	0	0	0	0	0	80.8292	438.437	678.935	36.324	449.268	559.295
LOC101886581	0	0	0	0	0	0	0	0	0	0	0	0	79.49	298.718	450.07	24.3572	230.875	178.812
gxylt1a	0	0	0	0	0	0	0	0	0	0	0	0	79.3944	0	20.4666	18.9647	113.814	0
alkbh8	0	0.649574	0	0.594077	0	0	0	0	0	0.28364	0	0	78.4565	0	0	0	0	0
si:ch211-106h4.5	0	0	0	0	0	0	0	0	0	0	0	0	78.1102	12.9645	0	0	0	0
lrrk2	0.986035	0.4907	0.081258	0.25564	0	0	0	0.336301	0	0.24601	0.28427	0.132986	78.0666	0	0	0	0	0
zgc:65811	0	0	0	0	0	0	0	0	0	0	0	0	77.1618	0	0	480.271	0	0
LOC110437709	0	0	0	0	0	0	0	0	0	0	0	0	76.6033	0	0	68.542	0	0
bmpr2a	83.149	0.299783	3.73522	10.4987	0	0.314318	0	0	0.33402	2.60698	1.33697	5.24542	76.0761	0	0	0	0	0
gpt2l	3.43952	0.859061	1.56461	2.01526	0	0	0	0	0	0	3.35302	0	75.0047	0	0	0	0	0
zgc:101564	0	0	0	0	0	0	0	0	0	0	0	0	74.9702	0	0	0.445998	0	0
fgfrl1b	3.52635	0	0	0	0	0	0	0.316415	0	0.522702	0.322776	1.12867	73.2489	0	0	0	0	0
rab3db	0	0	0	0	0	0	0	0	0	0	0	0	72.9002	253.358	670.926	38.2843	261.444	280.334
tead1a	5.69974	0	0.961729	0	0	0	0	0	0	0	1.9729	1.18324	71.8006	1672.79	3563.67	84.4917	1406.94	1331.01
mrps25	0.738153	1.6835	0.853688	2.87907	0.405053	1.10552	0	0	0	1.38383	0.682631	0.799036	71.3798	0	0	0	0	0
si:ch211-102c2.4	0	0	0	0	0	0	0	0	0	0	0	0	70.9468	0	0	0	0	0
LOC100535415	0	0	0	0	0	0	0	0	0	0	0	0	70.8417	0	0	0	0	0
uevld	0	3.21117	2.06633	3.91731	0	0	0	0	0	0.934242	0.429827	0.681021	69.564	409.887	74.8347	22.0335	59.778	37.8641
lrp1ba	1.56369	0	0.073771	0.13518	0.25865	0.750399	0	0	0	0	0	0	68.779	0	0	0	0	0
mterf2	0	0.266812	0.618232	0.487685	0	0	0	1.26837	0	0	0.216284	0	68.2642	0	0	158.746	0	0
atf4a	0	55.6551	33.4551	34.3489	36.3473	51.8075	12.9351	7.53833	2.34687	43.7641	48.1179	46.653	68.1217	123.472	49.3199	15.5205	19.4844	122.916
si:dkey-38l22.2	0	0	0	0	0	0	0	0	0	0	0	0	66.6613	0.880459	0	0.0585211	0	0
LOC792627	0	0	0	0	0	0	0	0	0	0	0	0	66.1307	0	0	0	0	0
LOC110438421	0	0	0	0	0	0	0	0	0	0	0	0	65.9464	0	367.33	3.78554	0	0
zgc:110339	0	0	0	0	0	0	0	0	0	0	0	0	64.9615	0	0	0	0	0
mfsd13a	1.15454	1.81102	2.09801	0.600903	0.631823	2.24527	1.33748	0	0.366536	1.58402	1.20106	3.49803	63.6936	0	0	1.54462	0	0
LOC794462	0	0	0	0	0	0	0	0	0	0	0	0	62.0322	0	0	0	0	0
si:dkey-11f4.14	0	0	0	0	0	0	0	0	0	0	0	0	61.8788	1480.23	3251.02	128.257	1571.15	1296.35
esf1	1.90457	1.92341	0.954993	1.00457	0.524702	6.30121	0	0	6.09094	1.68125	2.45005	2.09417	60.807	0	0	0	0	0
caly	0	0	0	0	0.727223	0	0	0	0	0	0	1.09643	60.5753	67.9393	0	68.1249	0	0
fynrk	0	0	0	0	0	0	0	0	0	0	0	0	59.0828	0	0	0.820764	0	0
hsp90ab1	81.5466	542.599	272.934	325.246	484.198	522.012	884.724	507.432	587.832	203.444	184.394	199.093	58.2072	0	0	0	0	0
mkrn2os.1	19.3843	1.48813	1.49327	0.434119	0.364863	0.185842	2.0215	0	1.40518	0.232514	0.25696	0.677795	57.9382	0	0	0	0	0
mettl7a	2.68726	1.1726	0	1.43105	0	0	1.5756	0	1.30045	1.02282	0	0	57.8884	0	0	0	0	0
jpt1a	3.65142	1.07304	0	1.96787	0	0	0	0	0	0.933522	0	0.514003	57.2554	169.935	299.597	29.8728	279.767	255.015
wdr38	0	0	0	0	0	0	0	0	0	0	0	0	55.8806	1052.06	1519.76	59.7383	594.695	643.506
si:ch211-117m20.4	0	0	0	0	0	0	0	0	0	0	0	0	55.3694	0	0	0	0	0
pthlha	2.98838	1.24471	1.51482	0	0.82644	9.02266	0	6.7916	2.71949	0	0	0	55.1401	0	0	0	0	0
actb2	467.659	6249.83	2240.37	1463.44	70.8559	90.242	81.2609	26.7846	72.2388	994.957	1061.71	1090.05	54.6576	0	6575.33	1584.74	4.15305	0
LOC101885612	0	0	0	0	0	0	0	0	0	0	0	0	53.444	0	0	0	0	0
tnni1al	0	0	0	0	0	0	0	0	0	0	0	0	52.7977	604.784	1227.85	49.0788	627.14	710.628
LOC100005446	0	0	0	0	0	0	0	0	0	0	0	0	52.1621	0	0	0	0	0
fmnl3	3.82205	0	0.622921	0.981471	0	0	0	0.57017	0	1.56894	1.87365	0.681424	52.1375	0	0	0	0	0
tmem86b	0	0	0	0.449456	0	0	0	0	0	0	0	0	51.4192	0	0	0	0	0
larp4ab	1.99943	1.42398	0.880282	1.90466	0	8.64555	0	0.454902	0.424079	1.08226	0.769887	0.540569	51.3041	127.313	182.845	20.2479	181.233	210.677
LOC798089	0	0	0	0	0	0	0	0	0	0	0	0	50.5328	0	0	0	0	0
park7	0	2.78799	3.976	4.70091	0.410688	0	0	0.340659	0	3.19031	3.30354	4.69319	49.6526	268.773	348.935	9.02707	54.9316	88.0915
sat1a.2	7.21359	36.5502	14.105	24.2842	14.9947	3.27412	803.903	0.829297	10.4561	7.37433	6.86561	7.61111	49.5875	0	0	466.568	0	0
keap1b	3.25466	2.34101	1.08497	2.56633	0.895772	2.44487	1.88863	2.97214	0.519825	1.43345	3.22632	2.45114	49.2446	0	0	0	0	0
dvl1b	0	0.331667	0.358396	0	0	0	0	0	0	0	0	0	48.0087	0	0	0	0	0
LOC103909115	0	0	0	0	0	0	0	0	0	0	0	0	47.8423	0	0	3.22289	0	0
prkg1b	0	0	0.395054	0.623965	0	1.41768	14.2641	0	0.819477	8.04544	6.0869	9.57278	47.7813	622.665	994.774	34.8542	484.619	434.462
bbc3	1.22381	0.175319	0	0	0.336347	0	0	0	0	0.153523	1.27936	1.00002	47.5546	0	0	0	0	0
dusp23b	0	1.13089	0	4.17699	0	2.26769	0	0	0	0	0	0	47.5402	196.573	153.553	20.0713	329.877	300.134
LOC101884632	0	0	0	0	0	0	0	0	0	0	0	0	47.5195	21.4913	63.8422	6.61881	28.1691	73.2964
e2f5	0	0	0	0.930191	0	2.48742	0	0	0	0	0	0	46.975	415.84	598.357	95.6602	275.881	565.578
mgst1.2	8.23754	171.549	124.599	565.279	1.43125	3.12512	1.51791	0	0.831115	5.4416	16.3629	12.4537	45.0251	0	0	0	0	0
ext1c	3.85155	0.567128	0	0	0	0	0	0	0	0	0	0	44.626	0	0	0	0	0
swt1	2.37602	0.340255	0	0.931778	0.652936	0	0	11.7203	5.67891	0.595965	1.24652	0.646871	44.2439	0	0	0	0	0
si:dkey-19f23.1	0	0	0	0	0	0	0	0	0	0	0	0	43.7141	0	0	0	0	0
si:ch211-222k6.1	0	0	0	0	0	0	0	0	0	0	0	0	43.4565	1155.61	2410.95	88.9449	1134.17	868.651
asns	1.43111	0.410911	0.952284	0.375252	0	1.28915	0	0	2.28384	0.359629	0.333148	0.390892	43.3401	0	0	117.938	0	0
ddit4	4.01212	0	4.10998	0	0	0	0	0	0	13.0582	18.7242	12.4875	42.8504	208.202	221.72	21.6311	123.691	226.213
hs6st2	0	0	0.647737	1.02211	4.80346	1.16536	0	0	2.47829	0.244339	0.453213	0	42.6268	50.7878	93.7016	7.40566	43.1441	65.4178
zgc:172145	0	0	0	0	0	0	0	0	0	0	0	0	40.7701	2.64501	0	0.354604	0	0
LOC108190014	0	0	0	0	0	0	0	0	0	0	0	0	40.6818	0	0	0	0	0
ankrd10b	25.3742	4.3294	1.11451	0.882015	0	0	0	0	0	3.25601	7.06794	1.67142	40.5807	460.708	1032.02	43.0401	465.413	421.125
chmp1b	38.5748	24.1385	13.7	56.1875	0	1.06074	0	0	0	17.0182	21.7513	24.5366	40.5072	174.45	279.149	12.2967	202.827	165.582
nrcama	0	0	0	0	0	0	0	0	0	1.14654	0	0	39.9981	30.7317	273.619	15.6709	79.3111	60.3894
zcrb1	4.86801	3.62302	0.83844	8.6054	0	0	0	6.58699	0	4.39782	0.586673	2.788	39.7582	0	0	0	0	0
LOC103908724	0	0	0	0	0	0	0	0	0	0	0	0	38.7512	2.22017	0	0	0	0
zgc:77287	0	0	0	0	0	0	0	0	0	0	0	0	38.5505	302.416	259.092	17.1113	145.132	171.944
pak4	4.20946	0.480534	0.556948	2.41105	0	0.756805	0	0.574991	0	0.631823	0.487103	0.456295	38.4432	0	0	0	0	0
ythdf2	0	2.92312	2.34483	5.34017	0	5.16851	0	0.356998	1.49847	4.79165	2.91669	1.71191	38.3288	283.692	345.603	15.5245	184.617	201.681
sptlc3	7.63472	2.20301	0.957091	4.02713	0	3.48997	4.06133	0	0	0.962816	0.272122	0.26235	38.1739	0	0	0	0	0
bbs5	0	0	0	0	0	0	0	0	0	0	0	0	37.5662	139.285	153.767	14.5181	131.834	101.567
commd6	0	1.04805	2.42335	5.80031	0	0	0	0	0	1.80717	1.6951	3.04235	36.2379	6.70317	0	0.122179	0	0
grnas	0	0	0	0	0	0	0	0	0	0	0	0	36.1581	0	0	0	0	0
krt97	16.866	0	0.572184	0	0	1.01984	9.95597	12.399	20.6239	20.5763	29.6299	28.8372	36.083	0	0	0	0	0
pcyt1ab	0	0	0	0	1.38627	0	0	0	0	4.5006	0	0	35.9902	0	0	0	0	0
slc20a1a	4.97713	1.09027	11.1625	0.665062	2.28333	0.754537	0	3.68894	0.802619	7.36125	5.41921	4.45983	35.441	0	0	0	0	0
si:dkey-194e6.1	0	0	0	0	0	0	0	0	0	0	0	0	34.8884	0	0	0	0	0
zgc:162184	0	0	0	0	0	0	0	0	0	0	0	0	34.7407	0	0	0	0	0
LOC110439881	0	0	0	0	0	0	0	0	0	0	0	0	34.382	0	0	0	0	0
pacs2	1.8096	0	0	0.953365	0	0	0	1.24019	12.7267	2.50837	2.95993	2.48398	34.1265	0	0	0	0	0
sptbn5	1.08572	0	0.059572	0	0	0.108261	0	0	0	0	0.083362	0.048726	33.7523	0	0	0	0	0
fybb	8.07547	7.0307	2.6549	2.51172	11.0301	0	2.39923	0.929826	4.72417	0.517709	1.16749	1.71432	33.6672	0	0	0	0	0
LOC110437954	0	0	0	0	0	0	0	0	0	0	0	0	33.6443	0	0	0	0	0
zgc:114130	0	0	0	0	0	0	0	0	0	0	0	0	32.9656	143.939	207.58	11.1584	162.833	200.538
tprg1l	0	0.66042	0	0	0	0	0	0	0	1.14654	1.60439	3.17193	32.7072	755.577	1405.83	54.1928	881.03	754.877
stk3	1.63696	1.64856	2.45586	4.73332	0	0	0	0	0	1.35179	1.14555	0.224179	32.6567	100.398	205.349	7.48103	80.9643	328.926
ezh1	8.41537	1.98233	3.14539	5.59374	13.1247	3.98149	0.727111	0.327528	4.01074	6.81446	7.92529	6.746	32.0123	20.1841	0	6.0115	0	0
eef1a1l1	447.649	1904.29	1042.66	607.793	145.277	243.154	77.7965	56.5735	207.218	581.357	579.494	621.264	32.0073	0	0	714.721	0	0
tspo	29.7673	54.7042	46.673	102.409	4.99215	0	0	0	0	17.8283	29.031	12.1187	32.0059	0	0	12.1529	0	0
kdm2ba	1.29797	0.554545	0.223477	2.81674	4.28839	1.73978	1.61693	0	0.61938	0.675129	0.074955	0.183435	31.1263	0	0	11.4567	0	0
si:dkey-25e12.3	0	0	0	0	0	0	0	0	0	0	0	0	30.2235	0	9.21724	14.6007	0	0
LOC103908795	0	0	0	0	0	0	0	0	0	0	0	0	30.2065	0	0	0	0	0
si:ch211-252f13.5	0	0	0	0	0	0	0	0	0	0	0	0	30.1274	0	0	0.109471	0	0
zgc:165539	0	0	0	0	0	0	0	0	0	0	0	0	30.0479	0	3.59572	16.6308	27.7607	0
sbno2a	2.08359	1.19172	0.172639	0.271885	1.4307	0.312388	0	0.237343	0.331968	0.52203	0.362375	0.566148	29.4752	167.12	242.807	14.4713	146.881	174.051
znf1041	2.11373	0.30561	0	0.558868	0	0	0	0	0.676578	0.533971	0.247709	0	29.1459	227.99	248.624	19.3943	78.8494	81.8479
dusp1	16.5851	7.4904	2.77672	14.2445	0	0	0	0	7.14332	14.3977	11.4142	7.13978	28.5823	0	0	797.712	0	0
LOC101885164	0	0	0	0	0	0	0	0	0	0	0	0	28.5322	0	0	0	0	0
nav1a	0	0	0	0	0	0	0	0	0	0	0	0	28.3962	0	0	0.075681	0	0
daam2	1.54444	0	0	0.405527	1.10647	0.463932	0	0	0	1.16534	1.07981	0.422491	28.3612	16.0205	0	0	0	0
rreb1a	5.90883	0.757555	0.381568	1.5008	0.317149	0.519359	2.98966	0.920695	0.183913	0.288745	0.533944	0.468489	27.1348	0	0	0	0	0
crtc3	6.53718	0	0	0	0.90483	1.9757	3.85491	0	0	0.833153	0	0	26.9865	0	0	0	0	0
si:ch211-235e9.8	0	0	0	0	0	0	0	0	0	0	0	0	26.9534	0	2.21863	14.467	0	0
zgc:66388	0	0	0	0	0	0	0	0	0	0	0	0	26.5054	189.484	60.4399	11.5665	60.0276	47.5175
lin37	10.0911	2.25739	1.39463	6.33053	0	0	0	0	0	1.95626	3.04592	3.23641	26.2917	160.922	139.421	8.78852	87.5989	38.9575
ubl3a	7.43907	3.48638	0.621407	2.45099	1.02456	0	0	0.84987	1.18931	4.68895	10.7881	4.4244	25.6457	0	0	0	0	0
vamp3	132.985	35.0376	19.6591	60.9988	6.15159	12.1241	12.624	8.82964	10.3939	18.3396	8.72759	9.88679	25.5392	80.0927	98.2103	6.33465	34.0436	40.724
pdk4	2.60964	0	0.305346	0	0.720733	0	0	0.597876	0	2.07379	1.92282	4.26745	25.3499	0	0	0	0	0
LOC103910736	0	0	0	0	0	0	0	0	0	0	0	0	25.2901	0	0	0.983483	0	0
LOC110439823	0	0	0	0	0	0	0	0	0	0	0	0	24.7162	122.094	95.1081	12.0779	83.5334	72.4104
LOC103911478	0	0	0	0	0	0	0	0	0	0	0	0	24.712	0	0	0	0	0
LOC103911479	0	0	0	0	0	0	0	0	0	0	0	0	24.712	0	0	0	0	0
nutf2	0	8.76099	3.11962	17.3323	0	0	3.33164	0	0	10.2136	7.59477	5.8279	24.6994	0	0	0.567511	0	0
hspa12a	5.47082	2.78649	0.92204	1.45756	0	0	0	0	0	0.460457	1.61287	1.90118	24.6168	436.485	834.434	181.082	871.133	673.813
slc35a3a	3.32256	0	0.900851	0	0	0	0	0	0	0	0	0	24.367	126.049	97.3089	11.5355	76.655	72.1801
LOC103909751	0	0	0	0	0	0	0	0	0	0	0	0	24.1551	0	0	0	0	0
kpna6	0	0	0	2.25217	0	0.748559	0	0	0.796249	4.19068	0	1.18094	23.2228	0	0	0	0	0
bzw1a	4.76174	11.0462	5.59776	18.9469	0	0.717299	0	1.09004	0	2.10945	5.31553	3.29356	23.0987	60.8894	128.233	16.8464	63.1847	62.8773
phkg1a	192.445	13.7039	14.7455	36.0482	30.2959	49.4793	7.92049	28.3627	46.2127	17.3961	13.8591	14.239	23.0234	1453.55	0	3.33309	3.8076	0
eya2	1.33287	0	0	0	2.19878	0.400079	0	0	0	0.502034	1.08491	1.09074	22.6258	0	0	0	0	0
rarab	8.4622	1.17376	0	3.09982	8.74376	0	0	0	1.79613	0.949664	1.05587	1.38006	22.5002	0	0	0	0	0
trmt112	0	9.71844	7.49506	22.5116	0	0	0	0	0	5.60892	1.96668	3.90225	21.9779	85.0082	127.869	12.7587	67.3969	94.0119
cnot8	2.74729	2.99801	0	1.56879	0	0.886541	0	0	0	0.746656	0.347031	1.63745	21.7211	17.8039	17.6088	1.27802	41.2022	29.7481
pgm3	0	0	0	1.83468	4.31834	0	0	0	0	0	0	0	21.6631	67.1508	88.9546	9.57229	44.0893	48.5261
LOC110439912	0	0	0	0	0	0	0	0	0	0	0	0	21.3028	0	0	0	0	0
tmem164	0	0	0	0	0	0	0	0	0	0	0	0	20.8903	0	0	59.7389	0	0
flna	14.6056	7.15523	6.27512	7.69126	0.290355	10.3994	0	3.4062	5.74789	4.55746	5.88137	6.70856	20.7925	81.7384	99.9953	5.79978	103.058	124.532
stat2	7.81102	7.48803	3.16674	11.6285	2.17024	0	0	0	0	0.79856	1.06681	0.86442	20.6595	0	0	0	0	0
sema6a	0	0	0	0.725998	0.752987	0	0	0	0.874587	0	0.321349	0	20.6232	68.4373	236.82	15.8231	27.7565	28.6591
sall2	5.90203	0.550865	0.255407	0.402	2.91933	0.708249	0	0.527592	0	0	0.178702	0	20.6212	0	0	0	0	0
si:dkey-19a16.12	0	0	0	0	0	0	0	0	0	0	0	0	19.9104	71.9078	136.412	10.4466	59.2636	67.6353
zgc:194948	0	0	0	0	0	0	0	0	0	0	0	0	19.5564	25.8606	79.8805	17.9122	102.42	36.1575
tnfsf10l	17.4578	0.753623	0.998278	0.589195	0	3.52582	0.434521	0	0.721022	3.48431	2.79387	2.96388	19.3052	0	0	0	0	0
b3gntl1	0	0	0	0	0	0	0	0.760276	0	0	0	0	19.1544	0	0	0	0	0
si:dkey-16l2.17	0	0	0	0	0	0	0	0	0	0	0	0	18.9975	0	0	0	0	0
eif1axa	21.3956	8.57712	1.01404	4.84352	0	0	0	0	0	0.75807	4.96653	1.64889	18.9713	0	0	0	0	0
cmtm8b	0	2.05588	1.35595	0	0	0	0	0	0	0	0	0	18.6409	0	0	0	0	0
LOC110439870	0	0	0	0	0	0	0	0	0	0	0	0	18.5627	0	0	0	0	0
pmm2	3.67873	2.16276	3.75568	3.96652	0	0	0	0	0	1.41106	0	3.10826	17.8974	64.8512	114.715	12.4283	73.9467	50.6853
LOC110438098	0	0	0	0	0	0	0	0	0	0	0	0	17.5363	0	0	0	0	0
katnb1	0	3.70529	2.98995	4.72015	0	0	0	0	0	0.591364	4.2738	3.72477	17.327	0	0	0	0	0
rps27a	203.458	2835.48	1624.59	807.976	822.409	959.706	736.856	662.291	684.98	448.667	520.197	455.755	17.1405	0	0	2956.24	0	0
fosab	88.0466	4.27994	1.98254	9.40624	1.62299	1.77189	0	0	2.82804	13.0576	14.5654	15.9541	16.4182	0	0	0	0	0
zbtb47a	2.51291	0	0	0.328759	0	0	0	0	0	0	0	0	16.087	0	0	0	0	0
phospho2	2.16754	0.313567	0	0.573474	0	0	0	0	0	0	0	0.298978	15.8343	0	0	0	0	0
itk	0	0.510152	0	0	0	0	0	0	0	0.669126	0.827108	0.728717	15.8024	65.9918	37.4011	3.63141	23.4357	61.5408
rhbdd2	0	0.53698	0.62166	0	0	0	0	0	0	0	0	0.514448	15.7996	38.7284	86.2183	6.09567	20.4017	11.1877
zgc:113184	0	0	0	0	0	0	0	0	0	0	0	0	15.705	0	0	0	0	0
dhdhl	0	3.71568	0.716776	3.41062	2.32774	0	0	0.965566	1.35319	5.91753	1.00307	0.594343	15.5296	0	0	0	0	0
LOC100331003	0	0	0	0	0	0	0	0	0	0	0	0	15.3548	0	0	590.351	0	0
pex19	5.89714	1.33658	0.387052	2.44505	0	0	0	0.67635	0.738863	4.08467	3.2498	3.96259	15.3435	129.974	62.1248	5.11867	44.9805	23.2327
fkbp10a	0	0	0	0	0	0.746446	0	0	0	0	0.582629	0	15.0057	0	0	0	0	0
ift74	0	1.2391	0	0	0	0.855573	6.65921	0	0	0	0.334686	0	14.9882	0	0	0	0	0
LOC110437900	0	0	0	0	0	0	0	0	0	0	0	0	14.9167	34.5087	147.544	8.77846	44.6394	49.8336
LOC101886078	0	0	0	0	0	0	0	0	0	0	0	0	14.5471	47.2594	119.259	3.62086	40.935	41.6587
capns1b	49.8533	74.5349	60.1269	91.1449	0	0	0	0	0	23.564	26.9805	26.5189	14.5231	14.096	47.2527	3.04003	35.1607	27.7071
LOC110439473	0	0	0	0	0	0	0	0	0	0	0	0	14.5132	0	0	0.213785	0	0
ompa	5.34399	0	0	0	0	0	6.43445	0	0	0	0.64721	0	14.3984	0	0	0	0	0
ube2q2	1.24305	3.20599	0.825604	4.21864	0	3.73	0	0	1.01342	4.17321	3.3187	2.19822	14.2502	65.8945	84.6531	8.1083	55.5498	64.0519
adprhl1	6.57114	0	0.556827	0	0.909585	0	0	0.754567	2.11377	0	0	0	14.2164	0	0	0.244479	0	0
sox13	0.832237	0	0.137627	0.433295	0	0	0	0.378919	0.794879	0.72862	0.770354	0.789258	14.156	0	0	0	0	0
igfbp1b	0	0	1.36356	0	0	0	0	0	0	0	0	1.69473	14.0286	6.42687	6.17612	0.958834	14.8335	0
h1m	4.76943	0.345766	0.400502	0.632614	13.1618	15.8063	22.3052	12.0099	22.1615	0.603693	0.280227	0	14.027	61.0267	46.9271	12.8964	87.3185	81.2583
cahz	61.6945	4.68163	16.0853	0.714183	0.852613	0	0	0.614701	0	0	1.8969	2.58272	13.6814	99.3568	122.328	2697.7	75.7489	104.844
zgc:174653	0	0	0	0	0	0	0	0	0	0	0	0	13.6197	14.2252	31.1876	2.39438	5.81874	11.1178
zdhhc18a	5.16927	0	0.232954	0	0	0	0	0	0	2.11154	1.30395	1.51147	13.574	0	0	0	0	0
lmo7a	52.7861	2.09674	1.39463	0.187676	34.4059	64.3119	43.1095	21.8323	28.0384	62.7501	65.5818	64.9421	13.5441	32.3681	201.957	9.62032	78.2088	42.4037
tbx6l	0	0	0	0	0	0	0	0	0	0	0	0	13.5066	0	0	0	0	0
LOC100330916	0	0	0	0	0	0	0	0	0	0	0	0	13.3977	97.2378	0	0	0	0
dnajb11	2.10368	3.34539	1.40924	2.22458	0	0	0	0	0	0.531392	0.739522	0.579836	13.0207	0	0	0	0	0
LOC103909549	0	0	0	0	0	0	0	0	0	0	0	0	12.8252	0	0	0.536595	0	0
srfa	4.8361	0	0	0	5.3849	0	0.944317	0	0	0	0.189784	0	12.751	26.2645	43.3674	2.06592	31.169	33.1483
ncalda	6.80326	2.26251	1.16505	1.37823	0	0.524663	0	0	0	1.319	0.203791	2.85571	12.445	85.8882	180.99	3.35777	58.6698	85.4508
cyp17a1	1.69721	0	0	0	0	0	0	0	0	0	0.19807	0	12.1474	28.5809	55.3608	1.15826	16.2091	50.6787
cd74a	155.419	1171.14	443.764	212.768	232.779	267.776	350.14	233.624	339.796	380.875	461.114	456.451	12.1219	7.38	0	869.75	0	0
mansc1	14.6419	0	0.622726	0	2.02944	7.75479	0	13.4688	2.3587	0	0	0	12.0758	182.26	307.04	15.8766	74.6996	76.9923
pdzph1	0	0	0	0	0	0	0	0	0	0	0	0	12.0504	0	0	0	0	0
gpr18	11.7341	0	1.02116	0	0	0	0	0	3.81677	0	0	0	11.9852	0	0	0	0	0
LOC101884954	0	0	0	0	0	0	0	0	0	0	0	0	11.8919	0	0	49.035	0	0
zbtb47b	2.38858	0	0	0	2.01872	0	0	0	0	0	1.40346	0.991371	11.885	0	0	0.109515	0	0
LOC103909056	0	0	0	0	0	0	0	0	0	0	0	0	11.8642	0	0	0	0	0
acp5a	0	2.38994	3.72523	2.46427	0	0	0	0.627366	0	1.37911	1.29277	0	11.8319	0	0	0	0	0
mical2a	0	0.275983	0	0	0	1.36783	0	0.51965	2.90954	5.96931	6.60632	3.69571	11.819	0	0	0	0	0
crip3	23.3485	0	0.55301	13.1287	3.61392	2.95913	1.92452	0.749501	2.09955	0	0	0.456982	11.7653	0	0	3.51713	0	0
ift46	0	1.84703	2.13874	4.23022	0	0	0	0	0	0	0.934348	1.32501	11.6171	0	0	18.5169	0	0
pdpk1b	2.92946	1.89319	2.6812	1.53689	0	0	0	0.334201	0	2.7613	2.38761	2.00128	11.492	35.8506	43.762	4.33482	5.50878	11.314
paxip1	2.48261	0.177858	0.206108	1.29847	0	0	0	0	0	0.155739	0.144209	0	11.3484	0	0	0	0	0
slc25a47a	7.83447	1.12329	0.650838	0.68372	1.07691	2.74329	3.77672	2.97757	6.24805	1.47514	1.36613	1.60223	11.2485	0	0	0	0	0
camk1da	0	0.597423	0	0	0	0	0	0.932415	0	0.210176	0	0.228761	11.2304	19.9193	96.9181	16.4212	33.9313	51.7689
LOC101884876	0	0	0	0	0	0	0	0	0	0	0	0	11.1488	0	18.5701	0.224592	0	0
LOC110439309	0	0	0	0	0	0	0	0	0	0	0	0	10.9355	0	0	0	0	0
LOC101883331	0	0	0	0	0	0	0	0	0	0	0	0	10.9012	121.292	77.0527	4.06955	70.9946	96.0953
nfil3-5	8.50885	1.52929	1.77232	1.06781	0.587404	6.28015	0	0.974459	0	1.02368	0.474075	1.30785	10.6425	0	0	0	0	0
LOC101883911	0	0	0	0	0	0	0	0	0	0	0	0	10.5552	0	0	0	0	0
chst10	5.50826	1.20262	0.464262	0	0	0	0	0	2.65183	1.04882	0	0.765871	10.334	4.49851	0	0	6.22557	10.6036
trim35-39	27.3177	1.28158	2.34031	3.0249	4.14644	2.08136	1.11277	1.56981	5.13305	0.858764	2.44651	1.88913	10.2005	0	0	1.7499	0	0
LOC103909565	0	0	0	0	0	0	0	0	0	0	0	0	10.1342	240.726	0	14.732	0	0
ftr23	5.814	1.18567	2.28441	4.29279	1.8936	0	0.797254	4.07984	2.63636	0.866798	0.492618	0.85105	10.0819	0	0	0	0	0
lama2	3.77665	0	0	0	0	1.13584	0	1.29451	0	0.2381	0.220796	0	9.8037	0	0	0	0	0
tm9sf1	2.30765	1.81855	0.957941	2.11261	0.317318	0	0	0	0	1.30316	0.40215	0.471402	9.79461	63.5326	154.569	7.84909	91.1409	125.362
sugct	4.74793	0	0	0	0	0	0	1.09618	0	0	0	0	9.77189	0	0	0	0	0
lgr4	2.65631	0.094588	0	0.690092	0.887894	0.397726	0	0.736499	1.05637	0.663599	1.07394	0.718141	9.56272	0	0	0	0	0
mtfp1	0	0	0	0	0	0	0	0	0	0	0	0	9.51933	0	0	0	0	0
dicp1.19	0	0	0	0	0	0	0	0	0	0	0	0	9.51718	0	0	0	0	0
slc2a15b	0	2.61997	3.90147	32.1963	0	0	0	0	0	0.326571	0.303315	0	9.47006	185.153	106.203	3.27971	25.1946	39.7482
LOC100537549	0	0	0	0	0	0	0	0	0	0	0	0	9.3901	0	0	65.844	0	0
chchd4a	0	5.01112	0	3.08103	0	0	0	0	0	0	0	0.951182	9.38736	25.2772	50.619	1.17101	7.78402	39.4177
tnfa	0	23.1296	32.1119	415.486	0	0	0	0	0	0	0	0	9.35335	6.32226	61.1838	1.67992	11.653	0
ssr4	18.4549	55.6422	31.854	84.9456	0	1.87867	0	0	0	9.11449	9.83341	13.2677	9.24153	0	0	0	0	0
si:dkey-167i21.2	0	0	0	0	0	0	0	0	0	0	0	0	9.22119	87.8958	147.411	7.67564	101.33	42.1447
LOC110438040	0	0	0	0	0	0	0	0	0	0	0	0	9.14454	0	0	400.726	0	0
scgn	0	0	0	0	1.73204	2.15706	0	0	0	0	0.370572	0	8.96591	0	0	0	0	0
leo1	2.11474	1.22304	0.354201	1.11828	2.91516	6.3652	4.93196	4.83634	0	1.60269	2.72613	1.74891	8.91517	31.9809	56.4911	6.69266	19.4364	41.9341
LOC110437782	0	0	0	0	0	0	0	0	0	0	0	0	8.90877	66.8852	68.1479	5.64981	53.7123	50.7612
ephx2	0	1.29512	1.89376	1.77668	0.616876	0	0	0	0	0	0	0.926348	8.89258	23.8001	66.9298	2.25752	14.8552	27.7162
stk19	0	0	0	0	0	0	0	0	0	0	0	0	8.8493	0	0	0	0	0
lmx1a	3.7409	0	0	0	0	0	0	0	0	0	0	0	8.64738	0	0	0	0	0
cdc42se2	0	0	1.58307	0	0	0	0	0	0	0	0.369225	0	8.62644	0	0	0	0	0
plcb3	1.27315	0.634515	0.735474	2.97582	0.678337	0	1.09762	0.144816	1.77708	0.079498	1.02918	0.946206	8.59667	24.8431	37.2799	3.30312	20.7915	23.2976
LOC103911631	0	0	0	0	0	0	0	0	0	0	0	0	8.55715	0	0	0	0	0
zgc:64201	0	0	0	0	0	0	0	0	0	0	0	0	8.51303	0	11.0503	0.947619	0	0
LOC101883391	0	0	0	0	0	0	0	0	0	0	0	0	8.50172	23.5494	81.5676	2.23223	39.1114	33.2916
atp6ap1la	9.03835	0	1.52757	0	4.77241	3.63872	7.08852	2.07372	1.13944	0.383209	1.7814	1.26116	8.50172	56.5186	0	0.95667	16.5886	0
cx31.7	7.46287	0	0	0	0	0	0	0	0	0.954578	1.77797	1.57755	8.22512	0	0	8.83855	0	0
nfybb	0	2.82541	3.92783	1.03668	0	0	0	0	0	1.47407	1.83083	0.541696	8.16909	58.005	120.281	6.85189	44.1707	77.5529
ahrra	0	0	0	0	0	0	0	0.895041	2.50823	0	0	0	8.14919	66.543	9.43728	3.64273	30.5691	17.5805
ndufv1	12.8363	5.96711	5.61535	12.2862	0	0	0	0	3.74572	21.1518	31.4322	27.4154	8.02972	105.462	197.266	5.84586	66.2075	38.8981
nrxn3a	17.4795	0.288306	0.428515	0.303085	2.1248	5.68785	0	1.96932	0.638733	0.503894	0.149911	0.274745	7.97976	0	0	0	0	0
c14h4orf45	0	0	0	0	0	0	0	0	0	0	0	0	7.76273	0	0	0	0	0
si:ch211-197l9.4	0	0	0	0	0	0	0	0	0	0	0	0	7.63921	0	0	0	0	0
crot	2.63605	0.60858	0.470131	1.1115	0.388684	0.424339	0	0	0	0.177552	0.493412	0.365927	7.49222	40.4186	69.2534	7.44575	19.1122	37.8731
LOC559131	0	0	0	0	0	0	0	0	0	0	0	0	7.44744	0	0	0.266474	0	0
zgc:113340	0	0	0	0	0	0	0	0	0	0	0	0	7.44591	0	0	0	0	0
LOC101886838	0	0	0	0	0	0	0	0	0	0	0	0	7.42937	32.0174	33.382	23.814	17.2014	21.0156
il34	5.64883	3.70266	0.952895	0.75332	0	0	0	0	0	1.07617	0.333368	0	7.41953	0	0	0	0	0
twist1a	0	2.05944	0.79441	0	0	1.40423	0	0	0	1.36889	0	0	7.31947	0	0	0	0	0
grem2b	6.55211	0	0	0	0	0	0	0	0	0	0	0.960382	7.20458	48.8045	113.663	5.64347	30.6208	56.56
susd6	5.56226	2.7804	2.14829	3.86574	0.763561	1.6672	0	0.211113	0.885781	2.32061	2.25466	2.76659	7.10759	0	0	0	0	0
LOC110438037	0	0	0	0	0	0	0	0	0	0	0	0	7.10728	9.28628	0	0	0	0
si:ch73-14h10.2	0	0	0	0	0	0	0	0	0	0	0	0	6.99755	32.7271	212.271	13.9043	113.779	34.4062
sall4	0.521044	0	0	0	0.714248	0.155952	0	0.118485	0	0	0	0	6.95467	21.0016	4.73723	0.463212	3.32475	3.56117
ttll1	0	0.360909	1.25407	1.32089	0.686431	2.24822	1.45503	0	0	1.34989	0.418842	0.688931	6.93729	0	0	0	0	0
zgc:110045	0	0	0	0	0	0	0	0	0	0	0	0	6.92328	5.34239	0	0	0	0
LOC103912066	0	0	0	0	0	0	0	0	0	0	0	0	6.88777	63.6514	141.763	4.05087	108.564	46.4756
calcoco1a	10.2759	1.6328	1.87809	2.22011	3.60221	4.58813	0	0	0	5.81905	5.73297	4.23974	6.7503	50.3481	731.798	3.15084	57.4977	31.7415
fundc2	4.49713	24.7511	7.71617	66.1357	0	0	0	0	0	9.83787	9.17851	6.40552	6.7079	10.9949	0	2.76152	7.56485	21.5164
LOC100334155	0	0	0	0	0	0	0	0	0	0	0	0	6.55548	0	37.0028	0	0	0
myo18ab	1.54042	0.876756	0.910557	1.53682	0.988192	1.42067	1.03971	0.548812	2.6631	4.77921	2.97514	3.8617	6.55148	0	0	0	0	0
fbxo32	0	2.89124	0.47833	4.53789	4.70204	0	0	0	3.64119	44.172	47.5254	44.0732	6.53831	13.2826	17.0429	1.49681	14.2968	24.3548
zgc:175284	0	0	0	0	0	0	0	0	0	0	0	0	6.5381	0	0	0.133248	0	0
nos2a	2.4149	0	0	0	0.663666	0	0	0	0	0	0	0	6.40527	0	0	0	0	0
LOC110440204	0	0	0	0	0	0	0	0	0	0	0	0	6.405	0	0	0	0	0
gli2a	1.51392	0.32376	0.500343	0.590619	0	0.654664	0	0.516828	2.40918	0	0.087519	0.2049	6.37846	19.7739	50.2294	3.39276	33.3725	16.3063
ankrd31	0	0	0.472418	0	0	0	0	0	0	0	0	0	6.32942	16.5257	21.7419	1.12327	28.8596	30.2371
naa50	2.10368	7.22183	7.90121	3.33686	6.37959	4.43218	0	0	1.34667	5.57962	6.16268	6.08828	6.303	5.87512	33.6486	3.28178	18.5104	20.2075
zgc:92335	0	0	0	0	0	0	0	0	0	0	0	0	6.297	0	0	0	0	0
LOC110438816	0	0	0	0	0	0	0	0	0	0	0	0	6.28984	0	0	0	0	0
cda	0	0	0	0	0	0	0	0	0	0	0	0	6.2627	0	0	0	0	0
si:dkey-234i14.6	0	0	0	0	0	0	0	0	0	0	0	0	6.2375	0	0	0	0	0
atp5e	0	0	0	0	0	0	0	0	0	0	0	0	6.20677	0	0	289.562	0	0
zgc:152670	0	0	0	0	0	0	0	0	0	0	0	0	6.09519	0	0	0.177845	0	0
kcnf1a	13.4988	0	0.458225	2.71847	5.16658	0.420014	2.44304	0.942082	0.578631	0	0.163406	0	6.07557	0	0	0	0	0
fhod1	24.7485	3.46639	8.02289	11.1808	7.23792	1.68153	0	0.182508	25.3867	21.7049	27.5236	18.3055	6.07052	17.8804	3.73751	0.595357	2.96884	6.05915
mepce	1.16918	0.661115	1.5323	1.2224	1.92764	0	0	0.532972	0.745519	0.146609	0.402044	0.477345	6.0283	80.056	119.402	5.83219	53.2164	44.8387
grin2ab	2.96932	0	0	0.220585	0	0.761599	0	0	0	0	0	0	5.99366	0	0	0	0	0
ppp2r5a	1.06076	0	0.175816	0.5538	5.24467	5.40766	5.50959	0	2.02824	0.531614	0.984115	0.720755	5.97761	12.1552	5.0225	0.695346	2.40087	6.85888
mast4	0	0	0	0	0	0	0	0	0	0	0	0	5.89284	7.04262	8.4745	0.496655	4.53607	2.8441
zgc:77158	0	0	0	0	0	0	0	0	0	0	0	0	5.86541	5.77099	23.4914	2.3246	17.0124	12.4571
hoxc11b	3.60152	0	0	0	0	0	0	0	0	0	0	0	5.79383	38.74	31.3189	2.32617	22.0108	36.3001
pard3bb	0	3.03231	3.6862	4.16264	1.44061	0.78639	15.7968	5.83892	3.34624	2.30696	1.22866	1.10747	5.6474	1.14861	0	0	0	0
icn	4819.5	28535.2	15856.6	10283.6	166.438	252.927	56.4642	49.4005	146.493	1147.3	1207.95	1180.9	5.55414	0	31.5893	0	0	0
cmss1	0	10.7147	8.85471	18.2981	0	0	0	0	0	1.98927	2.47834	1.47365	5.51134	16.7709	8.04731	4.62479	11.6201	13.0774
LOC110438026	0	0	0	0	0	0	0	0	0	0	0	0	5.49519	0	0	0	0	0
top1l	4.91288	4.22302	4.6899	33.5846	1.68783	10.5924	2.83986	5.78566	0.783357	6.29063	2.99608	2.84379	5.46669	27.1546	39.4467	1.04925	22.6087	67.5552
actb1	84.9026	604.643	175.13	208.841	29.4519	29.659	34.1515	28.3648	58.3061	103.123	125.87	141.262	5.46159	28.5274	0	0	0	0
kif5ab	1.44136	0	0	0	0	0	0	0	0.92012	0	0	0	5.41636	0	0	0.126646	0	0
nfat5b	1.4809	1.28838	0	0	0.814221	1.8535	0	0	0	0	0	0	5.40707	0	0	0	0	0
tnnc1a	0	0	0	0	0	0	0	0	0	0	0	0	5.36347	0	0	0	0	0
hnf1bb	0	0.520469	0.184857	0	0	0.334341	0	0.254023	0	0	0	0	5.34447	0	0	0	0	0
becn1	3.26377	2.86562	0.55301	0	0	0	0	0	0	0.415947	0.386942	1.41231	5.3394	56.9542	90.0648	3.29499	58.5216	47.9864
LOC103908766	0	0	0	0	0	0	0	0	0	0	0	0	5.33384	0	0	0	0	0
cep19	26.7382	1.04654	3.23254	5.15176	1.99262	3.62678	0	2.75346	3.72573	2.42476	2.27928	3.66154	5.32387	68.5196	70.5185	3.97272	43.9532	32.6877
cc2d1b	1.67537	0.76108	0.378057	1.47576	0	0	0	0	0.535277	0.571944	0.529033	0.309649	5.2129	0	0	0	0	0
mpc2	0	25.626	9.85968	39.0895	0	0	0	0	0	16.9169	19.7112	22.7687	5.06231	69.3371	66.5727	5.82273	88.9454	95.4721
msx2b	3.49572	0	0	0	0	0	2.0711	0	0	0	0	0	5.05206	0	10.3829	0	0	0
rcbtb2	0	0.397116	0.613667	1.20776	0.508934	0.555617	0.534201	2.11069	0.295198	0.116006	0.107342	0.125728	4.97671	19.4278	55.7443	1.65602	11.5735	12.5927
ppp2r3b	0	0.517887	0	1.59311	0	0	0	0.589805	0	0	0	0.276796	4.97183	78.7469	119.315	4.48442	120.129	59.5125
LOC103911496	0	0	0	0	0	0	0	0	0	0	0	0	4.96208	0	0	0.23055	0	0
il21	4.30054	0.636267	0.736403	0	0	0	0	0	9.72534	0	0	0	4.91585	0	0	1.50894	0	0
sash1b	6.1195	0.218133	0.248842	0.198967	0	0	0.440193	0	0.48693	0.286866	0.442243	0.414162	4.86404	5.56326	0	0.85656	0	0
zgc:154061	0	0	0	0	0	0	0	0	0	0	0	0	4.78022	0	0	0.281064	0	0
fam110c	6.61829	0.471313	0	0.644922	0.226666	1.37794	0	1.12781	1.47839	0.206565	0.094183	0.111879	4.76591	0	0	0	0	0
flnb	1.70523	0.161764	0.093754	0	0	0.170157	0	0.129277	0.180765	0.212845	0.196791	0.383691	4.75327	10.526	18.4345	2.63617	15.3966	13.7569
ccni	53.2264	45.256	58.845	36.8023	42.2631	42.2953	63.3147	80.3406	99.2797	35.1565	41.8711	50.8804	4.68764	0	0	266.441	0	0
lnpa	5.05131	0	0	2.52817	0	4.35078	0	0	0	1.19381	4.72082	6.14291	4.6426	21.9586	49.1611	1.98974	13.6997	11.511
ppp3cca	0	0.485001	1.09478	1.29481	0.903791	1.9734	0	0	2.62242	2.17124	1.7235	0.674575	4.62321	16.8395	92.5723	1.77208	12.7021	14.1084
klhl8	3.20054	0.460287	1.59996	1.68188	1.76159	0	1.85674	0	0.511123	1.61065	1.30593	1.53332	4.59094	0	2.45789	0.601194	0	0
ttc12	0	0	0	0	0	0	0.848335	0	0	0.184025	0	0	4.58961	0	0	0	0	0
si:ch73-30b17.2	0	0	0	0	0	0	0	0	0	0	0	0	4.54889	30.3897	32.65	1.48721	15.4713	17.4247
rnpep	2.04915	0.907152	0	1.39348	0.723315	0	0	1.80005	0	0.2587	0.71996	0	4.54017	27.6748	19.0292	2.40029	3.64692	21.7676
zgc:101840	0	0	0	0	0	0	0	0	0	0	0	0	4.46268	7.01128	0	1.02226	0	5.48183
LOC100537816	0	0	0	0	0	0	0	0	0	0	0	0	4.43702	0	0	0	0	0
vps28	5.75269	20.9159	13.1058	33.5637	0	3.50853	0	0	0	8.86898	11.1962	7.50683	4.36645	0	0	0	0	0
LOC101884617	0	0	0	0	0	0	0	0	0	0	0	0	4.31944	0	0	17.2892	0	0
slc2a2	0	0	0	0	0	0	0	0	0	0	0	0	4.14766	0	281.574	0.18853	0	0
neu3.3	20.0662	0.285937	0.331256	3.65935	1.63722	2.38079	0	3.03079	0.633547	0.499775	0.46355	0	4.13028	3.16239	3.3597	284.738	0	0
LOC101886535	0	0	0	0	0	0	0	0	0	0	0	0	4.12151	0	0	0	0	0
LOC101883456	0	0	0	0	0	0	0	0	0	0	0	0	4.09286	0	0	1.58833	0	0
ptger1c	4.70754	0	0	0	0	1.17162	0	0	0	0	0	0	4.08245	0	0	0	0	0
creb1b	0	1.58505	0	0	0.765355	0	0	0	0	0.767578	0.326722	1.90539	4.05362	60.9286	53.3323	6.91988	33.6543	34.4849
lancl2	7.18575	0.412671	0.47818	3.39177	1.97639	0	0	0	0.917415	0.541746	0.167287	0	4.04221	0	11.5754	0.290162	0	0
LOC110440033	0	0	0	0	0	0	0	0	0	0	0	0	3.97012	0	22.8298	0	0	0
LOC100536647	0	0	0	0	0	0	0	0	0	0	0	0	3.94668	0	0	0.327841	0	0
hs3st1	0	0	0	0	0	0	0	0	0	0	0	0	3.90439	0	0	0.199804	0	0
acot13	0	9.03017	3.41766	16.8071	0	0	0	0	3.77732	3.07895	2.90573	1.75781	3.87655	0	0	0	0	0
LOC101884979	0	0	0	0	0	0	0	0	0	0	0	0	3.86353	0	0	0	0	0
nap1l1	0	5.92711	4.36657	8.89376	12.1971	2.21937	2.17065	5.05929	9.45067	10.7812	5.23768	5.67863	3.86294	0	0	0	0	0
serpinb1	0	16.9571	16.5859	20.5352	0	0	0	0.802795	0	1.78381	1.24523	2.4531	3.80611	0	46.4436	6.80327	107.52	85.1674
LOC101884098	0	0	0	0	0	0	0	0	0	0	0	0	3.79511	14.2655	0	0	1.52231	0
si:dkey-275b16.2	0	0	0	0	0	0	0	0	0	0	0	0	3.77999	0	0	2.21032	0	0
nt5c1bb	0	0.373612	0	0	0	0	0	0	0	0	0.302773	0	3.7759	92.4421	0	0.341201	0	0
brd1b	3.62552	1.61788	2.55282	3.43391	1.33467	1.08358	4.58674	1.036	1.63727	1.28079	1.68143	1.16874	3.70036	14.11	39.4603	3.29083	22.7579	24.5386
rgn	0	0	0	0.915268	0	0	0	0	0	0	0.404502	0	3.68937	0	0	0	0	0
ctsba	10.7243	111.847	19.6298	110.674	6.7867	11.5385	0	0	7.91564	26.4879	28.2666	33.6944	3.68051	0	0	0	0	0
tnni2a.2	107.259	7.63997	14.6285	12.7993	12.5088	10.6748	6.25925	10.6348	16.3292	8.46957	7.15905	5.57451	3.66367	0	0	0	0	0
LOC110440067	0	0	0	0	0	0	0	0	0	0	0	0	3.64047	0	0	0	0	0
ebf1b	0	2.0777	1.05335	0.833681	0	0	0	0	0	0.396464	0.368689	1.30557	3.63111	4.19964	0	0	1.93713	0
slc22a13b	0	0	0	1.40204	0	0	0	0	0	0.50166	0	0	3.59653	0	0	0	0	0
LOC110438369	0	0	0	0	0	0	0	0	0	0	0	0	3.58932	0	0	0	0	0
aak1b	7.49656	0.609246	1.23646	1.11926	0.292426	2.02019	1.22881	0.971007	0.339425	0	0	2.02053	3.55685	0	0	0	0	0
ldb3a	2.99905	0	0.165592	0.260763	3.53147	18.392	16.3346	5.11486	1.262	47.7182	67.676	47.7966	3.52538	0	0	0	0	0
zgc:158564	0	0	0	0	0	0	0	0	0	0	0	0	3.51287	66.1299	81.1339	76.294	37.4186	35.1683
rab43	0.849973	0.849079	0.28117	0.442624	0	0	0	0	0	0.637928	0.590182	0.460725	3.44954	0	0	0	0	0
cldn19	0	0	0	0.940155	0	0	0	0	0	3.57051	5.40042	1.96411	3.43078	0	0	4.60302	0	0
homer1b	6.15315	0	0.686631	0.541881	0	0.617213	0	0	0	5.80021	5.10161	4.4789	3.42295	0	0	0	0	0
hpdl	0	0	0.372747	0.588561	0	0	0	0	0	0	0	0	3.41175	0	40.3578	0	0	0
lta	6.74092	0	0	0.956709	0	2.67757	0	0	0	0	0	0	3.40992	37.1	0	0.421678	0.217908	0
LOC108191721	0	0	0	0	0	0	0	0	0	0	0	0	3.37819	0	0	0	0	0
bub1	27.7765	0	0	0	0.332745	0.363267	0	0	0	0	0	0	3.34617	0	0	0	0	0
capns1a	63.363	132.249	76.8366	201.167	0	0	0	0	1.71297	14.4959	20.2644	21.7147	3.34064	0	6.46317	2.25971	8.70741	5.16789
cyp46a1.3	0	0	0	0	0	0	0	0	0	0	0	0	3.3388	0	8.48358	0	9.29895	22.1645
ndufa4l2a	12.2665	2.05897	5.00388	7.30285	2.14027	16.6262	0	8.58661	4.67073	3.02258	5.6044	4.62984	3.3342	9014.74	0	0	0	0
slc4a7	1.40745	0.404019	0.468161	2.5826	0.387069	0	0	0.321066	0	0.530429	0.655126	0.576461	3.33069	0	0	0	0	0
foxp3b	0	0	0	0	0	0	0	0	0	1.21356	1.69919	0	3.31786	0	0	0	0	0
fan1	4.41787	0.414099	0.643868	1.14873	0	1.00279	0	0	1.06608	0.184047	0.595801	0.436481	3.28557	36.1903	25.2489	1.33093	11.2372	33.0014
LOC100537803	0	0	0	0	0	0	0	0	0	0	0	0	3.27031	0	0	0.723315	0	0
zgc:92518	0	0	0	0	0	0	0	0	0	0	0	0	3.26107	0	0	0	0	0
LOC108181409	0	0	0	0	0	0	0	0	0	0	0	0	3.24338	0	0	0	0	0
si:ch1073-376c22.1	0	0	0	0	0	0	0	0	0	0	0	0	3.21436	0	0	0.187844	0	0
wdr1	0	0	0	0	0	0	0	0	0	0	0	0	3.17206	0	0	0	0	0
casp7	8.00085	1.03849	0	1.42351	0	0	0	0	0	1.13499	0.841841	0.494519	3.15465	0	0	0.215471	0	0
LOC110439016	0	0	0	0	0	0	0	0	0	0	0	0	3.15438	0	0	0	0	0
pimr60	12.5153	0.389408	0.834115	0	0	0	0	0	0	0	0	0	3.13983	0	15.6899	0	6.56679	12.8895
znf318	11.8019	0.761163	1.27442	3.5475	1.14063	1.60104	0.341377	0	0.377973	6.02864	2.1263	0.641976	3.0621	0	0	0	0	0
si:dkey-19e4.5	0	0	0	0	0	0	0	0	0	0	0	0	3.02772	0	0	0	0	0
nop10	22.033	26.272	18.1896	39.0843	0	3.43017	0	0	0	13.4463	14.0927	18.7453	3.02177	0	0	0	0	0
si:ch1073-145m9.1	0	0	0	0	0	0	0	0	0	0	0	0	3.00466	0	0	0	0	0
rprd1b	78.9697	1.75384	4.34013	18.2235	3.63544	5.73232	3.6001	6.47007	9.85462	1.34927	4.56256	0.675483	3.00371	40.9327	21.8818	4.79175	42.1407	14.2925
pigp	0	8.79129	4.69209	13.9302	0	0	0	0	1.11211	2.20474	0.820767	1.45501	2.99441	0	5.14416	0.659349	0	0
dnaaf3l	0	0	0	0	0	0	0	0	0	0	0	0	2.97935	0	0	0	0	0
osbpl3b	1.24445	0.456447	0.206636	1.38854	0	0	0	0	0	0.13329	0.433736	0.678114	2.95742	0	0	0	0	0
wdfy3	2.98591	0.181828	0	0	0.233814	0.38289	0.489343	0.387865	8.9319	0.159555	0	0.057479	2.9434	1.44347	4.64304	0.1596	0.664978	0.7621
pcgf5b	3.38939	3.23389	1.49909	1.47583	0.310408	0	0	0	0.360143	0.56651	0.917767	0.614695	2.92397	34.8039	83.7062	3.05289	45.0036	49.0289
LOC100003530	0	0	0	0	0	0	0	0	0	0	0	0	2.91825	10.1698	17.1492	1.1924	3.51624	10.0266
LOC108179094	0	0	0	0	0	0	0	0	0	0	0	0	2.85893	0	0	0.284475	0	0
ndufa4l	64.9886	517.431	388.798	747.785	4.36372	19.0394	3.34177	13.4913	3.68289	821.397	1001.69	942.839	2.83562	0	0	18.3577	0	0
sbno1	1.11584	0.638698	0.185046	2.33177	0.613118	1.00404	2.57722	1.77996	0.355674	1.25877	0.647361	0.455243	2.80328	3.07626	5.93266	0.408272	7.94344	4.86232
dusp19b	13.0593	0	1.37475	0.790291	2.48	0.596621	0.870828	1.73848	0.472397	0.567091	0.73039	2.40732	2.73412	0	0	1.88733	0	0
sar1b	0	7.35447	4.05647	6.40785	1.99926	2.18267	0	0	0.773874	3.05704	8.79867	10.6938	2.72632	7.72004	0	1.30136	0	0
ppp1r35	0	0.760687	3.52042	1.39892	0	0	0	0	0	0	0	0	2.68487	0	0	0	0	0
tbc1d12a	0	1.51585	0	1.12566	0	0	0	0	0	0	0	0	2.67912	0	0	0	0	0
fam101b	0	0	0	0	0	0	0	0	0	0	0	0	2.67248	12.0136	39.7338	1.35224	9.97388	8.44402
zgc:153499	0	0	0	0	0	0	0	0	0	0	0	0	2.6631	24.3137	38.8964	3.42719	26.7304	12.9247
wbp11	2.48637	0.344056	1.19557	2.51789	0	5.71978	4.16158	0	1.52093	0.600727	0	0.656525	2.65371	0	0	8.96077	0	0
map7d2b	0	0	0	0	0	0.465237	0	0	0.501715	0	0	0	2.6466	2.20278	0	3.03909	0	0
si:dkey-23i12.7	0	0	0	0	0	0	0	0	0	0	0	0	2.63974	0	0	0.219128	0	0
ptpro	7.35564	0	0	0	0	0	0	0	0	0	0	0	2.59053	0	0	2.52952	0	0
si:dkey-83k24.5	0	0	0	0	0	0	0	0	0	0	0	0	2.58046	0	0	0	0	0
ssbp2	0	0	0	0	0	0	0	0	0	0	0	0	2.5445	0	0	67.6279	0	3.49965
rpl13	51.9773	491.632	383.58	94.113	344.162	298.329	138.045	206.445	260.941	170.533	190.451	210.211	2.52996	0	0	1416.63	0	0
apoa2	0	43.7055	47.6143	137.495	0	0	0	0	0	0	0	0	2.52441	0	0	0	0	0
esm1	25.7297	5.28371	0.557264	15.8546	0	0	2.17625	0	4.62067	1.15024	1.26511	3.79235	2.51381	10.1048	6.3901	0.100101	0	0
soat1	0	0	0	0	0	0	0	0	0	0	0	0	2.49052	0	0	0	0	0
efemp1	0	0	0	0	0	0	0	0	0	0	0	0	2.45395	0	8.43603	0	0	0
dysf	113.153	0.913754	4.13652	64.4215	7.44682	9.92301	11.6738	4.25363	22.5409	1.91158	2.96005	5.12667	2.43174	0	0	0.0632874	0	0
atp1b2b	0	0	0	0	0	0.594198	0	0	0	0	0	0	2.42649	0	79.9974	0	0	0
cabp1a	0	0	0	0	0	0	0	4.67454	0	0.712925	2.00023	0	2.40983	0	0	0	0	0
LOC100535494	0	0	0	0	0	0	0	0	0	0	0	0	2.40048	0	0	0	0	0
bdh1	0	4.53683	0.750096	10.7122	0	0	0	0	0	1.68815	0	0.622405	2.34047	0	0	0	0	0
mier3b	0	0	0	0.828836	0	1.67538	0	0	0	0	0	0	2.32393	3.17053	16.9241	1.24777	15.7853	13.963
LOC103909037	0	0	0	0	0	0	0	0	0	0	0	0	2.29176	0	0	0	0	0
LOC103910166	0	0	0	0	0	0	0	0	0	0	0	0	2.26413	0	0	0	0	0
ywhabl	22.8283	8.0226	6.50383	15.3189	0.761506	0	0	1.30866	1.769	6.64673	4.93255	2.78109	2.24616	0	0	0	0	0
LOC110440165	0	0	0	0	0	0	0	0	0	0	0	0	2.23062	0	0	0	0	0
commd1	14.7517	1.72165	2.51028	1.05294	0	0	0	0	0	0.49893	0.929654	0.550238	2.21851	0	0	0	0	0
rpl10a	310.359	1262.91	784.364	579.471	322.922	573.995	280.598	383.48	459.908	359.479	307.916	300.863	2.21771	0	0	580.163	0	0
asmt	0	0	0	0	2.3687	0	0	0	0	0	0	0	2.21423	6.24386	0	0	0	0
eef2b	13.3424	134.963	80.7106	51.3129	66.5294	66.9326	72.2925	44.3763	50.6198	110.474	131.498	120.15	2.20777	0	0	0	0	0
LOC110439820	0	0	0	0	0	0	0	0	0	0	0	0	2.20064	4.3642	0	0.317668	2.0581	3.5676
zgc:55888	0	0	0	0	0	0	0	0	0	0	0	0	2.18773	0	0	0	0	0
trdn	17.381	0	0	1.90355	127.136	179.776	84.9521	58.2584	70.5673	75.6314	63.0871	60.2662	2.15145	0	0	0	0	0
ttc3	1.18961	0.774906	2.4311	0.933048	3.26908	2.14138	11.6193	9.80063	9.10327	4.91528	3.12468	6.28605	2.14086	0	0	0	0	0
tmem128	0	0	0	0	0	0	0	0	0	0	0	0	2.13115	0	0	0	0	0
LOC101886354	0	0	0	0	0	0	0	0	0	0	0	0	2.12392	0	0	11.3332	0	4.91506
si:dkey-27j5.3	0	0	0	0	0	0	0	0	0	0	0	0	2.11864	9.72e-06	0	0	0	0
mkrn4	12.7602	5.8851	0.450718	4.83599	0	0	0	6.132	0	0.339467	0.315365	0	2.10751	17.1266	21.101	5.63272	31.8961	31.4555
slc7a7	4.0165	2.32034	1.00802	1.80734	0	1.20848	0	0.773146	0	0.506912	0.4702	0	2.10695	0	0	0	0	0
LOC110439207	0	0	0	0	0	0	0	0	0	0	0	0	2.10619	29.468	52.6724	2.559	23.3014	23.1665
agpat9l	1.95677	0.56491	1.32258	1.54913	1.07836	0.553136	0	0	0.625924	0.24686	0	0.547698	2.09344	0	0	0	0	0
LOC100007100	0	0	0	0	0	0	0	0	0	0	0	0	2.0783	12.6672	0	0.285206	0	0
vkorc1l1	7.41289	4.90431	3.78505	0.999448	1.02763	0	2.19514	0	4.82551	4.73999	2.20702	0	2.0485	0	0	2.12771	0	0
shc3	0	0	0	0	0	0	0	0	0	0	0	0	2.04848	0	0	0	0	0
he2	0	0	0	0	0	0	0	0	0	0	0	0	2.04623	0	0	0	0	0
LOC108190699	0	0	0	0	0	0	0	0	0	0	0	0	2.04397	6.23371	36.0521	37.5453	5.7466	0
chchd5	0	0	0	0	0	0	0	0	0	0	0	0	2.04055	0	0	0	0	0
si:ch211-134a4.1	0	0	0	0	0	0	0	0	0	0	0	0	2.03942	0	0	161.816	0	0
cracr2b	0	0	0	0	0	0	0	0	0	0	0.289159	0	2.03214	0	0	0	0	0
LOC562960	0	0	0	0	0	0	0	0	0	0	0	0	2.01439	0	0	0	0	0
si:dkey-262g12.12	0	0	0	0	0	0	0	0	0	0	0	0	1.98858	0	3.89746	0	0	0
LOC571499	0	0	0	0	0	0	0	0	0	0	0	0	1.98613	4.0354	0	0	0	0
LOC110439798	0	0	0	0	0	0	0	0	0	0	0	0	1.98525	0	662.527	0	0	0
im:7138144	0	0	0	0	0	0	0	0	0	0	0	0	1.98516	39.4158	82.9295	3.58552	35.7513	40.4585
LOC108190726	0	0	0	0	0	0	0	0	0	0	0	0	1.94362	0	0	4.79379	0	0
crebl2	16.8144	7.63417	5.5877	12.0182	0	3.71845	7.68408	0	0	2.25896	0.592143	0	1.93741	0	0	0	0	0
clcn1a	0	0	0	0	0.445908	0.486813	0	1.07334	0.37535	1.32869	1.13362	1.92279	1.93376	118.484	0	34.7412	0	0
zgc:158376	0	0	0	0	0	0	0	0	0	0	0	0	1.92034	0	459.698	0	0	0
sh3glb2a	0	0	0	0	0	0	0	0	0	0.479786	0	0	1.91538	0	0	2.38343	0	0
st8sia6	0	0.576391	0.668004	0.262987	0	1.51125	0	0	0	2.90386	3.85594	2.35054	1.88817	0	0	0	0	0
brd2b	4.60378	0.164757	0	0.300768	4.52586	0	10.1456	9.25242	2.75145	0.547051	0	0	1.8551	0	0	0	0	0
epdl2	0	0	0	0	0	0	0	3.34455	0	0	0	1.0056	1.84125	0	0	0	0	0
parp12b	0	8.46961	5.86844	3.22953	0	2.80548	0	0	0	2.37988	1.49784	0.659056	1.83292	0	123.473	0.379626	2.57646	0
hug	0	0	0	0	0	0	0	0	0	0	0	0	1.81855	11.423	7.11584	0.527446	10.3373	8.72413
ube2v2	16.2127	21.8125	17.4919	30.6947	1.917	9.06912	0	0	2.22596	19.0453	18.2224	8.96318	1.81759	10.2732	0	0.248836	0	0
pgap1	4.21865	0	0	0.340128	0	1.1698	0	0.592528	0	0	0	0	1.81391	2.66018	20.6514	0.553898	1.61319	0.685046
rps4x	73.7171	1240.14	786.046	350.244	96.2267	208.239	89.4886	58.4626	101.528	441.401	495.19	464.783	1.79805	0	0	1193.65	0	0
klhl41a	4.17168	0	0	0	0	0.627759	0	0	0.667574	3.06756	3.90997	5.74928	1.7948	0	0	0	0	0
zgc:171480	0	0	0	0	0	0	0	0	0	0	0	0	1.78477	0	0	0	0	0
bsnb	4.21363	0.059868	0.066887	0.109149	1.03933	0	0	2.4321	3.67363	0.506348	0.194226	0.875472	1.7725	57.1499	94.1781	2.70836	41.1653	35.8248
zgc:158366	0	0	0	0	0	0	0	0	0	0	0	0	1.77081	0	0	0	44.2401	0
prr5b	0	0	0	0	0	0	0	0	0	0	0	0	1.76871	0	0	0.301632	0	0
zgc:153654	0	0	0	0	0	0	0	0	0	0	0	0	1.76638	0	0	0	0	0
zc3hc1	4.46404	1.29245	0	0.590999	0	0	0	0.510671	0	0	0	1.23256	1.75936	5.33306	9.71592	0.419415	4.44083	29.6886
krt15	68.6404	11.9583	2.52776	0	103.151	137.311	129.139	114.094	155.599	241.198	260.809	237.997	1.72173	0	0	0	0	0
LOC110438364	0	0	0	0	0	0	0	0	0	0	0	0	1.71674	0	0	0	0	0
u2surp	5.70416	6.3292	4.76044	4.86069	3.52986	6.42278	4.95536	14.2498	0.45514	7.70433	5.14523	5.24989	1.71528	0	0	0	3.10222	0
LOC101884467	0	0	0	0	0	0	0	0	0	0	0	0	1.70493	0	0	0	0	0
zgc:92066	0	0	0	0	0	0	0	0	0	0	0	0	1.7022	0	0	535.482	0	0
dennd4a	0.893549	1.75529	0.866965	0	0.88335	0	0	0.203462	0	1.74913	2.03889	2.46779	1.70107	8.63162	2.70987	63.3151	4.92364	2.51776
LOC101884650	0	0	0	0	0	0	0	0	0	0	0	0	1.69337	2.58175	0	0.519026	3.76371	4.07232
si:dkey-251i10.1	0	0	0	0	0	0	0	0	0	0	0	0	1.6839	0	24.6715	0	11.835	0
fgf8b	0	0	0	0	4.58266	0	0	0	0	0	0	0	1.66681	0	0	0	0	0
pym1	0	0	0	0	0	0	0	0	1.32761	0	0.491826	0	1.66439	0	0	0	0	0
prr13	28.7513	35.3952	13.6515	20.3355	0	0	4.40991	0	3.20692	7.03129	5.37312	5.67605	1.65561	0	0	0	0	0
LOC108191699	0	0	0	0	0	0	0	0	0	0	0	0	1.64533	0	0	0	0	0
LOC101882251	0	0	0	0	0	0	0	0	0	0	0	0	1.6267	14.8682	14.3027	2.35173	6.85985	3.89054
snai1b	21.9189	1.61987	1.72895	1.51284	0.325828	3.09147	0.676362	0.796098	1.48483	0.291973	0.675777	0.795441	1.61981	2.36068	0	2.93319	0	0
dbf4	4.91223	0.269917	0	1.42739	0	0.636522	1.0875	0.367387	1.23947	0.235811	0.218899	0	1.61373	0	0	0	0	0
smarcc2	1.77314	0.506269	0.586765	0.74592	2.92049	0	0	0.403735	0.565142	0.141686	0.821089	0.480797	1.60933	0	0	0	0	0
LOC101885597	0	0	0	0	0	0	0	0	0	0	0	0	1.60849	0	0	0	0	0
pds5a	4.8361	1.35766	3.15962	5.76535	0	12.3042	1.89667	0.499087	1.04713	1.72985	3.14406	4.56202	1.59272	0	0	0	0	0
borcs5	0	2.39716	1.66537	1.75724	0	0	0	0.870236	0	0.417525	0	0	1.57976	228.475	0	0	0	0
LOC103908871	0	0	0	0	0	0	0	0	0	0	0	0	1.57219	95.8054	0	0	0	0
atp6v0e1	32.0184	214.324	131.473	235.068	17.4673	10.827	4.19129	0	2.0122	27.0422	35.9393	44.5121	1.56448	0	0	267.882	0	0
LOC101885388	0	0	0	0	0	0	0	0	0	0	0	0	1.56226	0	0	0	0	0
zgc:101100	0	0	0	0	0	0	0	0	0	0	0	0	1.55262	33.1476	0	0	0	0
dgcr8	0	1.96273	1.78727	3.58192	3.37911	1.28292	0	0	0	1.10559	1.59156	0.665898	1.5346	0	0	0	0	0
adgre9	1.48319	0	0	0.388806	0	0	0	0	0	0	0	0.405038	1.52894	4.66255	0	0	0	0
trabd2b	2.07217	2.39578	6.59155	12.0473	2.28485	0	0	0.473828	0.663161	0	0	0	1.51098	0	0	0	10.7022	0
bgna	8.68945	0	0.48896	0	0	0	0	1.0867	0	4.04891	5.13185	3.63163	1.48679	9.06092	10.6189	0.612948	0	3.55941
si:dkey-70p6.1	0	0	0	0	0	0	0	0	0	0	0	0	1.46006	0	0	0	0	0
zgc:153867	0	0	0	0	0	0	0	0	0	0	0	0	1.45821	0	0	1910.29	0	0
nostrin	3.90851	0.744032	0.539196	1.97496	2.99601	0.30741	0.294815	1.19769	2.33961	0.89591	0.565755	1.17105	1.45304	0	0	1.18961	0	0
psmd3	2.66622	11.6316	8.53187	11.3559	0	9.64895	0	0	0	17.9254	12.5678	14.0701	1.43931	0	0	0	0	0
irx2a	2.10368	0	0	0.181786	0	0.633169	0	0	0	0	0.246507	0.094592	1.42414	0	0	0	0	0
ptmab	41.9916	159.255	87.1303	230.904	2.92659	0	0	2.42811	5.10776	29.8966	27.3082	22.6679	1.40822	0	0	0	0	0
LOC108179354	0	0	0	0	0	0	0	0	0	0	0	0	1.37907	11.2212	14.2114	1.63012	5.17024	8.88272
adgrg6	0	0.468512	0.361974	2.06212	0	5.52424	1.52114	0.5996	4.55935	10.3075	12.1082	8.91173	1.37282	0	0	0	0	0
akap7	11.1835	1.78089	0	0	0	0	0	0	0	0	0	0	1.37095	0	5.94146	0.0390538	0	0
map2k4b	0	0.466574	2.16102	0.854919	0	0.964088	0	1.46513	1.026	0	0	0	1.35326	0	0	0	0	0
ypel5	4.70254	3.49367	0.808564	1.284	0	0	0	8.68419	3.04361	7.87945	0.565766	8.06092	1.35307	0	0	0	0	0
LOC101884106	0	0	0	0	0	0	0	0	0	0	0	0	1.35191	0	0	0	0	0
myo5c	0.756054	0.10779	0	0	0	2.19179	0	0	0	0	0	0.306978	1.33722	1.16559	3.37269	0.465474	1.61551	2.76552
lclat1	5.11121	4.41515	6.25226	5.82686	1.40712	1.53621	0	2.3344	1.63322	1.50164	2.78384	3.73654	1.33647	2.7167	0	0.818316	0	0
zgc:171509	0	0	0	0	0	0	0	0	0	0	0	0	1.32529	0	0	0	4.66034	0
flot1b	3.35328	6.03292	8.94712	14.1102	0	0	0	0	0	4.43232	4.89074	4.5947	1.31708	0	0	0	0	0
LOC100005907	0	0	0	0	0	0	0	0	0	0	0	0	1.3165	0	0	0	0	0
cfh	3.33952	4.68119	4.16125	2.31946	0	0	0	0	1.51137	0	0	0	1.31112	7.75253	0	0.702968	0	0
reep6	0	0	0	0	0	0	0	0	0	0	0	0	1.30881	0	0	0	0	0
muc5.1	10.7395	0	0.045289	0.071208	2.71553	1.07055	1.10406	0.68821	1.92427	2.64071	3.23213	2.55525	1.26902	0	0	0	0	0
dnajc17	0	1.47134	0.851217	0	0	0	0	0	0	3.18863	0.595614	0	1.26558	0	0	0	0	0
ponzr4	0	0	0	0	0	1.46488	0	0	0	23.0091	37.7415	36.5545	1.26558	0	0	0	0	0
cobll1a	20.5044	0.465072	0.269431	1.69942	0	0.485741	0	0	0	0	0	0	1.25818	3.11246	0	0	0	0
LOC108184010	0	0	0	0	0	0	0	0	0	0	0	0	1.25453	99.2816	0	0	0	0
LOC101884613	0	0	0	0	0	0	0	0	0	0	0	0	1.25277	14.6686	16.7346	1.64193	6.01853	9.91361
LOC110438340	0	0	0	0	0	0	0	0	0	0	0	0	1.23693	0	0	0	2.09144	3.73648
zgc:112001	0	0	0	0	0	0	0	0	0	0	0	0	1.22333	0	0	0	0	0
irx3b	0	0	0	0	0	0	0	0	0	0	0	0	1.22012	0	0	0	0	0
prkcz	2.75071	0.40036	0	0	0	0	0	0	0	0	0	0	1.21819	0	0	0	18.5799	0
mfsd7	0	0	0	0	0	0	0	0	0	0	0	0	1.2071	0	0	0	0	0
foxg1a	0	0	0	0	0	0	0	0	0	0	0	0	1.20641	68.0729	106.421	5.03684	58.5088	45.4354
zgc:103755	0	0	0	0	0	0	0	0	0	0	0	0	1.18841	0	0	0	0	0
dgkh	0	0	0.211327	0	1.55827	0.38183	0	0.290106	0	0.159671	0.147861	0.173394	1.18838	0	0	0	0	0
ddc	24.9541	0.486648	1.15513	1.50517	0.649508	1.05432	0.621507	1.95647	1.43026	0.431192	0.223188	0.304162	1.17707	0	0	0.729606	0	0
si:ch1073-59l16.1	0	0	0	0	0	0	0	0	0	0	0	0	1.17638	0	0	0	0	0
galnt10	0	0	0	1.87331	4.92144	7.41493	0	9.73287	2.184	0	0	5.4389	1.17344	0	0	0	0	0
gb:ai877918	0	0	0	0	0	0	0	0	0	0	0	0	1.16742	0	0	0.239593	0	0
l3mbtl4	0	0	0	0	0	0	0	0	0	0	0	0	1.16522	0	0	0	0	0
luzp2	1.80664	0.520757	0	0.475887	0	0	0	0	1.0649	0.455313	0.844289	0.247983	1.16201	0	0	0	0	0
abcc3	6.25595	0.255927	0.148309	0.233495	0	0.268612	0	0	0	0	0.207536	0.607645	1.15289	0	0	0.0780353	0	0
si:ch73-265d7.2	0	0	0	0	0	0	0	0	0	0	0	0	1.14957	13.3935	0	0	0	0
aclya	0	1.59094	0.61169	13.1246	0	0.555702	0	0.427587	0.586533	0.465207	2.4554	0.628238	1.1381	0	6.304	0	0	0
tnfb	0	4.35217	0	2.28284	0	0	0	0	0	0.54007	0	0	1.13668	0	0	0	0	0
ran	15.6929	125.251	70.9366	80.6188	1.16387	11.8846	0	2.7808	4.05958	48.6716	47.1459	39.668	1.12886	0	0	0	0	0
tmem38b	0	0	0	0	0	0	0	0	0	0	0	0	1.12456	0	0	0	0	0
sema6d	0	0.597928	0.461907	0	0.381944	8.33962	5.62869	0	0	0.174455	1.13115	1.5166	1.12342	2.21151	0	0	0	0
LOC100331367	0	0	0	0	0	0	0	0	0	0	0	0	1.12225	0	0	0	0	0
si:dkey-48p11.3	0	0	0	0	0	0	0	0	0	0	0	0	1.12092	0	0	0	0	0
vmo1b	0	0	0	0	0	0	0	0	0	0	0	0	1.11897	0	0	0	0	0
slc30a10	0	0.34199	0	1.25135	0	0	0	3.78027	6.04771	0	0	0.326276	1.10993	0	0	0	0	0
LOC100332323	0	0	0	0	0	0	0	0	0	0	0	0	1.10605	0	0	130.341	0	0
si:ch211-241j12.3	0	0	0	0	0	0	0	0	0	0	0	0	1.10111	0	0	0	0	0
guk1a	13.6483	1.20894	2.80174	2.20794	0	0	0	0	0	0.352713	1.17878	1.91174	1.09989	0	0	0	0	0
LOC110440181	0	0	0	0	0	0	0	0	0	0	0	0	1.09919	0	4.30769	33.3198	0	0
si:dkey-26c10.5	0	0	0	0	0	0	0	0	0	0	0	0	1.09865	0	0	0	0	0
arnt	0	0.345194	0	1.89345	0.657022	8.10409	2.57652	3.81512	2.28883	0.647003	1.378	0.471887	1.09503	0	1.59305	0	0	0
si:ch1073-392o20.2	0	0	0	0	0	0	0	0	0	0	0	0	1.09447	0	0	0	0	0
mtf1	20.6575	1.45255	2.66903	2.64778	1.15606	3.3667	0.81161	3.31657	3.57417	0.884508	0.813772	0.382573	1.09396	0	0	74.5422	0	22.8195
selt1b	0	0	0	0	0	0	0	0	0	0	0	0	1.0821	0	0	0	0	0
sgk1	39.2394	8.27369	2.08853	10.4395	7.73812	1.87704	0	0	2.21148	32.8798	35.0716	30.0739	1.08173	3.29764	0	437.672	0	0
ogfrl2	15.2942	8.62619	10.7118	8.86931	0	0.562125	0	0	0.59769	2.59218	3.79209	3.08143	1.08122	0	0	0	0	0
jdp2a	0	0	0	0	0	1.13541	0	0	3.62635	0	0	0	1.07804	0	0	0	0	0
cldnd1a	14.0223	0	0.778537	9.41122	1.71483	0.936072	0.903495	1.06682	1.99017	0.195953	0.907881	1.06572	1.07769	0	4.74088	3.08519	0	0
fbxo42	0	0	0	0	6.80577	0	0	0	3.96184	0	0	0	1.07717	0	0	0	0	0
tmem91	0	0	0	0	0	0	0	0	0	0	0	0	1.06911	33.9724	8.55612	5.6111	4.18609	2.7236
rassf3	0	2.17954	5.16879	10.0569	0	0	0	0	0	0.552545	0	0	1.06294	2.1611	0	0.433581	6.97301	0
LOC563082	0	0	0	0	0	0	0	0	0	0	0	0	1.05179	0	0	0	0	0
rs1a	0	0	0	0	0	0	0	0	0	0	0	0	1.04854	0	6.13695	5.23113	0	9.99799
LOC110437830	0	0	0	0	0	0	0	0	0	0	0	0	1.03007	0	0	0	0	0
phactr2	0	1.67646	2.91219	1.86476	3.97493	6.07547	1.68927	1.97845	0.923465	1.46158	1.69804	2.00259	1.01893	12.5508	13.7451	1.04347	2.86465	4.8948
per3	60.5149	2.4843	4.43962	4.92606	7.04779	8.18173	4.00707	5.91261	4.43389	6.23722	15.2883	7.85182	1.01779	0	1.51552	0	2.12017	0
rpl3	155.972	1080.47	552.614	341.212	214.293	258.701	107.843	99.1442	196.349	315.733	387.468	328.535	1.00019	0	0	435.201	0	0
nfe2l3	10.5054	1.27395	0.632691	6.18963	0	0.313706	0	0	1.55417	0.956086	0.374158	0.334564	0.992285	2.01756	0	0	0	0
rdh12	3.59508	2.63964	0.611195	2.90422	0	0	0	0	0	0.459357	0.427656	0	0.987065	0	0	0.407972	0	0
LOC103910007	0	0	0	0	0	0	0	0	0	0	0	0	0.985245	0	0	0	2.74729	0
rap2b	3.77343	1.36073	2.20703	1.98986	1.0395	1.70229	0	1.2934	0.603338	0.713682	0.882416	1.03702	0.973839	0	0	0.963821	0	0
LOC101882072	0	0	0	0	0	0	0	0	0	0	0	0	0.96981	0	0	0	0	0
trpc5b	13.8635	0	0.252387	0.758327	0.920239	0.461503	0	0.345936	0	0	0	0	0.966694	1.96556	0	0	0	0
pou6f2	0	0	0	0	0	0	0	0	0	0	0	0	0.961762	0	0	0	0	0
zgc:171490	0	0	0	0	0	0	0	0	0	0	0	0	0.93282	0	0	0	0	0
ccdc78	3.17393	0	0	0	0	0.951776	0	0	0	0	0	0	0.93069	0	0	0	0	0
ago2	1.59508	0.45877	0	0.419081	0	0	0	0	0.509454	0	0.371926	0.436641	0.929463	5.50621	6.08044	0.409253	1.4282	4.25028
si:ch211-176g13.7	0	0	0	0	0	0	0	0	0	0	0	0	0.928886	21.1098	0	0	0	0
st8sia1	5.30094	0.872152	0.884786	0	1.45968	2.12486	0	0.288772	6.77717	0.222591	0	0.242409	0.921332	8.42745	24.3573	1.69739	16.8973	6.64354
LOC100004299	0	0	0	0	0	0	0	0	0	0	0	0	0.917221	5.0887	12.3362	0.524367	7.16871	11.9173
LOC110438999	0	0	0	0	0	0	0	0	0	0	0	0	0.916458	0	0	0	0	0
sorbs3	5.56986	0.5296	0.767245	1.69122	0	0.833601	1.09903	0.43169	8.82474	1.09735	3.84682	0.754525	0.911984	0	0	0	0	0
oafa	2.94857	1.08977	0.996028	2.01139	12.0323	0	0	0	2.33601	0	0	0	0.911423	14.4821	0	0	0	0
fhl1b	0	2.59158	0.600083	7.60268	0	0	0	0	2.27466	4.51071	2.93916	1.14364	0.911372	0	0	0	0	0
alkbh6	0	0	0	0.95192	0	0	0	0	0	0	0	0	0.91065	5.54777	16.0037	1.13148	15.3608	13.05
ldlra	3.47843	0	0	0	0	0	0.556659	0.794437	0	1.31428	0.335567	0.524128	0.909666	0	0	0	0	0
pparg	0	0	0.64542	0	0	0	0	0	0	0	0	0	0.903022	0	0	4.8283	5.0785	0
LOC110438511	0	0	0	0	0	0	0	0	0	0	0	0	0.897591	0	0	0	0	0
LOC103909381	0	0	0	0	0	0	0	0	0	0	0	0	0.89505	0	0	0	0	0
sik3	2.9979	0.215346	0	0	2.06183	0.450193	5.2124	0	0	0	0	0.204897	0.894625	0	0	0.552698	0	0
shcbp1	0	0	0	0	0	0	0	0	0.71772	0.353166	0.16357	0	0.88549	2.69997	0	0	0	0
zgc:123297	0	0	0	0	0	0	0	0	0	0	0	0	0.882002	0	0	0	0	0
plekhg7	14.4881	0.393568	0	0	0.39208	0	0	0	0	0.358224	0.663684	0	0.869644	0	0	0	1.04646	0
sowahcb	8.88715	0	0.500417	0	0.819175	0	0	0	0.95162	0	0	0	0.867635	3.94288	0	0	0	0
kynu	30.3515	1.02049	2.673	3.64534	3.16948	2.45967	3.62171	3.03785	2.24856	0.579799	1.1911	0.426153	0.867536	0	0	0	0	0
ankrd46a	3.26908	0.940621	1.08985	9.45108	0	2.32751	0.948567	1.76975	1.04429	0.822789	6.23879	1.34304	0.862156	0	0	0	0	0
si:dkey-166c18.1	0	0	0	0	0	0	0	0	0	0	0	0	0.86192	0	0	0	0	0
palm3	0	0	0	0.355604	0.746473	0	0	0	0	0.852277	0.315755	0.185195	0.861526	0	0	0	0	0
chmp1a	21.7093	3.06071	1.54817	0	0	0	0	0	0	2.90265	1.08328	0	0.858293	0	0	0	0	0
cyyr1	245.655	6.97888	12.3032	12.8463	23.8809	23.6447	22.04	11.7465	21.7501	4.60224	2.52565	4.80756	0.857397	327.116	0	0.709926	0	0
foxn1	3.5032	0	0.292317	0.632614	0	1.05309	0	0	0.76419	0	0	0	0.853916	0	0	0	0	0
tmem230a	0	1.31637	0.508121	1.60746	0	0	0	0	0	0	1.42212	0	0.853197	0	0	0	0	0
skap1	14.0777	0	1.90225	0	0	0	0	0	0	1.43612	0.760555	0.223251	0.851701	0	0	0	0	0
dnmt3aa	0	1.9316	0.543703	0	6.88918	9.48156	0	0	0	0.410474	0	5.64462	0.851386	0	0	0	0	0
pak7	120.121	1.11377	4.37724	77.9945	9.27589	15.8872	23.9102	7.94298	35.4392	1.10992	2.15716	2.61378	0.845282	0	0	0	0	0
anks4b	4.81241	0.587647	0.452962	0	0.377183	1.23611	3.16262	0.156502	1.73436	0.257668	0.553823	0.464805	0.84234	0	0	0	0	0
cenpa	0	0	0	0	0	0	0	0	0	0	0	0	0.840541	0	14.8798	0	4.52224	3.57772
LOC101884488	0	0	0	0	0	0	0	0	0	0	0	0	0.839878	0	0	0	0	0
cited4b	6.22029	58.5809	24.7296	129.537	0.860486	2.10242	0	0	0	5.14661	6.99495	3.47642	0.838264	0	0	0	0	0
clic4	7.72222	7.10356	5.91593	17.0321	0	0	0	0	0.493176	6.21517	6.11892	4.43616	0.835908	0	0	0	0	0
bcar1	4.32882	0.123571	0	0.225466	0	0	2.00149	1.22209	0	0.324929	0.201129	0	0.834735	1.36436	0	31.3589	0	0
dcun1d1	0	4.53073	0.524641	9.13046	0	0	0	0	0	1.97379	0	0	0.832798	0	0	0	0	0
wdr45b	2.35053	4.08825	3.157	3.7397	0.64858	0	0	1.07603	0.753126	1.4872	3.03727	3.25025	0.827403	0	7.23367	0.507445	0	0
sec24a	0	0.614954	0.237526	1.12317	0.785431	1.28622	0	0	0.455731	0.897021	1.99431	0.974981	0.826678	0	0	0	0	0
pitpnc1	0	0	0	0	0	0	0	0	0	0	0	0	0.825289	0	14.173	76.8644	0	0
etfa	9.37655	4.11036	3.17307	15.898	0	0	0	0	1.00472	7.95795	8.88077	7.42547	0.822666	0	0	0	0	0
fgf17	14.5913	0.364547	0.817226	0	2.68497	0	0	0	4.67808	0.615857	0.285905	1.6781	0.820583	44.8258	0	0	0	0
atxn3	0	0	0	0	0	0	0	0	0	1.54594	0	0	0.819732	0	0	1.35462	0	0
kcnk12l	29.1484	0	1.40308	0	0	0	0	0	0	0	0	0	0.816898	0	0	0	0	0
shda	0	0	0	0	0	0	0	0	0	0	0	0	0.81682	0	0	0	2.29637	0
sec22c	0	0	0	0	0	0	0	0	0	0	0	0.819855	0.816608	0	0	44.0604	0	0
klhl30	0	0	0	0	0	0	0	0	0	14.5149	7.92995	4.66215	0.811982	0	0	0	0	0
tspan4a	0	32.1556	21.8923	6.94581	0	0	0	0	0	0	0	0	0.81187	5.24112	0	8.67321	0	0
siah1	4.00379	0.881282	0	1.05715	1.65511	2.73478	0	0.692669	0	0.505283	0.703023	0.826531	0.810848	0	0	0	0	0
nfixb	3.30447	0.475488	0	0.434398	1.36434	5.95799	0.954294	0	0.527834	6.23855	5.96887	4.0737	0.810445	3.29692	3.22183	0.32861	0	1.30454
LOC103911398	0	0	0	0	0	0	0	0	0	0	0	0	0.806504	0	0	0	0	0
si:dkey-207b20.2	0	0	0	0	0	0	0	0	0	0	0	0	0.803123	0	4.70793	0	0	0
reep2	4.59168	0	0.509734	0	0	0	0	0	2.34768	0	0	0	0.80096	32.0864	58.758	1.31086	14.6932	34.7319
LOC108190355	0	0	0	0	0	0	0	0	0	0	0	0	0.800327	0	0	0	0	0
zgc:65895	0	0	0	0	0	0	0	0	0	0	0	0	0.799214	374.995	4.68513	1.98529	0	0
pcid2	17.7185	0.889154	2.25495	1.62927	1.65053	0	0	0	0	1.93764	1.57782	1.24743	0.796446	0	0	229	0	3.81058
rbpms	0	0	0	0	0	0	0	0	0	0	0	0	0.793106	0	0	0	0	0
LOC100534853	0	0	0	0	0	0	0	0	0	0	0	0	0.789261	0	194.085	0.979393	1.51846	0
LOC100535061	0	0	0	0	0	0	0	0	0	0	0	0	0.785175	0	0	0	0	0
LOC103909509	0	0	0	0	0	0	0	0	0	0	0	0	0.784483	0	0	0	0	0
LOC108179634	0	0	0	0	0	0	0	0	0	0	0	0	0.775917	11.0229	10.0118	0.89177	4.92973	0
rptor	13.3903	1.31077	0.824387	0.556772	1.09343	1.49216	0	0.258599	0.317127	0.401428	1.03825	1.2596	0.775717	0	0	0.117723	0	0
nsfa	0	0.212424	0	0	0	0	0	0	0	0	0	0	0.772174	0	0	0	0	0
snx16	0	0	0	0	0	0	0	0	0	0	0	0	0.765166	0	0	0.631278	0	0
ms4a17a.4	19.4595	4.79244	0	4.99203	1.36156	2.62618	0	5.98642	4.65713	0.737153	1.37251	0.404064	0.761113	0	0	0	0	0
LOC110440114	0	0	0	0	0	0	0	0	0	0	0	0	0.760677	0	0	0	0	0
cgref1	0	0.83767	2.4252	0	6.97213	0	0	12.2712	1.84572	1.09546	0.339381	0	0.75561	0	0	0	0	0
srsf7b	0	3.75687	2.00291	0	0	0	3.48274	0	0	2.15252	0	0	0.755113	0	0	0	0	0
rnf115	0	2.04228	6.62246	7.47888	0	0	0	0	0	3.91786	1.98588	3.12193	0.750185	0	0	0	0	0
saga	9.70107	0	1.1522	0.726376	0.762206	0.416063	0	0.94835	1.32673	0	0.473034	0	0.741539	0	0	0	0	0
rps6ka2	0	0	0	0	0	0	0	0	0	0	0	0	0.740345	0	0	0	0	0
sgcg	108.228	4.46821	7.32591	11.6505	13.1443	10.8722	7.8146	9.87622	11.2257	9.95585	9.5907	8.17445	0.734839	0	0	0.302876	0	0
grnb	1.651	0.950255	0.825756	3.47254	0.908876	0	7.66617	1.13086	0	0	0.385179	0.226144	0.730002	0	15.0196	0.29786	8.20954	14.0561
lpar2b	8.32453	0.403976	0	0	0	0.837161	0	1.90831	0.890671	0	0	0.385925	0.728782	0	4.27417	0	0	0
tfr1a	1.62554	0	1.62563	0	0	0	0	0	0	0.254041	0.235645	1.10822	0.728605	852.756	0	6.38343	0	0
rab26	0	0	0	0	0	0	0	0	0	0	0	0	0.727399	0	0	0.899246	0	0
carm1	1.40835	1.41498	0.702694	1.47672	3.80904	0.422847	0	1.28509	0	6.30146	2.62219	1.53823	0.723568	0	0	0	0	0
rbpms2b	14.143	4.11989	0	2.42782	0	0	0	1.17892	2.78901	0.652368	3.38736	1.7845	0.716517	0	0	0	0	0
LOC793148	0	0	0	0	0	0	0	0	0	0	0	0	0.704657	0	0	0	0	0
cdk17	0	0	0	0	1.98941	0	0	0	0	0	1.12963	0.664989	0.704159	0	2.76191	0.190868	0	0
jag1b	4.04737	1.82556	1.5589	4.73181	0	0.807737	0.387811	0	0.214599	0.421292	0.623372	0.455977	0.702483	0	0	73.216	0	0
LOC103908612	0	0	0	0	0	0	0	0	0	0	0	0	0.700364	0	0	0	0	0
LOC100535428	0	0	0	0	0	0	0	0	0	0	0	0	0.699937	0	0	2.01751	0	0
plcxd2	0	0	0	0	0	0	0	1.21113	0	0	0	0	0.698661	0	0	0	0	0
si:zfos-375h5.1	0	0	0	0	0	0	0	0	0	0	0	0	0.698506	0	0	0	0	0
asph	7.80454	1.30543	2.16106	6.47014	13.8316	4.43116	0	0	0.414937	2.92431	3.18406	6.07939	0.695942	0	0	0	0	0
si:ch211-160d20.5	0	0	0	0	0	0	0	0	0	0	0	0	0.69528	0	0	0	0	0
scml4	0	0	0	0	0	1.66799	0	3.16848	0	1.18609	0	0.656866	0.694992	18.28	36.5426	1.12216	14.2477	8.87518
oscp1a	14.9703	3.63824	12.6198	28.1955	3.58934	0	0	0	0	0	0	0	0.692766	0	0	0	0	0
elavl3	1.03789	0	0	0	0.85519	1.55606	0	1.53012	0.992151	0	0	0	0.692446	0	0	0	0	0
sult1st2	2.96484	1.62385	1.53241	0.854996	2.15709	3.88031	0	0	8.0817	1.20418	0	0	0.691516	0	0	0	0	0
LOC110439961	0	0	0	0	0	0	0	0	0	0	0	0	0.6911	0	0	0	0	0
zgc:92161	0	0	0	0	0	0	0	0	0	0	0	0	0.69027	0	0	0	0	0
terfa	0	9.55114	1.04164	7.22759	6.65373	1.82439	10.8661	1.38657	0	0.302843	6.02701	0.99303	0.689442	0	0	0	0	0
LOC110437823	0	0	0	0	0	0	0	0	0	0	0	0	0.689029	0	0	0	0	0
ppcdc	0	0	1.91114	0	0	0	0	0	0	0	0	0	0.685332	0	0	0	0	0
tmx4	20.1318	0.806612	0.441271	2.83794	2.16352	4.73241	3.06527	1.72889	0.839059	1.65852	1.57629	1.81014	0.683701	29.1705	0	0	0	0
strn	0	0.213632	0.61903	1.16913	0.205585	1.34665	3.88002	0.341044	0.715391	0.936526	0.866238	1.31819	0.683626	0	0	0	0	0
hnrpl	0	0	0	0	0	0	0	0	0	0	0	0	0.680866	0	0	0	0	0
ugt2a6	0	0.819406	0.998301	1.508	0	0	0	0	0	0	0	0	0.678055	0	0	0	0	0
irs4a	2.72313	0	0	0.356716	2.24634	0	0	2.17383	0	0.683941	0.475109	1.30042	0.677594	0	1.32893	0	0	0
sema4c	1.42512	0	0	0	3.91953	0.461021	0	0.350278	0	0	0	0.389225	0.675999	5.92412	8.31394	0.393281	0.743392	3.15445
fgd	0	0	0	0	0	0	0	0	0	0	0	0	0.673342	4.10716	0	0	0	0
LOC101884800	0	0	0	0	0	0	0	0	0	0	0	0	0.671572	3.22157	0	0	0	0
enox2	10.6123	0.255701	0.592504	0	1.56936	10.0548	0	1.64524	4.61829	0	0.767738	2.04887	0.664339	0	0	0	0	0
colq	2.73002	0.097231	0.450798	0.17735	0.187222	1.43076	0	0.931739	0.217154	2.76488	1.31776	0	0.663688	0	0	0.129406	0	0
ulk3	0	0	0	0	0	1.29938	0	0.987389	4.15158	0	0	0.608362	0.662043	0	0	0	0	0
cnih1	0	6.38951	2.17658	13.7584	0.714359	0.779898	0	2.96294	0	5.57488	3.95964	1.79422	0.661662	0	0	0	0	0
zgc:100832	0	0	0	0	0	0	0	0	0	0	0	0	0.660949	0	0	0	0	0
si:dkey-264d12.1	0	0	0	0	0	0	0	0	0	0	0	0	0.652436	0	0	0	0	0
si:dkey-234i14.3	0	0	0	0	0	0	0	0	0	0	0	0	0.651906	0	0	0	0	0
larp1	0	0.234188	0	0	0.448052	0	0	0.371654	0.520017	0	0	0	0.651033	0	0	0.398031	0	0
LOC100537163	0	0	0	0	0	0	0	0	0	0	0	0	0.650898	0	0	0	5.49017	0
si:dkeyp-34c12.1	0	0	0	0	0	0	0	0	0	0	0	0	0.648462	5.93325	3.81298	0.264297	3.64629	4.68497
LOC103910431	0	0	0	0	0	0	0	0	0	0	0	0	0.645675	0	0	0	0	0
epdl1	7.4096	20.0721	8.30313	17.0531	1.36359	5.95477	0	0	0	15.3287	15.3955	19.4987	0.640286	0	0	1.84255	0	0
narf	0	3.23297	2.30024	3.63255	1.26071	2.06456	0	0	0	0.578007	0.804729	1.57842	0.638508	0	0	0	0	0
LOC108190819	0	0	0	0	0	0	0	0	0	0	0	0	0.63498	0	0	0	0	0
gpm6ba	0	0	0	0	0	0	0	0	0	0.264038	0	0	0.633983	0	0	0	0	0
ctdnep1b	0	0	0	0	0	1.76125	0	0	0	0.473944	0	0	0.633972	154.287	119.785	6.88331	36.2527	49.8401
slc10a3	57.3011	0.619994	1.43642	3.40152	3.54598	0	0	1.47072	1.37233	1.08318	1.50757	1.47776	0.630546	0	0	0	0	0
sult1st9	0	0.777689	0	0	0	0	0	0	0	0	0	0.74892	0.628042	0	0	0	0	0
sele	2.11899	0	0.175603	0	0.291021	0	0	0	0	0	0	0	0.6271	0	0	0	0	0
nup153	21.0294	1.06809	0.412647	1.94872	0.456572	0.498452	0	1.32546	1.32405	0.624177	0.962396	0.788808	0.626602	0	0	0	0	0
evlb	5.09784	0	0	0	0	1.55076	0	0	0	0	0	0	0.622262	0	0	20.866	1.3109	0
LOC110438659	0	0	0	0	0	0	0	0	0	0	0	0	0.619624	0	0	0	0	0
ncor1	3.59899	1.66896	1.43544	4.33172	2.90509	7.3525	0.632309	1.84303	6.92414	4.4985	11.0202	3.69763	0.61545	0	0	1.44695	0	0
c5ar1	0	0	0	0	0	0	0	0	0	0	0	0	0.613298	0	0	83.8159	0	0
zgc:153383	0	0	0	0	0	0	0	0	0	0	0	0	0.612971	5.0163	0	0	1.72331	0
LOC100150229	0	0	0	0	0	0	0	0	0	0	0	0	0.610367	0	0	0	0	0
rbms2a	2.35094	0.267353	0.309912	0.731206	0	0.140705	0	0.1069	0	2.02962	0.487882	0.50716	0.60799	0	0	0	0	0
LOC569097	0	0	0	0	0	0	0	0	0	0	0	0	0.607464	0	7.13086	0	0	2.91415
znf827	4.73938	0.669262	0.65977	0.775684	2.01776	2.3796	0.328218	0.478186	0	0.641928	0.32973	0.480723	0.606654	0	0	0	0	0
LOC108183474	0	0	0	0	0	0	0	0	0	0	0	0	0.604788	0	0	0	0	0
hsd17b3	0	0	2.1044	0	0	0	0	0	0	4.35461	4.57197	1.87712	0.603953	0	0	0	0	0
zgc:152830	0	0	0	0	0	0	0	0	0	0	0	0	0.602687	0	0	0	0	0
zgc:194906	0	0	0	0	0	0	0	0	0	0	0	0	0.599877	0	0	0	0	0
ldlrb	9.63012	0	0	0.44822	0	0	0	0	0.544406	0.429039	0.840559	0	0.598643	9.92793	0	1.94642	0	0
irf2bp2a	10.9254	1.63667	2.83996	0	1.52404	3.32783	0	3.79342	5.3206	2.83335	0	2.36626	0.592436	0	0	86.5907	0	0
muc13b	0	0	0	0	0	0	0	0	0	0	0	0	0.590306	0	0	0	0	0
samd4b	0	0	0	0	0	0	0	0	0	0	0	0	0.580509	0	0	0.23662	0	0
nsun6	0	0	0	0	0	0.831895	0	0	0	0	0	0	0.57979	0	0	0	0	0
LOC101886390	0	0	0	0	0	0	0	0	0	0	0	0	0.578228	0	0	0	0	0
cacng2b	0	0	0	0	0	0	0	0	0	0	0	0	0.577843	0	0	0	0	0
grem2a	0	0	0	0	0	0	0	0	0	0	0	0	0.577843	0	0	0.593716	0	0
marveld2a	17.8813	2.28152	2.11944	7.33097	1.07607	3.76508	3.22531	0.88084	2.49736	1.60262	1.30458	1.52584	0.576629	0	0	0	0	0
atp11c	0	0	0.442485	0	0	0	0	0	0	0.501424	0.46019	0	0.574829	0	0	0.181403	0	0
rabgef1l	11.2976	0.336478	0	0	0	0	0	0	0.743951	0.293787	0	0	0.57385	2.86e-07	15.6612	0	0	0
cdh12a	1.60783	0	0	0	0	0	0	0	0	0	0	0	0.573411	3.47225	0	0	1.60122	0
ubtf	2.09741	4.04512	2.14138	2.18969	4.84133	0	0	3.15695	14.8187	3.41588	4.38399	1.2824	0.569426	0	1.62438	0	0	0
mef2cb	10.45	3.7897	0.671837	0.634521	2.85481	2.89468	0	2.02627	0	4.01543	3.53733	2.07045	0.568162	0	0	4.38852	0	0
ppp1cab	0	2.50853	2.54266	1.14695	0.597703	0	0	0	0	0.82169	1.27076	1.79387	0.568133	0	0	0	0	5.45397
ampd3a	0	0	0	0.432638	0	0	0	0.927536	0	1.867	0.192297	1.57612	0.56789	0	0	0	0	0
ppp1caa	1.01691	1.88979	1.68473	2.65311	0	0.609797	0	0	1.81236	1.27365	1.88603	1.51921	0.565895	0	0	0	0	0
LOC103908856	0	0	0	0	0	0	0	0	0	0	0	0	0.563399	0	0	0	0	0
creb3l1	3.43603	0	0	0	0	0	0	0	0	1.49558	0.969296	1.13636	0.563197	0	0	0	0	0
dync1li1	0	0.22128	0.545532	0.808467	0	0	0	0	0	0	0	0.210571	0.562771	0	0	0	0	0
si:ch211-51c14.1	0	0	0	0	0	0	0	0	0	0	0	0	0.562297	0	0	0	0	0
stub1	0	1.4698	0.567267	3.7283	0	8.80034	0	0	0	3.77511	6.69403	1.06063	0.562297	0	0	0	0	0
aadat	0	0	0	0	0	0	0	17.8315	0	1.10287	0.514228	0.609613	0.55631	0	3.26626	0	0	0
xkr7	4.2457	0	0	0	1.75586	0	1.23782	0	0	0	0	0	0.553364	0	0	0	0	0
ndrg1a	2.0977	14.494	8.4309	27.1716	2.31321	0	0	0	2.68561	5.82842	7.1928	4.04699	0.549397	0	0	0	0	0
ubl3b	1.95245	4.29827	4.57085	5.66732	0.537983	0	0	0	2.75637	2.46307	0.685321	4.56494	0.549102	0	2.98288	0	0	0
arhgef9b	9.66201	0.159094	0.165705	0	0.274721	0.29992	0	0.911479	1.91226	1.00222	0.5797	0.271666	0.547079	9.68532	0	0	0	0
arhgef10la	0	0.229487	0.354683	1.53442	0.294879	0	0	0	0.393654	0.67106	0.496322	0.290279	0.545391	1.66358	4.81197	0.443955	3.06674	3.94319
hipk3b	5.32808	0.762042	0.529886	0.278183	2.34167	4.47382	0.711763	1.21395	3.53398	3.87197	4.44898	2.89639	0.534433	1.81049	1.69914	0.392102	3.62749	2.57871
ankrd33ab	9.10716	0.329746	0.381962	0.603184	0	0	0	0.520997	0	0.575889	2.3333	0.928958	0.532103	0	0	0	0	0
usp42	5.15679	0.468512	0.361974	1.71038	0.299881	1.30956	1.26035	0.248741	0	0.547211	1.89949	0.593626	0.531302	0	0	0	0	0
si:dkeyp-120h9.1	0	0	0	0	0	0	0	0	0	0	0	0	0.53054	6.47322	7.80193	0.215889	9.69551	10.2299
pnpla2	18.5028	1.85615	2.68832	7.96124	10.323	10.6667	5.23198	8.10149	19.0768	4.46666	3.19766	4.19596	0.528384	0	0	0	0	0
arrdc1b	0	0	0	0.524053	0	1.17474	0	0	0	0	0	0.273849	0.526771	25.7091	69.7195	3.108	31.842	13.9666
zgc:194336	0	0	0	0	0	0	0	0	0	0	0	0	0.523381	0	0	0	0	0
LOC100333146	0	0	0	0	0	0	0	0	0	0	0	0	0.521245	0	0	0	0	0
ywhaqb	7.70783	32.5337	29.3151	59.474	0	7.535	0	0.440393	0.616311	9.47869	8.33979	9.27249	0.521009	0	0	1062.33	0	0
zdhhc8a	0	0	0	0	2.72493	6.94587	0	0	0	0	0	0	0.515402	0	0	0	0	0
nab2	6.36245	0	1.06572	0.560791	0	3.19182	0	0	1.35773	0	0	0	0.515137	0	0	0	0	0
zgc:92040	0	0	0	0	0	0	0	0	0	0	0	0	0.514479	0	0	0.389982	0	0
pde8b	0	0	0	0	0	0	0	0	0	0	0.704648	0.293359	0.513591	0	0	0	0	0
pfkmb	0	0	0	0.628463	0	0	0	2.79718	0	3.31229	4.74962	3.29238	0.512774	0	0	0	0	0
si:ch1073-429i10.1	0	0	0	0	0	0	0	0	0	0	0	0	0.512644	0	0	0	0	0
ptpdc1b	14.0502	0.273931	0.634714	0	0.523116	0	0	0	0	0	1.3323	0	0.512415	0	0	0	0	0
si:dkey-285b23.3	0	0	0	0	0	0	0	0	0	0	0	0	0.506544	0	0	0	0	0
tpp2	1.66887	0.714361	1.24194	1.95503	1.1451	0.250027	0.480507	0.379921	0.531323	0.521825	1.54481	1.80883	0.505619	2.68279	1.29363	0.178846	0	0
chl1a	1.67978	1.27469	3.22027	38.6023	0.307061	0	0	0.127344	0.178061	0.209654	3.41341	0.142386	0.501574	2.04037	0.984083	0	0.470065	0.807072
cog6	408.883	6.62116	11.2131	69.7586	22.6319	21.031	25.5483	25.2074	33.1742	2.90009	2.97168	2.49437	0.501025	0	0	0	0	0
slc13a2	0	34.2437	25.2187	195.049	1.52139	1.66096	0	0	0.588672	0	0	0	0.49885	0	0	0	0	0
pycr1a	21.5338	3.35809	1.60554	6.75648	5.23584	9.43717	5.85292	5.57315	6.02471	1.20908	2.73444	1.3548	0.497555	0	0	0	0	0
shank3b	6.68302	0	0	0.264695	0	2.87157	0	0.380353	0	0.417936	0.289982	0	0.496964	0	0	0	0	0
sft2d1	30.2568	4.33361	6.90341	12.3459	0	1.92701	1.09495	0.429109	1.88833	2.36815	2.85356	0.514862	0.491177	40.0947	0	1.23369	0	0
crfb2	5.33616	0	0	1.75473	0.509691	1.1069	1.07595	0.858801	0	0.868021	0.649075	0.508884	0.484143	71.4791	0	3.01204	0	0
chtopa	9.06921	7.77867	3.30055	4.8067	0	0	0	0	0.725131	2.01254	4.644	4.40742	0.481708	0	0	353.337	0	0
frzb	0	0	0.789256	0.414815	0	0	0	0	0	0	0	0	0.480902	0	0	0	0	0
pck1	5.37387	0	0	0	0	0	0	0	0	0	0	0	0.4805	0	0	0	0	0
si:ch211-248l17.3	0	0	0	0	0	0	0	0	0	0	0	0	0.472598	5.76368	0	0	0	0
coro2ba	2.76653	0	0	0	0	0	0	0	0	0	0	0	0.47047	0	0	0.192516	0	0
stat3	0	2.66572	2.89141	10.0917	0.510336	0	0	2.11662	0	2.40376	2.75812	2.05808	0.469126	0	0	28.0206	0	0
abhd8b	0	0	0	0	0	0	0	0	0	0.252525	0.234233	0	0.46779	0	0	0	0	0
ap1m3	0	0.259838	0	0	0	2.17021	0	2.8831	0	0	0	0	0.464952	0	0	0	0	0
tmem123	0	0	0	0	0	0	0	0	0	0	0	0	0.461406	0	0	0.18876	0	0
zgc:172136	0	0	0	0	0	0	0	0	0	0	0	0	0.461406	0	0	0	0	0
vash2	0.867291	2.56282	1.84469	0.903473	0	0	0	3.76977	0	0.108502	0.100385	0	0.454049	0	0	0	0	0
LOC108179660	0	0	0	0	0	0	0	0	0	0	0	0	0.451439	0	0	0	0	0
malt1	16.3316	6.93889	0.891998	2.83608	0	0	0	0	0	0	1.00705	1.48472	0.449322	0	0	0	0	0
gpnmb	5.45925	6.33808	6.06365	3.67022	0	0	0	0.481958	0	0.705734	0.326352	0.688131	0.446463	0	0	3.20494	0	0
snx27b	9.0838	2.63104	0	0.601594	0.626445	0	0	0	0	3.15912	2.13243	1.25473	0.444824	0	0	0	1.14891	0
gsdf	0	0	0	0	0	0	0	0	0	0	0.491826	0.542191	0.443771	0	0	5.28037	0	0
slc30a4	1.70636	1.7197	0.569278	0.89785	0.469769	0	0	0	0	1.71884	0.398315	1.40341	0.443771	7.75522	0	0.532984	0	0
usp45	1.48887	0	0	0	0	0	0.862806	0	0	0.561464	0.346792	0	0.443428	0	0	0	0	0
cadm2b	4.76839	0	1.41677	0	0	0	0	0	0	0	0	0	0.440539	0	0	0	0	0
vsig10l2	0	0	0	0	0	0	0	0	0	0	0	0	0.43669	0	0	0	0	0
ftr80	6.19418	1.80967	0	0.828836	0	0	0	0	0	0	0	0.432651	0.435202	0	0	0	0	0
si:ch211-8c17.3	0	0	0	0	0	0	0	0	0	0	0	0	0.429671	0	0	0	0	0
skida1	0	0	0	0	0	0	0	0	0	0	0	0	0.428332	0	0	0.0870287	0	0
noctb	8.87702	0	0.761103	0	0	0	0	0	0	0	0	0	0.425692	18.1726	7.50438	0.347962	9.57456	8.18962
myzap	1.67474	0	0	0	0.461009	1.0066	0	0	0	3.58395	4.10349	3.44203	0.420092	0	0	0	0	0
sptssb	17.6647	0.461828	1.07018	2.53122	1.36262	0.482375	0.931448	2.19902	4.09924	0	0.187196	0	0.419785	0	0	0	0	0
mpp6a	17.3097	0.571612	0.530016	1.45998	0	0	0	0.729767	0	8.42958	6.06737	1.55644	0.417595	0	0	0	0	0
lmod2a	7.40669	0	0	1.40064	0	0	0	0	0	0	0	0	0.416289	0	0	0	0	0
cyp46a1.4	0	0.7793	1.8043	0	0	0	0	0	0.8596	0.883971	0.710891	0.74425	0.414488	0	0	0	0	0
lhx9	3.93542	0.223305	0.258821	0.433538	0	0	0.451089	1.57026	0	0	0	0	0.413147	0	0	0.168795	0	0
deptor	5.40448	1.03849	0.300793	1.42351	0	1.45913	0	1.10868	0	8.18695	5.8345	6.28828	0.408881	0	0	0	0	0
si:ch211-182p11.1	0	0	0	0	0	0	0	0	0	0	0	0	0.40787	0	0	0	0	0
zgc:112994	0	0	0	0	0	0	0	0	0	0	0	0	0.403857	0	0	0.329917	0	0
si:dkey-194g4.1	0	0	0	0	0	0	0	0	0	0	0	0	0.40188	0	15.2728	0.656568	9.54142	1.93353
LOC103911722	0	0	0	0	0	0	0	0	0	0	0	0	0.399506	0	0	0	0	0
tsc22d3	35.5724	37.3221	28.5059	40.3928	0.81973	10.7393	11.7332	0.882945	2.8568	169.609	152.355	137.627	0.398122	0	0	0	0	0
inpp4ab	3.21916	0	0.804709	1.67714	0.442973	0.967218	0	1.46977	0	0.405034	1.12608	1.22269	0.39759	0	0	0.242247	0	0
ppm1na	2.76221	0	0	0.361921	0	0.414628	0	0	0.881432	0	0	0	0.395519	0	0	0	0	0
samhd1	3.07281	0	0	0	0	0	0	0	0.490592	0.772804	0.537051	0.420246	0.395111	4.81948	0	0	0	0
gdf11	0	0	0.48634	0	0	0	0	0	0	0	0	0	0.391227	0	0	0	0.474203	0
hcn4l	3.25347	0	0	0	1.79088	0	0	0	0	0	0	0	0.388585	0	0	0.157821	0	0
ebf1a	0	0	0	0	0	0	0	0	0	0	0	0	0.387371	2.14755	0	0.285745	0	0
si:ch211-171h4.6	0	0	0	0	0	0	0	0	0	0	0	0	0.384409	0	0	0	0	0
epc1b	1.03088	0.736935	0.683246	1.345	1.13253	0	0	1.64392	0	1.03303	1.19513	1.54037	0.376971	0	0	0	0	0
nell2b	0.995637	0	0	0	0	1.49249	0	0.680369	0.317198	0	0	0	0.372726	0	0	9.7805	1.80363	0
tmc1	0	0	0	0	0	0	0	0	0	0	0	0	0.370053	0	0	0	0	0
stag2b	4.80048	0.977011	2.60462	8.92574	0.564369	0.616136	0	1.2483	0.436399	1.61151	3.60718	2.02128	0.369178	0	1.08636	1.0493	2.59489	4.75331
map3k3	2.75975	0.788235	0.152259	0.239725	0	0	1.59051	0	0	0.575659	0	0	0.368173	0	0	32.3645	0	0
si:ch73-92i20.1	0	0	0	0	0	0	0	0	0	0	0	0	0.364323	0	0	0	0	0
ppp2r5ea	1.8506	0.992756	1.38045	3.98872	2.28303	4.77874	0.801042	1.26248	0.441547	1.04276	0.804895	1.1331	0.362926	0	2.13349	0	0	0
zgc:113162	0	0	0	0	0	0	0	0	0	0	0	0	0.361557	0	0	0	0	0
olfcg3	1.09595	0	0	0	0	0	0	0	0	0	0	0	0.357064	0	0	0	0	0
plpp3	93.213	50.1329	8.58095	13.0879	5.97368	7.14275	5.3781	8.96607	14.5208	12.5892	5.08414	16.6145	0.357064	4.20216	0	0	0	0
gal3st3	6.97635	0.49603	0.328563	1.55052	0.683122	0.442789	0	0.339941	1.42061	0.621696	0.585574	0.604949	0.354531	0	0	0	0	0
LOC110440049	0	0	0	0	0	0	0	0	0	0	0	0	0.352557	0	0	0	0	0
ehd4	7.13493	2.4137	0.7988	1.26173	0	0	1.39024	0	0	2.10715	2.51511	1.64495	0.351456	0	1.91403	0	0	0
ppp3ca	0	0	0	2.5082	0	0	0	0	0	0	0	0	0.347879	8.48756	6.13569	0.283755	7.82445	5.02499
LOC101886387	0	0	0	0	0	0	0	0	0	0	0	0	0.346721	0	0	0.339166	0	0
rxfp1	4.36509	0	0.125714	0	0.208738	0	0	0.173137	0	0	0	0	0.346307	0	0	0	0	0
il11a	0	0	0	0	0	0	0	0	0	0	0	0	0.344956	0	0	0	0	0
si:ch211-152p11.8	0	0	0	0	0	0	0	0	0	0	0	0	0.342693	0	0	0	0	0
si:dkey-174m14.3	0	0	0	0	0	0	0	0	0	0	0	0	0.340561	0	0	0	0	0
grm5a	158.43	1.03499	4.183	18.2872	6.6937	8.87191	7.17301	7.41187	15.285	0.675785	1.29504	0.690511	0.339054	0	0	0	0	0
cuedc1b	15.5265	0.469723	1.37884	0	0	0	4.79236	1.81449	2.06558	0	0	0.449366	0.338216	9.4092	5.93901	0.204758	2.36408	0.811784
zcchc7	0	0.396725	0	0	1.14044	0	0	0	1.32339	0.520888	2.09074	0.56601	0.337264	0	0	0	0	0
tmem136a	0	0	0	0	0	0	0	0	0	0	0	0	0.33559	0	0	0	0	0
zgc:112334	0	0	0	0	0	0	0	0	0	0	0	0	0.33559	0	0	12.9679	0	0
lonrf1l	10.2406	3.66971	3.18939	3.01531	0.992655	0.541859	0	0.411703	0	4.33756	4.31433	3.83822	0.334127	0	0	229.936	0	0
agpat3	8.17014	1.77059	1.36744	1.61872	0	1.22926	0	0	0	7.47768	4.78391	7.03145	0.333749	0	0	1.65135	0	0
si:dkey-19a16.4	0	0	0	0	0	0	0	0	0	0	0	0	0.327837	0	15.4212	0.801788	0	0
sesn3	6.2687	1.43807	2.82179	4.2665	2.75832	0	0	1.14391	0	1.25942	0.586332	0.683584	0.327557	0	0	0	0	0
ppp4r1	0	0	0	0	0.910953	0	0	0.755702	0	0	0	0	0.32607	0	0	0.132905	0	0
pla2g6	5.42791	0.203648	1.09201	14.7216	2.02243	1.26396	0.693044	0.960061	0.788012	0.486394	0.540365	0.672907	0.325424	0	0	0	0	0
ece2b	1.85821	0	0	0.489778	0.511845	0	0	0	0	0.936991	0.217209	0.255239	0.324781	0	0	0	0	0
fam69ab	0	0	0	0	0	0	0	0	0	0	0	0	0.321156	1.91617	0	0	0	0
tshz3b	1.06432	0.588588	0.545751	0.214772	0	6.42572	0	0	0	0	0	0	0.320537	0	1.90063	0.195325	0.457197	2.30726
kcnk10a	1.43855	0	0.239327	0	0	0	0	2.95377	0	0.36152	0	0	0.320167	4.91842	0	0	0	0
snd1	4.96244	1.42206	2.2659	5.19282	5.79676	2.23359	3.58607	1.13135	0	2.95737	3.17081	1.68997	0.319455	0	0	0	0	0
eps15l1b	0	0	0	0	0	0	0	0	0	0	0	0	0.319189	0	0	0	0	0
pank2	29.2194	0.819284	2.53111	1.49762	0.52154	0	0	0	0	1.90976	1.10686	1.82115	0.31525	0	0	343.144	0	0
si:dkey-85n7.6	0	0	0	0	0	0	0	0	0	0	0	0	0.315163	1.92248	5.55984	0.256842	0.88608	4.55453
ppip5k1a	1.7726	0.336387	0.584876	1.68705	1.95112	0.176894	0.664625	0.134395	1.5034	5.60605	5.18347	5.26638	0.315002	0	0	0	0	0
raver1	2.39595	0.514717	0.596483	0.313236	0.658436	1.16337	0	0.546152	0	0.150253	0.278231	0	0.313701	0	1.8447	0.25564	0.881969	0
phlpp1	2.16458	1.38294	2.34273	1.9406	2.86652	2.33637	15.0275	1.60525	6.85998	1.58562	2.0705	2.12068	0.312821	0	0	0	0	0
lims1	0	3.49756	2.83719	8.35083	0.335509	1.59394	0	0	0	3.36904	2.26871	1.995	0.309562	0	0	554.942	0	0
LOC108183678	0	0	0	0	0	0	0	0	0	0	0	0	0.308316	0	0	0	0	0
hnf1ba	1.11332	0	0.184622	0.290803	1.52931	0	0	0	0	0	0	0	0.306917	0	0	0	0	0
ttc17	0	0.26849	0	0.244975	0	0	0.541753	0	0.299351	0.588215	0.32658	0.127511	0.304962	0	0	0	0	0
si:ch73-27e22.7	0	0	0	0	0	0	0	0	0	0	0	0	0.300891	0	0	0	3.38382	0
gtpbp2a	0	0	0	0	0	0	0	0	0	0	0	0	0.298936	0	0	0	0	0
fam168a	2.65981	3.86763	4.03144	8.49575	8.06725	0	1.55909	0	1.70356	1.68693	1.25368	1.10803	0.297784	0	0	0	0.837232	0
nrp2a	0	0.496831	0.143957	0.226631	0.238863	0	0	0.396252	0	0.108867	0.201447	0.353857	0.29601	0	0	0	0	0
map4k4	2.48122	0	0.411982	0	0.403708	0	0.850331	0	0.395651	0	0	0	0.29342	0	0	0.286029	0	0
slc4a10b	0	0	0	0	0	0	0	1.33031	0	0	0	0	0.291882	1.78053	0	0	0	0
LOC110440166	0	0	0	0	0	0	0	0	0	0	0	0	0.291728	0	0	0	0	0
LOC101887100	0	0	0	0	0	0	0	0	0	0	0	0	0.288118	0	0	0	0	0
adamts10	2.33775	0	0.193942	0.305519	0.642376	0	0	0.53283	0	0.14657	0.271394	0.159072	0.285755	0	0	0	0	0
nlgn3a	13.816	0	0	0	1.17207	1.76987	0	0	0	0	0	0	0.285496	0	0	0.116239	0	0
ctcf	6.1361	2.1471	0.540402	2.83716	0.861897	1.2672	0	0.328769	0.229877	3.42686	2.13643	0.886227	0.28486	0	0	0.438811	0	0
LOC110438398	0	0	0	0	0	0	0	0	0	0	0	0	0.284507	0	0	0	0	0
LOC110440140	0	0	0	0	0	0	0	0	0	0	0	0	0.282965	3.79833	11.9043	0.517895	5.99896	2.43238
adgrd2	0	0	0	0	0	0.834488	0	0	0	0	0	0	0.281925	0	0	0	0	0
LOC110439214	0	0	0	0	0	0	0	0	0	0	0	0	0.279956	5.11815	4.20882	0.113845	4.77893	4.7096
col2a1b	0	1.39959	1.03226	0.232164	0.244652	0.534186	0	0.202927	0	0.892119	0.825424	2.29588	0.279503	0	0	0	0	0
sorbs2a	2.80051	0	0.192553	0	0.159453	0	0.659254	0.661304	0.72775	0.143101	0	0.157929	0.279322	0	0	0	0	0
dusp16	3.7387	0	0.928345	0.243615	4.87584	0.560325	0	0	0.297701	1.28692	0.541284	1.52163	0.275529	0	1.61613	0	0	0
trak1b	0	0	0	0	0	0	0	0	0	0	0	0	0.2738	0	0	0	0	0
LOC103910999	0	0	0	0	0	0	0	0	0	0	0	0	0.271152	0	0	0	0	0
rxraa	0	0	0	0	0	5.63351	0	0	0	2.53167	0	0.942182	0.261514	1.67296	0	0.214421	1.27084	0
fibcd1	0	0	0	0	0	0	0	0	3.91373	0	0	0	0.259345	0	0	0	0	0
kank4	20.0859	0	0.140803	0.221656	0.467315	0.510181	0.980577	0.387616	0.813133	0.745402	0.394065	0.11536	0.255537	0	0	212.158	0	0
unm_hu7910	0	0.712782	0	1.95642	0.636316	0.713045	0	0	0	3.20938	2.43735	2.86864	0.253791	0	0	0.103241	0	0
LOC110438942	0	0	0	0	0	0	0	0	0	0	0	0	0.253344	43.2242	0	30.6833	0	0
rnf150a	10.9349	0.397818	0	0	0	0	0	0	0	0	0	0	0.252287	0	0	0	0	0
mtss1la	13.1245	0	0	0	0	0	0	0	0	0	0	0	0.251844	7.68223	0	70.8914	0	0
sh3bp5a	2.48689	0.591366	0.274163	0	0.682543	0	0	0	0.527828	1.65883	2.87738	2.47066	0.251789	0	0	15.2105	0	0
mgat1b	5.088	0.249355	1.15417	0.753183	0.396745	2.83217	0	0.596613	0.230538	0.109278	0.585984	0.355199	0.249602	0	0	0.0927097	0	0
ctbp1	9.29768	1.72631	2.15466	3.15018	0	0	0	0	1.23103	0.698243	0.753782	0.8829	0.247346	1.50902	0	0	0	0
fubp1	3.76654	3.36261	2.18242	6.13623	0.25854	0	0	1.07224	4.67156	3.52815	3.35744	2.18469	0.246493	0	0	0	0	0
kctd17	2.81592	0.134072	1.39848	0.733979	0.257715	0	0	0	0	0.117492	0.5436	0	0.24552	62.0079	0	0	0	0
zswim6	1.57746	0	0.2628	0	0	1.42172	3.65974	0.360068	0	0	0	0.215858	0.245069	0	2.83118	0	0	0
kdm6al	125.367	22.7311	0.309845	0.731782	0.770849	0.934894	0.449025	1.24301	42.3977	0.117142	0.433581	0.380896	0.243935	0	0	0.198411	0	0
syn1	0	0	0	1.9343	0	0	0	0	0	0	0	0	0.240868	0	0	0.0979501	0	0
b4galnt3a	1.66654	0	0	0	0	0	0	0	0	0	0.777728	0.456641	0.238082	0	0	1.53065	0	0
pcdh2g8	0	0	0	0	0	0	0	0	0	0	0	0	0.23233	0	0	0	0	0
wu:fj77h11	0	0	0	0	0	0	0	0	0	0	0	0	0.231736	0	0	0	0	0
fam102bb	0	0	0	0	5.73751	1.04399	0	1.58658	0	0.881191	0.820105	0	0.229106	0	0	0	0	0
si:dkey-67c22.2	0	0	0	0	0	0	0	0	0	0	0	0	0.228923	0	0	0	0	0
b3gnt2l	0	0	0	0	0	0	0	0	0	0	0	0	0.22865	0	0	0	0	0
zmym2	2.39273	0	0.162262	0	4.5738	0.587452	0	2.23163	0	1.22739	1.02177	1.197	0.228332	0	0	0	0	0
LOC103908645	0	0	0	0	0	0	0	0	0	0	0	0	0.227226	0	0	0	0	0
LOC110437861	0	0	0	0	0	0	0	0	0	0	0	0	0.227226	0	0	0	0	0
LOC103910036	0	0	0	0	0	0	0	0	0	0	0	0	0.226756	0	0	0	0	0
zgc:171497	0	0	0	0	0	0	0	0	0	0	0	0	0.218938	0	0	0.390722	0	0
mlxip	3.37198	0.192135	1.44757	0.876127	0.554975	0	0	0	0.429132	0.168491	1.16864	0.54705	0.218411	1.05898	0	227.612	0	0
LOC101886383	0	0	0	0	0	0	0	0	0	0	0	0	0.213292	0	0	0.173343	0	0
ddx6	4.89676	2.09568	1.34942	1.27448	0.223981	4.15695	0.939766	0	0.77944	2.14328	0.944153	1.98981	0.211954	2.64116	3.74159	0.258375	0.595915	0
abhd17ab	3.38092	0.495358	0	0	0	0	0	0	2.17599	0	0	0	0.211137	0	0	0	1.18723	0
arid4a	1.14174	0.684311	1.83855	1.66459	3.45073	2.01835	10.9825	10.3928	10.4999	2.46005	3.9759	4.33587	0.210788	20.5774	2.48069	2.8264	0.592637	0
mul1a	207.645	3.76263	4.22077	14.6206	7.12494	7.62155	9.98298	7.66488	8.05525	2.03097	3.4631	4.39249	0.207705	32.1861	0	40.4995	0	0
LOC100001805	0	0	0	0	0	0	0	0	0	0	0	0	0.206213	0	0	0.0837789	0	0
casc5	0	0	0	0	0	0	0	0	0	0	0	0	0.202386	0	0	0	0	0
LOC100535636	0	0	0	0	0	0	0	0	0	0	0	0	0.201725	0	0	0	0	0
olfm1a	20.8941	0	0	4.72985	0	0	0	0	0	0	0	0	0.196854	0	0	0	0	0
abcc1	2.21816	0.105396	0	0.576785	0.202865	0	17.6028	0	0	1.10892	0.769252	0.800383	0.193247	0	0	39.2419	0	0
si:dkeyp-115e12.6	0	0	0	0	0	0	0	0	0	0	0	0	0.191441	0	0	0	0	0
atp2a3	2.51706	0.598601	0.277516	0.405572	1.61198	0.502811	0	0	0.80138	1.46919	1.74754	1.16083	0.191375	0	0	0.0777178	0	0
si:dkey-42p8.3	0	0	0	0	0	0	0	0	0	0	0	0	0.18988	6.94745	6.69808	0.615742	4.26191	1.82878
slc8a4b	2.7184	0.154654	0.089634	0	0	0.162705	0	0.247231	0.86423	0	0	0	0.188308	0	0	0	0	0
trpm5	1.20646	0	0	0	0	0	0	0	0	0	0.522819	0.61279	0.185903	0	0	8.98282	0	0
thsd7bb	1.62149	0	0.26809	0	0	0.24291	0	0.184553	0	0	0	0	0.184678	0	0	0	0	0
si:dkey-188g12.1	0	0	0	0	0	0	0	0	0	0	0	0	0.183733	0	0	0	0	0
LOC100006764	0	0	0	0	0	0	0	0	0	0	0	0	0.179068	0	0	0	0	0
nlgn2b	8.46008	0	0	0	0.509691	0	1.07612	0.42279	0.591647	0.466509	0	0	0.175139	0	0	0	0	0
col11a2	0	0.198562	0	0	0	0.973311	0	0	0	0	0	0	0.173815	0	0	0.0705546	0	0
dgkzb	0	0.196229	0	0.178963	0	0.412486	0.792018	0.156694	0.219118	0.258111	0.238707	0	0.171302	0	0	0	0	0
olfml2ba	3.59713	0.77758	0.900886	0.473714	0	0	0	0.821723	0	0.679875	0.210112	0.493696	0.170111	0	0	0	0.478273	0
arhgef18b	2.84566	0	0.242848	0	0.401434	0.438259	0	0	0	0.183411	0	0	0.169509	0	0	0	0	0
LOC110438689	0	0	0	0	0	0	0	0	0	0	0	0	0.15826	0	0	0	0	0
LOC100333499	0	0	0	0	0	0	0	0	0	0	0	0	0.155121	0	0.913106	0	0	0
rapgef1a	0	0.220114	0.229421	1.08473	0	1.01316	0	0	0	0.173301	0	0	0.15487	0	0	0	0	0
itsn1	3.5583	0.169851	0.133307	0.310086	5.52431	0.35584	0	0.270358	0.770039	0.446248	0.409965	0.807268	0.154828	0	0	0	0	0
tead3a	43.8292	1.71693	0	7.65816	0	0	0	0	0	1.49273	3.24488	1.09742	0.149104	11.8281	1.75545	30.5443	2.09607	0.719947
skila	0	0.382745	0	0	3.44854	0	4.00522	0	11.2996	0	5.33677	0	0.147763	0	1.08168	0	0	0
baz2ba	5.08483	4.91207	1.16727	7.74069	12.9786	10.1196	0.650102	26.5604	12.8972	6.79714	6.18373	7.87503	0.143453	0	0	0.05818	0	0
zmiz2	2.02869	0.144998	0	0	0	0	0	0	5.77057	0.508168	0.823037	0.275514	0.138534	0	0	0	0	0
LOC568584	0	0	0	0	0	0	0	0	0	0	0	0	0.135998	0	0	2.3446	0	0
irs1	4.38133	0.077914	0.45157	0.426244	0.150162	0.163936	0	0.747301	0.696613	1.64036	2.02208	1.25659	0.135846	0	0	0	0	0
si:ch211-69b7.6	0	0	0	0	0	0	0	0	0	0	0	0	0.130308	0	0	1.12681	0	0
cadm2a	0	0	0	0	0	0	0	0	0	2.14433	0	0	0.125978	1.53744	0	0	0	0
phip	0	0.477148	0.28177	0	0.701379	2.004	0	1.16352	2.16961	0.94107	0.690016	0.346283	0.122517	0.930873	0	0.0496629	0	0
wu:fb69f10	0	0	0	0	0	0	0	0	0	0	0	0	0.121237	0	0	0.0515503	0	0
gpr158a	0	0	0	0	0	0.34761	0	4.39949	0.501989	0	0	0	0.11981	0.735278	0	0	0.676272	0.580078
col7a1	1.23196	0	0	0	0	1.0201	0	0	0	0	0	0	0.113459	0	0	0	0	0
zzef1	1.59886	0.170338	0.329099	0.414058	0.328618	0.717519	0.28466	0.272566	1.57672	0.298966	0.64473	0.323057	0.103211	0.629868	3.03872	0	0.580365	0.498676
pkhd1l1	1.02616	0	0.056293	0.177042	0.374876	0.20463	0	0.310932	0.108677	0.340969	0.315093	0.644569	0.0892231	0.556837	0	0	0	0
lrp1ab	1.28055	0.863335	1.36955	1.4909	0.438538	0.287256	1.13092	0.436481	5.49205	0.678022	0.405406	0.531173	0.0743824	0	0	0	0	0
ahnak	33.0205	18.9737	13.0335	30.3135	2.14183	2.07847	0.248715	0.888239	1.44869	19.4169	16.8142	15.4428	0.0733125	0	0	152.249	1.44286	0
kmt2ca	2.50488	0.372877	0.583108	1.22333	1.44004	1.88654	1.8655	0.05972	20.7245	1.47303	1.66345	1.73188	0.0693263	0	0	0.701488	0	0
LOC101884586	0	0	0	0	0	0	0	0	0	0	0	0	0.0662665	0	0	0.128244	0	0
macf1a	2.64408	0.613604	1.94211	1.67752	2.76509	1.50935	3.02783	10.2394	1.67943	7.78608	7.45656	3.29567	0.057632	0	0	17.9381	0	0
zdhhc14	3.27585	0	0	0	0	0.990069	0	0	0	0.362266	0	0	0.0445639	0	0	0	0	0
pcdh2g16	0	0	0	0	0	0	0	0	0	0	0	0	0.0395293	0	0	0	0	0
pcdh2g3	0	0	0	0	0	0	0	0	0	0	0	0	0.0294337	0	0	0	0	0
pcdh2g2	0	0	0	0	0	0	0	0	0	0	0	0	0.0163231	0	0	0	0	0
zgc:56064	0	0	0	0	0	0	0	0	0	0	0	0	0.00887653	0.0146607	18.1504	1.39697	4.91361	18.52
si:dkey-21n10.3	0	0	0	0	0	0	0	0	0	0	0	0	0.00490683	0	0	0	0	0
pan3	13.3776	3.57578	0.878229	5.68562	0.582181	0.518493	6.45104	0.724346	6.61492	1.39074	1.22895	1.65559	0.000204384	0	0	0	0	0
pcdh2g12	0	0	0	0	0	0	0	0	0	0	0	0	0.000147755	0	0	0	0	0
pcdh2g1	0	0	0	0	0	0	0	0	0	0	0	0	1.42e-05	0	0	0	0	0
pcdh2g7	0	0	0	0	0	0	0	0	0	0	0	0	7.89e-06	0	0	0	0	0
pcdh2g10	0	0	0	0	0	0	0	0	0	0	0	0	2.45e-06	0	0	0	0	0
pcdh2g5	0	0	0	0	0	0	0	0	0	0	0	0	4.12e-08	0	0	0	0	0
pcdh2g17	0	0	0	0	0	0	0	0	0	0	0	0	2.3e-08	0	0	0	0	0
ABCA7	0	0	0	0	0	0	0	0	0.559283	0.2927	0.067659	0.079155	0	0	0	0	0	0
ABCD2	0	0	0	0	4.69797	3.80267	0	0	0	0	0	0	0	0	0	0	0	0
ABR	5.31367	1.53108	0.886947	0.466356	0	0	0	0	1.69839	0.89253	0.206861	0.729015	0	0	0	0	0	0
ACADSB	10.4455	2.10637	0.521635	2.71849	1.66292	1.41134	0.908037	3.93117	2.15613	2.6448	2.78343	2.1407	0	0	0	0	0	0
ACAP2	0	0	0	0	0	0	0	0	0	0	0	0	0	0	0	0	0	0
ACBD3	0	1.70964	0.494959	0.782778	0.810408	0	1.72264	0	1.88283	0.745139	0	0	0	0	0	0	0	0
ACKR2	4.87874	0	0	0	0	0	0	0	0	2.51879	0	0	0	0	0	0	0	0
ACOT12	1.07233	0	0.177753	1.0543	0	0.321578	0	0.488651	0	0.67182	0.373108	0.145745	0	0	0	0	0	0
ACSF3	4.12504	0	0.345274	0	0	0.620689	0	4.71604	0.660044	0.260414	0	0	0	0	0	0	0	0
ACTC1	0	0	0	0	3.55298	0	0	0	0	4.31671	0.569373	1.86778	0	0	0	0	0	0
ACVR1C	0	0	0	0	0	0	0	0	0	0	0	0	0	0	0	0	0	0
ADAM12	0	0	0	0	0	0	0	0	0	0	0	0	0	0	0	0	0	0
ADAMTS7	0	0	0	0.481473	0	0	0	0.420724	0.882627	0	0	0	0	0	0	0	0	0
ADGRL3	3.62845	0.827431	0.839171	4.71673	0	0	0	0.495423	0	0.090689	0	0	0	0	0	0	0	0
AK6	4.93861	0.735668	1.70243	8.11493	0	0	0	0	0	1.27545	1.78684	2.12344	0	0	0	0	0	0
AL627164.1	0	0	0	0	0	0	0	0	0	0	0	0	0	0	0	0	0	0
AL627263.1	4.69285	0	0	0	0	0	0	0	0	0	0	0	0	0	0	0	0	0
AL627305.1	66.2581	5.20415	4.54018	4.32387	9.86337	16.9378	0	6.86683	7.638	2.49983	1.36528	2.16346	0	0	0	0	0	0
AL645691.1	6.21254	0	0	0	0	0	0	0	0	0	0	0	0	0	0	0	0	0
AL645691.2	8.53466	0.343952	0.417206	0	0.329793	0.377196	0	0	0	0	0.145787	0	0	0	0	0	0	0
AL732562.1	0	0	0	0	0	0	0	0	0	0	0	0	0	0	0	0	0	0
AL732628.1	0	0	0	0	0	0	0	0	0	0	0	0	0	0	0	0	0	0
AL732629.3	5.08029	0	0	0	2.80292	0	0	0	0	0	0	0	0	0	0	0	0	0
AL772141.1	0	0	0	0	0	0	0	5.51735	0	0	0	0	0	0	0	0	0	0
AL772148.2	0	0	0	0	0	0	0	0	0	0	0	0	0	0	0	0	0	0
AL772241.2	4.25991	0.142529	0.289128	0.324864	0.068695	0.149992	0	0.341869	0	0.062523	0.057798	0.0338	0	0	0	0	0	0
AL772298.1	9.18015	1.63931	3.37119	0	0	0	0	3.4151	0	0	0	0	0	0	0	0	0	0
AL772339.1	0	0	0	0.714492	0	0	0	0	0	0.320383	0.417886	0	0	0	0	0	0	0
AL807739.1	0.899695	0	0	0	0	0	0	0	0	0	0	0	0	0	0	0	0	0
AL807749.1	0	0.921775	0	0	0	5.63602	0	0	0	0	0	0	0	0	0	0	0	0
AL807792.3	0	0	0	0	1.89262	0	0	0	0	0	0	0	0	0	0	0	0	0
AL808129.2	7.14237	0	0	0	0	0	0	0	0	0	0	0	0	0	0	0	0	0
AL831726.1	0	0	0	0	1.38627	0	0	0	0	0	0	0	0	0	0	0	0	0
AL831726.2	0	7.8411	3.01926	38.6822	2.38286	0	5.24936	0	0	0	1.05525	1.26753	0	0	0	0	0	0
AL831730.1	0	0	0	0	0	0	0	0	0	0	0	0	0	0	0	0	0	0
AL831748.1	0	0	0	0	0	0	0	0	0	0	0	0	0	0	0	0	0	0
AL831748.2	3.4201	0	0	0	4.7364	0	0	0	0	0	0	0	0	0	0	0	0	0
AL831768.1	0	0	0	1.44681	0	0	0	0	0	0	0	0	0	0	0	0	0	0
AL833789.2	0	0	0	0	0	0	0	0	0	0	0	0	0	0	0	0	0	0
AL833789.3	0	0	0	0	0	0	0	0	0	0	0	0	0	0	0	0	0	0
AL837515.1	0	0	1.21017	0	0	0	0	0	0	0	0	0	0	0	0	0	0	0
AL840638.3	0	0	0	0	0	0	0	0	0	0	0	0	0	0	0	0	0	0
AL844172.2	9.4842	0	0.283578	0	0	0	0	0	2.13463	0	0	0	0	0	0	0	0	0
AL844179.1	0	0	0	0	0.606075	0	0	0	0	0	0.79569	0.842239	0	0	0	0	0	0
AL844185.1	0	0	0	0	0	0	0	0	0	0	0	0	0	0	0	0	0	0
AL844186.1	0	0	0	0	0	0	0	0	0	0	0	0	0	0	0	0	0	0
AL844196.1	10.231	0	0	0	0	0	0	1.18262	0	0	0	0	0	0	0	0	0	0
AL844217.1	0	3.02686	0	1.86415	0	0	0	0	0	0	0	0	0	0	0	0	0	0
AL844512.2	0	0	0	0	0	0	0	0	7.96047	0	0	0	0	0	0	0	0	0
AL844514.1	0	0	0	0	0	0	0	0	0	0	0	0	0	0	0	0	0	0
AL844518.1	0	0.486886	0	0	0	0	0	0	0	0	0.496634	0	0	0	0	0	0	0
AL844570.1	0	0	0	0	0	0	0	0	0	0	0	0	0	0	0	0	0	0
AL844887.1	2.03409	0	0	0	1.68192	0	0	0	0	0	0	0	0	0	0	0	0	0
AL844899.1	0	0	0	0	0	0	0	0	0	0	0	0	0	0	0	0	0	0
AL844899.2	0	0	0	0	0	0	0	0	0	0	0	0	0	0	0	0	0	0
AL844899.3	0	0	0	0	0	0	0	0	0	0	0	0	0	0	0	0	0	0
AL845307.1	0	0	2.14469	0	0	0	0	0	0	0	0	0	0	0	0	0	0	0
AL845307.2	0	0	0	0.923416	0	0	0	0	0	0	0	0	0	0	0	0	0	0
AL845307.3	0	0	0	0	0	0	0	0	0	0	0	0	0	0	0	0	0	0
AL845307.4	0	0	0	0	0	0	0	0	0	1.58322	0	0	0	0	0	0	0	0
AL845320.2	0	0	0	0	0	0	0	0	0	0	0	0	0	0	0	0	0	0
AL845330.1	3.56076	0	0	1.42114	0.474432	1.08053	2.09084	0.409839	0	0.45325	0.21038	1.48136	0	0	0	0	0	0
AL845357.2	0	0	0	0	0	0	0	0	0	0	0	0	0	0	0	0	0	0
AL845422.1	0	0	0	0	0	0	0	0	0	0	0	0	0	0	0	0	0	0
AL845428.2	0	0	0	0	0	0	0	0	0	0	0	0	0	0	0	0	0	0
AL845428.3	0	0	0	0	0	0	0	0	0	0	0	0	0	0	0	0	0	0
AL845437.1	0	0	0	1.48314	0	0.839286	0	0	0.892936	0	0	0	0	0	0	0	0	0
AL928556.1	0	0	0	0	0	0	0	0	0	0	0	0	0	0	0	0	0	0
AL928650.4	2.94966	0	0.41724	0.172184	0	0	0	0	0	0.413938	0.382797	0.716731	0	0	0	0	0	0
AL928657.2	0	0	0	0	0	0	0	0	0	0	0	0	0	0	0	0	0	0
AL928672.1	0	0	0.722482	0	0	0	0	0	0	0.542199	0	0	0	0	0	0	0	0
AL928685.4	0	1.20912	1.39729	0	0	0	0	0	0	0	0	0	0	0	0	0	0	0
AL928685.5	0	0	0	0	0	0	0	0	0	0	0	0	0	0	0	0	0	0
AL928691.1	0	0	0	0	0	0	0	0	0	0	0	0	0	0	0	0	0	0
AL928695.1	0	0	0	0	0	0	0	2.23877	0	0	0	0	0	0	0	0	0	0
AL928723.1	0	0	0	0	0	0	0	0	0	0	0	0	0	0	0	0	0	0
AL928723.2	2.37831	1.37926	0.3994	0	0	0	0	0	2.28635	0	0	0	0	0	0	0	0	0
AL928723.3	1.27601	0.548688	0	0.667911	0	1.14881	0	0.290946	0	0	0.743199	0	0	0	0	0	0	0
AL928808.1	13.5773	0.839791	0.648605	0.511745	0.534424	1.75035	0	3.54646	4.34276	0	0.68073	0.800145	0	0	0	0	0	0
AL928845.1	0	0	0	0	0	0	0	0.628937	0	0	0	0	0	0	0	0	0	0
AL928851.1	0	0	0	0	0	0	0	0	0	0	0	0	0	0	0	0	0	0
AL928872.1	0	0	0	0	0	0	0	0	0	0	0	0	0	0	0	0	0	0
AL928875.1	0	0	0	0	0	0	0	0	0	0	0	0	0	0	0	0	0	0
AL928885.1	3.25427	0	0	0	0	0	0	0	0	0	0	0	0	0	0	0	0	0
AL928885.2	0	25.1128	0	0	14.0376	6.06348	8.37613	29.674	0	0	6.54181	2.35915	0	0	0	0	0	0
AL928885.3	7.4251	0	0	0	0	0	0	0	0	0	0	0	0	0	0	0	0	0
AL928908.4	0	0	0	0	0	0	0	0	0	0	0	0	0	0	0	0	0	0
AL928954.1	0	0	0	0	0	0	0	0	0	0	0	0	0	0	0	0	0	0
AL928954.2	0	0.44853	0	0	0	0	0	1.40963	0.484342	1.17249	0	0	0	0	0	0	0	0
AL928954.3	0	0	0	0	0	0	0	0	0.484342	0	0	0	0	0	0	0	0	0
AL928999.2	0	0	0	0	0	7.01672	0	0.242322	0.338937	0.133257	0	0	0	0	0	0	0	0
AL929009.3	0	0	0	0	0	0	0	0	0	0	0	0	0	0	0	0	0	0
AL929023.1	0	0	0	0	0	0	0	0	0	0	0	0	0	0	0	0	0	0
AL929028.8	5.33869	0	0.480609	0	0.552766	0.200175	0	0	0.533625	0.081396	0	0.20018	0	0	0	0	0	0
AL929040.1	0	0	0	0	0	0	4.74445	0	0	0	0.477048	0	0	0	0	0	0	0
AL929040.2	0	0	0	0	0	0	0	0	0	0	0	0.252845	0	0	0	0	0	0
AL929044.1	0	0	0	0	0	0	0	0	0	0	0	0	0	0	0	0	0	0
AL929044.2	9.25497	0.965516	0	0	0	0	0	0	0	0	0	0	0	0	0	0	0	0
AL929075.1	0	0	0	0	0	0	0	0	16.5338	0	0	0	0	0	0	0	0	0
AL929090.1	0	0	0	0	0	0	0	0	0	0	0	0	0	0	0	0	0	0
AL929092.2	0	0	0	0	0	0	0	0	0	0	0	0	0	0	0	0	0	0
AL929103.1	0	0.385572	0	0	0	0	0	0	0	0	0	0	0	0	0	0	0	0
AL929124.1	0	0	0	0	0	0	0	0	0	0	0	0	0	0	0	0	0	0
AL929190.1	0	0	0	0	0	0	0	0	0	0	0	0	0	0	0	0	0	0
AL929192.1	0	0	0	0	0	0	0	0	0	0	0	0	0	0	0	0	0	0
AL929206.1	0	0.193043	0	0	0.740089	2.01099	0.778839	0.306943	1.25582	0.460146	0.512173	0.913382	0	0	0	0	0	0
AL929208.1	0	0	0	0	0	0	0	0	0	0.715707	0	0	0	0	0	0	0	0
AL929217.1	0	0	0	0	0	0	0	0	0	0	0	0	0	0	0	0	0	0
AL929222.3	0	0.294267	0	0	0	10.1834	0	1.36115	0	0	0.676966	0	0	0	0	0	0	0
AL929237.4	0	0	0	0	0	0	0	0	0	0	0	0	0	0	0	0	0	0
AL929237.5	0	0	0	0	0	0	0	0	0	0	0	0	0	0	0	0	0	0
AL929276.1	0	0.465534	0	0	0.881138	0	0	0	0	0.405523	0	0	0	0	0	0	0	0
AL929276.2	0	0.655581	1.51744	1.20406	0	1.34292	0	0	0	0.56912	0	0.629673	0	0	0	0	0	0
AL929305.2	0	0	0	0	0	0	0	0	0	0	0	0	0	0	0	0	0	0
AL929308.1	0	0	0	0	0	0	0	0	9.36606	0	0	0	0	0	0	0	0	0
AL929309.3	0	0	0	0	0	0	0	0	0	0	0	0	0	0	0	0	0	0
AL929310.1	0	0	0	0	0	0	0	0	0	0	0	0	0	0	0	0	0	0
AL929321.1	0	0	0	0	0	0	0	0	0	0	0	0	0	0	0	0	0	0
AL929321.2	0	0	0	0	0	0	0	0	0	0	0	0	0	0	0	0	0	0
AL929321.3	0	0	0	0	0	0	0	0	0	0	0	0	0	0	0	0	0	0
AL929321.4	0	0	0	0	0	0	0	0	0	0	0	0	0	0	0	0	0	0
AL929334.1	0	0	0	0	0	0	0	0	0	0	0	0	0	0	0	0	0	0
AL929336.1	5.09784	0	0	0	0	0	0	1.17846	0	0	0	0	0	0	0	0	0	0
AL929338.1	0	0	0	0	0.231249	0	0	0	0	0	0	0	0	0	0	0	0	0
AL929338.2	0	0	0	0	0	0	0	3.50728	0	0	0	0	0	0	0	0	0	0
AL929338.3	0	0	0	0	0	0	0	0	0	1.40496	0	0	0	0	0	0	0	0
AL929345.2	0	0	0	0	0	0	0	0	0	0	0	0	0	0	0	0	0	0
AL929374.1	6.1577	0	0	0	0.56989	0	0	0	0	0	0	0	0	0	0	0	0	0
AL929435.2	34.3415	0	0	0	20.9025	11.436	51.5	0	49.2237	0	11.2088	0	0	0	0	0	0	0
AL929453.1	0	0	0	0	0	0	0	0	0	0	0	0	0	0	0	0	0	0
AL929458.1	0	0	0	0	0	0	0	0	0	0	0	0	0	0	0	0	0	0
AL929458.2	0	0	0	0	0	0	0	0	0	0	0	0	0	0	0	0	0	0
AL929502.1	0	1.55262	0	1.74916	0	0	0	0	0	0	0	0	0	0	0	0	0	0
AL929502.2	0	0	0	0	0	0	0	0	0	0.537432	1.50313	0.593748	0	0	0	0	0	0
AL929502.3	4.41507	0.319485	0	0	0	0	0	0	0	0.279036	0.258946	0	0	0	0	0	0	0
AL929507.1	0	0	0	0	0	0	0	0	0	0	0	0	0	0	0	0	0	0
AL929507.3	0	0	0	0	0	0	0	0	0	0	0	0	0	0	0	0	0	0
AL929508.1	0	0	0	0	0	0	0	3.01433	10.5751	1.69596	0	0	0	0	0	0	0	0
AL929508.2	3.57968	0	0	0	0.541779	0	0	0	0	0	0	0	0	0	0	0	0	0
AL929509.1	0	0	1.53812	0	0	0	0	0	0	1.14292	0	0	0	0	0	0	0	0
AL929520.3	0	0	0	0	0	0	0	0	0	0	0	0	0	0	0	0	0	0
AL929536.1	0	0	0	0	0	0	0	0	0	0	0	0	0	0	0	0	0	0
AL929536.2	0	0	0	0	0	0	0	0	0	0	0	0	0	0	0	0	0	0
AL929536.6	0	0	0	0	0	0	0	0	0	0	0	0	0	0	0	0	0	0
AL929549.1	0	0	0	0	0	0	0	0	0	0	0	0	0	0	0	0	0	0
AL929549.2	0	0	0	0	0	0	0	0	0	0	0	0	0	0	0	0	0	0
AL929596.1	10.1257	0	0.873751	0	0	0	3.03936	0	0	0	0	0	0	0	0	0	0	0
AL935027.1	0	0	0	0	0.94066	0	0	0	0	0	0	0	0	0	0	0	0	0
AL935041.1	0	0	0	0	0	0	0	0	0	0	0	0	0	0	0	0	0	0
AL935044.1	0	0	0	0	0	0	0	0	0	0	0	0	0	0	0	0	0	0
AL935044.2	0	0	0	0	0	0	0	0	0	0.335534	0	0	0	0	0	0	0	0
AL935053.1	0	1.99188	0	0	0	0	0	0	0	0	0	0	0	0	0	0	0	0
AL935065.1	10.2905	0	0.888723	1.41277	0	0	0	0	0	0	0	0	0	0	0	0	0	0
AL935126.2	0	0.15433	0	0	0	0	0	0	0	0.067692	0	0	0	0	0	0	0	0
AL935146.1	0	0	0	0	0	0	0	0	0	1.27914	0	0	0	0	0	0	0	0
AL935173.1	0	0	0	0	1.83198	0	0	0	0	0	0	0	0	0	0	0	0	0
AL935174.2	0	0	0	0	0	0	0	0	0	0	0	0	0	0	0	0	0	0
AL935174.3	0	0	0	0	0	0	0	0	1.66032	0	0	0	0	0	0	0	0	0
AL935174.5	0	0	0	0	0	0	0	0	2.99813	0.596905	0	0	0	0	0	0	0	0
AL935182.1	0	0	0	0	0	0	6.01368	0	0	0	0	0	0	0	0	0	0	0
AL935186.1	0	0.823233	0.953739	1.00324	2.62011	0	0	0	0	0	0	0	0	0	0	0	0	0
AL935186.4	136297	117916	201569	87469.5	214295	206932	171155	182656	212474	193313	190137	195961	0	0	0	0	0	0
AL935186.6	109.182	9.25817	3.56232	5.83807	42.6222	92.9789	62.5879	106.222	181.119	0	0	0	0	0	0	0	0	0
AL935186.8	1693.47	0	0	0	306.239	305.628	0	269.265	0	140.526	0	0	0	0	0	0	0	0
AL935187.1	0	0	0	0	1.2412	2.33702	0	0.367084	0	0	0	0	0	0	0	0	0	0
AL935192.1	0	0	0	0	0	0	0	0	0	34.258	17.7736	41.2841	0	0	0	0	0	0
AL935193.1	0	0	0	0	0	0	0	0	0	0	0	0	0	0	0	0	0	0
AL935195.1	0	0	0	0	0	0	0	0	0	0	0	0	0	0	0	0	0	0
AL935199.1	0	0	0	2.92657	0	0	0	2.4982	0	0.462834	0	0.509587	0	0	0	0	0	0
AL935199.3	7.10812	0	0	0	0	0	0	0	0	0	0	2.0991	0	0	0	0	0	0
AL935211.1	0	0	0	0	0	0	0	0	0	0	0	0	0	0	0	0	0	0
AL935279.1	0	0	0	0	2.44027	0	2.61778	5.06128	0	0	0	0	0	0	0	0	0	0
AL935292.2	0	0	0	0	0	0	0	0	0	0	0	0	0	0	0	0	0	0
AL935298.1	1.07834	0	0	0	0	0	0	0.491399	0	0	0	0	0	0	0	0	0	0
AL935299.1	0	0	0	0	0	0	0	0	0	0	0	0	0	0	0	0	0	0
AL935300.3	12.9889	0	0	0	1.81888	0	0	0	0	0	0	0.951182	0	0	0	0	0	0
AL935332.2	0	0	0	0	0	0	0	0	0	0	2.29279	0	0	0	0	0	0	0
AL935333.1	2.85637	0.135964	0	0	0	0.285299	0.548688	0	0	0	0.220507	0	0	0	0	0	0	0
AL935333.2	0	22.0398	12.7847	62.8677	0	0	0	0	0	0	0	0	0	0	0	0	0	0
AL935333.3	0	0	0	0	0	0	0	0	0	0	0	0	0	0	0	0	0	0
AL935333.4	0.877607	0.125276	0	0	0	0.526007	0	0.19982	0	0.439205	0	1.13909	0	0	0	0	0	0
AL935333.5	0	0	0	0	0	3.97688	0	0	0	0	0	0.404869	0	0	0	0	0	0
AL935335.1	0	0	0	0	0	0	0	0	0.484328	0	0	0	0	0	0	0	0	0
AL935335.2	0	0	1.60463	0	0	0	0	0	0	0	0	0	0	0	0	0	0	0
AL953841.4	5.24102	0.136585	0.232192	0	3.39159	2.0729	0.3741	0.740296	2.07038	0.347682	0.644101	0	0	0	0	0	0	0
AL953843.1	0	0	0	0	0	0	0	4.87005	0	0	0	0	0	0	0	0	0	0
AL953858.1	0	0	0	0	0	0	0	0	0	0	0	0	0	0	0	0	0	0
AL953865.1	0	0	0	0	0	0	0	0	0	0	0	0	0	0	0	0	0	0
AL953865.2	0	0	0	0	1.42872	0	0	0	0	0	0	0	0	0	0	0	0	0
AL953877.1	0	0	0	0	0	0	0	0	0	0	0	0	0	0	0	0	0	0
AL953877.2	0	0	0	0	0	0	0	1.00099	1.40558	0	0	0	0	0	0	0	0	0
AL953878.1	0	0	0	0	0	0	0	0	0	0	0	0	0	0	0	0	0	0
AL953891.1	1.30617	0.253695	0.327814	0.928724	1.22425	1.12947	0	0	1.25076	2.34371	0.902905	0.694217	0	0	0	0	0	0
AL953903.1	0	0	0	0	0	0	0	0	0	0	0	0	0	0	0	0	0	0
AL953903.2	0	0	0	0	0	0	0	0	0	0	0	0	0	0	0	0	0	0
AL953903.3	0	0	0	0	0	0	0	0	0	0	0	0	0	0	0	0	0	0
AL953903.4	0	0	0	0	0	0.676916	0	0	0	0	0	0	0	0	0	0	0	0
AL953905.1	0	0	0	0	0	0	0	0	0	0	0	0	0	0	0	0	0	0
AL953907.2	0	0	0	0	0	0	0	0	0	0	0	0	0	0	0	0	0	0
AL954130.1	1.13298	0.486465	0.517299	0.296008	0	0	0	0	0.459797	0.14203	0.131483	0.154113	0	0	0	0	0	0
AL954130.2	0	0	0	0	2.70067	0	0	0	0	0	0	0	0	0	0	0	0	0
AL954137.1	0	0	15.6289	0	11.2353	36.8936	0	0	0	0	0	0	0	0	0	0	0	0
AL954137.2	0	0	0	0	0	0	0	0	0	0	0	0	0	0	0	0	0	0
AL954146.1	9.00366	0	0	0	0	0	0	0	0	0	0	0	0	0	0	0	0	0
AL954337.1	0	0	0.241071	0	0	0	0	0	0	0	0	0.397831	0	0	0	0	0	0
AL954361.1	0	0	0	0	0	0	0	0	0	0	0	0	0	0	0	0	0	0
AL954371.1	0	0	0	0	0	0	0	0	0	0	0	0	0	0	0	0	0	0
AL954372.1	1.54079	0	0	0	0	0	0	1.75342	0	0	0	0	0	0	0	0	0	0
AL954383.1	0	0	0	0	0	0	0	0	0	0	0	0	0	0	0	0	0	0
AL954386.1	0	0	0	0	0	0	0	0	0	0	0	0	0	0	0	0	0	0
AL954648.2	0	0	0	0	0	0	0	0	0	0	0	0	0	0	0	0	0	0
AL954655.1	0.909882	0	0.300671	0	0.498772	0	0	0	0	0.418321	0.290011	0.121105	0	0	0	0	0	0
AL954655.2	0	0	0	0	0	0	0.817088	0	0	0	0.66076	0.459858	0	0	0	0	0	0
AL954670.1	0	0	0	0	0	0	0	0	0	0	0	0	0	0	0	0	0	0
AL954682.2	0	2.70359	0	0	0	0	0	0	0	0	0	0	0	0	0	0	0	0
AL954696.1	2.17308	0	0	0	0.298477	0	0	0.742729	0.346291	0	0.126036	0	0	0	0	0	0	0
AL954725.1	0	0	0	0	0	0	0	0	0	0	0	0	0	0	0	0	0	0
AL954740.1	0	0	0	0	0	0	0	0	0	0.545354	1.46682	0	0	0	0	0	0	0
AL954740.2	0	0.550373	0	0	4.20389	2.75376	0	0	0	0	0	0	0	0	0	0	0	0
AL954740.3	0	3.39848	1.9618	3.13162	1.58165	0	0	0	0	3.29362	3.44633	0	0	0	0	0	0	0
AL954741.2	62.5982	0.738848	3.76774	5.12431	5.39336	4.64849	8.94448	7.66477	6.93794	2.07141	1.59319	1.38174	0	0	0	0	0	0
AL954820.1	0	0	0	0	0.57419	0	8.49834	0	0	0	0	0	0	0	0	0	0	0
AL954820.2	0	0	0	0	0	0	0	0	0	0	0	0	0	0	0	0	0	0
AL954848.1	0	0	0	0	0	0	0	0	0	0	0	0	0	0	0	0	0	0
AL954861.2	0	0	1.02404	0	0	0	0	0	9.56793	0	0	0	0	0	0	0	0	0
AMDHD1	4.76438	0	0	3.89804	0	0	0	0	0	0	0	0	0	0	0	0	0	0
AMZ2	0	0	2.01681	0	0	0	0	0	0	0	0	0	0	0	0	0	0	0
ANGPTL2	0	0	0	0	0	0	0	0	0	0.790448	1.48527	0	0	0	0	0	0	0
ANKFN1	0	0	0.610168	0	0	0.447452	0	0.339967	0.47564	0	0	0	0	0	0	0	0	0
ANKRD50	5.5141	0.197799	0	0.361233	0.758152	0	0	0	0.879776	0	0.641477	0.188132	0	0	0	0	0	0
ANKRD66	0	0	0	0	0	0	0	0	0	0	0	0	0	0	0	0	0	0
ANO7	0	0.259193	0	0	0	0	0	0	0	0.45325	0	0.246848	0	0	0	0	0	0
ANOS1	108.663	1.45905	3.37758	7.524	8.7956	10.295	4.75325	6.46579	4.96787	1.52284	2.11884	1.1086	0	0	0	0	0	0
ANPEP	0	0.103703	0	0	0.343792	0	0	0	0	0.090929	0.1682	0	0	0	0	0	0	0
AP1S2	12.3338	0	2.29187	11.1204	0	34.7338	7.9973	0	0	5.06661	6.38234	11.609	0	0	0	0	0	0
AP3B2	0	0	0	0	0	0	0	0	0	0	0	0	0	0	0	0	0	0
APBA3	5.46902	0.356627	0.30445	0.65114	0	1.12026	0	0.85115	0	1.09296	1.01205	0.508585	0	0	0	0	0	0
APCDD1	7.0025	0	0	0	2.9101	0	0	3.21889	0	0	0	0	0	0	0	0	0	0
AREL1	11.2959	0.524347	1.98867	1.47544	0	1.25195	0.36424	0.288343	0.598637	0.47798	0.219554	0.438596	0	0	0	0	0	0
ARF5	2.02035	9.6774	4.73329	8.12467	0.832277	0	0	0	0.643701	3.14902	1.46413	1.29606	0	0	0	0	0	0
ARHGAP22	0	1.03597	0	0	1.91053	2.02144	0	1.53592	0	0	0	0	0	0	0	0	0	0
ARHGAP44	0	0	0	0	0	0	0	0.752494	0	0	0	0	0	0	0	0	0	0
ARHGAP6	6.83516	0.196126	0	1.43269	1.8795	0	0.791267	0	0	0.858394	0.159014	0.186534	0	0	0	0	0	0
ARHGEF17	0	0	0.238386	0.187584	0	0.477498	0	0	0	0.270506	0.583772	0.195223	0	0	0	0	0	0
ARHGEF25	0	0	0	0	0	0	0	0	0	0	0	0	0	0	0	0	0	0
ARMC6	0	0	0.600579	0	0	0	0	0	0	0	0.420228	0	0	0	0	0	0	0
ARSB	0	0	0	0	0	0	0	0	0	0	0	1.27972	0	0	0	0	0	0
ASS1	0	0	0	0	0	0	0	0	0	0	0	0	0	0	0	0	0	0
ASTE1	1.22212	0.350147	0.405766	0.319642	0	1.10007	0	0	0	0	0	0	0	0	0	0	0	0
ATE1	10.9484	0	0.461313	1.59868	0	0	0	1.25473	0	2.25251	0	1.67522	0	0	0	0	0	0
ATG14	27.6019	0.26761	1.10815	1.39841	2.27963	0.499992	1.92897	4.96982	7.43162	0.467898	1.35687	0.909872	0	0	0	0	0	0
ATG2A	0	0	0	0	0	0	0	0	0	0.5648	0	0.203843	0	0	0	0	0	0
ATP11B	4.32237	1.72448	0.61173	1.91513	0.198244	0.92492	0	0	0.196523	0.925753	1.19342	1.44447	0	0	0	0	0	0
ATP8A1	0	0.935703	0	0	0	0	0	0	0	0.613878	0.758567	0.215466	0	0	0	0	0	0
ATP9A	12.1385	1.78945	0.971169	2.14689	2.68226	0.643411	1.24618	1.72532	3.33584	1.10255	1.31991	0.318309	0	0	0	0	0	0
AXL	4.10781	0.296776	0	0	0	2.4551	0	0	0	0	0	0	0	0	0	0	0	0
B3GALT9	5.02836	0	0	0	0	0	0	0	1.6295	0	0	0	0	0	0	0	0	0
B3GAT1	0	0	0	0	0	0	0	0	0	1.3644	0.846759	0	0	0	0	0	0	0
BCR	1.16121	0	0	0	0.319073	0	0	0	0	0	0	0	0	0	0	0	0	0
BDKRB2	0	0	2.52699	0	0	0	0	1.12945	3.16714	0	0	0	0	0	0	0	0	0
BEND4	2.61072	0	0	0.341758	5.0241	0	0	0	0	0	0	0	0	0	0	0	0	0
BEND7	1.37938	0	0.229348	0	0	0	0	0	0	0	0	0	0	0	0	0	0	0
BFSP1	0	0	0	0	0	4.97747	0	1.89115	0	0	0	0	0	0	0	0	0	0
BICD2	0	0.556132	0	0.508325	1.06182	0	1.12145	0	0	0	0.218988	0.264928	0	0	0	0	0	0
BMERB1	0	0	0	1.85508	0	0	0	0	0	0	0	0	0	0	0	0	0	0
BNC1	6.63571	0.329009	1.37806	1.26393	1.62645	2.14056	0.996029	0.484086	1.58593	0.822194	0.626996	0.390202	0	0	0	0	0	0
BOLA2	5.77836	2.77942	0.322001	1.0162	0	0	0	0	0	0	0.901199	0.26481	0	0	0	0	0	0
BRD8	0	0.488468	0.282975	0	0	0.509898	0	0	0	0	0	0.85443	0	0	0	0	0	0
BRSK2	32.5392	2.52947	6.2518	1.95879	1.50897	4.84053	0.785092	2.37361	2.82	0.335984	0.774851	2.26302	0	0	0	0	0	0
BX000363.1	0	0.197487	0	0	0	0	0	0	0	0.172866	0.160117	0	0	0	0	0	0	0
BX000363.2	0	0	0	0	0	0	0	0	0	0	0	0	0	0	0	0	0	0
BX000364.2	0	0	0	0	0	0	0	0	0	0	0	0	0	0	0	0	0	0
BX000364.4	21.8158	1.55682	2.42921	0	0	0	0	0	0	0	1.90797	0	0	0	0	0	0	0
BX000430.1	9.89343	0.482758	0	3.539	0.913013	3.98714	3.89049	2.27223	0	1.68159	1.56445	2.30982	0	0	0	0	0	0
BX000431.1	6.71163	0	0	0.441286	0	0	0	0	0	0	0	0.229913	0	0	0	0	0	0
BX000434.2	0	0	0	0	0	0	0	0	0	0	0	2.31807	0	0	0	0	0	0
BX000446.1	4.4252	0.655581	0	0	1.23004	0	0	0	0	0	0	0	0	0	0	0	0	0
BX000486.1	0	0	0	0	0	0	0	0	0	0.423307	0	0	0	0	0	0	0	0
BX000524.2	0	0	0	0	0	0	0	0	0	0	0	0	0	0	0	0	0	0
BX000534.1	0	1.25093	0.723922	2.29663	0	0	0	0	1.36636	0.54327	0	0	0	0	0	0	0	0
BX000700.18	0	0	0	0	0	0	0	0	0	0	0	0	0	0	0	0	0	0
BX000700.24	0	0	0	0	0	0	0	0	0	0	0	0	0	0	0	0	0	0
BX000700.7	0	0	0	0	0	0	0	0	0	0	0	0	0	0	0	0	0	0
BX000701.1	0	1.35955	0	0	0	1.39094	0	0	0	0	0	0	0	0	0	0	0	0
BX000701.2	0	0.538828	0	0	0	0	4.34129	0	0	0	0.436474	0	0	0	0	0	0	0
BX000702.1	0	0	0	0	0	0	0	0	0	0	0	0	0	0	0	0	0	0
BX000702.2	0	0	0	0	0.788262	0	0	0	0	0	0.336682	0	0	0	0	0	0	0
BX000704.1	0	0.568157	0	0	1.0703	0	0	0	0	0	0	0	0	0	0	0	0	0
BX000704.2	0	0	0	0	0	0	0	0	0	0	0	0	0	0	0	0	0	0
BX000704.3	0	0	0	0	0	0	0	0	0	0	0	0	0	0	0	0	0	0
BX001019.1	0	0	0	0	0	0	0	0	0	0	0	0	0	0	0	0	0	0
BX001030.1	17.0717	0	0	22.0366	0	0	0	0	0	0	0	0	0	0	0	0	0	0
BX001050.2	0	0	0.916774	0	0	0	0	0	0	0	0	0	0	0	0	0	0	0
BX004779.3	0	0	0	0	0	0	0	0	0	0	0	0	0	0	0	0	0	0
BX004785.2	0	0.501707	0	0	0.948021	0	0	0	0	0.436748	0	0	0	0	0	0	0	0
BX004787.1	1.39545	1.41305	0	1.14311	0	0	0	0.373728	0	0	0	0	0	0	0	0	0	0
BX004787.2	2.1968	0	0	0	0	0	0	0.25029	0	0	0	0	0	0	0	0	0	0
BX004804.1	0.960428	0	0	0	0	0	0	0	0	0.119202	0.111268	0.318798	0	0	0	0	0	0
BX004815.1	0	0	0	0	0	0	0	0	0	0	0	0	0	0	0	0	0	0
BX004816.1	0	0	0	0.511745	0	0	0	0.886615	0.620394	0.978658	0.90764	0.266715	0	0	0	0	0	0
BX004816.2	5.54226	4.62975	1.57056	8.44633	1.30364	0.474405	0	0	0.252028	1.08894	0.366293	1.07208	0	0	0	0	0	0
BX004816.3	0	0	0	0	0	1.73813	0	0	0	0.740734	0	0	0	0	0	0	0	0
BX004830.1	0	0	0	0	3.587	0	0	0	0	4.75594	2.18214	0	0	0	0	0	0	0
BX004838.1	2.33125	0	0	0	0.374853	0.717573	0	1.55466	0	0.171198	0.475702	0.372016	0	0	0	0	0	0
BX004842.2	2.97432	0	0	0	0	0.897978	0	0	0	0	0	0.414801	0	0	0	0	0	0
BX004847.1	0	4.64302	5.36808	2.14697	0	0	0	0	0	1.00025	0.939506	1.12603	0	0	0	0	0	0
BX004857.1	0	0.267496	0.309908	0.488939	0	0	0	0	0	0.701548	0.650513	1.274	0	0	0	0	0	0
BX004862.1	0	0	0	0	0	0	0	0	0	0	0	0	0	0	0	0	0	0
BX004867.1	1.58084	0	0	0	0	0	0	0	0	0	0	0	0	0	0	0	0	0
BX004877.1	0	0	0	0	0	0	0	0	0	0	0	0	0	0	0	0	0	0
BX004889.1	1.06387	0.163255	0.349769	0.593225	2.33777	0.637422	1.22673	0	0	0	0.369759	0.432625	0	0	0	0	0	0
BX004889.2	0	0	0	0	0	0	0	0	0	0	0	0	0	0	0	0	0	0
BX004889.3	0	0	0	1.189	0	0	0	3.02458	0	0	1.57293	0	0	0	0	0	0	0
BX004962.3	0	0	0	0	0	0	0	0	0	0	0	0	0	0	0	0	0	0
BX004962.4	0	0	0	0	0	0	0	0	0	0	0	0	0	0	0	0	0	0
BX004975.1	1.88833	0	0	0	0	0	0	0	0	0	0	0	0	0	0	0	0	0
BX004975.2	0	0	0	0	0	0	0	0	0	0	0	0	0	0	0	0	0	0
BX004976.2	0	0	0	0	0	0	0	0	0	0	0	0	0	0	0	0	0	0
BX005002.1	0	0	6.65485	0	0	0	0	0	0	0	0	3.29929	0	0	0	0	0	0
BX005002.2	2.58224	0	0	0	0.713097	0	0	0	0	0	0.304041	1.07458	0	0	0	0	0	0
BX005010.1	0	0	0	0	0	0	0	0	0	0	0	0.224946	0	0	0	0	0	0
BX005013.1	0	0	0	0	0	0	0	0.897439	0	0	0.465253	0	0	0	0	0	0	0
BX005013.2	0	0	0	0	0	0	0	0	0	0	0	0	0	0	0	0	0	0
BX005013.3	1.90351	0	0.157578	0	0	0	0	0	0	0.238292	0.330761	0.516597	0	0	0	0	0	0
BX005014.1	0	0	0	0	0	0	0	0	0	0	0	0	0	0	0	0	0	0
BX005022.2	0	0	0	0	0	0	0	0	0	0	0	0	0	0	0	0	0	0
BX005022.3	0	0	0	0	0	0	0	0	0	0	0	0	0	0	0	0	0	0
BX005025.1	0	0	0	0	0	0	0	0	0	0	0	0	0	0	0	0	0	0
BX005027.2	0	0	0	0	0	0	0	0	13.0458	0	0	0	0	0	0	0	0	0
BX005027.3	0	0	1.14437	0	0.934132	0	0	0	0	0	0	0	0	0	0	0	0	0
BX005045.1	0	0	0	0	0	0	0	0	0	0	0	0	0	0	0	0	0	0
BX005057.2	0	0	0	0	0	0	0	0	0	0	1.47238	0	0	0	0	0	0	0
BX005068.2	0	0	0	0	0	0	0	0	0	0	0	0	0	0	0	0	0	0
BX005068.3	0	0	0	0	0	0	0	0	0	0	0	0	0	0	0	0	0	0
BX005073.3	2.36144	0.164584	0.381465	0.600902	0	0.35422	0.682195	0	1.88228	0	0.274177	0	0	0	0	0	0	0
BX005075.2	8.5703	0	0	0	0	4.31813	0	0	2.96328	0	0	0	0	0	0	0	0	0
BX005085.1	10.7398	0	0.929686	1.47869	0	0	0	3.72774	3.48545	0	0	0	0	0	0	0	0	0
BX005085.2	4.02038	0	0.489949	0	0	0	0	0	0	0	0.685632	0	0	0	0	0	0	0
BX005085.3	0	1.15945	0	0	0	0	0	0.905526	0	0	0	0	0	0	0	0	0	0
BX005085.4	1.65561	0.569821	0.440205	0.679604	1.82076	0.795147	0	0	0	0.665184	0.225139	1.4454	0	0	0	0	0	0
BX005085.5	4.2469	0	0	1.15296	0	0	0	0	0	0	0	0	0	0	0	0	0	0
BX005085.6	20.2243	0	0	0	0	0	12.8072	0	0	0	0	0	0	0	0	0	0	0
BX005085.7	3.81986	0.55051	0	0.503169	1.05123	1.14766	0	0	3.65259	0	0.223123	0.524469	0	0	0	0	0	0
BX005094.1	0	0	0	0	0	0	0	0	0	0	0	0	0	0	0	0	0	0
BX005102.1	0	0	0	0	0	0	0	0	0	0	0	0	0	0	0	0	0	0
BX005105.2	0	0	0	0	0	0	0	0	0	0	0	0	0	0	0	0	0	0
BX005113.1	0	0	0.321859	0	0.530446	0.289554	1.12046	0	0.307885	0	0	0	0	0	0	0	0	0
BX005140.1	0	0	0	0	0	0	0	0	0	0	0	0	0	0	0	0	0	0
BX005141.1	3.23608	0	0	0	0	0	0	0	0	0	0	0	0	0	0	0	0	0
BX005142.1	0	0	0	0	0	0	0	0	0	0	0	0	0	0	0	0	0	0
BX005142.2	10.3025	0	0	1.41453	0	3.1346	0	0	0	0	0	0	0	0	0	0	0	0
BX005142.3	0	0	0	0	0	0	0	0	0	0	0	0	0	0	0	0	0	0
BX005156.3	4.92841	0	0	0	0	0	0	3.9681	0	0	0	0	0	0	0	0	0	0
BX005169.1	0	0	0	0	0	0	0	0	0	0	0	0	0	0	0	0	0	0
BX005169.2	0	0	0	0	0	4.00158	0	0	0	0	0	0	0	0	0	0	0	0
BX005175.1	0	0	0	0	0	0	0	0	0	0	0	0	0	0	0	0	0	0
BX005199.1	0	0.565081	0	0	0	0	0	0.88324	0	0	0	0	0	0	0	0	0	0
BX005199.2	1.88778	0	0	0.293251	0	0	0	0	0.359924	0.384923	0.173959	0.110134	0	0	0	0	0	0
BX005212.1	1.87156	0	0.625421	0	0.619229	0	0	0	0	0	0	0	0	0	0	0	0	0
BX005237.1	0	0	0	0	0	0	0	0	0	0	0	0	0	0	0	0	0	0
BX005238.1	17.4131	0	0	0	0	0	0	0.665598	0	0	0	0	0	0	0	0	0	0
BX005238.2	0	0	0	0	0	0	0	0	0	0	0	0	0	0	0	0	0	0
BX005238.3	0	0	0	0	0	0	0	0	0	0	0	0	0	0	0	0	0	0
BX005238.4	0	0.267496	0.309908	0.488939	0	1.11572	0	0	0	0	0	0	0	0	0	0	0	0
BX005256.1	0	0	0	0	0	0	0	0	0	0	0	0	0	0	0	0	0	0
BX005258.1	4.2402	0	0	0	0	0	0	0	0	0	0	0	0	0	0	0	0	0
BX005258.2	0	0	0	0	0	0	0	0.709293	0	0	0	0	0	0	0	0	0	0
BX005258.3	0	0	0	0	0	0	0	0	0	0	0	0	0	0	0	0	0	0
BX005264.1	0	0	0	0	0	0	0	0	0	0	0	0	0	0	0	0	0	0
BX005264.2	0	0	0	0	0	0	0	0	0	0	0	0	0	0	0	0	0	0
BX005286.2	0	0	0	0	0	0	0	0	0	0	0	0	0	0	0	0	0	0
BX005294.1	19.5226	0	0	1.15817	7.49773	1.22245	0	3.11367	2.66566	0	0	0	0	0	0	0	0	0
BX005305.1	0	1.03082	0	0	0	0	0	0	0	0	0	0	0	0	0	0	0	0
BX005305.2	0	0.391976	0	5.69112	0	0	0	0	0	0	0	0	0	0	0	0	0	0
BX005305.3	0	0	0	0	0	0	0	0	0	0	0	0	0	0	0	0	0	0
BX005305.4	0	0.391976	0	0	0	0	0	0	0	0	0	0	0	0	0	0	0	0
BX005305.5	0	0	0	11.1005	0	0	0	0	0	1.57687	0.489929	0	0	0	0	0	0	0
BX005307.1	4.49256	0	0	0	0	0	0	0	0	0	0	0	0	0	0	0	0	0
BX005321.1	13.3177	0	0.323004	0.491466	0.513581	0	0	0	1.86156	0	0	0	0	0	0	0	0	0
BX005335.1	0	0	0	0	0	0	0	0	0	0	0	0	0	0	0	0	0	0
BX005335.2	0	0	0	0	0	0	0	0	0	0	0	0	0	0	0	0	0	0
BX005342.1	0	0	0	0	0	0	0	0	0	0	0	0	0	0	0	0	0	0
BX005361.1	0	0	0	0	0	0	0	0	21.4913	0	0	0	0	0	0	0	0	0
BX005361.2	50.478	0.700341	1.94632	5.07454	4.22026	4.56675	7.63123	2.57973	11.8185	0.581429	0.396478	0	0	0	0	0	0	0
BX005361.4	0	0	0	0	13.406	0	21.3338	0	35.043	0	5.34926	0	0	0	0	0	0	0
BX005361.6	28.7066	0	0	3.07019	0	0	4.10946	0	0	0	0	0	0	0	0	0	0	0
BX005367.1	0	1.04456	0	0	0	0	0	0	2.24323	0	0	0	0	0	0	0	0	0
BX005367.2	0	0	0	0	0	0	0	0	0	0	0	0	0	0	0	0	0	0
BX005370.1	0	0	0	0	0	0	0	0	0	0	0	0	0	0	0	0	0	0
BX005372.1	0	0	0	0	0	0	0	0	0	0	0	0	0	0	0	0	0	0
BX005376.1	7.15002	0	0.547248	0	0	0.527958	0	0	1.5835	0	1.31529	0.69242	0	0	0	0	0	0
BX005380.1	11.5523	0.540482	0.474599	1.25727	0.331323	3.21176	4.9799	1.0928	4.34978	0	0	0.144623	0	0	0	0	0	0
BX005380.2	0	0	0	0	0	0	0	0	0	0	0	0	0	0	0	0	0	0
BX005387.1	0	0.958958	0	0	0	0	0	0	0	0.5171	0.25974	0	0	0	0	0	0	0
BX005397.1	0	0	0	0	0	0	0	0	0	0	0	0	0	0	0	0	0	0
BX005399.1	146.126	0	0	0	0	0	0	36.9599	0	0	0	0	0	0	0	0	0	0
BX005399.10	0	0	0	0	0	0	0	0	0	0.948565	0	0.460546	0	0	0	0	0	0
BX005399.11	18.6845	1.02605	3.23215	9.46452	77.1346	0	0	4.4085	0	0.711174	0	0	0	0	0	0	0	0
BX005399.12	0	0	0	0	0	0	0	0	0	0	0	0	0	0	0	0	0	0
BX005399.2	0	0	0	0	0	0	0	0	0	0	0	0	0	0	0	0	0	0
BX005399.4	0	1.02605	3.23215	0	0	0	0	0	0	0.711174	5.51819	5.59675	0	0	0	0	0	0
BX005399.5	88.6974	0	0	1.89528	3.53093	15.0209	10.2022	4.12693	0	0	0	0	0	0	0	0	0	0
BX005399.6	0	1.48082	0	0	0	0	0	0	0	0	0	0	0	0	0	0	0	0
BX005399.8	0	0	0.731276	0	0	11.286	0	4.4085	0	0	0	0	0	0	0	0	0	0
BX005399.9	88.6974	0	0	1.89528	3.49727	15.0209	10.2022	4.12693	0	0.948565	0	0.460546	0	0	0	0	0	0
BX005403.1	0	0.551034	0	0	0	0.28904	0	0	0.307141	0	0	0	0	0	0	0	0	0
BX005404.1	0	0	0	0	0	0	0	0	0	0	0	0	0	0	0	0	0	0
BX005404.2	0	0	0	0	0	0	0	0	0	0	0	0	0	0	0	0	0	0
BX005407.1	0	0	0	0	0	0	0	0	0	0	0	0	0	0	0	0	0	0
BX005410.1	0	0	0.275044	0	0	0.991509	0.957546	0	0	0	0	0	0	0	0	0	0	0
BX005414.2	0	0	0	1.79405	0	0	0	0	0	0	0	0	0	0	0	0	0	0
BX005417.2	5.20935	0.33796	0.979125	0	0	0	0.681827	0	0.376255	0	0	0	0	0	0	0	0	0
BX005417.3	0	0	0	0	0	0	0	0	8.36192	0	1.61533	5.87862	0	0	0	0	0	0
BX005420.1	0	0	0	0	0	0	0	0	0	0	0	0	0	0	0	0	0	0
BX005421.2	0	0	0	0	0	0	0	0	0	0	0	0	0	0	0	0	0	0
BX005424.1	0	0	0	0	0	0	0	0	0	0	0	0	0	0	0	0	0	0
BX005435.1	0	0	0	0	0	0	0	0	0	0	0	0	0	0	0	0	0	0
BX005435.2	0	0	0	0	0	0	0	0	0	0	0	0	0	0	0	0	0	0
BX005436.1	0	0	0	0	0	0	0	0	0	0	0	0	0	0	0	0	0	0
BX005442.2	0	0	0	0	1.25684	0	0	0	0	0	0	0	0	0	0	0	0	0
BX005442.3	0	0	0.744347	0	0	0	0	0	0	0	0	0	0	0	0	0	0	0
BX005442.4	0	0	0	0	0	0	0	0	0	0	0	0	0	0	0	0	0	0
BX005444.1	0	0	0	0	2.43781	0	0	0	0	0	0	0.623714	0	0	0	0	0	0
BX005448.1	0	0	0	0	0	0	0	0	0	0	0	0	0	0	0	0	0	0
BX005456.1	0	0	0	0	0	0	0	0	0	1.15014	2.68246	1.05704	0	0	0	0	0	0
BX005462.3	0	0	0	0	0	0	0	0	0	0	0	0	0	0	0	0	0	0
BX005464.1	0	0	0	0	0	0	0	0	0	0	0	0	0	0	0	0	0	0
BX005464.2	0	0	0.489949	0	0	0	0	0	0	1.65329	2.32064	2.59459	0	0	0	0	0	0
BX005470.1	0	0	0	0	0	0	0	0	0	0	0	0	0	0	0	0	0	0
BX005473.1	0	0	0	0	2.34208	0	0	0	0	0	0	0	0	0	0	0	0	0
BX005478.1	0	0	0	0	0	0	0	0	0	0	1.62038	0	0	0	0	0	0	0
BX072554.2	4.5017	0.667459	0	0	0	0	0	0	0	0	0	0	0	0	0	0	0	0
BX072563.1	4.60809	0	0.38664	0	0	0	0	0	0	0.874359	0	0	0	0	0	0	0	0
BX072573.1	0	0	0	0	0	0	0	0	0.454404	0	0	0	0	0	0	0	0	0
BX072576.1	10.1606	0	0	0	0	0	0	0	1.6467	0	0	0	0	0	0	0	0	0
BX072577.1	2.08094	0.948597	0	2.25108	0.573647	7.28904	0	0	0.665991	29.9629	26.6803	27.5416	0	0	0	0	0	0
BX072578.1	0	0	1.09497	0	0	0	0	0	0	0	0	0	0	0	0	0	0	0
BX072578.2	0	0	0	0	0	0	4.85678	0	0	0	0	0	0	0	0	0	0	0
BX072582.1	0	0	0	0	0	0	0	0	0	0	0	0	0	0	0	0	0	0
BX072582.2	0	0	0	0	0	2.86008	0	0	0	0	0	0	0	0	0	0	0	0
BX088524.1	0	0	0	0	0	0	0	0	0	0	0	0	0	0	0	0	0	0
BX088524.3	0	0	0	0	0	0	2.32426	0	0	0	0	0	0	0	0	0	0	0
BX088530.1	0	2.65795	4.81956	0	0	0	0	0	0	1.78017	2.52442	0	0	0	0	0	0	0
BX088530.2	1.57836	0	0	0	0.873515	0	0	0.362319	0	0	0	0.441342	0	0	0	0	0	0
BX088530.3	0	0	0	0	0	0	0	0	1.50949	1.02158	2.37043	0	0	0	0	0	0	0
BX088530.4	0	0	0	0	1.08467	0	0	0	0	0	0	0	0	0	0	0	0	0
BX088532.1	0	0	0	0	1.37053	0	0	0	0	0	0	0	0	0	0	0	0	0
BX088538.1	6.19958	0	0	0	1.02238	5.20878	0	0.282209	0	0	0.288092	0	0	0	0	0	0	0
BX088572.1	0	0	0	0	0	0	0	0	0	0	0	0	0	0	0	0	0	0
BX088572.2	0	0	0	0	0	0	0	0	0	0	0	0	0	0	0	0	0	0
BX088587.1	8.15885	0	0	0	0	0	0	1.15712	0	0.382942	1.06809	0.420088	0	0	0	0	0	0
BX088589.1	0	0	0	0	0	0	0	0	0	0	0	0	0	0	0	0	0	0
BX088589.2	0	0	0	0	0	0	0	0	0	0.54562	0.50628	0.297877	0	0	0	0	0	0
BX088600.1	0	0.398042	0.402541	0	0	0	0	0	0	0	0	0.504086	0	0	0	0	0	0
BX088690.1	0	0	0	0	0	0	0	0.841331	0	0	0.215185	0.252845	0	0	0	0	0	0
BX088692.1	0	0	0.92026	1.46351	0	0	0	0	3.4512	0	0	0.766335	0	0	0	0	0	0
BX088694.1	0	0.410072	0.625421	0	0	0	0	3.26633	0	0	0	0	0	0	0	0	0	0
BX088707.2	0	0	0	0	0	0	0	0	1.25076	2.48339	0.925421	0	0	0	0	0	0	0
BX088712.5	0	0	0	0	0	0	0	0	0	0	0	0	0	0	0	0	0	0
BX088712.6	34.5961	5.52754	2.12612	0	0	0	0	0	0	6.27928	5.92606	2.24645	0	0	0	0	0	0
BX088716.1	0	0	0	0	0	0	0	0	0	0	0	0	0	0	0	0	0	0
BX088721.1	0	0	0	0	0	0	0	0	0	0	0	0	0	0	0	0	0	0
BX088721.2	0	0	0	0	0	0	0	0	0	0	0	0	0	0	0	0	0	0
BX088728.2	123.825	1.46599	5.93764	56.979	2.7451	10.4746	17.681	6.82271	12.1209	0	1.78058	0.705288	0	0	0	0	0	0
BX119314.2	21.9857	2.41437	0	8.91074	4.92389	2.77547	1.54104	2.41015	2.53078	0.664683	1.85873	2.55518	0	0	0	0	0	0
BX119963.3	0	0	0	0	0	0	0	0	0	0	0	0	0	0	0	0	0	0
BX119974.2	0	0	0	0	7.48012	0	0	0	0	0	0	0	0	0	0	0	0	0
BX119977.1	0	0	0	0	0.580508	0.316424	0	0.721227	0	0	0	0	0	0	0	0	0	0
BX119977.2	0	0	0	0	0	1.5842	0	0	0	0	0.914262	2.50164	0	0	0	0	0	0
BX119979.1	0	0	1.94877	0	0	0	0	1.11941	0	0	0.817375	0	0	0	0	0	0	0
BX119991.1	0	0	0	0	0	0	0	0	0	0	0	0	0	0	0	0	0	0
BX120005.2	5.87757	3.00006	0.992624	0	0	0.887136	0	0	0.943946	0	0.347268	0	0	0	0	0	0	0
BX247865.2	182.3	7.4164	15.918	17.235	38.2499	57.7163	18.1509	23.5084	34.8608	0.983701	2.65357	2.60935	0	0	0	0	0	0
BX247865.3	0	0	0	0	2.16051	17.6856	0	0	0	0	0	0	0	0	0	0	0	0
BX247865.4	0	0	0	0	0	0	0	0	0	0	0	0	0	0	0	0	0	0
BX247870.1	0	0	0	0	0	0	0	0	0	0	0	0	0	0	0	0	0	0
BX247875.1	0	0	0	0	0	0	0	0	0	0	0	0	0	0	0	0	0	0
BX247881.1	0	0	0	0	0	0	0	0.467653	0	0	0.235328	0.281659	0	0	0	0	0	0
BX247888.1	2.23338	0	0	0	0.613584	0	0	0.254473	0	0	0	0	0	0	0	0	0	0
BX247888.2	0	0	0	0	0	4.49614	0	4.42787	0	0	0	1.53684	0	0	0	0	0	0
BX247888.3	0	0	0	0	0	0	0	0	0	0	0	0	0	0	0	0	0	0
BX247903.1	0	0	0	0	0	0	0	0	0	0	0	0	0	0	0	0	0	0
BX247903.2	0	1.91103	0	3.52209	0	0	0	0	0	0	0	0	0	0	0	0	0	0
BX247906.1	0	0	0	0	0	0	0	0	0	11.7047	0	0	0	0	0	0	0	0
BX248080.1	0	0	0	0	0	0	0	0	0	0	0	0.539244	0	0	0	0	0	0
BX248083.1	0	0	0	0	0	0	0	0	0	0	0	0	0	0	0	0	0	0
BX248097.1	0	0	0	0	0	0	0	0	0	0	0	0	0	0	0	0	0	0
BX248108.1	0	0	0	0	0	0	0	0.646332	0	0	0	0.392306	0	0	0	0	0	0
BX248117.1	0	0	0	0	0	0	0	0	0	0	0	0	0	0	0	0	0	0
BX248122.1	0	0	0.555124	0.878619	0.856567	0	0	0	0	0	0.776842	0.917498	0	0	0	0	0	0
BX248124.1	0	0	0	2.1929	0	0	0	0	0	0	0	0	0	0	0	0	0	0
BX248124.2	0	0	0	0	0	0	0	0	0	0	0	0	0	0	0	0	0	0
BX248124.3	0	0	0	0	0	0	0	0	0	0	0	0	0	0	0	0	0	0
BX248128.1	1.9037	0	0.86752	0	0.47717	3.06279	0	0	0.553852	0	0	0	0	0	0	0	0	0
BX248128.4	0	0	0	0	0	0	0	0	0.952266	0	0	0	0	0	0	0	0	0
BX248136.2	0	0	0	0	0	0	0	0	0	0	0	0	0	0	0	0	0	0
BX248137.1	5.37355	0.578061	0	0.703751	0	0	0	0	0	0	0	0.182314	0	0	0	0	0	0
BX248241.1	0	0	0	0	0	0	0	0	0	0	0	0	0	0	0	0	0	0
BX248306.1	9.15231	0	1.3623	0	0	0	0	0	19.9384	1.026	0	0	0	0	0	0	0	0
BX248308.1	9.56769	0	0	0	0	0	0	0	0	0	0	0	0	0	0	0	0	0
BX248330.1	0	0	0	0	0	0	0	0	0	0	0	0	0	0	0	0	0	0
BX248331.1	1.74264	0	0	0	0	0	0	0	0	0	0	0	0	0	0	0	0	0
BX248331.3	0	0	0	0	0	0	0	0	0	0	0	0	0	0	0	0	0	0
BX248385.1	0	0	0	0	0	0	0	0	0	0	0	0	0	0	0	0	0	0
BX248389.1	0	0	0	0	0	0	0	0	0	0	0	0	0	0	0	0	0	0
BX248397.1	0	0	0	0	0	15.9174	0	0	0	0	0	0	0	0	0	0	0	0
BX248397.2	2.9604	0	0	0	0	0	0	0	0	0	0	0	0	0	0	0	0	0
BX248401.1	0	0	0	0	0	0	0	0	0	0	0	0	0	0	0	0	0	0
BX248410.2	0	0.241317	0	0.440945	0	0	0	0	0	0	0	0	0	0	0	0	0	0
BX248410.3	0	0	0	0	0	0	0	0	0	0	0	0	0	0	0	0	0	0
BX248410.4	0	0	0	0	0	0	0	0	0	0	0	0	0	0	0	0	0	0
BX248501.2	0	0	0	0	0	0	0	0	0	0	0	0	0	0	0	0	0	0
BX248503.2	0	0	0	0	0	2.46678	1.37214	0	9.8783	0	0	0	0	0	0	0	0	0
BX248510.4	1.57836	0	0	0	0.873515	0	0	0.362319	0	0	0	0	0	0	0	0	0	0
BX248510.5	0	5.72757	7.27888	0	0	0	0	0	0	3.56034	2.52442	2.0442	0	0	0	0	0	0
BX248510.6	0	0	0	0	0	0	0	0	0	0	0	0	0	0	0	0	0	0
BX248515.1	4.59039	0	1.57675	1.2516	0	0	0	0	0	0	0.551637	0	0	0	0	0	0	0
BX248581.1	0	0	0	0	0	0	0	0	0	0	0	0	0	0	0	0	0	0
BX255879.1	0	0	0	0	0	0	0	0	0	0	0	0	0	0	0	0	0	0
BX255920.1	0	0	0	0	0	0	0	0	0	0	0	0	0	0	0	0	0	0
BX255933.1	0	0	0	0	0	0	0	0	0	0	0	0	0	0	0	0	0	0
BX255955.1	0	0	0	0	0	0	0	0	0	0	0	0	0	0	0	0	0	0
BX276087.1	0	0	0	0	0	0	0	0	0	0	0	0	0	0	0	0	0	0
BX276095.1	10.1818	0	0	0	0	0	0	0	0	0	0	0	0	0	0	0	0	0
BX276099.1	0	0	0	0	0	0	0	0	0	0	0	0	0	0	0	0	0	0
BX276101.2	0	0	0	0	0	0	0	0	0	0	0	0	0	0	0	0	0	0
BX276105.1	0	0	0	1.7695	0	0	0	0	0	0	0.391112	0	0	0	0	0	0	0
BX276107.1	12.7245	0.114073	0.132222	0.832449	0.438964	2.39609	2.76233	1.09227	1.78208	0.400008	0.647549	0.543451	0	0	0	0	0	0
BX276117.1	0	0	0	0	0	0	0	0	0	0	0	0	0	0	0	0	0	0
BX276128.1	0	0	0	0	0	0	0	0	0	0	0	0	0	0	0	0	0	0
BX279524.1	3.7409	0	0	0	0	0	0	1.65314	0	0	0	0	0	0	0	0	0	0
BX279524.2	0	0	0	0	0.396183	0	0.834341	0	0.919518	0	0	0	0	0	0	0	0	0
BX279525.1	0	0	0	0	0	0	0	0	0	0	0	0	0	0	0	0	0	0
BX284636.1	0	0	0	0	0	0	0	0	0	0	0	0	0	0	0	0	0	0
BX284638.2	5.4747	0.6692	0.129272	0.203473	2.79002	1.40582	0.450144	0.890069	1.99156	2.05339	1.89942	2.01187	0	0	0	0	0	0
BX284640.1	0	0	0	0	0	0	0	0	0	0	0	0	0	0	0	0	0	0
BX284679.2	0	0	0	0	0	0	0	0	0	0	1.08877	0	0	0	0	0	0	0
BX284688.1	0	0	0	0	0	0	0	0	0	0	0	0	0	0	0	0	0	0
BX284688.2	0	0	0	0	0	0	0	0	0	0	0	0	0	0	0	0	0	0
BX284688.3	0	0	0	0	0	0	0	0	0	0	0	0	0	0	0	0	0	0
BX284696.1	4.48599	1.12345	0.556986	1.46484	0.308118	2.35467	1.29521	0	1.42994	0.140578	0.390407	0.152805	0	0	0	0	0	0
BX293993.1	0	0	0	0	0	1.76324	0	0	0	0	0	0	0	0	0	0	0	0
BX294098.1	0	0	0	0	0	0	0	0	0	0	0	0	0	0	0	0	0	0
BX294098.2	2.1838	0	0	0	0	0	0	0	0	0	0	0	0	0	0	0	0	0
BX294110.3	0	2.75023	0	0	0	0	0	0	0	1.17946	0	4.00356	0	0	0	0	0	0
BX294126.1	10.1122	0	0	0	0	0	0	0	0	0	0	0	0	0	0	0	0	0
BX294165.2	0	0	0	0	0	0	0	0	0	0	0	0	0	0	0	0	0	0
BX294375.1	0	0	0	0	0	0	0	0	0	0	0	0	0	0	0	0	0	0
BX294434.1	0	0	0	0	1.90395	0	0	2.072	0	10.1847	6.20826	7.31132	0	0	0	0	0	0
BX294659.1	0	0	0	0.152392	0	0	0	0.13289	0	0	0	0	0	0	0	0	0	0
BX294661.2	0	0	0	0	0	0	0	0	0	0	0	0	0	0	0	0	0	0
BX294661.3	0	0	0	0	0	0	0	0	0	0	0	0	0	0	0	0	0	0
BX296541.1	7.0834	0	0	0	0	0	0	1.20797	2.53688	0.33431	0	0.359425	0	0	0	0	0	0
BX296549.1	11.2707	0	0	0	0	6.83003	4.45604	0	0	0	0	0	0	0	0	0	0	0
BX296551.2	0	0	0	0	0	0	0	0	0	0	0	0	0	0	0	0	0	0
BX296551.3	0	0	0	0	0	0	0	0	0	0	0	0	0	0	0	0	0	0
BX296551.4	0	0	0	0	0	0	0	0	0	0	0	0	0	0	0	0	0	0
BX321870.2	0	0	10.8956	0	23.7975	0	0	0	0	0	0	0	0	0	0	0	0	0
BX321875.2	0	0.438789	0	0	0	0	0	0	0	0	0	0.907082	0	0	0	0	0	0
BX321875.3	0	0.307561	0.712572	1.68735	0	1.28044	0	0	0	0.26868	0.249289	0	0	0	0	0	0	0
BX321875.4	0	0.705731	0.272566	1.28945	0.446565	0	0.948923	0	0	0	0	0.223925	0	0	0	0	0	0
BX321885.1	1.90781	0	0.252773	0	1.97087	1.52334	1.31236	1.88071	0.957202	1.36247	3.05211	2.07508	0	0	0	0	0	0
BX321886.1	0	0	0	0	0	0	0	0	0	0	0	0	0	0	0	0	0	0
BX321890.1	0	0	0	0	0	7.89568	0	0	0	0	0	0	0	0	0	0	0	0
BX321890.2	0	0	0	0	0	0	0	0	0	0	0.784937	0.460898	0	0	0	0	0	0
BX321894.1	0	0	0	0	0	0	0	0	0	0	0	0	0	0	0	0	0	0
BX322542.1	0	5.61688	6.48385	15.8873	0	0	0	0	0	0	2.24338	0	0	0	0	0	0	0
BX322565.1	0	0	0	0	0	0	0	0	0	0	0	0	0	0	0	0	0	0
BX322566.1	0	0	0	0	0	0	0	0	0	4.12809	0	0	0	0	0	0	0	0
BX322566.2	0	0	0	0	0	0	0	0	0	0	0	0	0	0	0	0	0	0
BX322566.3	1.70453	0	0	0.221915	0	0	0	0	0	0	0	0	0	0	0	0	0	0
BX322577.1	2.38729	0	0	0	0	0	0	0	0	0	0	0	0	0	0	0	0	0
BX322584.1	0	0	0	0	0	0	0	0	0	0	0	0	0	0	0	0	0	0
BX322587.1	0	6.62101	0	0	2.75052	0	0	0	0	0	0	0	0	0	0	0	0	0
BX322587.2	0	0	0.396193	0	0	0.6745	0	0	0	0.319496	0.296241	1.39569	0	0	0	0	0	0
BX322595.1	0	0	0	54.3591	30.436	0	81.0098	0	0	0	0	0	0	0	0	0	0	0
BX322603.1	0	0	0	0	0	0	0	0	0	0	0	0	0	0	0	0	0	0
BX322606.1	0	0	0	0	0	0	0	0	12.0106	0	0	0	0	0	0	0	0	0
BX322608.1	0	0	0	0	10.5742	0	0	0	0	0	0	0	0	0	0	0	0	0
BX322614.1	0	0	0	0	0	0	0	0	0	0	0	0	0	0	0	0	0	0
BX322622.1	0	0	0	0	0	0	0	0	0	0	0.904564	0	0	0	0	0	0	0
BX322631.1	0	0	0	0	0	0	0	0	0	0	1.24422	0	0	0	0	0	0	0
BX322637.1	0	0	0	0	0	0	0	0	0	0	0	0.690019	0	0	0	0	0	0
BX322657.2	0	0.596285	0.690205	1.09435	0	0	0	0	0	0.518197	0	0	0	0	0	0	0	0
BX322657.3	6.10168	0.124844	0	0.680975	1.55785	0.905743	0	0	0.555049	0	0.30265	0.118146	0	0	0	0	0	0
BX322657.4	0	0	0	0	0	0	0	0	0	0	0	0	0	0	0	0	0	0
BX322665.1	0	0	0	0	0	0	0	0	0	0	0	0	0	0	0	0	0	0
BX322787.1	263.106	29773.6	15914.8	159025	0	0	0	0	0	0	2.05187	2.82415	0	0	0	0	0	0
BX323028.1	0	0	0	0	0	0	0	0	0	0	0	0	0	0	0	0	0	0
BX323035.3	23.6756	0	0	0	0	0	0	0	0	0	0	0	0	0	0	0	0	0
BX323035.4	12.2184	6.45277	6.39643	3.3967	1.70864	0	0	0	1.98931	0.796453	0.745892	0	0	0	0	0	0	0
BX323045.1	0	0	0	0	0	0	0	0	0	0	0	0	0	0	0	0	0	0
BX323062.1	0	0	0	0	0	0	0	0	0	0	0	0	0	0	0	0	0	0
BX323064.1	0	0	0	0	0	0	0	0	0	0	0	0	0	0	0	0	0	0
BX323082.1	14.67	0.908848	0	0	0.57775	0	0	0.479251	0	0	0	0.577578	0	0	0	0	0	0
BX323083.4	0	0	0	0	0	3.21046	0	0	0	0	0	0	0	0	0	0	0	0
BX323086.1	0	0	0	0	0	0	0	0	0	0	0	0	0	0	0	0	0	0
BX323087.1	6.22078	0	0	1.73178	0	0	0	0	0	0	0	0	0	0	0	0	0	0
BX323448.1	0	0	0	0	0	0	0	0	0	0	0	0	0	0	0	0	0	0
BX323454.1	0	0	0	0	0	0	0	0	2.73538	0	0	0	0	0	0	0	0	0
BX323459.1	0	0	0	0	0	0	0	0	0	0	0	0	0	0	0	0	0	0
BX323459.2	0	0	0	0	0	0	0	0	0	0	0	0	0	0	0	0	0	0
BX323461.1	30.9669	5.35471	6.07959	0	59.0761	0	0	0	20.6849	4.36897	12.6397	0	0	0	0	0	0	0
BX323550.4	0	0	0	0	0	0	0	0	0	0	0	0	0	0	0	0	0	0
BX323555.1	0	0	0.962965	1.53225	1.54929	0	0	0	0	0	0	0	0	0	0	0	0	0
BX323555.2	6.29267	0	0	0	0	0	0	0	0	0	0	0	0	0	0	0	0	0
BX323555.4	6.31277	0	0	0	0	0	0	0	0	0	0	0	0	0	0	0	0	0
BX323555.5	0	0	0	0	0	0	0	0	0	0	0	0	0	0	0	0	0	0
BX323556.1	0	0	0	0	0.53161	0	0	0	0	0	0	0	0	0	0	0	0	0
BX323564.1	5.25024	0	0	0	0	0.450653	3.47852	0	0	0.18836	0	0	0	0	0	0	0	0
BX323574.2	0	0	0	0	0	0	0	0	0	0	0	0	0	0	0	0	0	0
BX323586.3	50.7839	0.778922	0.30092	0	0	0.272486	0	0	0	0	14.913	0.369892	0	0	0	0	0	0
BX323587.1	0	0	0	0	0	0	0	0	0	0.481045	0	0	0	0	0	0	0	0
BX323588.2	0	0	0	0	0	0	0	0	0	0	0	0	0	0	0	0	0	0
BX323596.1	0	10.7106	4.77073	37.7158	0	0	0	0	0	0	0	0	0	0	0	0	0	0
BX323596.2	23.9595	84.8912	41.2299	9.09767	0	0	0	0	0	0	0	0	0	0	0	0	0	0
BX323598.1	0	0	0.913501	0	0	0	0	0	0	0	1.89173	0	0	0	0	0	0	0
BX323598.2	0	0	0	0	0	0	0	0.326934	0	0	0	0	0	0	0	0	0	0
BX323793.1	0	0.304274	0	0	0	0	0	0	0	0	0	0	0	0	0	0	0	0
BX323797.3	0	1.34017	0	0	0	0	0	0	0	0	0	0	0	0	0	0	0	0
BX323797.4	0	0	1.167	0	0	0	0	0	0	0	0	0	0	0	0	0	0	0
BX323801.2	0	0	0	0	0	0	0	0	0	0	0	0	0	0	0	0	0	0
BX323816.1	0	0	0	0.698661	0	0	0	0	0	0	0	0	0	0	0	0	0	0
BX323816.2	0	0	0	0	0	0	0	0	0	0	0	0	0	0	0	0	0	0
BX323820.1	0	0	0	0	0.555752	0	0.490479	0	0	0	0	0.115405	0	0	0	0	0	0
BX323825.1	23.6756	0	0	0	0	0	0	0	0	0	0	0	0	0	0	0	0	0
BX323847.1	6.57348	0	0	0	0	2.36489	0	3.59651	0	0	0	0	0	0	0	0	0	0
BX323854.1	0	0	0	0	0	0	0	0	0	0	0	0	0	0	0	0	0	0
BX323861.3	0.834748	0.238211	0.127278	0.651923	8.86319	18.8988	3.54065	1.57533	5.90786	0	0	0	0	0	0	0	0	0
BX323873.1	0	0	0	0	0	0	0	0	0	0	0	0	0	0	0	0	0	0
BX323873.2	0	0	0	0	0	0	0	0	0	0	0	0	0	0	0	0	0	0
BX323876.2	8.56886	3.98665	0	4.91802	0	0	0	0	0	0	0	0	0	0	0	0	0	0
BX323878.1	0	0	0	0	0	0	0	1.23062	0	0	0	0	0	0	0	0	0	0
BX323878.2	0	0.512658	0	0	0	0	0	0	0	0	0	0	0	0	0	0	0	0
BX323878.3	0	0	0	0	0	0	0	0	0	0.327934	0.304588	0.358844	0	0	0	0	0	0
BX323878.4	0	0	0	0	0	0	0	0	0	0	0	0	0	0	0	0	0	0
BX323880.1	0	0	0	0	0	0	0	0	0	0	0	0.537767	0	0	0	0	0	0
BX323882.1	0	0	0	0	0	0	0	0	2.39563	0	0	2.16955	0	0	0	0	0	0
BX323887.1	0	0	0	0	0	0	0	0	0	0	0	0	0	0	0	0	0	0
BX323994.1	0	0	0	0	0	0	0	0	0	0	0	0	0	0	0	0	0	0
BX324002.1	0	0.159919	0.185329	0.583837	0	1.00557	0	0.254667	0	0	0.359096	0.151981	0	0	0	0	0	0
BX324003.2	24.5213	0.720485	0	0.697591	1.44836	0	3.07271	2.22892	1.68214	0	0	0	0	0	0	0	0	0
BX324110.1	0	0	0	0	0	0	0	0	0	0	0	0	0	0	0	0	0	0
BX324121.1	4.2469	0	0	0	0	0	0	1.95747	0	0	0	0	0	0	0	0	0	0
BX324132.3	8.11991	0	0	2.19924	2.25411	0	0	0	0	0	0	0	0	0	0	0	0	0
BX324132.4	11.1752	0	1.90078	0	4.12803	0	0	0	0	0.158781	0	0	0	0	0	0	0	0
BX324134.4	0	0	0	0	0	0	0	0	0	0	0	0	0	0	0	0	0	0
BX324142.1	9.13085	1.11191	0.906707	2.14133	1.00369	1.09468	0	1.24761	3.78037	0.228542	0	0.247675	0	0	0	0	0	0
BX324142.2	0	0	0	0	0	0	0	0	0	0	0	0	0	0	0	0	0	0
BX324153.2	0	0	0	0	0	0	0	0	0	0	0	0	0	0	0	0	0	0
BX324156.2	0	0	0	0	0	0	0	0	0	0	0	0	0	0	0	0	0	0
BX324157.2	0	0	0	0	0	0	0	0	0	0	0	0	0	0	0	0	0	0
BX324164.5	0	0	0	0	0	0	0	0	0	0	0	0	0	0	0	0	0	0
BX324188.1	3.32756	0	1.12836	0	0	0	0	0	0	0	0	0.466322	0	0	0	0	0	0
BX324194.1	3.32557	0	0	1.68554	0	0	0	0	0	0	0	0.231529	0	0	0	0	0	0
BX324194.2	0	0	0	0	0	0	0	0	0	0	0	0	0	0	0	0	0	0
BX324212.2	0	0	0	0	0	0	0	0	0	0	0	0	0	0	0	0	0	0
BX324216.1	24.8859	1.78212	2.25255	1.62692	8.5463	3.7321	0.719049	3.11912	3.5699	2.18468	0.577986	0.677726	0	0	0	0	0	0
BX324216.2	0	0	0	0	0	0	0	0	0	0	0	0	0	0	0	0	0	0
BX324216.3	1.15606	0.165497	0.575372	0	0	0	0	0	0	0.289896	0	0.314601	0	0	0	0	0	0
BX324216.4	34.4278	0	0.41815	0.658848	2.42236	6.42261	0.727949	4.30561	6.16425	0.157975	0	0.171538	0	0	0	0	0	0
BX324225.1	0	0	0	0	0	0	0	0	0	0	0	0	0	0	0	0	0	0
BX324225.2	0	0	0	0	0.670475	0	0	0	0	0	0	0	0	0	0	0	0	0
BX324225.3	0	0	0	0	0	0	0	0	0	0	0	0	0	0	0	0	0	0
BX324226.1	0	0	0	0	0	0	0	0	0	0	0	0	0	0	0	0	0	0
BX324226.2	16.0365	0	0	0	0	0	0	0	0	0	0	0	0	0	0	0	0	0
BX324227.3	2.9793	0	0	0.53824	0.75755	0.413518	0	0	0	0	0	0	0	0	0	0	0	0
BX324230.2	0	0	0	0	0	0	0	0	0	0	0	0	0	0	0	0	0	0
BX324233.1	44.1734	0.592338	3.42821	3.26115	5.57306	0	2.38565	1.84939	2.59153	2.05921	2.39875	1.13631	0	0	0	0	0	0
BX465192.1	0	0	0	0	0	0	0	0	2.99493	0	0	1.41859	0	0	0	0	0	0
BX465192.2	0	0	0.969448	0.597186	0	0	0	0	0	0	0	0	0	0	0	0	0	0
BX465198.2	0	0	0	0	0	0	0	0	0	0	0	0	0	0	0	0	0	0
BX465202.1	0	0.285045	0	0	0	0	0	0	0	0.361827	0	0	0	0	0	0	0	0
BX465202.2	0	0	0.266677	0	0	0	0	0	0	0	0	0	0	0	0	0	0	0
BX465203.1	0	0	0	0	0	0	0	0	2.76175	0	0	0	0	0	0	0	0	0
BX465838.3	1.49931	0.10687	0	0	0	0	0	0	0.95434	0	0	0	0	0	0	0	0	0
BX465848.1	0	0	0	0	0	0	0	0	0	0	0	0	0	0	0	0	0	0
BX465848.2	0	0	0	1.2683	0	2.82344	0	0	0	0	0	0	0	0	0	0	0	0
BX465852.1	0	0	0	0	0	0	0	0	0	0	0	0	0	0	0	0	0	0
BX465859.1	0	0	0	0	0	0	0	0	0	0	0	0	0	0	0	0	0	0
BX469903.1	0	0	0	1.72698	0	4.99752	0	0	3.11211	1.87652	3.81521	1.06593	0	0	0	0	0	0
BX469904.1	0	0	0	0	0	0	0	0	0	0	0	0	0	0	0	0	0	0
BX469907.1	0	0	1.395	0	0	0	0	0	0	0.523622	0	0	0	0	0	0	0	0
BX469921.1	2.90238	0.223401	0	0.281738	0	0	0.623913	0.164906	0.461111	0	0	0	0	0	0	0	0	0
BX469929.1	0	0	0	0	0	0	0	0	0	0	0	0	0	0	0	0	0	0
BX470069.1	9.78984	0	0	0	0	0	0	2.26144	2.37804	0	0	0	0	0	0	0	0	0
BX470137.2	0	0	0	0	0	0	0	0	0	0	0	0	0	0	0	0	0	0
BX470141.1	0	0	0	0	0	0	0	0	0	0	0	0	0	0	0	0	0	0
BX470157.1	0	5.46305	0	0	0	0	0	4.54577	0	0	0	0	0	0	0	0	0	0
BX470159.1	0	0	0	0	0	1.448	0	0	0	0	0.755209	0	0	0	0	0	0	0
BX470164.1	0	0	0	0	0	0	0	0	0	0	0	0	0	0	0	0	0	0
BX470164.2	0	0	0	0	0	0	0	0	0	0	0	0	0	0	0	0	0	0
BX470164.3	0	0	0	0	0	0	0	0	0	0	1.85591	1.64766	0	0	0	0	0	0
BX470182.1	2.40115	0.171949	0.398528	2.19748	0.329935	3.2418	2.0814	0	4.97663	0.602326	0.278842	0.163456	0	0	0	0	0	0
BX470182.3	0	0	0	0	0	0	0	0	0	0	0	0	0	0	0	0	0	0
BX470188.1	2.29806	0.332901	0	0	0	0	0	0.525906	0.736153	0	0	0	0	0	0	0	0	0
BX470189.1	3.13215	0.457709	0.530002	2.51575	0	0	1.84451	0	0	0	0.741685	0	0	0	0	0	0	0
BX470197.1	182.035	0	0	0	11.089	0	0	0	0	0	0	0	0	0	0	0	0	0
BX470211.2	0	0	0	0	0	0	0	0	0	0	0	0	0	0	0	0	0	0
BX470214.1	0	0	0	0	0	0	0	0	0	0	0	0	0	0	0	0	0	0
BX470223.1	0	0	0	0	0	0	0	0	0	0	0	0	0	0	0	0	0	0
BX470223.2	0	0	0	0	0	0	0	0	0	0	0	0	0	0	0	0	0	0
BX470234.1	0	0	0	0	0	0	0	0	0	0	0	0	0	0	0	0	0	0
BX470236.1	0	0.136587	0	0	0	0	0.5512	0	0	0	0	0.51897	0	0	0	0	0	0
BX470242.3	0	0	0	0	0	1.56283	0	0	0	0	0	0	0	0	0	0	0	0
BX470258.2	0	0	0	0	0	0	0	0	0	0	0	0	0	0	0	0	0	0
BX470258.3	0	0	0	0	0	0	0	0	0	0	0	0	0	0	0	0	0	0
BX470259.1	0	0	0	0	0	0	0	0	0	0	0	0	0	0	0	0	0	0
BX470259.2	20.7024	1.75393	2.11412	3.8262	1.04346	0.866687	1.02864	1.09585	5.16649	1.91072	0.710565	1.62069	0	0	0	0	0	0
BX470259.3	0	0	1.03866	0	0	0	0	0	0	0	0	0	0	0	0	0	0	0
BX510301.2	0	0	0	0	0	0	0	0	0	0	0	0	0	0	0	0	0	0
BX510302.1	0	0	0	0	0	0	0	0	0	14.9507	4.76797	11.7652	0	0	0	0	0	0
BX510335.2	0	0	0	0	0	0	0	0	0	0	0	0	0	0	0	0	0	0
BX510335.3	0	0	0	0	0	0	0	0	0	0	0	0	0	0	0	0	0	0
BX510335.4	0	0	0	0	0	0	0	0	0	0	0	0	0	0	0	0	0	0
BX510335.5	0	0	0	0	0	0	0	0	0	0	0	0	0	0	0	0	0	0
BX510335.6	0	0	0	0	0	0	0	0	0	0	0	0	0	0	0	0	0	0
BX510338.1	0	0	0	0	0	0	0	0	0	0	0	0	0	0	0	0	0	0
BX510338.2	0	0	0	0	0	0	0	0	0	0	0	0	0	0	0	0	0	0
BX510342.1	0	0	0	0	0	0	0	0	0	0	0	0	0	0	0	0	0	0
BX510348.1	0	0	0	0	0	0	0	0	0	0	0	0	0	0	0	0	0	0
BX510352.1	0	0	0	0	0	0	0	0	0	0	0	0	0	0	0	0	0	0
BX510647.1	0	0	0	0	0	0	0	0	0	0	0.694062	0	0	0	0	0	0	0
BX510654.2	0	0	0	0	0	0	0	0	0	0	0	0	0	0	0	0	0	0
BX510909.1	0	0	0	0	0	0	0	0	5.74345	0	0.863283	0	0	0	0	0	0	0
BX510909.2	44.8605	3.08779	4.13312	4.26888	7.12526	8.77937	6.03714	4.13186	6.63203	2.3493	2.53381	2.88488	0	0	0	0	0	0
BX510912.1	0	4.90852	2.31642	7.92674	0.614985	0	0	0	0	0.332629	0	1.78374	0	0	0	0	0	0
BX510913.1	0	0	0	0	0	0	0	0	0	0	0	0	0	0	0	0	0	0
BX510913.4	0	0	0	0	0	0	0	0	0	0	0	0	0	0	0	0	0	0
BX510918.1	0	0	0	0	0	0	0	0	0	0	0.260539	0	0	0	0	0	0	0
BX510922.2	20.2815	0.543381	2.76543	2.01042	1.39259	2.28087	0	0.5776	0.808858	0	0.891862	0.349542	0	0	0	0	0	0
BX510922.3	0	0	0	0	0	0	0	0	0	0	0	0	0	0	0	0	0	0
BX510922.4	0	0	0	0	0	0	0	0	0	0	0	0	0	0	0	0	0	0
BX510928.2	2.32583	0	0	0	0	0	0	0	0	0	0	0	0	0	0	0	0	0
BX510934.1	0	1.02081	0	2.57605	0	4.11355	0	1.56345	0	0	0	0	0	0	0	0	0	0
BX510938.2	0	0	0	0	0	0	0	0	0	0	0	0	0	0	0	0	0	0
BX510938.3	0	0	0	0	0	0	0	0	0	0	0	0	0	0	0	0	0	0
BX510938.4	0	0	0	0	0	0	0	0	0	0	0	0	0	0	0	0	0	0
BX510938.5	0	0	0	0	0	0	0	0	0	0	0	0	0	0	0	0	0	0
BX510940.2	19.6862	0	1.78549	0	0	0	0	0	0	2.64633	1.24652	9.01567	0	0	0	0	0	0
BX510940.3	0	0	0.408156	0	0	0	0	0	0	0	0	0.336264	0	0	0	0	0	0
BX510940.4	0	0	0	0	0	2.48469	0	1.88954	0	0	0	0	0	0	0	0	0	0
BX510941.2	0	0	0	0	0	0	0	0	0	0	0	0	0	0	0	0	0	0
BX510949.1	5.31642	0	1.79065	0	2.20282	1.60328	0	0.609111	0.852815	0	0	0	0	0	0	0	0	0
BX510986.1	0	0	0	0	0	0	0	0	0	0	0	0	0	0	0	0	0	0
BX510996.1	0	0	0	0	0	0	0	0	0	0	0	0	0	0	0	0	0	0
BX511013.1	0	0	0	0	0	1.94948	0	0.608742	0	0	0	0	0	0	0	0	0	0
BX511021.1	0	12.4778	0	0	0	0	0	0	0	0	0	0	0	0	0	0	0	0
BX511028.2	0	0	0	0	0	0	0	0	0	0	0	0	0	0	0	0	0	0
BX511034.1	0	0.725581	0	1.99171	0.689949	0	0	0	0	0	0.294012	0.346275	0	0	0	0	0	0
BX511034.2	0	0.912194	0.792703	0.833265	0.43643	0	0	0	1.73075	0.214057	0	0	0	0	0	0	0	0
BX511034.5	6.1045	1.78263	0.516065	0	0	0	0	0	0	0.776697	0	0	0	0	0	0	0	0
BX511034.6	0	2.0171	0	0	0	0	0	0	0	0	0	0	0	0	0	0	0	0
BX511034.7	84.9735	1.78735	2.93701	7.03817	3.57447	3.93562	4.32964	5.19953	7.47761	2.25872	0.508038	1.98821	0	0	0	0	0	0
BX511034.8	0	0	0	0	0	0	0	0	0	0	0	0	0	0	0	0	0	0
BX511061.1	0	1.11545	0	1.74526	0	1.00201	0	0	0.354955	0	0	0	0	0	0	0	0	0
BX511067.1	0	0	0	0	0	0	0	0	0	0	0	0	0	0	0	0	0	0
BX511077.1	0	0	0	0	0	0	0	0	0	0	0	0	0	0	0	0	0	0
BX511080.1	5.80549	0.873053	0	0	0	5.31199	0	0	0	0	0	0	0	0	0	0	0	0
BX511082.1	83.9383	2.39658	3.50854	4.14271	19.3315	12.9749	9.16271	8.44958	14.6308	0.552757	0.511424	0.598933	0	0	0	0	0	0
BX511084.1	0	0	0	0	0	0	0	3.89974	0	0	0	0	0	0	0	0	0	0
BX511087.1	0	0	0	0	0	0	0	1.85965	7.81788	0	0	0	0	0	0	0	0	0
BX511087.2	0	0	0	4.12692	0	4.85416	0	0	0	0	0	0	0	0	0	0	0	0
BX511087.3	0	0	0	0	0	0	0	0	0	0	0	0	0	0	0	0	0	0
BX511095.1	0	0	0	0	0	0.546787	0	0	0	0	0	0	0	0	0	0	0	0
BX511095.2	0	0	0	0.258422	0	0	0	0	0.626482	0	0.301757	0.13469	0	0	0	0	0	0
BX511100.1	0	0	0	0	1.45977	0	0	1.21113	1.68811	0	0	0	0	0	0	0	0	0
BX511100.2	0	0	0	0	0	0	0	0	0	0	0	0	0	0	0	0	0	0
BX511100.3	0	0	0	0	1.46507	0	0	0	0	0	0	0	0	0	0	0	0	0
BX511100.4	0	0	0	0	0	0	0	0	0	0	0	0	0	0	0	0	0	0
BX511100.5	18.6572	0	0	0	1.03465	1.12959	0	0.858342	1.20991	0	0	0.52585	0	0	0	0	0	0
BX511100.6	0	0	0	0	0	1.63714	0	0	0	0	0	0	0	0	0	0	0	0
BX511115.1	0	0	0	0	0	0	0	0	0	0	0	0	0	0	0	0	0	0
BX511120.2	0	0	0	0	0	0	0	0	0	0	0	0	0	0	0	0	0	0
BX511121.1	0	0	0	0	0	0	0	0	0	0	0	0	0	0	0	0	0	0
BX511123.2	0	0	0	0	0	0	0	0	0	0	0	0	0	0	0	0	0	0
BX511129.3	1.7696	0	0.146395	0	0.485772	0.265165	0	0.201463	0.281756	0	0	0	0	0	0	0	0	0
BX511132.2	0	0	0	0	0	0	0	0	0	0	0	0	0	0	0	0	0	0
BX511146.1	0	0	0	0	0	0	0	0	0	0	0	0	0	0	0	0	0	0
BX511162.1	0	0	0	0	0	0	0	0	0	0	0	0	0	0	0	0	0	0
BX511176.1	0	0	0	0	0	0	0	0	0	0	0	0	0	0	0	0	0	0
BX511178.2	0	0	0	0	0	0	0	0	0	0	0	0	0	0	0	0	0	0
BX511214.1	1.68572	0	0.26719	0	0	0	0	0	0	0.403401	0	0	0	0	0	0	0	0
BX511219.1	0	0	0	0	0	0	0	0	0	1.10854	0	0	0	0	0	0	0	0
BX511219.2	0	0	0	0	0	0	0	0	0	0	0	0	0	0	0	0	0	0
BX511219.3	0	1.54653	1.78549	0	0	0	0	0	0	0	0	0	0	0	0	0	0	0
BX511219.4	0	1.54653	1.78549	0	0	0	0	0	0	0	0	0	0	0	0	0	0	0
BX511219.5	0	0	0	0	0	0	0	0	0	0	0	0	0	0	0	0	0	0
BX511222.1	1.58765	0	0	0	0	0	0	0	0	0	0	0.434562	0	0	0	0	0	0
BX511224.1	29.0495	1.07804	1.48258	2.68637	2.65498	3.77474	0.914119	2.41183	2.02008	0.297841	0.098095	0.215053	0	0	0	0	0	0
BX511230.1	0	0	0	0	0	2.7648	0	0	0	0	0	0	0	0	0	0	0	0
BX511246.1	0	0	0.190007	0	0	0	0	0	0	0	0	0.309716	0	0	0	0	0	0
BX511259.2	0	0	0	0	0	0	0	0	0	0	0	0	0	0	0	0	0	0
BX511265.1	9.97547	0	0	0	0	0	0	0	0	0	0	0	0	0	0	0	0	0
BX511265.3	0	0	0	0	0	3.05148	0	0	0	0	0	0	0	0	0	0	0	0
BX511265.5	0	0	0	0	0	0	0	0	0	0	0	0	0	0	0	0	0	0
BX530018.2	0	0.931417	0	0	0	0	0	4.29604	0	0.422982	0	0	0	0	0	0	0	0
BX530036.1	0	0	0	0	0	0	0	0	0	0	0	0.684851	0	0	0	0	0	0
BX530037.1	0	0	0	0	1.48664	0	0	0	0	0	0	0	0	0	0	0	0	0
BX530037.2	0	1.59094	0	0	0	0	0	0	0	0	0	0	0	0	0	0	0	0
BX530037.3	0	0	0	0	0	0	0	0	0	0	0	0	0	0	0	0	0	0
BX530037.4	0	0	0	0	0	0	0	0	0	0	0	0	0	0	0	0	0	0
BX530059.1	0	0	0	0	0	0	0	0	0	0	0.988342	0	0	0	0	0	0	0
BX530068.1	0	0	0	0	0	0	0	0	0	0	1.92863	0	0	0	0	0	0	0
BX530068.2	0	0	0	0	0	0	0	0	0	0	0.065336	0	0	0	0	0	0	0
BX530069.1	0	0	0	0	0	0	0	1.01374	0	0	0	0	0	0	0	0	0	0
BX530097.1	14.0138	0	1.23423	3.93991	0	2.15992	0	1.87768	6.87108	0	0	0	0	0	0	0	0	0
BX530407.1	0	0	0	0	0	0	0	0	0	0	0	0	0	0	0	0	0	0
BX530407.3	12.4378	0	0	0	0	0	0	0	0	0	0	0	0	0	0	0	0	0
BX530407.6	0	0	0	0	0	0	0	0	0	0	0	0	0	0	0	0	0	0
BX530407.7	0	0	0	0	0	0	0	0	0	0	0	0	0	0	0	0	0	0
BX530407.8	0	0	0	0	0	0	0	0	0	0	0	0	0	0	0	0	0	0
BX530719.1	0	0	0	0	1.25294	0	0	0	0	0	0	0	0	0	0	0	0	0
BX530719.2	0	0	0	0	0	0	0	0	0	0	0	0	0	0	0	0	0	0
BX537102.1	0	0	0	0	5.85943	0	0	0	0	0.379509	0	0.832512	0	0	0	0	0	0
BX537102.2	0	0	0	0	0	0	0	0	0	0	3.77278	0	0	0	0	0	0	0
BX537102.3	0	0.273081	0	0	0	0	0	0	0	0	0	0	0	0	0	0	0	0
BX537109.2	0	0	0	0	0	0	0	0	0	0	0	0	0	0	0	0	0	0
BX537118.1	0	0	0	0	0	0	0	0	0	0	0	0	0	0	0	0	0	0
BX537120.1	0	0	0	0.729153	0	0	0	0	0	0	0	0	0	0	0	0	0	0
BX537120.2	5.19884	0	0	0	0	1.56932	0	0	0	0	0	0	0	0	0	0	0	0
BX537120.3	4.99743	0	0	0	0	0	0	0	2.9608	0	0	0	0	0	0	0	0	0
BX537137.1	0	0	0	0	0	0	0	0	0	0	0	0	0	0	0	0	0	0
BX537139.3	0	0	0	0	0	0	0	0	0	0	0	0	0	0	0	0	0	0
BX537139.4	0	0	0	0	0	0	0	0	0	0	0	0	0	0	0	0	0	0
BX537249.1	0	0	0	0	1.63715	0	0	0	0	0	0	0	0	0	0	0	0	0
BX537263.1	35.8698	0	0	0	0	0	0	17.4301	0	0	0	0	0	0	0	0	0	0
BX537263.3	934.679	39.2382	61.4386	55.2202	619.011	725.308	2527.91	860.319	739.3	61.2156	88.649	118.105	0	0	0	0	0	0
BX537263.5	0	0	0	0	0	0	0	0	0	0	0	0	0	0	0	0	0	0
BX537291.1	0	0	0	0	0	0	0	0	0	0	0	0	0	0	0	0	0	0
BX537305.1	2.03965	0	0	0	0	0	0	0.309384	0.432635	0	0.15695	0	0	0	0	0	0	0
BX537335.2	0	0	0	0	0	0	0	0	0	0	0	0	0	0	0	0	0	0
BX539307.1	0	0.895321	0	0	0	0	0	2.75791	0	0	0	0	0	0	0	0	0	0
BX539307.2	0	0.484251	0	0	0	0	0	0	0	0	0	0	0	0	0	0	0	0
BX539310.1	4.25991	0.142529	0.289128	0.324864	0.068695	0.149992	0	0.341869	4.4614	0.062523	0.057798	0.0338	0	0	0	0	0	0
BX539324.1	11.5465	0	0	0	0	0	0	0	1.31765	0	0	0	0	0	0	0	0	0
BX539324.2	0	0	0	0	0	0	0	0	0	0	0	0	0	0	0	0	0	0
BX539332.1	0	0	0	0	0	0	0	0	0	0	0	0	0	0	0	0	0	0
BX539332.2	0	0	0	0	0	0	0	0	0	0	0	0	0	0	0	0	0	0
BX544877.2	0	0	0.420128	0.557086	0	1.04946	0	0	0	0	0	0.344207	0	0	0	0	0	0
BX544890.1	0	0.385572	0	0	0	0	0	0	0	0	0	0	0	0	0	0	0	0
BX545848.1	0	0	0	0	0	0	0	0	0	0	0	0	0	0	0	0	0	0
BX545855.1	0	0	0	0	0	4.06035	0	0	0	0	0	0	0	0	0	0	0	0
BX545856.2	0	0	0	0	0	0	0	0	0	0	0	0	0	0	0	0	0	0
BX545918.1	0	0	0	0	0	0	0	0	0	0	0	0	0	0	0	0	0	0
BX546453.1	0	0	0	0	0	0	0	0	0	0	0	0	0	0	0	0	0	0
BX546453.2	0	0	0	0	0	0	0	0	0	0	0	0	0	0	0	0	0	0
BX546481.1	0	0	0	0	0	0	0	0	0	0	0	0	0	0	0	0	0	0
BX546485.1	0	0	0	0	0	0	0	0	0	0	0	0	0	0	0	0	0	0
BX546499.1	0	0	0	16.3772	0	0	0	0	0	0	0	0	0	0	0	0	0	0
BX546500.1	66.5112	2.97378	2.93599	4.04563	8.24524	3.95292	4.24101	6.89044	9.80988	0.818463	0.845369	0.714262	0	0	0	0	0	0
BX547930.4	7.53733	0.30804	0.178496	0.56226	2.07047	0	1.24301	0.736019	0.343161	0.269848	0.374668	0	0	0	0	0	0	0
BX547934.2	0	6.32952	7.32866	4.46181	31.3019	40.2047	29.4277	18.3298	64.1858	4.2396	9.86131	14.4446	0	0	0	0	0	0
BX547992.1	0	0	1.57846	0	0	0	0	1.06032	0	1.18354	0	0	0	0	0	0	0	0
BX547993.1	0	0	0	0	0	0	0	0	0	0	0	0	0	0	0	0	0	0
BX547993.3	16.7541	0	3.24193	0	0	0	0	0	0	0	0	0	0	0	0	0	0	0
BX548005.1	6.05732	0	0	1.10105	0	0.909675	0	0	1.44965	0.328	0	0.207043	0	0	0	0	0	0
BX548005.2	0	0	3.07624	0	0	0	0	0	0	0	0	0	0	0	0	0	0	0
BX548011.1	0	7.82411	15.227	0	0	3.01845	0	0	0	0	1.24798	0	0	0	0	0	0	0
BX548011.2	0	0	0	0	50.2373	37.9882	0	67.8477	0	6.63247	0	0	0	0	0	0	0	0
BX548011.3	52.6792	11.0904	11.4377	9.6292	471.094	242.775	2343.75	825.917	602.341	11.8792	9.57873	8.39303	0	0	0	0	0	0
BX548011.4	151.434	217.287	228.271	231.197	1129.19	846.701	695.717	1067.48	904.217	311.139	367.875	302.024	0	0	0	0	0	0
BX548019.1	0	0	0	1.16868	1.21763	0	0	1.51507	0	0	0	0	0	0	0	0	0	0
BX548019.2	5.06286	0	0	0	0	0	0	0	0	0	0	0	0	0	0	0	0	0
BX548019.3	0	0	0	0	0	0	0	0	0	0	0	0	0	0	0	0	0	0
[truncated: 33,805 more rows]

## Sheet: GO
ID	Description	GeneRatio	BgRatio	pvalue	p.adjust	qvalue	geneID	Count
GO:0030239	myofibril assembly	14/264	108/17011	1.26919e-09	2.71034e-08	2.25826e-08	tnnt3b/tcap/ttn.2/mybpc2b/naca/neb/mybpc2a/igfn1.1/ttn.1/desma/chchd10/smyd1a/cav3/mybpha	14
GO:0002262	myeloid cell homeostasis	14/264	116/17011	3.29239e-09	6.60474e-08	5.50307e-08	rpl35/rplp1/rps29/rps19/rps15a/rpl11/rps27.1/rpl27/rps14/atp5if1b/atp5if1a/sparc/rps3/anxa1a	14
GO:0003012	muscle system process	14/264	122/17011	6.40191e-09	1.26509e-07	1.05408e-07	tnni2a.3/tnnt3b/tnni2b.2/tnnc2/tcap/ttn.2/hspb1/mybpc2b/mybpc2a/igfn1.1/ttn.1/desma/casq1a/mybpha	14
GO:0030241	skeletal muscle myosin thick filament assembly	8/264	28/17011	7.19122e-09	1.40017e-07	1.16662e-07	tcap/ttn.2/mybpc2b/mybpc2a/igfn1.1/ttn.1/smyd1a/mybpha	8
GO:0030218	erythrocyte differentiation	13/264	105/17011	8.84673e-09	1.6733e-07	1.39419e-07	rpl35/rplp1/rps29/rps19/rps15a/rpl11/rps27.1/rpl27/rps14/atp5if1b/atp5if1a/sparc/rps3	13
GO:0030240	skeletal muscle thin filament assembly	8/264	29/17011	9.79814e-09	1.73405e-07	1.44481e-07	tcap/ttn.2/mybpc2b/mybpc2a/igfn1.1/ttn.1/smyd1a/mybpha	8
GO:0031033	myosin filament organization	8/264	29/17011	9.79814e-09	1.73405e-07	1.44481e-07	tcap/ttn.2/mybpc2b/mybpc2a/igfn1.1/ttn.1/smyd1a/mybpha	8
GO:0031034	myosin filament assembly	8/264	29/17011	9.79814e-09	1.73405e-07	1.44481e-07	tcap/ttn.2/mybpc2b/mybpc2a/igfn1.1/ttn.1/smyd1a/mybpha	8
GO:0071688	striated muscle myosin thick filament assembly	8/264	29/17011	9.79814e-09	1.73405e-07	1.44481e-07	tcap/ttn.2/mybpc2b/mybpc2a/igfn1.1/ttn.1/smyd1a/mybpha	8
GO:0034101	erythrocyte homeostasis	13/264	106/17011	9.9454e-09	1.73405e-07	1.44481e-07	rpl35/rplp1/rps29/rps19/rps15a/rpl11/rps27.1/rpl27/rps14/atp5if1b/atp5if1a/sparc/rps3	13
GO:0014866	skeletal myofibril assembly	9/264	41/17011	1.03467e-08	1.73405e-07	1.44481e-07	tcap/ttn.2/mybpc2b/mybpc2a/igfn1.1/ttn.1/chchd10/smyd1a/mybpha	9
GO:0006936	muscle contraction	13/264	115/17011	2.69744e-08	4.25167e-07	3.5425e-07	tnni2a.3/tnnt3b/tnni2b.2/tnnc2/tcap/ttn.2/mybpc2b/mybpc2a/igfn1.1/ttn.1/desma/casq1a/mybpha	13
GO:0055008	cardiac muscle tissue morphogenesis	7/264	36/17011	1.13791e-06	1.55318e-05	1.29411e-05	tcap/ttn.2/mybpc2b/mybpc2a/igfn1.1/ttn.1/mybpha	7
GO:0030099	myeloid cell differentiation	14/264	186/17011	1.27605e-06	1.72397e-05	1.43641e-05	tpma/rpl35/rplp1/rps29/rps19/rps15a/rpl11/rps27.1/rpl27/rps14/atp5if1b/atp5if1a/sparc/rps3	14
GO:0055002	striated muscle cell development	14/264	192/17011	1.86196e-06	2.44082e-05	2.0337e-05	tnnt3b/tcap/ttn.2/mybpc2b/naca/neb/mybpc2a/igfn1.1/ttn.1/desma/chchd10/smyd1a/cav3/mybpha	14
GO:0051146	striated muscle cell differentiation	15/264	221/17011	1.95738e-06	2.50368e-05	2.08607e-05	tnnt3b/tcap/ttn.2/mybpc2b/naca/neb/pgam2/mybpc2a/igfn1.1/ttn.1/desma/chchd10/smyd1a/cav3/mybpha	15
GO:0055013	cardiac muscle cell development	8/264	56/17011	2.2573e-06	2.84634e-05	2.37158e-05	tcap/ttn.2/mybpc2b/neb/mybpc2a/igfn1.1/ttn.1/mybpha	8
GO:0060415	muscle tissue morphogenesis	7/264	40/17011	2.41025e-06	3.01054e-05	2.50839e-05	tcap/ttn.2/mybpc2b/mybpc2a/igfn1.1/ttn.1/mybpha	7
GO:0030097	hemopoiesis	22/264	455/17011	2.64265e-06	3.20997e-05	2.67455e-05	hbba1/tpma/rpl19/rpl35/rplp1/rps7/rps29/rps19/rps15a/rpl11/rps27.1/rpl27/rps24/rpl22/rps14/naca/atp5if1b/atp5if1a/sparc/rps3/anxa1a/rpl22l1	22
GO:0048644	muscle organ morphogenesis	7/264	41/17011	2.86826e-06	3.45234e-05	2.87649e-05	tcap/ttn.2/mybpc2b/mybpc2a/igfn1.1/ttn.1/mybpha	7
GO:0055006	cardiac cell development	8/264	59/17011	3.38503e-06	3.93139e-05	3.27563e-05	tcap/ttn.2/mybpc2b/neb/mybpc2a/igfn1.1/ttn.1/mybpha	8
GO:0003009	skeletal muscle contraction	6/264	28/17011	3.73297e-06	4.29779e-05	3.58092e-05	tnni2a.3/tnnt3b/tnni2b.2/tnnc2/tcap/casq1a	6
GO:0048534	hematopoietic or lymphoid organ development	22/264	467/17011	4.02198e-06	4.5906e-05	3.82489e-05	hbba1/tpma/rpl19/rpl35/rplp1/rps7/rps29/rps19/rps15a/rpl11/rps27.1/rpl27/rps24/rpl22/rps14/naca/atp5if1b/atp5if1a/sparc/rps3/anxa1a/rpl22l1	22
GO:0055001	muscle cell development	14/264	206/17011	4.25396e-06	4.81388e-05	4.01093e-05	tnnt3b/tcap/ttn.2/mybpc2b/naca/neb/mybpc2a/igfn1.1/ttn.1/desma/chchd10/smyd1a/cav3/mybpha	14
GO:0050881	musculoskeletal movement	6/264	31/17011	7.01606e-06	7.61415e-05	6.34412e-05	tnni2a.3/tnnt3b/tnni2b.2/tnnc2/tcap/casq1a	6
GO:0042692	muscle cell differentiation	15/264	250/17011	8.83286e-06	9.50789e-05	7.92198e-05	tnnt3b/tcap/ttn.2/mybpc2b/naca/neb/pgam2/mybpc2a/igfn1.1/ttn.1/desma/chchd10/smyd1a/cav3/mybpha	15
GO:0006941	striated muscle contraction	7/264	49/17011	9.85881e-06	0.000104425	8.70066e-05	tnni2a.3/tnnt3b/tnni2b.2/tnnc2/tcap/desma/casq1a	7
GO:0055007	cardiac muscle cell differentiation	8/264	71/17011	1.38327e-05	0.000144208	0.000120155	tcap/ttn.2/mybpc2b/neb/mybpc2a/igfn1.1/ttn.1/mybpha	8
GO:0061061	muscle structure development	18/264	363/17011	1.56864e-05	0.00015976	0.000133112	tnnt3b/tcap/ttn.2/hsp90ab1/mybpc2b/naca/neb/pgam2/ldb3b/mybpc2a/igfn1.1/ttn.1/desma/chchd10/smyd1a/cav3/mybpha/pdlim5a	18
GO:0048747	muscle fiber development	8/264	99/17011	0.000153231	0.00144913	0.00120742	tcap/ttn.2/mybpc2b/neb/mybpc2a/igfn1.1/ttn.1/mybpha	8
