# Supplementary material for: Sclerotomal hematopoiesis in vertebrate embryos contributes to robustness of the blood system
Source: Natl Sci Rev. 2026 Jan 19;13(6):nwag035. doi: 10.1093/nsr/nwag035 (PMC13020419; doi:10.1093/nsr/nwag035)
Supplement: nwag035_Supplemental_Files [file nwag035_supplemental_files.zip › Table_S4_E10_sm2_tpm.xlsx]

## Sheet: Sheet1
Cell_name_title	Cell nunber	annotation
AGMCD31	56	AGM CD31 antibody positive henatipoietic endothelial cells
IACCD31	68	intra-aortic CD31 antibody positive blood cells (endothelium-derived)
IACCD31PAX1	19	intra-aortic CD31 antibody and Pax1-GFP double positive blood cells (endothelium-derived)
IACPAX1	148	intra-aortic Pax1-GFP positive CD31 antibody negative blood cells (sclerotome-derived)
SomitePAX1	69	sclerotome Pax1-GFP positive CD31 antibody negative cells
SomiteCD31PAX1	28	sclerotome CD31 antibody and Pax1-GFP double positive cells
SomiteCD45	47	sclerotome CD45 antibody and Pax1-GFP double positive cells
	AGMCD31_01	AGMCD31_02	AGMCD31_03	AGMCD31_04	AGMCD31_05	AGMCD31_06	AGMCD31_07	AGMCD31_08	AGMCD31_09	AGMCD31_10	AGMCD31_11	AGMCD31_12	AGMCD31_13	AGMCD31_14	AGMCD31_15	AGMCD31_16	AGMCD31_17	AGMCD31_18	AGMCD31_19	AGMCD31_20	AGMCD31_21	AGMCD31_22	AGMCD31_23	AGMCD31_24	AGMCD31_25	AGMCD31_26	AGMCD31_27	AGMCD31_28	AGMCD31_29	AGMCD31_30	AGMCD31_31	AGMCD31_32	AGMCD31_33	AGMCD31_34	AGMCD31_35	AGMCD31_36	AGMCD31_37	AGMCD31_38	AGMCD31_39	AGMCD31_40	AGMCD31_41	AGMCD31_42	AGMCD31_43	AGMCD31_44	AGMCD31_45	AGMCD31_46	AGMCD31_47	AGMCD31_48	AGMCD31_49
0610009B22Rik	51.8275	166.89	0	186.177	161.566	257.871	193.704	108.525	285.452	31.1568	130.997	148.716	12.6582	0	0	166.083	0	110.991	251.952	252.53	288.772	0	300.856	80.7105	165.505	198.108	103.624	188.247	132.579	120.31	352.805	435.745	248.975	1.09895	116.999	313.592	227.444	0	622.621	185.59	0	359.172	627.051	0	277.25	227.487	358.08	0	236.817
0610009E02Rik	0	0	0	0	0	11.6636	1.09137	0	0	0	0	0.859573	0	0	0	0	0	0	0	0	0	0	0	0	0	0	0	0	9.55818	0	0	0	0	0	0	0	0	0	0	9.67816	0	0	0	0	0	0	0	0	0
0610009L18Rik	0	0	0	0	0	0	0	18.8353	0	0	0	0	0	0	0	0	0	0	0	0	0	0	0	0	0	0	0	17.9694	0	0	0	0.857036	0	0	0	0	0	0	0	0	0	0	0	0	0	2.0358	0	0	0
0610010K14Rik	13.6403	0	0	0	0	17.2363	0	0	0	0	0	0	0	0	15.5022	0	0	13.704	0	6.406	0	5.16057	0	0	5.80781	0.986861	7.79208	0	3.00155	13.88	0	3.1506	0	3.47073	0	0	0	0	134.559	0	0	0	0	0	0	0	0	6.3392	0
0610012G03Rik	0	0	0	0	0	0	0	0	0	0	0	0	0	0	0	0	0	0	0	0	0	0	0	0	0	0	0	0	0	0	0	0	0	0	0	0	0	0	0	0	0	0	0	0	0	0	0	0	0
0610030E20Rik	2.21724	3.96653	0	9.49006	0	0	0	0	12.1587	0.444308	0	15.3572	0	0	0	0	0	5.39314	0	15.3592	0	0	30.9577	0	4.19586	0	0	6.44274	115.146	26.2285	0	0	0	0	14.6103	0	19.2468	0	0	0	0	0	0	0	0	10.4621	0	0	0
0610031O16Rik	0	0	0	0	0	0	0	0	0	0	0	0	0	0	0	0	0	0	0	0	0	0	0	0	0	0	0	0	0	0	0	0	0	0	0	0	0	0	0	0	0	0	0	0	0	0	0	0	0
0610038B21Rik	0	0	0	0	0	0	0	0	0	0	0	0	0	0	0	0	0	0	0	0	0	0	0	0	0	0	0	0	0	0	0	0	0	0	0	0	0	0	0	0	0	0	0	0	0	0	0	0	0
0610039K10Rik	0	0	0	0	0	0	0	0	0	0	0	0	0	0	0	0	0	0	0	0	0	0	0	0	0	0	5.8195	0	0	0	0	28.8637	0	0	0	0	0	0	0	0	0	0	0	0	0	0	0	0	0
0610040B10Rik	0	0	0	0	0	0	0	0	0	0	0	0	0	0	0	0	0	0	0	0	0	0	0	0	0	0	0	3.62195	0	0	0	0	0	0	0	0	0	0	0	0	0	16.0962	0	0	0	0	0	0	0
0610040F04Rik	0	0	0	0	0	0	0	0	0	0	0	0	0	0	0	0	0	0	0	0	0	0	0	0	0	0	0	0	0	0	0	0	0	0	0	37.0779	0	0	0	0	0	0	0	0	0	0	0	0	0
0610040J01Rik	0	15.4026	0	0	0	0	0	17.7556	0	0	0	15.9735	0	0	0	0	0	0	0	0	0	0	0	0	0	0	0	0	0	0	3.43417	0	0	0	0	0	0	0	0	0	0	0	0	0	0	0	0	39.559	0
0610043K17Rik	0	0	0	0	0	0	0	0	0	0	0	0	0	0	0	0	0	0	0	0	0	0	0	0	0	0	0	0	0	0	0	0	0	0	0	0	0	0	0	0	0	0	0	0	0	0	0	0	0
1110002E22Rik	0	0	0	0	0	0	0	0	0	0	0	0	0	0	0	0	0	0	0	0	0	0	0	0	0	0	0	0	0	0	0	0	0	0	0	0	0	0	0	0	0	0	0	0	0	0	0	0	0
1110002L01Rik	0	1.64033	0	0	5.40779	2.89665	0	0	0	0	0	1.3609	0	20.2233	3.64732	0	0	0	3.96643	1.3457	2.05269	0	0	2.0041	0	1.43734	0	0	0	0	4.87639	14.1899	0	0	0	0	0	0	0	0	0	0	0	0	0	3.77313	11.2397	2.32437	0
1110004F10Rik	467.384	379.044	305.999	841.463	552.176	793.213	598.914	440.244	1092.14	1278.95	231.268	613.531	385.582	1011.51	808.58	1353.77	362.305	242.198	505.772	1282.87	1264.88	1042.3	522.532	781.484	756.219	791.769	771.322	912.944	973.63	459.746	518.67	476.444	263.485	407.868	330.791	455.325	398.2	1351.4	1274.14	104.139	1197.4	744.823	262.123	360.313	717.075	1417.81	163.427	1188.31	987.137
1110015O18Rik	0	0	0	0	0	0	0	0	0	0	0	0	0	0	0	0	0	0	0	0	0	0	0	0	0	0	0	0	0	0	0	0	0	0	0	0	0	0	0	0	0	0	0	0	0	0	0	0	0
1110017D15Rik	0	0	0	0	0	0	0	0	0	0	0	0	0	0	0	0	0	0	0	0	0	0	0	0	0	0	0	0	0	0	0	0	0	0	0	0	0	0	0	0	0	0	0	0	0	0	0	0	0
1110019D14Rik	0	0	0	7.34651	7.14566	0	0	0	0	0	0	0	0	0	0	0	0	0	0.232938	0	0	0	0	0	0	0	0	0	0	0	0	0	0	0	0	0	0	9.37171	0	0	0	0	0	0	0	1.86132	0	19.1106	0
1110020A21Rik	0	0	0	0	0	0	0	0	0	0	0	0	0	0	0	0	0	4.30036	0	0	0	0	0	0	0	0	0	0	0	0	0	0	0	0	0	0	0	0	0	0	0	0	0	0	0	0	0	0	0
1110025L11Rik	0	0	0	0	0	0	0	0	0	0	0	0	0	0	0	0	0	0	0	0	0	0	0	0	0	0	0	0	0	0	0	0	0	0	0	0	0	0	0	0	0	0	0	0	0	0	0	0	0
1110028F18Rik	0	0	0	0	0	0	0	0	0	0	0	0	0	0	0	0	0	0	0	0	0	0	0	0	0	0	0	0	0	0	0	0	0	0	0	0	0	0	0	0	0	0	0	0	0	0	0	0	0
1110032A03Rik	17.1012	18.793	8.67794	9.70956	11.115	27.7839	16.2665	9.30113	17.6274	15.1762	0	16.4376	0	0	0	0	0	0	0	17.497	0	10.8603	0	13.6161	25.8895	0	6.28018	15.3808	0	0	0	39.9515	22.6629	0	18.0855	0	0	0	0.295707	53.6563	0	5.88889	0	56.501	103.211	14.7444	11.7609	0	0
1110032F04Rik	0	0	0	0	0	0	0	0	0	0	0	45.6601	0	0	0	0	0	0	0	0	0	0	197.158	2.19262	0	0	0	0	0	0	0	25.9518	5.69757	0	0	0	1.93513	0	0	0	0	0	0	0	0	0	0	0	0
1110038B12Rik	79.6671	79.2769	75.9488	64.6957	25.1708	284.708	201.421	109.95	67.0633	82.8149	0	54.1941	24.3221	0	115.441	0	156.719	58.9763	44.3086	28.6457	73.3208	60.2815	197.983	42.4432	101.763	122.482	19.1997	33.7593	58.6186	23.4336	58.2567	83.2661	18.8529	81.5067	15.3923	47.7493	28.8146	0	0	0	69.9509	18.0034	34.8275	66.3018	72.8509	43.7104	109.197	108.97	58.9374
1110038F14Rik	170.973	57.9528	131.147	88.722	36.3917	83.1499	48.3282	118.195	38.9569	31.1053	0	68.114	0	181.413	64.4296	12.6361	74.4152	155.594	151.255	212.361	78.5648	137.881	50.1879	134.971	98.9793	140.625	41.4452	58.832	124.749	139.927	202.432	0.623543	65.801	0	87.8448	707.305	83.9707	95.8833	75.1547	0	67.5546	237.051	51.0338	40.2038	16.0459	117.012	0	113.485	193.84
1110046J04Rik	0	0	0	0	16.2004	0	0	0	0	0	0	0	0	0	0	0	0	0	0	0	0	0	0	0	0	0	0	0	0	0	0	0	0	0	0	0	0	0	0	0	0	0	0	0	0	8.92677	0	0	0
1110059E24Rik	283.888	450.287	149.763	127.609	228.765	154.503	402.022	600.338	0	1114.38	236.475	533.984	8.23795	614.314	637.773	670.989	165.667	290.714	85.459	165.336	163.602	224.114	197.077	142.374	263.691	328.218	196.895	334.863	380.385	267.069	271.31	122.314	17.1611	0	140.968	213.712	180.146	0	347.534	0	962.509	1721.9	0	421.061	0	134.169	185.303	143.216	174.67
1110059G10Rik	23.1158	23.9847	27.048	0	44.7943	28.1145	31.9442	7.04053	56.9307	4.63212	0	12.351	0	8.28476	4.72881	15.4809	44.0246	99.4955	1.33325	28.4972	48.2986	15.9605	87.0017	29.051	23.4029	8.58502	42.9163	12.3142	22.6356	38.8115	0	26.269	0	20.194	26.7028	0	0	25.7254	0	0	2.02966	23.8801	0	29.1604	0	23.8436	34.8267	37.1117	0
1110065P20Rik	0	3.3542	7.83539	0	0	0	0	0	4.20888	0	0	0	0	0	0	0	5.0118	0	0	2.93518	0	3.5468	0	0	10.6444	0	0	0	2.75057	0	0	0	0	1.06017	2.54215	0	0	14.7988	44.6329	0	0	7.5326	0	0	0	0	0	0	0
1190005I06Rik	0	0	0	0	0	0	0	0	0	0	0	4.72567	0	0	0	0	0	0	0	0	0	0	0	0	0	0	0	0	0	0	0	0	0	0	0	0	0	0	0	0	0	0	0	0	0	0	0	0	0
1190007I07Rik	50.4131	25.1234	0	0	21.8441	25.5953	71.9289	0	10.3928	34.636	0	29.9292	168.861	116.153	19.6439	118.246	0	92.5385	11.5714	41.8557	0	83.7849	59.021	23.6114	32.7087	24.4893	21.5991	5.2317	0	0	0	0	0	188.747	90.5179	14.7995	13.5451	0	160.833	0	73.9854	61.3801	0	98.4222	0	32.0064	65.4882	0	0
1300002E11Rik	0	0	0	0	0	0	0	0	28.9377	0	0	0	11.9942	0	35.5804	0	0	0	0	29.9104	0	0	0	0	0	19.9855	30.2454	14.8643	1.68851	0	0	0	0	24.4706	7.24099	0	0	0	0	0	0	0	0	43.0212	0	73.7598	0	0	0
1500004A13Rik	0	0	0	6.16431	0	0	0	0	0	0	0	0	0	0	0	0	7.34951	0	0	0	0	4.76774	7.78915	0	0	0	0	0	0	1.39892	0	0	0	0	0	0	0	5.85942	0	4.27867	0	0	0	0	13.4094	5.43081	0	0	0
1500009L16Rik	0	10.0142	0	0	0	0	83.4523	0	0	43.3737	0	0	61.9796	0	43.2612	0	0	35.5198	0	70.1054	0	0	0	0	0	0	70.3513	0	0	56.4875	0	0	10.9509	0	13.9652	0	0	0	92.1491	93.842	0	0	0	0	0	0	1.33078	0	0
1500011B03Rik	86.4305	0	0	9.54191	19.4188	18.2028	0	0	100.243	169.347	0	19.9547	0	0	48.5686	0	163.647	36.054	34.8163	69.3432	0	0	0	0	95.4094	30.1079	0	0	110.945	0	61.7979	0	0	0	12.8905	76.7452	0	178.505	0	0	0	0	63.5411	196.863	0	111.177	36.8138	0	0
1500012K07Rik	0	0	0	0	0	0	0	0	0	0	0	0	0	0	0	0	0	0	0	0	0	0	0	0	0	0	0	0	0	0	0	0	0	0	0	0	0	0	0	0	0	0	0	0	0	0	0	0	0
1500015A07Rik	9.28549	0	0	0	0	0	0	0	2.14394	0	18.7757	39.6907	0	0	8.23133	0	0	74.2381	0	0	0	4.74257	123.446	0	0	0	73.2005	0	70.4931	0	0	24.1927	46.936	6.61547	0	0	0	0	6.0692	194.479	0	0	0	0	0	0	0	0	0
1500015L24Rik	0	0	0	0	0	0	0	0	0	0	0	0	0	0	0	0	0	0	0	0	0	0	0	0	0	0	0	0	0	0	0	0	0	0	0	0	0	0	0	0	0	0	0	0	0	0	0	0	0
1500026H17Rik	0	0	0	0	0	0	0	0	0	0	0	0	0	0	0	0	0	0	0	0	0	0	0	0	0	0	0	0	0	0	0	0	0	0	0	0	0	0	0	0	0	0	0	0	0	0	0	0	0
1500035N22Rik	0	0	0	0	0	0	0	0	0	0	0	0	0	248.615	0	0	0	0	0	0	0	0	0	0	0	0	0	0	0	0	0	0	0	0	0	0	0	0	0	0	0	0	0	0	0	0	0	0	0
1520401A03Rik	0	0	0	0	0	0	0	0	0	0	0	0	0	0	0	0	0	0	0	0	0	0	0	0	0	0	0	0	0	0	0	0	0	0	0	0	0	0	0	0	0	0	0	0	0	0	0	0	0
1600010M07Rik	0	0	0	0	0	0	0	0	0	0	0	0	0	0	0	0	0	0	0	0	0	0	0	0	0	0	0	0	0	0	0	0	0	0	0	0	0	0	0	0	0	0	0	0	0	0	0	0	0
1600012H06Rik	246.005	54.0749	135.341	205.225	0	57.6663	0	78.7136	191.853	108.557	0	28.7435	218.602	527.065	63.3529	0	365.165	0	50.1354	74.6666	0	0	214.475	54.0546	117.374	0	0	224.334	179.246	364.009	337.375	0	0	0	8.30312	0	0	164.527	0	0	61.3538	163.568	0	321.889	325.231	117.169	0	0	0
1600012P17Rik	0	0	0	0	0	0	0	0	0	0	0	0	0	0	0	0	0	0	0	0	0	0	0	0	0	0	0	0	0	0	0	0	0	0	0	0	0	0	0	0	0	0	0	0	0	0	0	0	0
1600014C10Rik	0	4.10156	32.1655	0	0	0	0	0	0	13.783	0	14.2596	0	0	0	0	0	0	0	29.6107	0	0	102.894	0	37.4987	89.5734	0	0	0	74.9901	54.3466	0	0	0	0	65.8105	0	0	0	0	0	0	0	0	0	0	0	0	0
1600014C23Rik	0	0	0	0	0	0	0	0	0	0	0	0	0	0	0	0	0	0	0	0	0	0	0	0	0	0	0	0	0	0	0	0	0	0	0	0	0	0	0	0	0	0	0	0	0	0	0	0	0
1600019K03Rik	0	0	0	0	0	0	0	0	0	0	0	0	0	0	0	0	0	0	0	0	0	0	0	0	0	0	0	0	0	0	0	0	0	0	0	0	0	0	0	0	0	0	0	0	0	0	0	0	0
1600020E01Rik	0	11.475	0	6.89991	0	0	0	0	19.6557	0	14.8689	2.35068	0	0	0	0	30.0052	34.6715	24.2728	0	45.8565	20.4479	1.08164	0	0	12.2608	0	0	46.2657	52.5799	0	0	42.9523	0.80599	13.5286	48.8196	0.229137	0	1.72535	0	0	0	2.69467	0	0	6.77801	19.0613	0	0
1600025M17Rik	0	0	0	0	0	0	0	0	0	0	0	0	0	0	0	0	0	0	0	0	0	0	0	0	0	0	0	0	0	0	0	0	0	0	0	0	0	0	0	0	0	0	0	0	0	0	0	0	0
1600029O15Rik	0	0	0	0	0	0	0	0	0	0	0	0	0	0	0	0	0	0	0	0	0	0	0	0	0	0	0	0	0	0	0	0	0	0	0	0	0	0	0	0	0	0	0	0	0	0	0	0	0
1700001C19Rik	0	0	0	1.04253	0	0	0	0	0	0	0	0	6.66292	0	0	0	0	20.9166	0	0	0	0	0	0	0	0	0	0	0	0	0	0	0	0	0	0	0	0	0	0	0	0	0	0	0	0	0	0	0
1700001D01Rik	0	0	0	0	0	0	0	0	0	0	0	0	0	37.8584	0	0	0	0	0	0	0	0	0	0	0	0	0	0	0	0	0	0	0	0	0	0	0	0	0	0	0	0	0	40.0992	0	0	0	0	0
1700001F09Rik	0	0	0	0	0	0	0	0	0	0	0	0	0	0	0	0	0	0	0	0	0	0	0	0	0	0	0	0	0	0	0	0	0	0	0	0	0	0	0	0	0	0	0	0	0	0	0	0	0
1700001G01Rik	0	0	0	0	0	0	0	0	0	0	0	0	0	0	0	0	0	0	0	0	0	0	0	0	0	0	0	0	0	0	0	0	0	0	0	0	0	0	0	0	0	0	0	0	0	0	0	0	0
1700001G11Rik	0	0	0	0	0	0	0	0	0	0	0	7.10819	0	0	0	0	0	0	0	0	0	0	0	0	0	0	0	13.0466	0	0	0	0	0	0	0	0	0	0	0	0	0	0	0	0	0	0	48.0327	0	0
1700001G17Rik	0	0	0	0	0	0	0	0	0	0	0	0	0	0	0	0	0	0	0	0	0	0	0	0	0	0	0	0	0	0	0	0	91.0273	0	0	0	0	0	0	0	0	0	0	0	0	0	0	0	0
1700001J03Rik	0	0	0	0	0	0	0	0	0	0	0	0	0	0	0	0	0	0	0	0	0	0	0	0	0	0	0	0	0	0	0	0	0	0	0	0	0	0	0	0	0	0	0	0	0	0	0	0	0
1700001J04Rik	0	0	0	0	0	0	0	0	0	0	0	0	0	0	0	0	0	0	0	0	0	0	0	0	0	0	0	0	0	0	0	0	0	0	0	0	0	0	0	0	0	0	0	0	0	0	0	0	0
1700001J11Rik	0	0	0	0	0	0	0	0	0	0	0	0	0	0	0	0	0	0	0	0	0	0	0	0	0	0	0	0	0	0	0	0	0	0	0	0	0	0	0	0	0	0	0	0	0	0	0	0	0
1700001K19Rik	0	0	0	0	0	0	0	0	0	16.2798	0	0	0	0	0	0	0	0	0	0	0	0	0	0	0	0.653085	0	0	0	0	0	0	0	0	0	0	0	0	0	0	0	0	0	0	0	0	0	0	0
1700001L19Rik	0	0	0	0	0	0	0	0	0	0	0	0	0	0	0	0	0	0	0	0	0	0	0	0	0	0	0	0	0	0	0	0	0	0	0	0	0	0	0	0	0	0	0	0	0	10.8791	0	0	0
1700001O22Rik	0	0	0	0	0	0	0	0	6.24689	0	0	0	0	0	0	0	0	0	0	0	0	0	0	0	0	0	0	0	0	0	0	0	0	0	0	0	0	0	0	0	0	0	0	0	0	0	0	0	0
1700001P01Rik	0	0	0	0	0	0	0	0	0	0	0	0	0	0	63.5889	0	0	0	0	0	0	0	0	0	60.7834	0	0	20.0716	0	0	0	0	0	0	0	0	0	0	0	10.9935	0	0	0	0	0	0	0	0	0
1700003C15Rik	0	0	0	0	0	0	0	0	0	0	0	0	0	0	0	0	0	0	0	0	0	0	0	0	0	0	0	0	0	0	0	0	0	0	0	0	0	0	0	0	0	0	0	0	0	0	0	0	0
1700003D09Rik	0	0	0	0	0	0	0	0	0	0	0	0	0	0	0	0	0	0	0	0	0	0	0	0	0	0	0	0	0	0	0	7.74109	0	0	0	0	0	0	0	0	0	0	0	0	0	0	0	0	0
1700003E16Rik	0	0	0	0	0	0	0	0	0	0	0	0	0	0	0	0	0	0	0	0	0	0	0	0	0	0	0	0	0	0	0	0	0	0	0	0	0	0	0	0	0	0	0	0	0	0	0	0	0
1700003E24Rik	0	0	0	0	0	0	0	0	0	0	0	0	0	0	0	0	0	0	0	0	0	0	0	0	0	0	0	0	0	0	0	0	0	0	0	0	0	0	0	0	0	0	0	0	0	0	0	0	0
1700003F12Rik	0	0	0	0	0	0	0	0	0	0	0	0	0	0	0	0	0	0	0	0	0	0	0	0	0	0	0	0	0	0	0	0	0	0	0	0	0	0	0	0	0	0	0	0	0	0	0	0	0
1700003G18Rik	0	0	0	0	0	0	0	0	0	0	0	0	0	0	0	0	0	0	0	0	0	0	0	0	0	0	0	0	0	18.2855	0	0	0	0	0	0	0	0	0	0	0	0	0	0	0	0	0	0	0
1700003H04Rik	0	0	0	0	0	0	0	0	0	0	0	0	0	0	0	0	0	0	0	0	0	0	0	0	0	0	0	0	0	0	0	0	0	0	0	0	0	0	0	0	0	0	0	0	0	0	0	0	0
1700003I22Rik	0	0	0	0	0	0	0	0	0	0	0	0	0	0	0	0	0	0	0	0	0	0	0	0	0	0	0	0	0	0	0	0	0	0	0	0	0	0	0	0	0	0	0	0	0	0	0	0	0
1700003L19Rik	0	0	0	0	0	0	0	0	0	0	0	0	0	0	0	0	0	0	0	0	0	0	0	0	0	0	0	0	0	0	0	0	0	0	0	0	0	0	0	0	0	0	0	0	0	0	0	0	0
1700003P14Rik	0	0	0	0	0	0	0	0	0	0	0	0	0	0	0	0	0	0	0	0	0	0	0	0	0	0	0	0	0	0	0	0	0	0	0	0	0	0	0	0	0	0	0	0	0	0	0	0	0
1700006A11Rik	0	0	0	0	0	0	0	0	0	0	0	0	0	0	0	0	0	0	0	0	0	0	0	0	0	0	0	0	0	0	0	0	0	0	0	0	0	0	0	0	0	0	0	0	0	0	0	0	0
1700006F04Rik	0	0	0	0	0	0	0	0	0	0	0	0	0	0	0	0	0	0	0	0	0	0	0	0	0	0	0	0	0	0	0	0	0	0	0	0	0	0	0	0	0	0	0	0	0	0	0	0	0
1700006H21Rik	0	0	0	0	0	0	0	0	0	0	0	0	0	0	0	0	0	0	0	0	0	0	0	0	0	0	0	0	2.26911	0	0	0	0	0	0	0	0	0	0	0	0	0	0	0	0	0	0	0	0
1700007F19Rik	0	0	0	0	0	0	0	0	0	0	0	0	0	0	0	0	0	0	0	0	0	0	0	0	0	0	21.3689	0	10.3976	0	0	0	0	0	0	0	0	0	0	0	0	0	0	0	0	0	0	0	0
1700007J10Rik	0	0	0	0	0	0	0	0	0	0	7.19431	0	0	0	0	0	0	0	0	0	0	0	0	0	0	0	0	0	0	0	0	0	0	0	0	0	0	0	0	0	0	0	0	0	58.3032	0	0	0	0
1700007L15Rik	0	28.559	0	0	0	22.9237	0	57.0953	0	0	0	37.336	0	0	0	0	0	0	0	0	0	0	18.7215	0	46.6884	0	0	0	18.363	0	0	0	0	0	0	0	0	0	0	113.178	0	0	0	0	0	15.9254	0	0	0
1700007P06Rik	0	0	0	0	0	0	0	0	0	0	0	0	0	0	0	0	0	0	0	0	0	0	0	0	0	0	0	0	0	0	0	0	0	0	0	0	0	0	0	0	0	0	0	0	0	0	0	0	0
1700008J07Rik	0	0	0	0	0	0	0	0	0	0	0	0	0	0	32.6311	0	0	0	0	0	0	0	0	0	0	0	0	0	0	0	0	0	0	0	0	0	0	0	0	0	0	0	0	0	0	0	0	0	0
1700008K24Rik	0	0	0	0	0	0	0	0	0	0	0	0	0	0	0	0	0	0	0	0	0	0	0	0	0	0	0	0	0	0	0	0	0	0	0	0	0	0	0	0	0	0	0	0	0	0	0	0	0
1700008O03Rik	0	0	0	0	0	0	0	0	0	0	0	0	0	0	0	8.61506	0	0	0	0	0	0	0	0	0	0	0	0	0	0	0	0	0	0	0	0	0	0	0	0	0	0	0	0	0	0	0	0	0
1700008P02Rik	0	0	0	0	0	0	0	0	0	0	0	0	0	0	0	0	0	0	0	0	0	0	0	0	0	0	0	0	0	0	0	0	0	0	0	0	0	0	0	0	0	0	0	0	0	0	0	0	0
1700009C05Rik	0	0	0	0	0	0	0	0	0	0	0	0	0	0	0	0	0	0	0	0	0	0	0	0	0	0	0	0	0	0	0	0	0	0	0	0	0	0	0	0	0	0	0	0	0	0	0	0	0
1700009J07Rik	0	0	0	0	0	0	0	0	0	0	0	0	0	0	0	0	0	0	0	0	0	0	0	0	0	0	0	0	0	0	0	0	0	0	0	0	0	0	0	0	0	0	0	0	0	0	0	0	0
1700009N14Rik	0	0	0	0	0	0	0	0	0	0	0	0	0	0	0	0	0	0	0	0	0	0	0	0	0	0	0	0	0	0	0	0	0	0	0	0	0	0	0	0	0	0	0	0	0	0	0	0	0
1700010B08Rik	0	0	0	0	0	0	0	0	0	0	0	0	0	0	0	0	0	0	0	0	0	0	0	0	0	0	0	0	0	0	0	0	0	0	0	0	0	0	0	0	0	0	0	0	0	0	0	0	0
1700010D01Rik	0	0	0	0	0	0	0	0	0	0	0	0	0	0	0	0	0	0	0	0	0	0	0	0	0	0	0	0	0	0	0	0	0	0	0	0	0	0	0	0	0	0	0	0	0	0	0	0	0
1700010I02Rik	0	0	0	0	0	0	0	0	0	0	0	0	0	0	0	0	0	0	0	0	0	0	0	0	0	0	0	0	0	0	0	0	0	0	0	0	0	0	0	0	0	0	0	0	0	0	0	0	0
1700010I14Rik	0	9.08357	0	0	0	12.476	0	0	0	0	0	0	0	0	7.0531	0	0	0	0	0	0	0	18.8368	0	0	28.0282	0	0	0	0	0	0	0	0	0	0	0	0	0	0	0	33.0272	0	0	61.909	0	95.5625	0.476722	0
1700010J16Rik	0	0	0	0	0	0	0	0	0	0	0	0	0	0	0	0	0	0	0	0	0	0	0	0	0	0	0	0	0	0	0	0	0	0	0	0	0	0	0	0	0	0	0	0	0	0	0	0	0
1700010K23Rik	0	0	0	0	0	0	0	0	0	0	0	0	0	0	0	0	0	0	0	0	0	0	0	0	0	0	0	0	0	0	0	0	0	0	0	0	0	0	0	0	0	0	0	0	0	0	0	0	0
1700010N08Rik	0	0	0	0	0	0	0	0	0	0	0	0	0	0	0	0	0	0	0	0	0	0	0	0	0	0	0	0	0	0	0	0	0	0	0	0	0	0	0	0	0	0	0	0	0	0	0	0	0
1700011B04Rik	0	0	0	0	0	0	0	0	0	0	0	0	0	0	0	0	0	0	0	0	0	0	0	0	0	0	0	0	0	0	0	0	0	0	0	0	0	0	0	0	0	0	0	0	0	0	0	0	0
1700011L22Rik	0	0	0	0	0	0	0	0	0	0	0	0	0	0	0	0	0	0	0	0	0	0	0	0	0	0	0	0	0	0	0	0	0	0	0	0	0	0	0	0	0	0	0	0	0	0	0	0	0
1700011M02Rik	0	0	0	0	0	0	0	0	0	0	0	0	0	0	0	0	0	0	0	0	0	0	0	0	0	0	0	0	0	0	0	0	0	0	0	0	0	0	0	0	0	0	0	0	0	0	0	0	0
1700012A03Rik	0	0	0	0	0	0	0	0	0	0	0	0	0	0	0	0	0	0	0	0	0	0	0	0	0	0	0	0	0	0	0	0	0	0	0	0	0	0	0	0	0	0	0	0	0	0	0	0	0
1700012B07Rik	0	0	0	0	0	0	0	0	0	0	0	0	0	0	0	0	0	0	0	0	0	0	0	0	0	0	0	0	0	0	0	0	0	0	0	0	0	0	0	0	0	0	0	0	0	0	0	0	0
1700012B09Rik	0	0	0	0	0	0	0	0	0	0	0	0	0	0	0	0	0	0	0	0	0	0	0	0	0	0	0	0	0	0	0	0	0	0	0	0	0	0	0	0	0	0	0	0	0	0	0	0	0
1700012C14Rik	0	0	0	0	0	0	14.2614	0	0	0	0	0	0	0	0	0	0	0	0	0	0	0	0	0	0	0	0	0	0	0	0	0	0	0	0	0	0	0	0	0	0	0	0	0	0	0	0	0	0
1700012I11Rik	0	0	0	0	0	0	0	0	0	0	0	0	0	0	0	0	0	0	0	0	22.2892	0	0	0	0	0	0	0	0	0	0	0	0	0	0	0	0	0	0	0	0	0	0	0	0	0	32.1759	0	0
1700013D24Rik	0	0	0	0	0	0	0	0	0	0	0	0	0	0	0	0	0	0	0	0	0	0	0	0	0	0	0	0	0	0	0	0	0	0	0	0	0	0	0	0	0	0	0	0	0	0	0	0	0
1700013G24Rik	0	0	0	0	0	0	0	0	0	0	0	0	0	0	0	0	0	0	0	0	0	0	0	0	0	0	0	0	0	0	0	0	0	0	0	0	0	0	0	0	0	0	0	0	0	0	0	0	0
1700013H16Rik	0	0	0	0	0	0	0	0	0	0	0	0	0	0	0	0	0	0	0	0	0	0	0	0	0	0	0	0	0	0	0	0	0	0	0	0	0	0	0	0	0	0	0	0	0	0	0	0	0
1700014D04Rik	0	0	0	0	0	0	0	0	0	0	0	0	0	0	0	0	0	0	0	0	0	0	0	0	0	0	0	0	0	0	0	0	0	0	0	0	0	0	0	0	0	0	0	0	0	0	0	0	0
1700015G11Rik	0	0	0	0	0	0	0	0	0	0	0	0	0	0	0	0	0	0	0	0	0	0	0	0	0	0	0	0	0	0	0	0	0	0	0	0	0	0	0	0	0	0	0	0	0	0	0	0	0
1700016A09Rik	0	0	0	0	0	0	0	0	0	0	0	0	0	0	0	0	0	0	0	0	0	0	0	0	0	0	0	0	0	0	0	0	0	0	0	0	0	0	0	0	0	0	0	0	0	0	0	0	0
1700016C15Rik	0	0	0	0	0	0	0	0	0	0	0	0	0	0	0	0	0	0	0	0	0	0	0	0	0	0	0	0	0	0	0	0	0	0	0	0	0	0	0	0	0	0	0	0	0	0	0	0	0
1700016D06Rik	0	0	0	0	0	0	0	0	0	0	0	0	0	0	0	0	0	0	0	0	0	0	0	0	0	0	0	0	0	0	0	0	0	0	0	0	0	0	0	0	0	0	0	0	0	0	0	0	0
1700016G22Rik	0	0	0	0	0	0	0	0	0	0	0	0	0	0	0	0	0	0	0	0	0	0	0	0	0	0	0	0	0	0	0	0	0	0	0	0	0	0	0	0	0	0	0	0	0	0	0	0	0
1700016H13Rik	0	0	0	0	0	0	0	0	0	0	0	0	0	0	0	0	0	0	0	0	0	0	0	0	0	0	0	0	0	0	0	0	0	0	0	0	0	0	0	0	0	0	0	0	0	0	0	0	0
1700016K19Rik	0	0	0	0	0	0	0	0	0	0	0	0	0	0	0	0	0	0	0	0	0	0	0	0	0	0	0	0	0	0	0	0	0	0	0	0	0	0	0	0	0	0	0	0	0	0	0	0	0
1700016L21Rik	0	0	0	0	0	0	0	0	0	0	0	0	0	0	0	0	0	0	0	0	0	0	0	0	0	0	0	0	0	0	0	0	0	0	0	0	0	0	0	0	0	0	0	0	0	0	0	0	0
1700016P04Rik	0	0	0	0	0	0	0	0	0	0	0	0	0	0	0	0	0	0	0	0	0	0	0	0	0	0	0	0	0	0	0	0	0	0	0	0	0	0	0	0	0	0	0	0	0	0	0	0	0
1700017B05Rik	0	2.20944	0	0	0	1.95081	31.0316	8.15029	0	27.2238	22.5949	7.33223	16.8921	0	18.2473	31.6621	0	61.3879	2.23878	29.5814	47.9243	13.0833	11.2461	27.534	0	10.246	0	0	47.0168	0	0	0	0	156.499	42.3992	51.8873	0	9.94304	21.2278	0	47.2808	0	0	0	9.03504	4.06576	0	12.7319	0.429969
1700017G19Rik	0	0	0	0	0	0	0	0	0	0	0	0	0	0	0	0	0	0	0	0	0	0	0	0	0	0	0	0	0	0	0	0	0	0	0	0	0	0	0	0	0	0	0	0	0	0	0	0	0
1700017J07Rik	0	0	0	0	0	0	0	0	0	0	0	0	0	0	0	0	0	0	0	0	0	0	0	0	0	0	0	0	0	0	0	0	0	0	0	0	0	0	0	0	0	0	0	0	0	0	0	0	0
1700017N19Rik	0	0	0	0	0	0	0	0	0	0	0	0	0	0	0	0	0	0	0	0	0	0	0	0	0	0	0	0	0	0	0	0	0	0	0	0	0	0	0	0	0	0	0	0	0	0	0	0	0
1700018A04Rik	0	0	0	0	0	0	0	0	0	0	0	0	0	0	0	0	0	0	0	0	0	0	0	0	0	0	0	0	0	0	0	0	0	0	0	0	0	0	0	0	0	0	0	0	0	0	0	0	0
1700018B08Rik	0	0	0	0	0	0	0	0	0	0	0	0	0	0	0	0	0	0	0	0	0	0	0	0	0	0	0	0	0	0	0	0	0	0	0	0	0	0	0	0	0	0	0	0	0	0	0	0	0
1700018B24Rik	0	0	0	0	0	0	0	0	0	0	0	0	0	0	0	0	0	0	0	0	0	0	0	0	0	0	0	0	0	0	0	0	0	0	0	0	0	0	0	0	0	0	0	0	0	0	0	0	0
1700018F24Rik	0	0	0	0	0	0	0	0	0	0	0	0	0	0	0	0	0	0	0	0	0	0	0	0	0	0	0	0	0	0	0	0	0	0	0	0	0	0	0	0	0	0	0	0	0	0	0	0	0
1700018G05Rik	0	0	0	0	0	0	0	0	0	0	0	0	0	0	0	0	0	0	0	0	0	0	0	0	0	0	0	0	0	0	0	0	0	0	0	0	0	0	0	0	0	0	0	0	0	0	0	0	0
1700019A02Rik	0	0	0	0	0	0	0	0	0	0	0	52.6939	0	0	0	0	0	0	0	0	0	0	0	0	0	0	0	0	0	0	0	0	0	0	0	0	0	0	0	0	0	0	0	0	0	0	0	0	0
1700019D03Rik	0	0	0	0	0	0	21.7601	0	0	0	0	0	0	0	0	0	0	0	0	0	0	0	0	0	0	0	0	0	0	0	0	0	0	0	0	0	0	0	0	0	0	0	0	0	0	0	0	0	0
1700019E08Rik	0	0	0	0	0	0	0	0	0	0	0	0	0	0	0	0	0	0	0	0	0	0	0	0	0	0	0	0	0	0	0	0	0	0	0	0	0	0	0	0	0	0	0	0	0	0	0	0	0
1700019G24Rik	0	0	0	0	0	0	0	0	0	0	0	0	0	0	0	0	0	0	0	0	0	2.43152	0	0	0	0	0	0	0	0	0	0	0	0	0	0	0	0	0	0	0	0	0	0	0	0	0	0	0
1700019N19Rik	0	0	0	0	0	0	0	0	0	0	0	0	0	0	0	0	0	0	0	0	0	0	0	0	0	0	0	0	0	0	0	0	0	0	0	0	0	0	0	0	0	0	0	0	0	0	0	0	0
1700019P21Rik	0	0	0	0	0	0	0	0	0	0	0	0	0	0	0	0	0	0	0	0	0	0	0	0	0	0	0	0	0	0	0	0	0	0	0	0	0	0	0	0	0	0	0	0	0	0	0	0	0
1700020A23Rik	0	0	0	0	0	0	0	0	0	0	0	0	0	0	0	0	0	0	0	0	0	0	0	0	0	0	0	0	0	0	0	0	0	0	0	0	0	0	0	0	0	0	0	0	0	0	0	0	0
1700020G17Rik	0	0	0	0	0	0	0	0	0	0	0	0	0	0	0	0	0	0	0	0	0	0	0	0	0	0	0	0	0	0	0	1.61885	0	0	0	0	0	0	0	0	0	0	0	0	0	0	0	0	0
1700020L13Rik	0	0	0	0	0	0	0	0	0	0	0	0	0	0	0	0	0	0	0	0	0	0	0	0	0	0	0	0	0	0	0	0	0	0	0	0	0	0	0	0	0	0	0	0	0	0	0	0	0
1700020L24Rik	0	0	0	0	0	0	0	0	0	0	0	0	0	0	0	0	0	0	0	0	0	0	0	0	0	0	0	0	0	0	0	0	0	0	0	0	0	0	0	0	0	0	0	0	0	0	0	0	0
1700020M21Rik	0	0	0	0	0	41.2306	0	0	0	0	0	0	0	0	0	0	0	0	0	0	0	0	0	0	0	0	0	0	0	0	0	0	0	0	0	0	0	232.969	0	411.172	0	0	0	0	0	0	0	0	0
1700020N01Rik	0	0	0	0	0	0	0	0	0	0	0	0	0	0	0	0	0	0	0	0	0	0	0	0	0	0	0	0	0	0	0	0	0	0	0	0	0	0	0	0	0	0	0	0	0	0	0	0	0
1700020N15Rik	0	0	0	0	0	0	0	0	0	0	0	0	0	0	0	0	0	0	0	0	0	0	0	0	0	0	0	0	0	0	0	0	0	0	0	0	0	0	0	0	0	0	0	0	0	0	0	0	0
1700020N18Rik	0	0	0	0	0	0	0	0	0	0	0	0	0	0	0	0	0	0	0	0	0	0	0	0	0	0	0	0	0	0	0	0	0	0	0	0	0	0	0	0	0	0	0	0	0	0	0	0	0
1700021F07Rik	0	0	0	0	0	0	0	0	0	0	0	0	0	0	0	0	0	0	0	0	0	0	0	0	0	0	0	0	0	0	0	0	0	0	0	0	0	0	0	0	0	0	0	0	0	0	0	0	0
1700021N21Rik	0	0	0	0	0	0	0	0	0	0	0	0	0	0	0	0	0	0	0	0	0	0	0	0	0	0	0	0	0	0	0	0	0	0	0	0	0	0	0	0	0	0	0	0	0	0	0	0	0
1700022A21Rik	0	0	0	0	0	0	0	0	0	0	0	0	0	0	0	0	0	0	0	0	0	0	0	0	0	0	0	0	0	0	0	0	0	0	0	0	0	0	0	0	0	0	0	0	0	0	0	0	0
1700022A22Rik	0	0	0	0	0	0	0	0	0	0	0	0	0	0	0	0	0	0	0	0	0	0	0	0	0	0	0	0	0	0	0	0	0	0	0	0	0	0	0	0	0	0	0	0	0	0	0	0	0
1700022E09Rik	0	0	0	0	0	0	0	0	0	0	0	0	0	0	0	0	0	0	0	0	0	0	0	0	0	0	0	0	0	0	0	0	0	0	0	0	0	0	0	0	0	0	0	0	0	0	0	0	0
1700022H16Rik	0	0	0	0	0	0	0	0	0	0	0	0	0	0	0	0	0	0	0	0	0	0	0	0	0	0	0	0	0	0	0	0	0	0	0	0	0	0	0	0	0	0	0	0	0	0	0	0	0
1700022I11Rik	0	0	0	0	0	0	0	0	0	0	0	0	0	0	0	0	0	0	0	0	0	0	0	0	0	0	0	0	0	0	0	0	0	0	0	0	0	0	0	0	0	0	0	0	0	0	0	0	0
1700022N22Rik	0	0	0	0	0	0	0	0	0	0	0	0	0	0	0	0	0	0	0	0	0	0	0	0	0	0	0	0	0	0	0	0	0	0	0	0	0	0	0	0	0	0	0	0	0	0	0	0.637856	0
1700023C21Rik	0	0	0	0	0	0	0	0	0	0	0	0	0	0	0	0	0	0	0	0	0	0	0	0	0	0	0	0	0	0	0	0	0	0	0	0	0	0	0	0	0	0	0	0	0	0	0	0	0
1700024B05Rik	0	0	0	0	0	0	0	0	0	0	0	0	0	0	0	0	0	0	0	0	0	0	0	0	0	0	0	0	0	0	0	0	0	0	0	0	0	0	0	0	0	0	0	0	0	0	0	0	0
1700024B18Rik	0	0	0	0	0	0	0	0	0	0	0	0	0	0	0	0	0	0	0	0	0	0	0	0	0	0	0	0	0	0	0	0	0	0	0	0	0	0	0	0	0	0	0	0	0	0	0	0	0
1700024G13Rik	0	0	0	0	0	0	0	0	0	0	0	0	0	0	0	0	0	0	0	0	0	0	0	0	0	0	0	0	0	0	0	0	0	0	0	0	0	0	0	0	0	0	0	0	0	0	0	0	0
1700025B11Rik	0	0	0	0	0	0	0	0	0	0	0	0	0	0	0	0	0	0	0	0	0	0	0	0	0	0	0	0	0	0	0	0	0	0	0	0	0	0	0	0	0	0	0	0	0	0	0	0	0
1700025C18Rik	0	0	0	0	0	0	0	0	0	0	0	0	0	0	0	0	0	0	0	0	0	0	0	0	0	0	0	0	0	0	0	0	0	0	0	0	0	0	0	0	0	0	0	0	0	0	0	0	0
1700025D23Rik	0	0	0	0	0	0	0	0	0	0	0	0	0	0	0	0	0	0	0	0	0	0	0	0	0	0	0	0	0	0	0	0	0	0	0	0	0	0	0	0	0	0	0	0	0	0	0	0	0
1700025F24Rik	0	0	0	0	0	0	0	0	0	0	0	0	0	0	0	0	0	0	0	0	0	0	0	0	0	0	0	0	0	0	0	0	0	0	0	0	0	0	0	0	0	0	0	0	0	0	0	0	0
1700025G04Rik	0	0.981202	0	15.7622	0	1.38616	2.20496	0	0	17.1458	7.9218	8.24907	0	0	0	0.473967	0	0	3.79617	0	0	0	0	0	0	11.4284	0	0	0	0	0	0.101349	6.12637	0.372158	4.81887	0	0	0	0	0	0	0	0	0	0	7.46309	0	15.1087	0
1700025K24Rik	0	0	0	0	0	0	0	0	0	0	0	0	0	0	0	0	0	0	0	0	0	0	0	0	0	0	0	0	0	0	0	0	0	0	0	0	0	0	0	0	0	0	0	0	0	0	0	0	0
1700025M24Rik	0	0	0	0	0	0	0	0	0	0	0	0	0	0	0	0	0	0	0	0	0	0	0	0	0	0	0	0	0	0	0	0	0	0	0	0	0	0	0	0	0	0	0	0	0	0	0	0	0
1700025N23Rik	0	0	0	0	0	0	0	0	0	0	0	0	0	0	0	0	0	0	0	0	0	0	0	0	0	0	0	0	0	0	0	0	0	0	0	0	0	0	0	0	0	0	0	0	0	0	0	0	0
1700025O08Rik	0	0	0	0	0	0	0	0	0	0	0	0	0	0	0	0	0	0	0	0	0	0	0	0	0	0	0	0	0	0	0	0	0	0	0	0	0	0	0	0	0	0	0	0	0	0	0	0	0
1700026D11Rik	0	0	0	0	0	0	0	0	0	0	0	0	0	0	0	0	0	0	0	0	0	0	0	0	0	0	0	0	0	0	0	0	0	0	0	0	0	0	0	0	0	0	0	0	0	0	0	0	0
1700026F02Rik	0	0	0	0	0	0	0	0	0	0	0	0	0	0	0	0	0	0	0	0	0	0	0	0	0	0	0	0	0	0	0	0	0	0	0	0	0	0	0	0	0	0	0	0	0	0	0	0	0
1700026J12Rik	0	0	0	0	0	0	0	0	0	0	0	0	0	0	0	0	0	0	0	0	0	0	0	0	0	0	0	0	0	0	0	0	0	0	0	0	0	0	0	0	0	0	0	0	0	0	0	0	0
1700026J14Rik	0	0	0	0	0	0	0	0	0	0	0	0	0	0	0	0	0	0	0	0	0	0	0	0	0	0	0	0	0	0	0	0	0	0	0	0	0	0	0	0	0	0	0	0	0	0	0	0	0
1700027A15Rik	0	0	0	0	0	0	0	0	0	0	0	0	0	0	0	0	0	0	0	0	0	0	0	0	0	0	0	0	0	0	0	0	0	0	0	0	0	0	0	0	0	0	0	0	0	0	0	0	0
1700027F09Rik	0	0	0	0	0	0	0	0	0	0	0	0	0	0	0	0	0	0	0	0	0	0	0	0	0	0	0	0	0	0	0	0	0	0	0	0	0	0	0	0	0	0	0	0	0	0	0	0	0
1700027H10Rik	0	0	0	0	0	0	0	0	0	0	0	0	0	0	0	0	0	0	0	0	0	0	0	0	0	0	0	0	0	0	0	0	0	0	0	0	0	0	0	0	0	0	0	0	0	0	0	0	0
1700027I24Rik	0	0	0	0	0	0	0	0	0	0	0	0	0	0	0	0	0	0	0	0	0	0	0	0	0	0	0	0	0	0	0	0	0	0	0	0	0	0	0	0	0	0	0	0	0	0	0	0	0
1700028B04Rik	0	0	0	0	0	0	0	0	0	0	0	0	0	0	0	0	0	0	0	0	0	0	0	0	0	0	0	0	0	0	0	0	0	0	0	0	0	0	0	0	0	0	0	0	0	0	0	0	0
1700028D13Rik	0	0	0	0	0	0	0	0	0	0	0	0	0	0	0	0	0	0	0	0	0	0	0	0	0	0	0	0	0	0	0	0	0	0	0	0	0	0	0	0	0	0	0	0	0	0	0	0	0
1700028E10Rik	0	0	0	0.799182	0	0	0	0	0	0	0	0	0	0	0	0	0	0	0	0	0	0	0	0	0	0	0	0	0	0	0	0	0	0	0	0	0	0	0	0	0	0	0	0	0	0	0	0	0
1700028I16Rik	0	0	0	0	0	0	0	0	0	0	0	0	0	0	0	0	0	0	0	0	0	0	0	0	0	0	0	0	0	0	0	0	0	0	0	0	0	0	0	0	0	0	0	0	0	0	0	0	0
1700028J19Rik	0	0	0	0	0	0	0	0	0	0	0	0	0	0	0	0	0	0	68.5584	0	0	0	0	0	0	0	0	15.206	0	0	0	0	0	0	0	0	0	0	0	0	0	0	0	0	0	0	62.5145	0	0
1700028K03Rik	0	0	0	0	0	0	0.408014	0	0	8.13515	0	0	0	0	0	0	0	0	0	0	0	0	0	0	0	0	0	0	0	0	0	0	0	0	0	0	0.156623	0	0	0	0	0	0	0	0	0	0	0	0
1700028M03Rik	0	0	0	0	0	0	0	0	0	0	0	0	0	0	0	0	0	0	0	0	0	0	0	0	0	0	0	0	0	0	0	0	0	0	0	0	0	0	0	0	0	0	0	0	0	0	0	0	0
1700028P15Rik	0	0	0	0	0	0	0	0	0	0	0	0	0	0	0	0	0	0	0	0	0	0	0	0	0	0	0	0	0	0	0	0	0	0	0	0	0	0	0	0	0	0	0	0	0	0	0	0	0
1700029B22Rik	0	0	0	0	0	0	0	0	0	0	0	0	0	0	0	0	0	0	0	0	0	0	0	0	0	0	0	0	0	0	0	0	0	0	0	0	0	0	0	0	0	0	0	0	0	0	0	0	0
1700029F12Rik	0	0	0	0	0	0	0	0	0	0	0	0	0	0	0	0	0	0	0	0	0	0	0	0	0	0	0	0	0	0	0	0	0	0	0	0	0	0	0	0	0	0	0	0	0	0	0	0	0
1700029H14Rik	0	0	0	0	0	0	0	0	0	0	0	0	0	0	0	0	0	0	0	0	0	0	0	0	0	0	0	0	0	0	0	0	0	0	7.40282	0	0	0	0	0	0	0	0	0	0	0	0	0	0
1700029I15Rik	0	0	0	0	0	0	0	0	0	0	0	0	0	0	0	0	0	0	0	0	0	0	0	0	0	0	0	0	0	0	18.3657	0	0	0	0	0	0	0	0	0	0	0	0	0	0	15.7895	0	0	0
1700029J03Rik	0	0	0	0	0	0	0	0	0	0	0	0	0	0	0	0	0	0	0	0	0	0	0	0	0	0	0	0	0	0	0	0	0	0	0	0	0	0	0	0	0	0	0	0	0	0	0	0	0
1700029J07Rik	32.9798	0	0	0	0	0	0	34.9388	23.5893	0	0	9.36409	0	0	0	0	0	0	0	0	0	0	0	0	0	0	0	0	0	0	0	0	0	0	0	0	0	0	0	0	0	0	0	0	0	0	0	0	0
1700029M03Rik	0	0	0	0	0	0	0	0	0	0	0	0	0	0	0	0	0	0	0	0	0	0	0	0	0	0	0	0	0	0	0	0	0	0	0	0	0	0	0	0	0	0	0	0	0	0	0	0	0
1700029M20Rik	0	0	0	0	0	0	0	0	0	0	0	0	0	0	0	0	0	0	0	0	0	0	0	0	0	0	0	0	0	0	0	0	0	0	0	0	0	0	0	0	0	0	0	0	0	0	0	0	0
1700029N11Rik	0	0	0	0	0	0	0	0	0	0	0	0	0	0	0	0	0	0	0	0	0	0	0	0	0	0	0	0	0	0	0	0	0	0	0	0	0	0	0	0	0	0	0	0	0	0	0	0	0
1700030A11Rik	0	0	0	0	0	0	0	0	0	0	0	0	0	0	0	0	0	0	0	0	0	0	0	0	0	0	0	0	0	0	0	0	0	0	0	0	0	0	0	0	0	0	0	0	0	0	0	0	0
1700030C10Rik	0	0	0	0	0	0	0	0	0	0	0	0	0	0	0	0	0	0	0	0	0	0	0	0	0	0	0	0	0	0	0	0	0	0	0	0	0	0	0	0	0	0	0	0	0	0	0	0	0
1700030C12Rik	0	0	0	0	0	0	0	0	0	0	0	0	0	0	0	0	0	0	0	0	0	0	0	0	0	0	0	0	0	0	0	0	0	0	0	0	0	0	0	0	0	0	0	0	0	0	0	0	0
1700030C14Rik	0	0	0	0	0	0	0	0	0	0	0	0	0	0	0	0	0	0	0	0	0	0	0	0	0	0	0	0	0	0	0	0	0	0	0	0	0	0	0	0	0	0	0	0	0	0	0	0	0
1700030F04Rik	0	0	0	0	0	0	0	0	0	0	0	0	0	0	0	0	0	0	0	0	0	0	0	0	0	0	0	0	0	0	0	0	0	0	0	0	0	0	0	0	0	0	0	0	0	0	0	0	0
1700030J22Rik	0	0	0	0	0	0	0	0	0	0	0	0	0	0	0	0	0	0	0	0	0	0	0	0	0	0	0	0	0	0	0	0	0	0	0	0	0	0	0	0	0	0	0	75.6209	0	0	0	0	0
1700030K09Rik	0	9.34659	0	0	0	0	1.09394	0	15.9168	0	0	6.03119	0	55.8156	32.1632	26.6501	0	0	0.35874	3.5783	0	0	0	5.23386	0	10.2899	0	0	0	0	0	8.04517	0	0.369276	0	39.7643	0	5.15467	0	0	0	0	149.799	25.9362	0	0	0	0	0
1700030L20Rik	0	0	0	0	0	0	0	0	0	0	0	0	0	0	0	0	0	0	0	0	0	0	0	0	0	0	0	0	0	0	0	0	0	0	0	0	0	0	0	0	0	0	0	0	0	0	0	0	0
1700030M09Rik	0	0	0	0	0	0	0	0	0	0	0	0	0	0	0	0	0	0	0	0	0	0	0	0	0	0	0	0	0	0	0	0	0	0	0	0	0	0	0	0	0	0	0	0	0	0	0	0	0
1700030N03Rik	0	0	0	0	0	0	0	0	0	0	0	0	0	0	0	0	0	0	0	0	0	0	0	0	0	0	0	0	0	0	0	0	0	0	0	0	0	0	0	0	0	0	0	0	0	0	0	0	0
1700030O20Rik	0	0	0	0	0	0	0	0	0	0	0	0	0	0	0	0	0	0	0	0	0	0	0	0	0	0	0	0	0	0	0	0	0	0	0	0	0	0	0	0	0	0	0	0	0	0	0	0	0
1700031A10Rik	0	0	0	0	0	0	0	0	0	0	0	0	0	0	0	0	0	0	0	0	0	0	0	0	0	0	0	0	0	0	0	0	0	0	0	0	0	0	0	0	0	0	0	0	0	0	0	0	0
1700031F05Rik	0	0	0	0	0	0	0	0	0	0	0	0	0	0	0	0	0	0	0	0	0	0	0	0	0	0	0	0	0	0	0	0	0	0	0	0	0	0	0	0	0	0	0	0	0	0	0	0	0
1700031L13Rik	0	0	0	0	0	0	0	0	0	0	0	0	0	0	0	0	0	0	0	0	0	0	0	0	0	0	0	0	0	0	0	0	0	0	0	0	0	0	0	0	0	0	0	0	0	0	0	0	0
1700031M16Rik	0	0	0	0	0	0	0	0	0	0	0	0	0	0	0	0	0	0	0	0	0	0	0	0	0	0	0	0	0	0	0	0	0	0	0	0	0	0	0	0	4.08904	0	0	0	0	0	0	0	0
1700031P21Rik	0	0	0	0	0	0	0	0	0	0	0	0	0	0	0	0	0	0	0	0	0	0	0	0	0	0	0	0	0	0	0	0	0	0	0	0	0	0	0	0	0	0	0	0	0	0	0	0	0
1700034B16Rik	0	0	0	0	0	0	0	0	0	0	0	0	0	0	0	0	0	0	0	0	0	0	0	0	0	0	0	0	0	0	0	0	0	0	0	0	0	0	0	0	0	0	0	0	0	0	0	0	0
1700034E13Rik	0	0	0	0	0	0	0	0	0	0	0	0	0	0	0	0	0	0	0	0	0	0	0	0	0	0	0	0	0	0	0	0	0	0	0	0	0	0	0	0	0	0	0	0	0	0	0	0	0
1700034G24Rik	0	0	0	0	0	0	0	0	0	0	0	0	0	0	0	0	0	0	0	0	0	0	0	0	0	0	0	0	0	0	0	0	0	0	0	0	0	0	0	0	0	0	0	0	0	0	0	0	0
1700034H15Rik	0	0	0	0	0	0	0	0	0	0	0	0	22.7844	0	0	0	0	0	0	0	0	0	0	0	0	0	0	0	0	0	0	0	0	0	0	0	0	0	0	0	0	0	0	0	0	0	0	0	0
1700034I23Rik	0	0	0	0	0	0	0	0	0	0	0	0	0	0	0	0	0	0	0	0	0	0	0	0	0	0	0	0	0	0	0	0	0	0	0	0	0	0	0	0	0	0	0	0	0	0	0	0	0
1700034J05Rik	0	0	0	0	0	0	0	0	0	0	9.31648	0	0	0	0	43.6639	0	0	0	0	0	0	0	0	11.7997	0	0	24.9911	0	0	0	0	0	0	0	0	0	0	0	0	0	0	0	0	0	0	0	0	0
1700034K08Rik	0	0	0	0	0	0	0	0	0	0	0	0	0	0	0	0	0	0	0	0	0	0	0	0	0	0	0	0	0	0	0	0	0	0	0	0	0	0	0	0	0	0	0	0	0	0	0	0	0
1700036G14Rik	0	0	0	0	0	0	0	0	0	0	0	0	0	0	0	0	0	0	0	0	0	0	0	0	0	0	0	0	0	0	0	0	0	0	0	0	0	0	0	0	0	0	0	0	0	0	0	0	0
1700037C18Rik	0	0	0	0	0	0	0	0	0	0	0	0	0	1.65711	0	0	0	0	0	0	0	0	0	0	11.3744	11.7897	0	0	0	0	12.7864	0	0	0	0	16.4689	0	0	0	0	0	0	0	0	48.3684	0	40.0099	0	0
1700037H04Rik	3.77106	43.5132	30.7303	16.4288	20.0166	13.4022	17.0552	21.5358	38.6377	13.6021	34.0413	13.4328	5.5262	162.967	34.7152	4.07343	24.9483	96.3122	65.7172	44.4973	41.6479	29.9611	28.3293	27.8178	1.07044	39.0151	113.905	35.6126	0	0.719502	0	0	0	103.63	27.1498	32.2889	4.91021	52.2367	0	61.2176	5.96006	45.7751	0	0	0	39.1049	0	1.91189	0.984641
1700039E22Rik	0	0	0	0	0	0	0	0	0	0	0	0	0	0	0	0	0	0	0	0	0	0	0	0	0	0	0	0	0	0	0	0	0	0	0	0	0	0	0	0	0	0	0	0	0	0	0	0	0
1700039M10Rik	0	0	0	0	0	0	0	0	0	0	0	0	0	0	0	0	0	0	0	0	0	0	0	0	0	0	0	0	0	0	0	0	0	0	0	0	0	0	0	0	0	0	0	0	0	0	0	0	0
1700040D17Rik	0	0	0	0	0	0	0	0	0	0	0	0	0	0	0	0	0	0	0	0	0	0	0	0	0	0	0	0	0	0	0	0	0	0	0	0	0	0	0	0	0	0	0	0	0	0	0	0	0
1700040F15Rik	0	0	0	0	0	0	0	0	0	0	0	0	0	0	0	0	0	0	0	0	0	0	0	0	0	0	0	0	0	0	0	0	0	0	0	0	0	0	0	0	0	0	0	0	0	0	0	0	0
1700041C23Rik	0	0	0	0	0	0	0	0	0	0	0	0	0	0	0	0	0	0	0	0	0	0	0	0	0	0	0	0	0	0	0	0	0	0	0	0	0	0	0	0	0	0	0	0	0	0	0	0	0
1700041M19Rik	0	0	0	0	0	0	0	0	0	0	0	0	0	0	0	0	0	0	0	0	0	0	0	0	0	0	0	0	0	0	0	0	0	0	0	0	0	0	0	0	0	0	0	0	0	0	0	0	0
1700042O10Rik	0	0	0	0	0	0	0	0	0	0	0	0	0	0	0	0	0	0	0	0	0	0	0	0	0	0	0	0	0	0	0	0	0	0	0	0	0	0	0	0	0	0	0	0	0	0	0	0	0
1700044C05Rik	0	0	0	0	0	0	0	0	0	0	0	0	0	0	0	0	0	0	0	0	0	0	0	0	0	0	0	0	0	0	0	0	0	0	0	0	0	0	0	0	0	0	0	0	0	0	0	0	0
1700044K03Rik	0	0	0	0	0	0	0	0	0	0	0	0	0	0	0	0	0	0	0	0	0	0	0	0	0	0	0	0	0	0	0	0	0	0	0	0	0	0	0	0	0	0	0	0	0	0	0	0	0
1700045H11Rik	0	0	0	0	0	0	0	0	0	0	0	0	0	0	0	0	0	0	0	0	0	0	0	0	0	0	0	0	0	0	0	0	0	0	0	0	0	0	0	0	0	0	0	0	0	0	0	0	0
1700046C09Rik	0	0	0	0	0	0	0	0	0	0	0	0	0	0	0	0	0	0	0	0	0	0	0	0	0	0	0	0	0	0	0	0	0	0	0	0	0	0	0	0	0	0	0	0	0	0	0	0	0
1700047A11Rik	0	5.63528	0	0	0	0	0	0	0	0	0	0	0	0	0	0	0	0	0	0	0	77.4651	0	0	0	0	0	0	0	12.0203	0	0	0	0	0	0	0	0	0	0	0	0	0	0	0	38.023	0	0	0
1700047G03Rik	0	0	0	0	0	0	0	0	0	0	0	0	0	0	0	0	0	0	0	0	0	0	0	0	0	0	0	0	0	0	0	0	0	0	0	0	0	0	0	0	0	0	0	0	0	0	0	0	0
1700047L14Rik	0	0	0	0	0	0	0	0	0	0	0	0	0	0	0	0	0	0	0	0	0	0	0	0	0	0	0	0	0	0	0	0	0	0	0	0	0	0	0	0	0	0	0	0	0	0	0	0	0
1700047M11Rik	0	0	0	0	0	0	0	0	0	0	0	0	0	0	0	6.43307	0	0	0	0	0	0	0	0	0	0	0	0	0	0	0	0	0	0	0	0	0	0	0	0	0	0	0	0	0	0	0	0	0
1700048M11Rik	0	0	0	0	0	0	0	0	0	0	0	0	0	0	0	0	0	0	0	0	0	0	0	0	0	0	0	0	0	0	0	0	0	0	0	0	0	0	0	0	0	0	0	0	0	0	0	0	0
1700048O20Rik	0	0	0	34.8432	0	0	0	0	0	0	10.3807	0	0	0	0	0	0	29.3178	0	0	0	35.5438	0	0	0	0	0	0	0	0	0	11.9528	0	0	0	0	0	0	0	0	0	0	0	0	0	0	0	0	0
1700049E15Rik	0	0	0	0	0	0	0	0	0	0	0	0	0	0	0	0	0	0	0	0	0	0	0	0	0	0	0	0	0	0	0	0	0	0	0	0	0	0	0	0	0	0	0	0	0	0	0	0	0
1700049E17Rik1	0	0	0	0	0	0	0	0	0	0	0	0	0	0	0	0	0	0	0	0	0	0	0	0	0	0	0	0	0	0	0	0	0	0	0	0	0	0	0	0	0	0	0	0	0	0	0	0	0
1700049E17Rik2	0	0	0	0	0	0	0	0	0	0	0	0	0	0	0	0	0	0	0	0	0	0	0	0	0	0	0	0	0	0	0	0	0	0	0	0	0	0	0	0	0	0	0	0	0	0	0	0	0
1700049E22Rik	0	0	0	0	0	0	0	0	0	0	0	0	0	0	0	0	0	0	0	0	0	0	0	0	0	0	0	0	0	0	0	0	0	0	0	0	0	0	0	0	0	0	0	0	0	0	0	0	0
1700051A21Rik	0	0	0	0	0	0	0	0	0	0	0	0	0	0	0	0	0	0	0	0	0	0	0	0	0	0	0	0	0	0	0	0	0	0	0	0	0	0	0	0	0	0	0	0	0	0	0	0	0
1700052I22Rik	0	0	0	0	0	0	0	0	0	0	0	0	0	0	0	0	0	0	0	0	0	0	0	0	0	0	0	0	0	0	0	0	0	0	0	0	0	0	0	0	0	0	0	0	0	0	0	0	0
1700054A03Rik	0	0	0	0	0	0	0	0	0	0	0	0	2.94473	0	0	0	0	0	0	0	0	0	0	0	0	0	0	0	0	0	0	0	0	0	0	0	0	0	0	0	0	0	0	0	0	0	0	0	0
1700054K19Rik	0	0	0	0	0	0	0	0	0	0	0	0	0	0	0	0	0	0	0	0	0	0	0	0	0	0	0	0	0	0	0	0	0	0	0	0	0	0	0	0	0	0	0	0	0	0	0	0	0
1700054M17Rik	0	0	0	0	0	0	0	0	0	0	0	0	0	0	0	0	0	0	0	0	0	0	0	0	0	0	0	0	0	0	0	0	0	0	0	0	0	0	0	0	0	0	0	0	0	0	0	0	0
1700055C04Rik	0	0	0	0	0	0	0	0	0	0	0	0	0	0	0	0	0	0	0	0	0	0	0	0	0	0	0	0	0	0	0	0	0	0	0	0	0	0	0	0	0	0	0	0	0	0	0	0	0
1700055D18Rik	0	0	0	0	0	0	0	0	0	0	0	0	0	0	0	0	0	0	0	0	0	0	0	0	0	0	0	0	0	0	0	0	0	0	0	0	0	0	0	0	0	0	0	0	0	0	0	0	0
1700056E22Rik	0	0	0	0	0	0	0	0	0	0	0	0	0	0	0	0	0	0	0	0	0	0	0	0	0	0	0	0	0	0	0	0	0	0	0	85.8824	0	0	0	0	0	0	0	0	0	0	0	0	0
1700057G04Rik	0	0	0	0	0	0	0	0	0	0	0	0	0	0	0	0	0	0	0	0	0	0	0	0	0	0	0	0	0	0	0	0	0	0	0	0	0	0	0	0	0	0	0	0	0	0	0	0	0
1700057H21Rik	0	0	0	0	0	0	0	0	0	0	0	0	0	0	0	0	0	0	0	0	0	0	0	0	0	0	0	0	0	0	0	0	0	0	0	0	0	0	0	0	0	0	0	0	0	0	0	0	0
1700060C16Rik	0	0	0	0	0	0	0	0	0	0	0	0	0	0	0	0	0	0	0	0	0	0	0	0	0	0	0	0	0	0	0	0	0	0	0	0	0	0	0	0	0	0	0	0	0	0	0	0	0
1700060C20Rik	0	0	0	0	0	0	0	0	0	0	0	0	0	0	0	0	0	0	0	0	0	0	0	0	0	0	0	0	0	0	0	0	0	0	0	0	0	0	0	0	0	0	0	0	0	0	0	0	0
1700061F12Rik	0	0	0	0	0	0	0	0	0	0	0	0	0	0	0	0	0	0	0	0	0	0	0	0	0	0	0	0	0	0	0	0	0	0	0	0	0	0	0	0	0	0	0	0	0	0	0	0	0
1700061I17Rik	0	0	0	0	0	0	0	0	0	0	0	0	0	0	0	0	0	0	0	0	0	0	0	0	0	0	0	0	0	0	0	0	0	0	0	0	0	0	0	0	0	0	0	0	0	0	0	0	0
1700061J23Rik	0	0	0	0	0	0	0	0	0	0	0	0	0	0	0	0	0	0	0	0	0	0	0	0	0	0	0	0	0	0	0	0	0	0	0	0	0	0	0	0	0	0	0	0	0	0	0	0	0
1700063A18Rik	0	0	0	0	0	0	0	0	0	0	0	0	0	0	0	0	0	0	0	0	0	0	0	0	0	0	0	0	0	0	0	0	0	0	0	0	0	0	0	0	0	0	0	0	0	0	0	0	0
1700063D05Rik	0	0	0	0	0	0	0	0	0	0	0	0	0	0	0	0	0	0	0	0	0	0	0	0	0	0	0	0	0	0	0	0	0	0	0	0	0	0	0	0	0	0	0	0	0	0	0	0	1.32483
1700063H04Rik	0	0	0	0	0	0	0	0	0	0	0	0	0	0	0	0	0	0	0	0	0	0	0	0	0	0	0	0	0	0	0	0	0	0	0	0	0	0	0	0	0	0	0	0	0	0	0	0	0
1700063K16Rik	0	0	0	0	0	0	0	0	0	0	0	0	0	0	0	0	0	0	0	0	0	0	0	0	0	0	0	0	0	0	0	0	0	0	0	0	0	0	0	0	0	0	0	0	0	0	0	0	0
1700063O14Rik	0	0	0	0	0	0	0	0	0	0	0	0	0	0	0	0	0	0	0	0	0	0	0	0	0	0	0	0	0	0	0	0	0	0	0	0	0	0	0	0	0	0	0	0	0	0	0	0	0
1700064J06Rik	0	0	0	0	0	0	0	0	0	0	0	0	0	0	0	0	0	0	0	0	0	0	0	0	0	0	0	0	0	0	0	0	0	0	0	0	0	0	0	0	0	0	0	0	0	0	0	0	0
1700064M15Rik	0	0	0	0	0	0	0	0	0	0	0	0	0	0	0	0	0	0	0	0	0	0	0	0	0	0	0	0	0	0	0	0	0	0	0	0	0	0	0	0	0	0	0	0	0	0	0	0	0
1700065D16Rik	0	0	0	0	0	0	0	0	0	0	0	0	0	0	0	0	0	0	0	0	0	0	0	0	0	0	0	0	0	0	0	0	0	0	0	0	0	0	0	0	0	0	0	0	0	0	0	0	0
1700065I16Rik	0	0	0	0	0	0	0	0	0	0	0	0	0	0	0	0	0	0	0	0	0	0	0	0	0	0	0	0	0	0	0	0	0	0	0	0	0	0	0	0	0	0	0	0	0	0	0	0	0
1700065O20Rik	0	0	0	0	0	0	0	0	0	0	0	0	0	0	0	0	0	0	0	0	0	0	0	0	0	0	0	0	0	0	0	0	0	0	0	0	0	0	0	0	0	0	0	0	0	0	0	0	0
1700066B17Rik	0	0	0	0	0	0	12.1686	0	0	0	0	0	0	0	0	0	0	0	0	0	0	0	0	0	0	0	0	0	0	0	0	0	0	0	0	0	0	0	0	0	0	0	0	0	0	0	0	0	0
1700066B19Rik	0	0	0	0	0	0	0	0	0	0	0	0.901991	0	0	12.4324	0	0	0	0	0.53515	0	0	0	0	0	0	0	0	0	0	0	0	0	0	0	0	0	0	0	0	0	0	0	0	0	0	0	0	0
1700066C05Rik	0	0	0	0	0	0	0	0	0	0	0	0	0	0	0	0	0	0	0	0	0	0	0	0	0	0	0	0	0	0	0	0	0	0	0	0	0	0	0	0	0	0	0	0	0	0	0	0	0
1700066J03Rik	0	0	0	0	0	0	0	0	0	0	0	0	0	0	0	0	0	0	0	0	0	0	0	0	0	0	0	0	0	0	0	0	0	0	0	0	0	0	0	0	0	0	0	0	0	0	0	0	0
1700066M21Rik	0	0	0	0	0	53.667	0	0	0	109.736	0	55.3714	0	0	8.6314	0	0.801346	0	0	78.3749	0.795414	100.567	15.7724	123.623	0	0	119.309	183.902	0	0	0	0	0	0	0	0	0	0	0	0	85.6369	0	0	0	0	46.9328	0	335.394	0
1700066N21Rik	0	0	0	0	0	0	0	0	0	0	0	0	0	0	0	0	0	0	0	0	0	0	0	0	0	0	0	0	0	0	0	0	0	0	0	0	0	0	0	0	0	0	0	0	0	0	0	0	0
1700066O22Rik	0	0	0	0	0	0	0	0	0	0	0	0	0	0	0	0	0	0	0	0	0	0	0	0	0	0	0	0	0	0	0	0	0	0	0	0	0	0	0	0	0	0	0	0	0	0	0	0	0
1700067G17Rik	0	0	0	0	0	0	0	0	0	0	0	0	0	0	0	0	0	0	0	0	0	0	0	0	0	0	0	0	0	0	0	0	0	0	0	0	0	0	0	0	0	0	0	0	0	0	0	0	0
1700067K01Rik	0	0	0	0	0	0	0	0	0	0	0	0	0	0	0	0	0	0	0	0	0	0	0	0	0	0	0	0	0	0	0	0	0	0	0	0	0	0	0	0	0	0	0	0	0	0	0	0	0
1700069L16Rik	0	0	0	0	0	0	0	0	0	0	0	0	0	0	0	0	0	0	0	0	0	0	0	0	0	0	0	0	0	0	0	0	0	0	0	0	0	0	0	0	0	0	0	0	0	0	0	0	0
1700071G01Rik	0	0	0	0	0	0	0	0	0	0	0	0	0	0	0	0	0	0	0	0	0	0	0	0	0	0	0	0	0	0	0	0	0	0	0	0	0	0	0	0	0	0	0	0	0	0	0	0	0
1700071K01Rik	0	0	0	0	0	0	0	0	0	0	0	0	0	0	0	0	0	0	0	0	0	0	0	0	0	0	0	0	0	0	0	0	0	0	0	0	0	0	0	0	0	0	0	0	0	0	0	0	0
1700071M16Rik	0	0	0	0	0	0	0	0	0	0	0	0	0	0	0	0	0	0	0	0	0	0	0	0	0	0	0	0	0	0	0	0	0	0	0	0	0	0	0	0	0	0	0	0	0	0	0	0	0
1700072B07Rik	0	0	0	0	0	0	0	0	0	0	0	0	0	0	0	0	0	0	0	0	0	0	0	0	0	0	0	0	0	0	0	0	0	0	0	0	0	0	0	0	0	0	0	0	0	0	0	0	0
1700074H08Rik	0	0	0	0	0	0	0	0	0	0	0	0	0	0	0	0	0	0	0	0	0	0	0	0	0	0	0	0	0	0	0	0	0	0	0	0	0	0	0	0	0	0	0	0	0	0	0	0	0
1700080N15Rik	0	0	0	0	0	0	0	0	0	0	0	0	0	0	0	0	0	0	0	0	0	0	0	0	0	0	0	0	0	0	0	0	0	0	0	0	0	0	0	0	0	0	0	0	0	0	0	0	0
1700081H04Rik	0	0	0	0	0	0	0	0	0	0	0	0	0	0	0	0	0	0	0	0	0	0	0	0	0	0	0	0	0	0	0	0	0	0	0	0	0	0	0	0	0	0	0	0	0	0	0	0	0
1700083H02Rik	0	0	0	0	0	0	0	0	0	0	0	0	0	0	0	0	0	0	0	0	0	0	0	0	0	0	0	0	0	0	0	0	0	0	0	0	0	0	0	0	0	0	0	0	0	0	0	0	0
1700084F23Rik	0	0	0	0	0	0	0	0	0	0	0	0	0	0	0	0	0	0	0	0	0	0	0	0	0	0	0	0	0	0	0	0	0	0	0	0	0	0	0	0	0	0	0	0	0	0	0	0	0
1700084J12Rik	0	0	0	0	0	0	0	0	0	0	0	23.123	0	0	0	0	0	0	0	0	0	0	0	0	0	0	0	0	0	0	0	0	0	0	0	0	0	0	0	0	0	0	0	0	0	0	0	0	0
1700084M14Rik	0	0	0	0	0	0	0	0	0	0	0	0	0	0	0	0	0	0	0	0	0	0	0	0	0	0	0	0	0	0	0	0	0	0	0	0	0	0	0	0	0	0	0	0	0	0	0	0	0
1700085C21Rik	0	0	0	0	0	0	0	0	0	0	0	0	0	0	0	0	0	0	0	0	0	0	0	0	0	0	0	0	0	0	0	0	0	0	0	0	0	0	0	0	0	0	0	0	0	0	0	0	0
1700086L19Rik	0	0	0	0	0	0	0	0	0	0	0	0	0	0	0	0	0	0	0	0	0	0	0	0	0	0	0	0	0	0	0	0	0	0	0	0	0	0	0	0	0	0	0	0	0	0	0	0	0
1700086O06Rik	11.7065	8.16748	31.554	0	0	7.76617	4.85322	0.891379	1.68933	0	0	13.2048	0	0	0	0	0	0	2.31495	0	0	53.4796	0	0	0	10.3328	0	20.4096	0	0	0	0	0	0	11.7136	0	0	0	0	0	0	0	0	1.23064	0	1.15612	0	23.1468	0
1700086P04Rik	0	0	0	0	0	0	0	0	0	0	0	0	0	0	0	0	0	0	0	0	0	0	0	0	0	0	0	0	0	0	0	0	0	0	0	0	0	0	0	0	0	0	0	0	0	0	0	0	0
1700088E04Rik	0	0	0	0	0	0	0	0	0	0	0	0	0	0	0	0	0	0	0	0	0	0	0	0	0	0	0	0	0.537693	0	0	0	0	0	0	0	0	9.83595	0	0	0	0	0	0	0	0	0	0	0
1700091H14Rik	0	0	0	0	0	0	0	0	0	0	0	0	0	0	0	0	0	0	0	0	0	0	0	0	0	0	0	0	0	0	0	0	0	0	0	0	0	0	0	0	0	0	0	0	0	0	0	0	0
1700092C02Rik	0	0	0	0	0	0	0	0	0	0	0	0	0	0	0	0	0	0	0	0	0	0	0	0	0	0	0	0	0	0	0	0	0	0	0	0	0	0	0	0	0	0	0	0	0	0	0	0	0
1700092C10Rik	0	0	0	0	0	0	0	0	0	0	0	0	0	0	0	0	0	0	0	0	0	0	0	0	0	0	0	0	0	0	0	0	0	0	0	0	0	0	0	0	0	0	0	0	0	0	0	0	0
1700092E19Rik	0	0	0	0	0	0	0	0	0	0	0	0	0	0	0	0	0	0	0	0	0	0	0	0	0	0	0	0	0	0	0	0	0	0	0	0	0	0	0	0	0	0	0	0	0	0	0	0	0
1700092K14Rik	0	0	0	0	0	0	0	0	0	0	0	0	0	0	0	0	0	0	0	0	0	0	0	0	0	0	0	0	0	0	0	0	0	0	0	0	0	0	0	0	0	0	0	0	0	0	0	0	0
1700092M07Rik	0	0	0	0	0	0	0	0	0	0	0	0	0	0	0	0	0	0	0	0	0	0	0	11.1271	0	0	3.63528	0	0	0	0	0	0	0	0	0	0	0	0	0	0	0	0	0	0	0	0	0	0
1700093K21Rik	0	0	0	0	1.08568	0	0	0	0	0	0	0	0	0	0	0	0	0	0	0	0	0	0	0	0	0	0	0	0	0	0	0	0	0	0	0	0.621421	0	0	0	0	0	0	0	0	0	0	0	0
1700094J05Rik	0	0	0	0	0	0	0	0	0	0	0	0	0	0	0	0	0	0	0	0	0	0	0	0	0	0	0	0	0	0	0	0	0	0	0	0	0	0	0	0	0	0	0	0	0	0	0	0	0
1700095A21Rik	0	0	0	0	0	0	0	0	0	0	0	0	0	0	0	0	0	0	0	0	0	0	0	0	0	0.583439	0	0	0	0	0	0	0	0	0	0	0	0	0	0	0	0	0	0	0	0	0	0	0
1700095B10Rik	0	0	0	0	0	0	0	0	0	0	0	0	0	0	0	0	0	0	0	0	0	0	0	0	0	0	0	0	0	0	0	0	0	0	0	0	0	0	0	0	0	0	0	0	0	0	0	0	0
1700095J03Rik	0	0	0	0	0	0	0	0	0	0	0	0	0	0	0	0	0	0	0	0	0	0	0	0	0	0	0	0	0	0	0	0	0	0	0	0	0	0	0	0	0	0	0	0	0	0	0	0	0
1700095J07Rik	0	0	0	0	0	0	0	0	0	0	0	0	0	0	0	0	0	0	0	0	0	0	0	0	0	0	0	0	0	0	0	0	0	0	0	0	0	0	0	0	0	0	0	0	0	0	0	0	0
1700095J12Rik	0	0	0	0	0	0	6.61264	0	0	0	0	0	0	0	31.9047	0	0	0	0	0	0	0	0	0	0	0	0	0	0	0	0	0	0	0	0	0	0	0	0	0	0	0	0	0	0	0	0	0	0
1700096J18Rik	0	0	0	0	0	0	0	0	0	0	0	0	0	0	0	0	0	0	0	0	0	0	0	0	0	0	0	0	0	0	0	0	0	0	0	0	0	0	0	0	0	0	0	0	0	0	0	0	0
1700096K18Rik	0	0	0	0	0	0	0	0	0	0	0	0	0	0	0	0	0	0	0	0	0	0	0	0	0	0	0	0	40.1184	0	0	0	0	0	0	0	0	0	0	0	0	0	0	0	0	0	0	0	0
1700097N02Rik	5.10097	0	0	9.35689	0	0	0	0	0	0	0	0	0	0	0	0	0	0	0	0	0	0	0	0	0	0	0	0	0	0	0	0	0	0	0	0	0	0	0	0	0	0	0	0	0	0	0	0	0
1700099I09Rik	0	0	0	0	0	0	0	0	0	0	0	0	0	0	0	0	0	0	0	0	0	0	0	0	0	0	0	0	0	0	0	0	0	0	0	0	0	0	0	0	0	0	0	0	0	0	0	0	0
1700100L14Rik	0	0	0	0	0	0	0	0	0	0	0	0	0	0	0	0	0	0	0	0	0	0	0	0	0	0	0	0	0	0	0	0	0	0	0	0	0	0	0	0	0	0	0	0	0	0	0	0	0
1700101I11Rik	0	0	0	0	0	0	0	0	0	0	0	0	0	0	0	0	0	0	0	0	0	0	0	0	0	0	0	0	0	0	0	0	0	0	0	0	0	0	0	0	0	0	0	0	0	0	0	0	0
1700101O22Rik	0	0	0	0	0	0	0	0	0	0	0	0	0	0	0	0	0	0	0	0	0	0	0	0	0	0	0	0	0	0	0	0	0	0	0	0	0	0	0	0	0	0	0	0	0	0	0	0	0
1700102P08Rik	0	0	0	0	0	0	0	0	0	0	0	0	0	0	0	0	0	0	0	0	0	0	0	0	58.4039	0	0	0	0	0	0	0	0	0	0	0	0	0	0	0	0	0	0	0	0	0	0	0	0
1700108F19Rik	0	9.46276	41.6593	0	0	0	0	0	7.43752	0	0	0	0	0	0	0	50.5746	0	0	0	0	16.1637	0	0	0	0	0	0	0	0	0	0	0	0	0	0	0	0	4.43254	0	0	0	0	0	0	0	0	0	0
1700108J01Rik	0	0	0	0	0	0	0	0	0	0	0	0	0	0	0	0	0	0	0	0	0	0	0	0	0	0	0	0	0	0	0	0	0	0	0	0	0	0	0	0	0	0	0	0	0	0	0	0	0
1700109G14Rik	0	0	0	0	0	0	0	0	0	0	0	0	0	0	0	0	0	0	0	0	0	0	0	0	0	0	0	0	0	0	0	0	0	0	0	0	0	0	0	0	0	0	0	0	0	0	0	0	0
1700109G15Rik	0	0	0	0	0	0	0	0	0	0	0	0	0	0	0	0	0	0	0	0	0	0	0	0	0	0	0	0	0	0	0	0	0	0	0	0	0	0	0	0	0	0	0	0	0	0	0	0	0
1700109H08Rik	0	0	0	0	0	0	0	0	0	0	0	0	0	0	0	0	0	0	0	0	0	0	0	0	0	0	0	0	5.57571	0	0	0	0	0	1.03064	0	0	0	0	0	1.4832	0	0	0	0	0	0	0	27.1988
1700109I08Rik	0	0	0	0	0	0	0	0	0	0	0	0	0	0	0	0	0	0	0	0	0	0	0	0	0	0	0	0	0	0	0	0	0	0	0	0	0	0	0	0	0	0	0	0	0	0	0	0	0
1700109K24Rik	0	0	0	0	0	0	0	4.39954	0	0	0	0	0	0	7.87994	0	0	0	0	0	0	0	0	0	0	0	0	20.9864	0	0	0	0	9.84472	0	0	0	0	0	32.5205	0	79.1425	0	0	0	0	0	0	0	0
1700110C19Rik	0	0	20.3151	0	0	0	0	21.1518	0	0	0	0	0	0	0	0	0	0	0	0	0	0	0	0	0	0	0	0	0	0	0	0	0	0	0	0	0	0	0	0	0	0	0	0	0	0	0	0	0
1700110I01Rik	0	0	0	0	0	0	0	0	0	0	0	0	0	0	0	0	0	0	0	0	0	0	0	0	0	0	0	0	0	0	0	0	0	0	0	0	0	0	0	0	0	0	0	0	0	0	0	0	0
1700111N16Rik	0	0	0	0	0	0	0	0	0	0	0	0	0	0	0	0	0	0	0	0	0	0	0	0	0	0	0	0	0	0	0	0	0	0	0	0	0	0	0	0	0	0	0	0	0	0	0	0	0
1700112H15Rik	0	0	0	0	0	0	0	0	0	0	0	0	0	0	0	0	0	0	0	0	0	0	0	0	0	0	0	0	0	0	0	0	0	0	0	0	0	0	0	0	0	0	0	0	0	0	0	0	0
1700112J05Rik	0	0	0	0	0	0	0	0	0	0	0	0	0	0	0	0	0	0	0	0	0	0	0	0	0	0	0	0	0	0	0	0	0	0	0	0	0	0	0	0	0	0	0	0	0	0	0	0	0
1700112J16Rik	0	0	0	0	0	0	0	0	0	0	0	0	4.26355	0	0	0	0	0	0	0	0	0	15.2333	0	0	0	0	0	0	0	0	0	0	0	0	0	0	0	0	0	0	0	0	0	0	0	0	0	0
1700113A16Rik	0	0	0	0	0	0	0	0	0	0	0	17.0143	0	0	0	0	0	0	0	0	0	0	0	0	0	0	0	0	0	0	0	0	0	0	0	0	0	0	0	0	0	0	0	0	0	13.2083	0	0	0
1700113H08Rik	0	0	0	0	0	0	0	0	0	0	0	0	0	0	0	0	0	0	0	0	0	0	0	0	0	0	0	0	0	0	0	0	0	0	0	0	0	0	0	0	0	0	0	0	0	0	0	0	0
1700116B05Rik	0	0	0	0	0	0	0	0	0	0	0	0	0	0	0	0	0	0	0	0	0	0	0	0	0	0	0	0	0	0	0	0	0	0	0	0	0	0	0	0	0	0	0	0	0	0	0	0	0
1700119H24Rik	0	0	0	0	0	0	0	0	0	0	0	0	0	0	0	0	0	0	0	0	0	0	0	0	0	0	0	0	0	0	0	0	0	0	0	0	0	0	0	0	0	0	0	0	0	0	0	0	0
1700120C14Rik	0	0	0	79.8823	0	0	0	0	0	0	1.39773	1.14906	0	0	0	0	0	0	0	0	0	0	0	0	0	0	0	0	0	0	0	0	0	0	1.41707	0	0	0	0	0	0	0	0	0	0	0	0.51764	96.6553	0
1700120G07Rik	0	0	0	0	0	0	0	0	0	0	0	0	0	0	0	0	0	0	0	0	0	0	0	0	0	0	0	0	0	0	0	0	0	0	0	0	0	0	0	0	0	0	0	0	0	0	0	0	0
1700120K04Rik	0	0	0	0	0	0	0	0	0	0	0	0	0	39.1758	0	0	0	0	0	0	2.35638	0	0	0	0	0	0	0	0	0	0	0	0	0	0	0	0	0	0	0	0	0	0	0	0	0	0	0	0
1700121L16Rik	0	0	0	0	0	0	0	0	0	0	0	0	0	0	0	0	0	0	0	0	0	0	0	0	0	0	0	0	0	0	0	0	0	0	0	0	0	0	0	0	0	0	0	0	0	0	0	0	0
1700121N20Rik	0	0	0	0	0	0	0	0	0	0	0	0	0	0	0	0	0	0	0	0	0	0	0	0	0	0	0	0	0	0	0	0	0	0	0	0	0	0	0	0	0	0	0	0	0	0	0	0	0
1700122H20Rik	0	0	0	0	0	0	0	0	0	0	0	0	0	0	0	0	0	0	0	0	0	0	0	0	0	0	0	0	0	0	0	0	0	0	0	0	0	0	0	0	0	0	0	0	0	0	0	0	0
1700122O11Rik	0	0	0	0	0	0	0	0	0	0	0	0	0	0	0	0	0	0	0	0	0	0	0	0	0	0	0	0	0	0	0	0	0	0	0	0	0	0	0	0	0	0	0	0	0	0	0	0	0
1700123K08Rik	0	0	0	0	0	0	0	0	0	0	0	0	0	0	0	0	0	0	0	0	0	0	0	0	0	0	0	0	0	0	0	0	0	0	0	0	0	0	0	0	0	0	0	0	0	0	0	0	0
1700123L14Rik	0	0	0	0	0	0	0	0	0	0	0	0	0	0	0	0	0	0	0	0	0	0	0	0	0	0	0	0	0	0	0	0	0	0	0	0	0	0	0	0	0	0	0	0	0	0	0	0	0
1700123O12Rik	0	0	0	0	0	0	0	0	0	0	0	0	0	0	0	0	0	0	0	0	0	0	0	0	0	0	0	0	0	0	0	0	0	0	0	0	0	0	0	0	0	0	0	0	0	0	0	0	0
1700123O20Rik	189.342	56.1882	191.298	196.132	156.524	83.389	21.828	115.339	70.7197	64.278	0	31.7389	0	30.3992	54.6831	118.865	162.106	40.9901	222.452	86.3071	148.938	0	80.1207	35.0547	167.561	121.516	104.982	77.6725	69.1148	44.2009	27.0102	120.397	106.905	0.566796	167.984	0	149.534	53.8003	226.486	0	52.8089	104.705	300.669	313.789	0	101.93	104.853	41.786	127.957
1700123O21Rik	0	0	0	0	0	0	0	0	0	0	0	0	0	0	0	0	0	0	0	0	0	0	0	0	0	0	0	0	0	0	0	0	0	0	0	0	0	0	0	0	0	0	0	0	0	0	0	0	0
1700124L16Rik	0	0	0	0	0	0	0	0	0	0	0	0	0	0	0	0	0	0	0	0	0	0	0	0	0	0	0	0	0	0	0	0	0	0	0	0	0	0	0	0	0	0	0	0	0	0	0	0	0
1700125G02Rik	0	0	0	0	0	0	0	0	0	0	0	0	0	0	0	0	0	0	0	0	0	0	0	0	0	0	0	0	0	0	0	0	0	0	0	0	0	0	0	0	0	0	0	0	0	0	0	0	0
1700125G22Rik	0	0	0	0	0	0	0	0	0	0	0	0	0	0	0	0	0	0	0	0	0	0	0	0	0	0	0	0	0	0	0	0	0	0	0	0	0	0	0	0	0	0	0	0	0	0	0	0	0
1700125H03Rik	0	0	0	0	0	0	0	0	0	0	0	0	0	11.3535	0	0	0	0	0	0	0	0	0	0	0	0	0	0	0	0	0	0	0	0	0	0	0	0	0	0	0	0	0	0	0	0	0	0	0
1700125H20Rik	0	0	0	0	0	0	0	0	0	0	0	0	0	0	0	0	0	0	0	0	0	0	0	0	0	0	0	0	0	0	0	0	0	0	0	0	0	0	0	0	0	0	0	0	0	0	0	0	0
1700128A07Rik	0	0	0	0	0	0	0	0	0	0	0	0	0	0	0	0	0	0	0	0	0	0	0	0	0	0	0	0	0	0	0	0	0	0	0	0	0	0	0	0	0	0	0	0	0	0	0	0	0
1700128F08Rik	0	0	0	0	0	0	0	0	0	0	0	0	0	0	0	0	0	0	0	0	0	0	0	0	0	0	0	0	0	0	0	0	0	0	0	0	0	0	0	0	0	0	0	0	0	0	0	0	0
1700129C05Rik	0	0	0	0	0	0	0	0	0	0	0	0	0	0	0	0	0	0	0	0	0	0	0	0	0	0	0	0	0	0	0	0	0	0	0	0	0	0	0	0	0	0	0	0	0	0	0	0	0
1810006J02Rik	0	0	0	0	0	0	0	0	4.36617	0	0	2.07258	0	31.2803	7.53849	5.028	20.9964	0	28.1898	0	0	0	54.0415	0	45.2541	0	12.963	0	22.2782	73.2692	0	0	0	0	0	0	0	0	0	0	0	0	0	0	0	0	0	0	0
1810007C17Rik	0	0	0	0	0	0	0	0	0	0	0	0	0	0	0	0	0	0	0	0	0	0	0	0	0	0	0	0	0	0	0	0	0	0	0	0	0	0	0	0	0	0	0	0	0	0	0	0	0
1810007D17Rik	0	0	0	0	0	0	0	0	0	0	0	0	0	0	0	0	0	0	0	0	0	0	0	0	0	0	0	0	0	0	0	0	0	0	0	0	0	0	0	0	0	0	0	0	0	0	0	0	0
1810008I18Rik	0	0	0	0	0	0	0	0	0	0	0	0	0	0	0	0	0	0	0	0	0	0	0	0	0	0	0	0	0	0	0	0	0	0	0	0	0	0	0	0	0	0	0	0	0	0	0	0	0
1810009A15Rik	0	0	0	0	0	0	3.37501	11.3645	0	0	0	1.77213	0	0	0	0	0	0	1.4757	0	0	0	0	0	1.69461	0	0	0	0	0	0	0	0	0	0.728491	0	0	0	0	0	0	0	0	0	0	0	3.19331	0	0
1810009J06Rik	0	0	0	0	0	0	0	0	0	0	0	0	0	0	0	0	0	0	0	0	0	0	0	0	0	0	0	0	0	0	0	0	0	0	0	0	0	0	0	0	0	0	0	0	0	0	0	0	0
1810010H24Rik	0	0	0	0	0	0	0	0	0	0	0	0	0	0	0	0	0	0	0	0	0	0	0	0	0	0	0	0	0	0	0	0	0	0	0	0	0	0	0	0	0	0	0	0	0	0	0	0	0
1810012K16Rik	0	0	0	0	0	0	0	0	0	0	0	84.2067	0	0	0	0	0	0	0	0	0	0	0	0	0	0	0	0	0	0	0	0	0	0	0	0	0	0	0	0	0	0	0	0	0	0	0	0	0
1810013D15Rik	0	0	0	0	0	0	0	0	0	0	0	0	0	0	0	0	0	0	0	0	0	0	0	0	0	0	0	0	0	0	0	0	0	0	0	0	0	0	0	0	0	0	0	0	0	0	0	0	0
1810013L24Rik	59.0931	13.9916	0	0	0	0	0	27.1299	51.9179	8.88115	67.7774	11.8661	0	1.4375	0	0.187739	0	4.68704	36.3029	0	0	41.1795	0	0	0	8.55067	0	2.52514	0	0	0.554591	0	16.5342	113.655	42.417	0.595262	0.25145	0	95.6148	0	0	0	89.2052	0	17.1648	25.7471	39.7432	0	64.4408
1810014B01Rik	0	0	0	0	0	0	0	160.885	195.141	749.418	0	0	0	454.362	86.4476	54.7757	0	147.477	5.22283	74.4226	0	0	0	0	0	15.2867	0	0	0	0	1773.17	0	0	0	61.8789	0	0	15.0092	0	0	0	1899.01	0	133.271	115.928	507.761	11.3018	0	0
1810018F18Rik	0	0	0	0	0	0	0	0	0	0	0	0	0	0	0	0	0	0	0	0	0	0	0	0	0	0	0	0	0	0	0	0	0	0	0	0	0	0	0	0	0	0	0	0	0	0	0	0	0
1810019N24Rik	0	0	0	0	0	0	0	0	0	0	0	0	0	0	0	0	0	0	0	0	0	0	0	0	0	0	0	0	0	0	0	0	0	0	0	0	0	0	0	0	0	0	0	0	0	0	0	0	0
1810020O05Rik	0	0	0	0	0	0	0	0	0	0	0	0	0	0	0	0	0	0	0	0	0	0	0	0	0	0	0	0	0	0	0	0	0	0	0	0	0	0	0	0	0	0	0	0	0	0	0	0	0
1810021B22Rik	0	0	0	0	0	0	0	0	0	0	0	0	0	34.8497	0	0	0	0	0	0	0	0	0	0	42.5261	0	0	0	0	0	0	0	0	0	22.09	0	0	0	0	0	0	0	0	0	0	0	0	0	0
1810024B03Rik	48.567	5.21303	0	16.704	29.4619	0	0	0	0	0	0	0	17.7928	0	0	6.81996	0	0	0	0	13.7719	0	38.6962	0.398068	8.96093	8.0817	1.04041	0	0	0	0	0	8.27511	13.2846	0	0	0	17.25	0	0	0	0	0	0	0	3.99704	0.974185	0	0
1810030O07Rik	137.343	63.4245	120.129	0	96.0708	13.6217	48.7532	91.2021	177.915	0	50.7449	27.4952	46.8058	0	78.9527	108.334	0	102.348	0.39476	73.1266	173.991	54.3781	0	76.4426	135.996	0	73.212	83.5289	125.458	0	0	189.896	31.7458	25.194	79.1197	64.5415	87.7979	5.67223	0	69.1335	0	78.3661	134.951	57.0808	0	35.224	0	0	0
1810034E14Rik	0	0	0	14.5164	0	0	0	0	0	0	0	0	0	0	0	0	0	0	0	0	0	0	0	0	0	0	0	0	0	0	0	0	0	0	0	0	0	0	0	0	0	0	0	0	0	1.73678	0	0	0
1810037I17Rik	561.085	241.299	1276.42	691.825	281.761	1010.69	617.593	664.9	673.489	913.624	523.262	97.0636	348.494	387.232	306.591	354.814	129.618	405.538	305.86	166.219	556.78	315.253	225.005	166.897	564.292	205.39	100.296	280.726	466.068	643.734	477.828	186.416	266.965	253.387	253.01	94.1745	318.249	483.037	317.084	494.391	943.549	335.883	149.621	398.434	289.499	188.378	117.266	261.858	556.901
1810041H14Rik	0	2.16397	0	0	0	0	0	0	0	0	0	9.57511	0	26.6791	0	0	0	12.7925	0	0	0	0	0	0	0	0	0	5.85813	0	0	0	0	0	0	0	0	0	0	0	0	0	0	0	0	0	0	0	0	0
1810044D09Rik	0	0	0	0	0	0	0	32.2165	0	31.794	0	0	15.5005	0	1.8032	0	0	0	0	0	0	0	0	0	0	0	0	0	0	0	0	7.32949	0	219.35	49.0476	0	0	0	0	0	0	0	0	0	0	29.5977	0	0	0
1810046K07Rik	0	0	0	0	0	0	0	0	0	0	0	0	0	0	0	0	0	0	0	0	0	0	0	0	0	0	0	0	0	0	0	0	0	0	0	0	0	0	0	0	0	0	0	0	0	0	0	0	0
1810053B23Rik	0	0	0	0	0	0	0	0	0	0	0	0	0	0	0	0	0	0	0	0	0	0	0	0	0	0	0	0	0	0	0	0	0	0	0	0	0	0	0	0	0	0	0	0	0	0	0	0	0
1810055G02Rik	0	45.262	0	0	42.6337	17.3756	8.98281	22.3364	0	0	66.2003	0	0	0	22.5036	0	0	9.88844	0	0	0	0	0	21.6389	0	103.463	4.71303	0	0	0	0	299.312	0	0	67.1166	6.27924	1.59148	0	0	0	0	0	0	0	0	0	0	66.9252	0
1810058I24Rik	108.377	98.0486	184.397	117.86	75.1363	76.3004	68.2713	82.523	180.08	259.679	119.635	169.126	163.356	202.964	153.612	123.422	61.4567	31.9283	97.2077	37.083	62.3882	125.205	145.21	97.4581	62.8456	37.6368	112.103	76.4798	103.23	156.562	120.05	100.417	271.713	135.124	77.4598	366.941	0.447986	172.67	46.663	158.193	79.1185	91.1682	173.856	143.228	5.94628	113.149	30.2275	76.1399	42.851
1810062G17Rik	0	0	0	0	0	0	0	0	0	0	0	5.61789	0	0	0	0	0	0	0	0	0	0	0	0	0	0	0	0	0	0	0	0	0	0	0	0	0	0	0	0	0	0	0	0	0	0	0	0	0
1810062O18Rik	0	0	0	0	0	0	0	0	0	0	0	0	0	6.87086	0	0	0	0	0	0	0	0	0	0	0	0	0	0	0	0	0	0	0	0	0	0	0	0	0	0	0	0	0	0	0	0	0	0	0
1810063I02Rik	0	0	0	0	0	0	0	0	0	0	0	0	0	0	0	0	0	0	0	0	0	0	0	0	0	0	0	0	0	0	0	0	0	0	0	0	0	0	0	0	0	0	0	0	0	0	0	0	0
1810064F22Rik	0	0	0	0	0	0	0	0	0	0	0	0	0	0	0	0	0	0	0	0	0	0	0	0	0	0	0	0	0	0	0	0	0	0	0	0	0	0	0	0	0	0	0	0	0	0	0	0	0
1810065E05Rik	0	0	0	0	0	0	0	0	0	0	0	0	0	0	0	0	0	0	0	0	0	0	0	0	0	0	0	0	0	0	0	0	0	0	0	0	0	0	0	0	0	0	0	0	0	0	0	0	0
2010001A14Rik	0	0	0	0	71.8943	0	0	0	0	0	0	0	0	92.7442	0	0	0	0	0	0	0	0	0	0	26.3956	0	0	0	0	0	0	0	0	0	0	82.4302	0	0	0	0	0	0	0	0	0	0	0	0	0
2010003K11Rik	0	0	0	0	0	0	0	0	0	0	0	0	0	0	0	0	0	0	0	0	0	0	0	0	0	0	0	0	0	0	0	0	0	0	0	0	0	0	0	0	0	0	0	0	0	0	0	0	0
2010009K17Rik	0	0	0	0	0	0	0	0	0	0	0	0	0	0	0	0	0	0	0	0	0	0	0	0	0	0	0	0	0	0	0	0	0	0	0	0	0	0	0	0	0	0	0	0	0	0	0	0	0
2010010A06Rik	0	0	0	0	0	0	0	0	0	0	0	0	0	0	0	0	0	0	0	0	0	0	0	0	0	0	0	0	0	0	0	0	0	0	0	0	0	0	0	0	0	0	0	0	0	0	0	0	0
2010016I18Rik	0	0	0	0	0	0	0	0	0	0	0	0	0	0	0	0	0	0	0	0	0	0	0	0	0	0	0	0	0	0	0	0	0	0	0	0	0	0	0	0	0	0	0	0	0	0	0	0	0
2010103J01Rik	0	0	0	0	0	0	0	0	0	0	0	0	0	0	0	0	0	0	0	0	0	0	0	0	0	0	0	0	0	0	0	0	0	0	0	0	0	0	0	0	0	0	0	0	0	0	0	0	0
2010106C02Rik	0	0	0	0	0	0	0	0	0	0	0	124.07	0	0	0	0	0	0	0	0	0	0	0	0	0	0	0	0	0	0	0	0	0	0	0	0	0	0	0	0	0	0	0	0	0	0	0	0	0
2010106E10Rik	0	0	0	0	0	0	0	0	0	0	0	0	0	0	0	0	0	0	0	0	0	0	0	0	0	0	0	0	0	0	0	0	0	0	0	0	0	0	0	0	0	0	0	0	0	0	0	0	0
2010109A12Rik	0	0	0	0	0	0	0	0	0	0	0	0	0	0	0	0	0	0	0	0	0	0	0	0	0	0	0	29.4699	0	0	0	0	0	0	4.12526	0	0	0	0	0	0	0	0	0	0	0	0	0	0
2010308F09Rik	0	0	0	0	0	0	0	0	0	0	0	0	0	0	0	0	0	0	0	0	0	0	0	0	0	0	0	0	0	0	0	0	0	0	0	0	0	247.907	0	0	0	0	0	0	0	0	0	0	0
2010310C07Rik	0	0	0	0	0	0	0	0	0	0	0	0	0	0	28.8039	0	0	0	0	0	0	0	0	0	0	0	0	0	0	0	0	0	0	0	0	0	0	0	0	0	0	0	0	0	0	0	0	0	0
2010315B03Rik	0	0	0	0	30.0622	0	0	0	0	0	50.8981	0	0	81.9748	0	0	0	26.5537	0	0	0	0	0	0	0	0	0	6.39994	31.9879	0	30.9234	0	0	0	0	0	0	0	0	143.369	0	0	0	61.3577	0	0	0	0	0
2200002D01Rik	101.971	19.228	0	0	22.2911	0	7.27081	0	0	1.65678	0	0	0	0	0	0	0	25.3567	12.2623	7.76584	0	0	0	0	0	0	0	0	106.432	66.254	0	0	0	0	0	0	0	9.78859	27.0204	0	0	8.54126	143.795	0	28.7299	0	0	24.4518	0
2200002J24Rik	0	0	0	0	0	0	0	0	0	0	0	0	0	0	0	0	0	0	0	0	0	0	0	0	0	0	0	0	0	0	0	0	0	0	0	0	0	0	0	0	0	0	0	0	0	0	0	0	0
2210010C04Rik	0	0	0	0	0	0	0	0	0	0	0	0	0	0	0	0	0	0	0	0	0	0	0	0	0	0	0	0	0	0	0	0	0	0	0	0	0	0	0	0	0	0	0	0	0	0	0	0	0
2210016F16Rik	0	0	21.2539	0	0	12.0502	18.1033	0	46.075	26.3282	0	0	0	0	24.0841	0	22.9412	94.1258	62.5097	0	41.3258	0	0	6.9476	0	36.183	0	47.2088	5.12949	17.7902	0	94.3705	0	2.51631	42.4087	0	34.3376	0	0	22.0346	0	64.2167	0	26.7328	0	59.5299	0	54.7935	2.95102
2210016L21Rik	9.1348	19.61	0	9.57502	15.1728	51.9437	0	14.9049	20.3383	36.087	35.8111	49.583	22.948	6.47592	20.4669	48.7724	53.3697	2.07011	31.6121	21.1439	0	38.5098	33.2719	39.7887	0	31.5341	77.7155	11.3757	82.2714	3.98373	17.489	61.1279	113.027	8.63322	113.698	154.642	0	10.197	121.784	40.7071	71.499	25.6143	0	8.23108	0	16.3246	298.056	0	66.7839
2210406O10Rik	0	0	0	0	0	0	0	0	0	0	0	0	0	0	0	0	0	0	0	0	0	0	0	0	8.41412	0	0	0	0	0	0	0	0	42.1486	0	0	0	0	0	0	0	0	0	0	0	0	0	0	0
2210408F21Rik	0	0	0	0	0	0	0	0	0	0	0	0	0	0	0	0	0	0	0	0	0	0	0	0	0	0	0	0	0	0	0	0	0	0	0	0	0	0	0	0	0	0	0	0	0	0	0	0	0
2210408I21Rik	0	3.50026	0	0	11.3563	16.4829	0	0	13.8039	18.297	0	0	0	0	0	0	40.0969	10.346	1.61216	26.0354	0	0	0	0	0	0.419433	0	55.801	0	37.0546	0	0	0	0	0	0	0	0	0	0	0	0	0	0	0	0	0	0	0
2210409E12Rik	0	0	0	0	0	0	0	0	0	0	0	0	0	0	0	0	0	0	0	0	0	0	0	0	0	0	0	0	0	0	0	0	0	0	0	0	0	0	0	0	0	0	0	0	0	0	0	0	0
2210414B05Rik	0	0	0	0	0	0	0	0	0	0	0	0	0	0	0	0	0	0	0	0	0	0	0	0	0	0	0	0	0	0	0	0	0	0	0	0	0	0	0	0	0	0	0	0	0	0	0	0	0
2210417A02Rik	0	0	0	0	0	0	0	0	0	0	0	0	0	0	0	0	0	0	0	0	0	0	0	0	0	0	0	0	0	0	0	0	0	0	0	0	0	0	0	0	0	0	0	0	0	0	0	0	0
2210418O10Rik	0	0	0	0	0	0	0	0	0	0	0	0	0	0	0	0	0	0	0	0	0	1.24294	0	0	0	0.475378	0	0	0	0	0	0	0	0	0	0	0	0	0	0	1.15385	0	0	0	0	0	0	0	0
2210420H20Rik	0	0	0	0	0	0	0	0	0	0	0	0	0	0	0	0	0	0	0	0	0	0	0	0	0	0	0	0	0	0	0	0	0	0	0	0	0	0	0	0	0	0	0	0	0	0	0	0	0
2300002M23Rik	0	0	0	0	0	0	0	0	0	0	0	0	0	0	0	0	0	0	0	0	0	0	0	0	0	0	0	0	0	0	0	0	0	0	0	0	0	0	0	0	0	0	0	0	0	0	0	0	0
2300003K06Rik	0	0	0	0	0	0	0	0	0	0	0	0	0	0	0	0	0	0	0	0	0	0	0	0	0	0	0	0	0	0	0	0	0	0	0	0	0	0	0	0	0	0	0	0	0	0	0	0	0
2300009A05Rik	0	3.46992	0	0	0	0	0	1.64103	0	1.2956	0	0	0	0	0.734805	0	7.77706	0	0	0	0	4.28069	0	0.706571	0	0	0	12.5247	0.711367	1.64478	0	0	0	0	0	0	0	12.2475	0	0	0	0	0	0	0	17.0274	0	0	0
2310001H17Rik	0	0	0	0	0	0	0	0	0	4.67667	0	0	0	0	0	0	2.33937	0	16.8946	0	0	0	0	0	0	0	0	0	0	0	0	0	0	0	0	0	1.60783	0	0	0	0	0	0	0.584144	0	0	0	0	0
2310001K24Rik	0	0	0	0	0	0	0	0	0	0	0	0	0	0	0	0	0	0	0	0	0	0	0	0	0	0	0	0	0	0	0	0	0	0	0	0	0	0	0	0	0	0	0	0	0	0	0	0	0
2310002F09Rik	0	0	0	0	0	0	0	0	0	0	0	0	0	0	0	0	0	0	0	0	0	0	0	0	0	0	0	0	0	0	0	0	0	0	0	0	0	0	0	0	0	0	0	0	0	0	0	0	0
2310002L09Rik	0	0	0	0	0	0	0	0	0	21.6134	0	0	0	0	0	0	0	0	0	0	0	0	0	0	0	0	0	0	0	0	0	0	0	0	0	0	0	0	0	0	0	0	0	0	0	0	0	0	0
2310005A03Rik	0	0	0	0	0	0	0	0	0	0	0	0	0	0	0	0	0	0	0	0	0	0	0	0	0	0	0	0	0	0	0	0	0	0	0	0	0	0	0	0	0	0	0	0	0	0	0	0	0
2310005E17Rik	0	0	0	0	0	0	0	0	0	0	0	0	0	0	0	0	0	0	0	0	0	0	0	0	0	0	0	0	0	0	0	0	0	0	0	0	0	0	0	0	0	0	0	0	0	0	0	0	0
2310008N11Rik	0	0	0	0	0	0	0	0	0	0	0	0	0	0	14.6554	0	0	0	0	0	0	0	0	0	0	0	0	0	0	0	0	0	0	0	0	0	0	0	0	0	60.3864	0	0	0	0	0	0	0	0
2310009B15Rik	22.1674	0	0	110.692	150.659	0	51.9842	0	152.126	1.48069	0	21.9339	0	0	30.232	111.742	154.06	24.2245	0	0	30.878	60.1044	0	6.46008	102.076	0	101.306	21.4709	34.1456	158.839	88.8107	0	0	0	17.4322	0	0	0	133.264	0	53.2012	0	0	0	0	62.4338	0	0	0
2310010J17Rik	0	0	53.7898	0	0	0	0	0	0	7.93632	0	0	0	0	0	0	0	0	0	0	0	0	9.01585	0	0	0	0	0	8.71507	0	0	0	3.74893	0	0	0	0	0	1.19845	0	0	0	0	0	0	0	0	0	0
2310011J03Rik	26.139	81.3647	80.287	25.1725	42.2841	73.0792	55.1682	23.884	23.3867	47.1414	24.5395	20.1736	91.9313	60.5336	76.6443	63.2461	0	65.5146	75.5965	101.276	92.8462	77.1363	46.4133	28.28	0	0	0	37.9766	0.862786	0	5.83851	9.41856	0	0	197.757	0	0	0	0	0	4.1312	0	1.48242	19.235	0	23.2333	192.946	20.541	0
2310015D24Rik	0	0	0	0	0	0	0	0	0	0	0	0	0	0	0	0	0	0	0	0	0	0	0	0	0	0	0	0	0	0	0	0	0	0	0	0	0	0	0	0	0	0	0	0	0	0	0	0	0
2310016D03Rik	0	0	0	0	0	0	0	0	0	0	0	0	0	0	0	0	0	0	0	0	0	0	0	0	0	0	0	0	0	0	0	0	0	0	0	0	0	0	0	0	0	0	0	0	0	0	0	0	0
2310020H05Rik	0	0	0	0	0	0	0	0	0	0	0	0	0	0	0	0	0	0	0	0	0	0	0	0	0	0	0	0	0	0	0	0	0	0	0	0	0	0	0	0	0	0	0	0	0	0	0	0	0
2310022A10Rik	18.0348	0	0	10.7516	10.4845	5.55492	2.71884	13.7325	0	14.6365	3.9072	13.3836	0	0	8.60859	0	7.59267	0	54.3874	14.2929	0	0	0	2.66073	2.04772	9.13363	29.3621	1.31011	10.1199	0	0	0.499878	5.6336	0.229446	11.2236	0	0	44.1986	0	0	18.5273	0	0	0	0	1.78111	0	0.457174	0
2310022B05Rik	0	46.8672	0	8.96572	18.4489	0	6.38602	0	0	58.7664	7.53006	29.4043	72.5809	0	1.33318	0	0	9.09746	0	0.459093	7.39192	0	2.96711	1.70927	0	4.14917	0	0	0	0	6.23852	13.3669	0	1.32658	36.2629	0	0.754274	5.55526	8.04598	0	0	0	0	0	0	31.7515	17.4295	0	90.5256
2310030A07Rik	0	0	0	0	0	0	0	0	0	0	0	0	0	0	0	0	0	0	0	0	0	0	0	0	0	0	0	0	0	0	0	0	0	0	0	0	0	0	0	0	0	0	0	0	0	0	0	0	0
2310030G06Rik	0	0	0	0	0	0	0	0	0	0	0	0	0	0	0	0	0	0	0	0	0	0	0	0	0	0	0	0	0	0	0	0	0	0	0	0	0	0	0	0	0	0	0	0	0	0	0	0	0
2310033P09Rik	147.591	45.0055	0	3.07649	37.305	30.2004	25.2841	22.9872	24.2028	102.842	2.42236	1.9914	0	0	0	28.2617	24.2088	42.5685	132.664	24.8114	0	30.4574	22.908	7.69805	7.61719	55.8172	0	63.3545	35.43	0	38.5322	185.017	198.13	0	101.51	73.5253	234.88	21.445	155.909	2.1354	30.0415	20.7915	226.379	14.1049	0	11.0424	29.6046	67.1744	246.985
2310034C09Rik	0	0	0	0	0	0	0	0	0	0	0	0	0	0	0	0	0	0	0	0	0	0	0	0	0	0	0	0	0	0	0	0	0	0	0	0	0	0	0	0	0	0	0	0	0	0	0	0	0
2310034O05Rik	0	0	0	0	0	0	0	0	0	0	0	0	0	0	0	0	0	0	0	0	0	0	0	0	0	0	0	0	0	0	0	0	0	0	0	0	0	0	0	0	0	0	0	0	0	0	0	0	0
2310039H08Rik	0	63.7519	0	0	34.3142	26.8045	59.6931	4.30716	181.216	37.4059	0	40.2984	0	0	0	0	68.0408	82.5533	72.7084	21.9166	0	113.959	0	5.56355	0	0	48.4704	16.4366	37.3421	34.5361	205.766	0	481.9	174.156	102.157	135.613	0	0	234.161	81.0233	107.281	61.3581	0	0	0	24.2078	116.489	47.3194	0
2310039L15Rik	0	0	0	0	0	0	0	0	0	0	0	0	0	0	0	0	0	0	0	0	0	0	0	0	0	0	0	0	0	0	0	0	0	0	0	0	0	0	0	0	0	0	0	0	0	0	0	0	0
2310040G24Rik	0	0	0	0	0	0	0	0	0	0	0	0	0	0	0	0	0	0	0	0	0	0	52.4158	0	0	0	0	0	0	0	0	0	0	0	1.12387	0	0	0	0	0	104.32	0	0	0	0	0	0	0	0
2310043L19Rik	0	0	0	0	0	0	0	0	0	0	0	0	0	0	0	0	0	0	0	0	0	0	0	0	0	0	0	0	0	0	0	0	0	0	0	0	0	0	0	0	0	0	0	0	0	0	0	0	0
2310043M15Rik	0	0	0	0	0	0	0	0	0	0	0	0	0	0	0	0	0	18.44	0	0	0	0	0	0	0	0	0	0	0	0	0	0	0	0	0	0	0	0	0	0	0	0	0	0	0	0	0	0	0
2310043O21Rik	0	0	0	0	0	0	0	0	0	0	0	0	0	0	0	0	0	0	0	0	0	0	0	0	0	0	0	0	0	0	0	0	0	0	0	0	0	0	0	0	0	0	0	0	0	0	0	0	0
2310050C09Rik	0	0	0	0	0	0	0	0	0	0	0	0	0	0	0	0	0	0	0	0	0	0	0	0	0	0	0	0	0	0	0	0	0	0	0	0	0	0	0	0	0	0	0	0	0	0	0	0	0
2310057J18Rik	0	0	0	0	0	0	0	0	0	0	0	0	0	0	0	0	0	0	0	0	0	0	0	0	0	0	0	0	0	0	0	0	0	0	0	0	0	0	0	0	0	0	0	0	0	0	0	0	0
2310057M21Rik	28.4865	23.6118	0	6.38657	0	13.6487	0	0	0	44.7154	0	0	0	0	0	37.0615	55.3954	12.452	11.4229	20.2905	0	0	0.144107	19.5088	4.04303	0	14.1033	0	0	0	39.9951	41.0577	0	0	0	0	0.274752	29.6789	0	0	1.00049	0	0	44.9194	0	45.2213	0	12.3563	12.7272
2310057N15Rik	0	0	0	0	0	0	0	0	0	0	0	0	0	0	0	0	0	0	0	0	0	0	0	0	0	0	0	0	0	0	0	0	0	0	0	0	0	0	0	0	0	0	0	0	0	0	0	0	0
2310061I04Rik	51.781	12.4576	73.8714	0	0	39.767	32.3017	4.07878	18.5521	16.1011	1.28945	1.06005	0	0	54.7907	67.5052	0	19.2607	0	7.54708	0	0	0	10.5371	2.02736	38.2382	0	12.9709	0	0	0	92.5478	0	0	0	0	0	0	0	0	45.1522	0	0	0	0	21.1608	0	0	0.932431
2310061N02Rik	0	0	0	0	0	0	0	0	0	0	0	0	0	0	0	0	0	0	0	0	0	0	0	0	0	0	0	0	0	0	0	0	0	0	0	0	0	0	0	0	0	0	0	0	0	0	0	0	0
2310065F04Rik	0	0	0	0	0	0	0	0	0	0	0	0	0	0	0	0	0	0	0	0	0	0	0	0	0	0	0	0	0	0	0	0	0	0	0	0	0	0	0	0	0	0	0	0	0	19.9509	0	0	0
2310068J16Rik	0	0	0	1.74924	0	0	18.689	0	0	0	0	0	0	0	0	0	0	0	0	0	0	0	20.8402	0	0	0	0	0	0	0	0	0	0	0	0	0	68.43	0	0	0	0	0	0	0	0	0	0	0	0
2310069B03Rik	0	0	0	0	0	0	0	0	0	0	0	0	0	0	0	0	0	0	0	0	0	0	0	0	0	0	0	0	0	0	0	0	0	0	0	0	0	0	0	0	0	0	0	0	0	0	0	0	0
2310079G19Rik	0	0	0	0	0	0	0	0	0	0	0	0	0	0	0	0	0	0	0	0	0	0	0	0	0	0	0	0	0	0	0	0	0	0	0	0	0	0	0	0	0	0	0	0	0	0	0	0	0
2410002F23Rik	23.8868	4.86262	80.0296	12.465	54.963	30.4443	20.7991	52.0564	27.1008	47.0408	26.7673	85.5754	0	58.2471	52.797	12.6341	47.0617	6.79445	41.1279	42.9384	12.5388	11.9197	50.2519	67.5111	37.8767	39.8079	10.9399	43.0813	59.2693	5.02895	18.1352	104.334	111.573	95.7797	14.4735	127.511	0	40.9576	248.849	17.5661	15.6217	20.422	105.105	90.9185	31.1828	27.3866	43.838	28.8143	116.566
2410003L11Rik	0	0	0	0	0	0	0	0	0	0	0	0	0	0	0	0	0	0	0	0	0	0	0	0	0	0	0	0	0	0	0	0	0	0	0	0	0	0	0	0	0	0	0	0	0	0	0	0	0
2410004B18Rik	0	33.0632	0	46.7614	60.1386	172.138	51.2412	21.0285	69.2827	135.371	159.549	90.8055	0	84.337	41.2852	84.4447	0	119.295	56.7124	56.8678	116.674	36.77	144.113	126.758	0	100.824	192.045	0	39.9684	262.646	48.8062	1.17763	57.3103	281.08	73.1019	88.7641	2.45873	270.121	87.9401	0	289.863	2.1946	148.189	0	0	108.397	137.493	36.0805	110.936
2410004I01Rik	0	0	0	0	0	0	0	0	0	0	0	0	0	0	0	0	0	0	0	0	0	0	0	0	0	0	0	0	0	0	0	0	0	0	0	0	0	0	0	0	0	0	0	0	0	0	0	0	0
2410004P03Rik	0	0	0	0	0	0	0	0	0	0	0	0	0	0	0	0	0	0	0	0	0	0	0	0	0	0	0	0	0	0	0	0	0	0	0	0	0	0	0	0	0	0	0	0	0	0	0	0	0
2410006H16Rik	89.2793	111.43	404.765	192.332	204.67	185.95	395.171	118.571	196.551	163.511	29.9878	99.8434	18.2556	109.045	65.1272	214.855	191.055	176.538	58.5078	156.503	27.2686	67.7511	113.436	29.951	71.3126	49.8717	48.0361	108.596	96.6308	0	27.8257	0	60.7297	0	47.6313	100.977	52.2667	151.914	51.2679	43.6183	38.2839	165.159	0	56.7492	43.2886	60.8317	221.561	33.6847	1.08424
2410012E07Rik	0	0	0	0	0	0	0	0	0	0	0	0	0	0	0	0	0	0	0	0	0	0	0	0	0	0	0	0	0	0	0	0	0	0	0	0	0	0	0	0	0	0	0	0	0	0	0	0	0
2410017I17Rik	0	0	0	0	0	0	0	0	0	0	0	0	0	0	0	0	0	0	0	0	0	0	0	0	0	0	0	0	0	0	0	0	0	0	0	0	0	0	0	0	0	0	0	0	0	0	0	0	0
2410018L13Rik	0	23.0093	27.5303	0	0	14.3699	0	0	5.43242	0.628629	0	0	0	0	18.5395	0	12.5781	2.98584	62.8108	33.1489	21.5367	0	33.3264	0	0	0	0	1.51925	0	44.2918	0	0	0	0.266073	3.82803	0	27.5338	0	0	0	0	0	0	30.7797	14.917	0	48.3823	0	109.759
2410021H03Rik	0	0	0	0	0	0	0	0	0	0	0	0	0	0	0	0	0	0	0	0	0	0	0	0	0	0	0	0	0	0	0	0	0	0	0	0	0	0	0	0	0	0	0	0	0	0	0	0	0
2410022M11Rik	0	0	0	0	0	0	20.402	0	0	0	0	0	0	0	0	0	0	139.542	0	0	0	0	1.02692	0	0	0	0	0	0	0	0	0	0	0	0	0	0	0	0	0	0	0	0	26.0823	0	0	0	0	0
2410124H12Rik	0	0	0	0	0	0	0	0	0	0	0	0	0	0	0	0	0	0	0	0	0	0	0	0	0	0	0	0	0	0	0	0	0	0	0	0	0	0	0	0	0	0	0	0	0	0	0	0	0
2410137M14Rik	0	0	0	0	0	0	0	0	0	0	0	0	0	0	0	0	0	0	0	0	0	0	0	0	0	0	0	0	0	0	0	0	0	0	0	0	0	0	0	0	0	0	0	0	0	0	0	0	0
2500002B13Rik	28.5234	0	0	11.5711	46.0303	0	8.26931	0	0	0	0	0	0	50.3582	49.7475	0.948014	0	0	0	0	115.593	0	0	0	23.3554	0	0	6.37551	0	0.418626	0	0	0	0	0	0	0	0	0	0	13.2929	0	0	0	0	0	0	0	0
2500004C02Rik	0	30.9904	0	55.5237	211.869	73.2617	0	0	155.906	0	0	0	0	0	0	72.837	0	0	90.2462	1.96831	0	0	0	1.22138	0	0	0	0	0	0	0	0	86.7504	0	0	0	0	95.27	0	0	0	241.5	173.25	0	0	0	68.7486	90.1882	0
2510002D24Rik	0	40.4746	76.366	0	20.5285	0	0	28.7125	56.9271	43.5937	138.251	110.21	0	0	142.412	211.804	232.021	0	0	69.4745	218.182	0	163.758	0	77.3957	0	62.1373	0	16.2762	140.57	49.0548	101.301	0.823706	139.493	19.8212	0	130.091	78.2982	0	0	0	247.214	149.698	161.611	0	47.7439	158.256	0	0
2510009E07Rik	0	0	0	0	5.64323	0	0	0	0	74.6097	27.5044	0	0	0	0	2.2698	0	0	0	0	0	0	0	0	0	16.7231	0	0	44.2166	75.4234	0	0	0	0	6.89115	0	0.38001	0	0	0	0	0	0	0	0	12.7541	0	0	38.7493
2510039O18Rik	12.6264	0	0	0	0	0	0	0	25.5091	0	0	0	0	90.724	16.6818	33.415	0	50.5744	2.34081	21.6809	5.18213	0	0	0	0.448009	0	0	16.0514	0	3.01132	0	0	17.4797	0	0	0	124.674	0	0	0	98.1151	0	33.1187	68.0262	0	0	43.8995	5.60127	0
2610002M06Rik	80.2617	0	0	76.7326	0	60.9173	0	0	52.8077	143.524	0	0	0	0	12.2912	5.14305	95.7252	7.33714	20.3441	32.1038	94.6106	78.3589	0	28.9898	31.4711	21.6527	0	0	0	51.3913	0	0	0	0	9.12999	0	0	0	0	0	39.4171	39.7011	74.4503	0	0	14.3306	0	0	0
2610005L07Rik	13.6403	9.76068	230.859	148.04	45.9694	122.809	20.5634	41.5451	18.3717	84.7336	88.6539	67.4828	26.6517	30.0843	116.267	79.5634	68.3638	105.304	130.372	64.06	25.7859	34.8338	97.2944	74.5328	131.644	100.002	11.6881	59.4526	27.0139	29.495	108.812	117.202	135.573	25.452	95.4293	180.638	11.8404	142.112	3.30207	92.6241	9.58136	108.033	116.037	0	99.7857	46.4003	80.2572	42.6455	90.2255
2610008E11Rik	0	12.8516	0	21.2972	1.83413	19.5998	8.75155	15.471	6.91124	20.939	0	16.3704	0	148.541	23.009	0	0.436423	46.5047	0	38.8501	0	0	25.7695	21.1733	60.7636	2.41499	14.923	12.6512	71.6158	24.9209	0	0	0	0	12.2195	25.8468	74.9575	21.6496	0	50.3526	0	246.631	0	126.63	199.864	20.066	0	0	0.378937
2610016A17Rik	0	0	0	0	0	0	0	0	0	0	0	0	0	0	0	0	0	0	0	0	0	0	0	0	0	0	0	0	0	0	0	0	0	0	0	0	0	0	0	0	0	0	0	0	0	0	0	0	0
2610027K06Rik	0	0	0	0	0	0	0	0	0	0	0	0	0	0	0	0	0	0	0	0	0	0	0	0	0	0	2.08748	0	0	0	0	0	0	0	0	0	0	0	0	0	0	0	0	0	0	0	0	0	0
2610028E06Rik	0	0	0	0	0	0	0	0	0	0	0	0	0	0	0	0	0	0	0	0	0	0	0	0	0	0	0	0	0	0	0	0	0	0	0	0	0	0	0	0	0	0	0	0	0	0	0	0	0
2610028H24Rik	0	0	0	0	0	0	0	0	0	0	0	0	0	0	0	0	0	0	0	0	0	0	0	0	0	0	0	0	0	0	0	0	0	0	0	0	0	0	0	0	0	0	0	0	0	0	0	0	0
2610035D17Rik	0	0	0	13.2552	0	0	0	0	0	0	16.1878	1.40082	0	0	0	1.40181	0	0.187151	0	1.66221	0	0	26.5885	0	16.7444	0	0	0	0	0	0	0	0	0	0	23.0317	0	0	0	0	0	15.8443	0	0	0	5.43733	0	0.149534	0
2610035F20Rik	0	0	0	0	0	0	0	0	0	0	0	0	0	0	0	0	0	0	0	0	0	0	0	0	0	0	0	0	0	0	0	0	0	0	0	0	0	0	0	0	0	0	0	0	0	0	0	0	0
2610042L04Rik	0	0	0	0	0	0	0	0	0	0	0	0	0	0	0	0	0	0	0	0	0	0	0	0	0	0	0	0	0	0	0	0	0	0	0	0	0	0	0	0	0	0	0	0	0	0	0	0	0
2610044O15Rik8	0	0	0	0	9.03426	0	0	0	59.9607	42.3027	0	0	0	0	14.0906	0	0	4.25244	0	0	82.3493	0	134.254	0	96.3844	0	0	27.5874	77.7914	0	43.482	0	0	0	18.809	11.4764	66.5773	32.5309	0	0	0	0	0	0	0	0	21.807	26.3323	40.2465
2610203C22Rik	0	10.5389	0	1.50087	42.6029	8.91753	29.9121	10.5913	0	0	51.9971	9.22932	38.3687	0	28.4549	0	0	0	15.9778	0	0	16.4838	49.5455	11.5348	29.4962	9.47147	86.2364	46.3613	42.4012	7.18109	34.7241	0	20.2146	0	18.371	56.6064	21.3074	0	0	0	0	0	0	0	0	0	3.72007	7.46684	0
2610206C17Rik	2.24847	0	0	0	0	0	0	0	0	0	0	1.33487	0	0	0.766619	0	0	0.713361	3.89056	0	0	0	0	0	0	3.2535	3.85336	0	0	0	0	0	3.19256	0	0	0	3.90358	0	2.44942	0	2.3691	0	7.65107	0	0	0	0	0	0
2610306M01Rik	0	0	0	0	0	0	17.1493	25.1981	0	0	0	0	0	0	0	0	49.7573	0	283.236	36.4257	133.35	0	82.8673	0	253.626	34.7163	0	0	61.4425	0	0	0	0	0	6.05724	0	0	0	0	0	0	228.625	0	8.69713	0	21.7881	0	7.34024	0
2610316D01Rik	0	0	0	0	0	0	0	0	0	0	0	0	0	0	0	0	0	0	0	0	0	0	0	0	0	0	0	0	0	0	0	0	0	0	0	0	0	0	0	0	0	0	0	0	0	10.4055	0	0	0
2610318N02Rik	0	72.1313	0	68.5792	37.3206	0	0	7.20698	0	19.3459	31.4418	16.8574	0	0	41.952	9.40592	0	0	0	10.0015	0	85.9415	0	38.4782	0	64.917	18.6538	2.75026	20.6193	44.7855	0	0	0	143.536	88.2393	31.1199	0	48.409	0	65.6774	0	0	0	0	0	70.4178	0	11.0368	164.096
2610507B11Rik	30.3751	22.3493	117.007	13.2555	33.187	9.28621	13.2944	9.6992	28.1383	68.3292	63.3303	37.8113	97.64	0	19.7106	0	53.3321	6.06195	30.1545	34.5129	0.292472	12.0943	12.045	24.575	19.6084	13.7528	7.34659	38.4368	26.0355	29.1641	24.2311	0	29.4946	8.2275	25.348	67.7887	6.37914	40.0222	0.177902	22.4559	29.9398	0.50612	29.7299	27.8115	0	20.3214	41.0118	20.616	101.313
2610528A11Rik	0	0	0	0	0	0	0	0	0	0	0	0	0	0	0	0	0	0	0	0	0	0	0	0	0	0	0	0	0	0	0	0	0	0	0	0	0	0	0	0	0	0	0	0	0	0	0	0	0
2610528J11Rik	0	0	0	0	0	0	0	0	0	0	0	0	0	0	0	0	0	0	0	0	0	0	0	0	0	0	0	0	0	0	0	0	0	0	0	0	0	0	0	0	0	0	0	0	0	0	0	0	0
2700038G22Rik	0	0	0	20.3778	0.724626	65.2079	5.94266	0	132.801	2.58517	66.2505	0	0	0.592783	0	0	0	18.1911	0	20.7007	0	0	0	12.2187	0	18.0451	6.75555	0	5.67769	0	0	83.4349	0	0	0.699662	0	48.5273	0	0	0	0	0	0	0	0	0.471882	53.288	0	0
2700046A07Rik	0	0	0	0	0	0	0	0	0	0	0	16.5829	0	0	0	0	0	0	0	0	0	0	118.431	0	0	0	0	0	0	0	0	0	0	0	25.9896	0	0	0	0	0	12.876	0	0	0	0	0	0	0	0
2700046G09Rik	0	0	30.6599	0	14.4233	16.4173	0	0	14.7048	0	0	0	71.676	0	10.4228	0	0	0	0	0	0	0	0	0	0	14.1548	0	0	53.1423	12.4428	0	0	0	0	0	0	0	0	0	0	27.915	0	0	2.14241	0	4.02539	0	0	0
2700049A03Rik	0	8.65661	20.2218	41.6914	64.8608	11.1175	0	18.9811	65.3858	0	0	46.1386	0	0	4.49957	12.9881	48.0637	48.3828	22.1102	41.8357	55.8052	0	0	8.89373	0	0	40.8358	0	35.5744	0	29.4776	0	5.20508	14.7378	0	0	0	0	0	79.8132	84.5894	1.89354	0	0	0	74.0972	51.7665	0	0
2700062C07Rik	60.6638	42.8385	192.135	0	0	16.6426	14.4401	89.9527	0	0	0	204.716	0	0	0	227.623	0	47.6097	0	0	0	142.237	0	0	0	127.049	80.7086	92.7755	40.0473	0	0	0	151.417	0	70.1294	0	545.069	27.2166	0	0	0	0	0	0	0	242.798	0	0	56.689
2700089I24Rik	0	0	0	0	0	0	0	0	0	0	0	0	0	0	0	0	0	0	0	0	0	0	0	0	0	0	0	0	0	0	0	0	0	0	0	0	0	0	0	0	0	0	0	0	0	0	0	0	0
2700097O09Rik	0	26.7218	48.4308	22.4395	51.2082	10.5766	30.7365	0	38.899	19.0947	0	0	0	0	0	61.0158	0	6.80897	0	49.5894	0	0	60.5815	13.228	0	32.2966	37.8834	22.4501	44.487	24.5685	0	0	5.11941	42.5944	4.60918	0.58803	0	1.21963	0	6.55803	4.52257	21.2843	0	0	0	55.1076	0	0	0.448295
2700099C18Rik	0	156.628	0	354.443	209.14	51.6704	109.993	195.361	76.8259	402.948	208.442	22.8478	0	0	67.7945	360.28	0	120.064	0	168.315	138.805	386.755	0	357.491	0	370.32	125.038	0	194.779	150.527	52.191	0	0	0	0	107.643	0.927971	72.9017	0	202.124	55.7558	0	0	0	0	125.636	0	35.7712	1.67477
2810001G20Rik	0	29.3351	0	0	42.1053	0	0	0	0	45.3774	0	20.0884	0	0	12.4242	0	0	0	0	0	0	6.64704	0	0	0	36.5329	0	0	0	0	0	0	0	0	37.4786	0	0	107.239	0	0	0	57.8117	0	0	0	75.4031	0	5.27849	1.35923
2810004N23Rik	10.2237	11.3396	22.644	25.9427	13.7821	29.0679	44.697	29.0631	29.1138	1.22923	61.5263	9.71138	1.99761	0	29.7454	8.83479	16.8069	24.8678	2.02174	30.0091	17.6997	16.2455	17.9984	73.5173	8.12579	33.4334	62.7839	25.7465	2.02476	6.50214	66.551	38.7279	7.93566	59.6588	33.4346	44.8197	0.591647	32.4392	81.1794	0.433901	0.718147	0	0	0	0	39.9388	124.138	39.3933	0.355928
2810013P06Rik	1.9646	0	0	0.900931	6.95199	31.6523	0	92.7473	208.66	153.536	0	246.098	0	1663.07	58.9451	49.6576	0	121.543	42.2492	0	0	0	219.143	0	0	5.11692	197.803	99.9007	0	0	0	29.9494	0	0	0	57.8658	0	0	400.212	0	0	122.788	0	640.234	3.23371	109.946	0	217.633	0
2810021J22Rik	0	0	0	0	0	0	0	0	16.7855	0	0	0	0	0	0	0	0	5.22217	0	0	0	0	0	0	0	0	0	1.59428	24.6298	0	32.914	0	0	0	0	0	0	7.79499	0	0	0	0	0	0	0	22.7581	0	0	0
2810025M15Rik	168.764	503.047	0	611.818	880.804	694.883	237.23	406.35	68.4542	126.133	597.843	536.161	320.836	135.809	604.95	806.043	0	413.872	284.686	620.141	249.828	366.917	356.148	453.103	276.423	822.355	516.887	725.637	582.644	457.754	221.226	381.169	332.236	241.401	494.245	426.472	306.189	354.788	219.456	0	111.737	48.2981	215.997	182.207	168.923	116.369	71.3629	508.746	352.52
2810029C07Rik	0	0	0	0	0	0	0	4.61612	0	0	0	0	0	0	0	0	0	0	0	0	0	0	0	0	0	0	0	0	0	0	0	0	0	0	0	0	0	0	0	0	0	0	0	0	0	5.32189	0	0	0
2810032G03Rik	0	0	0	0	0	0	0	0	0	0	0	0	0	0	0	0	0	0	0	0	0	0	0	0	0	0	0	0	0	0	0	0	0	0	0	0	0	0	0	0	0	0	0	0	0	0	0	0	0
2810047C21Rik1	0	0	0	0	0	0	0	0	0	0	0	0	0	0	0	0	0	0	0	0	0	0	0	0	0	0	0	0	0	0	9.01893	0	0	0	0	0	0	0	0	0	0	0	0	0	0	0	0	0	0
2810049E08Rik	0	0	0	0	0	0	0	0	0	0	0	0	0	0	0	0	0	0	0	0	0	0	0	0	0	0	0	0	0	0	0	0	0	0	0	0	0	0	0	0	0	0	0	0	0	0	0	0	0
2810403D21Rik	0	0	0	0	0	8.75358	2.51412	0	0	8.32888	2.96451	0.304637	7.51958	8.70029	0	0	9.56702	0	0	0	18.8392	0	0	4.8787	0	0.0742495	0	11.9283	7.62179	0	9.33298	0	0	0	0	0	0	0	0	0	0	27.5652	0	0	0	0	0	0	0
2810404M03Rik	0	0	0	0	0	0	0	0	0	0	0	0	0	0	0	0	0	0	0	0	0	0	0	0	0	0	0	0	0	0	0	0	0	0	0	0	0	0	0	0	0	0	0	0	0	0	0	0	0
2810408A11Rik	0	0	0	0	0	0	0	0	0	0	0	28.0966	0	48.9284	0	52.3006	65.6847	0	99.4367	35.2627	0	0	38.1219	0	0	0	0	0	9.01225	0	0	0	0	0	4.44232	0	0	0	0	0	0	0.940212	0	0	0	13.782	0	0	0
2810408I11Rik	66.953	118.48	37.4319	87.9615	0	88.3198	28.6437	16.5343	158.245	0	0	35.4514	0	59.1173	32.6991	63.3301	0	99.8939	0	61.1878	41.0497	41.0766	50.2558	48.6472	0	18.8523	37.9888	10.5161	0	46.9543	40.4186	0	19.013	3.22303	9.71566	28.5086	0	0	18.3984	0	0	12.1509	1.02625	0	0	0	0	77.0633	19.8441
2810414N06Rik	0	0	0	0	0	0	0	0	0	0	0	0	0	0	0	0	0	0	0	0	0	0	0	0	8.31293	0	0	0	0	0	0	0	0	0	0	0	0	0	0	0	0	0	0	0	0	3.50574	0	0	0
2810442N19Rik	0	0	0	0	0	0	0	0	0	0	0	0	0	0	0	0	0	0	0	0	0	0	0	0	0	0	0	0	0	0	0	0	0	0	0	0	0	0	0	0	0	0	0	0	0	0	0	0	0
2810454H06Rik	17.7999	0	0	0	5.53736	0	6.19253	4.17034	2.37107	4.93877	0	0	0	0	0.466839	0	0	0	0	12.5393	0	0	2.49358	0.448901	0	8.71748	0	0	1.80779	4.17988	0	0	0	0	0	0	0	0	0	0	3.60671	0	0	0	0	0	0	2.77674	0
2810459M11Rik	0	0	0	0	0	0	0	0	0	0	0	0	0	0	0	0	0	0	0	0	0	0	0	0	0	0	0	0	0	0	0	0	0	0	0	0	0	0	0	0	0	0	0	0	0	0	0	0	0
2810471M01Rik	0	0	0	0	0	0	0	0	0	0	0	0	0	0	0	0	0	0	0	0	0	0	0	0	0	0	0	0	0	0	0	0	0	0	0	0	0	0	0	0	0	0	0	0	0	0	0	0	0
2900005J15Rik	0	0	0	0	0	0	0	0	0	0	0	0	0	0	0	0	0	0	0	0	0	0	0	0	0	0	0	0	0	0	0	0	0	0	0	0	0	0	0	0	0	0	0	0	0	0	0	0	0
2900009J06Rik	0	0	0	0	0	0	38.7556	0	0	0	0	0	25.1151	0	0	0	0	0	0	0	0	0	0	22.4754	0	0	0	0	0	0	0	0	0	0	4.18267	0	0	0	0	0	0	0	0	0	0	0	0	0	0
2900026A02Rik	0	1.92524	0.749557	0	0	4.91077	13.52	0.910503	0	0	31.3749	0	0	10.0548	0.679494	2.06662	7.67111	15.5543	20.0007	0	0	0	0	5.22708	3.16796	0.173025	0	2.31638	2.63128	7.45278	14.372	0	0.113189	0	0	12.5592	0	0	0	0	0	12.9707	0	0	0	0	0	0	0.624437
2900052N01Rik	0	0	0	0	0	0	0	0	0	0	0	0	0	0	0	0	0	0	0	0	0	0	0	0	0	0	0	0	0	0	0	0	0	0	0	0	0	0	0	0	0	0	0	0	0	0	0	0	0
2900076A07Rik	0	0	0	0	21.9273	0	8.87453	0	0	0	0	0	0	0	5.49308	0	0	12.9753	0	0	0	0	0	0	0	0	0	1.80056	0	0	0	0	0	0	0	0	12.9094	0	0	0	28.0746	13.443	0	0	0	8.97553	0	0.31416	0
2900079G21Rik	0	0	0	0	0	0	0	0	0	0	0	0	0	0	0	0	0	0	0	0	0	0	0	0	0	0	0	0	0	0	0	0	0	0	0	0	0	0	0	0	0	0	0	0	0	0	0	0	0
2900092C05Rik	0	0	0	0	0	0	0	0	0	0	0	0	0	0	0	0	0	0	0	0	0	0	0	0	0	0	0	0	0	0	0	0	0	0	0	0	0	0	0	0	0	0	0	0	0	0	0	0	0
2900093K20Rik	0	0	0	0	0	0	5.39703	0	0	0	0	0	0	91.7897	0	0	0	0	0	0	0	0	0	0	0	0	0	62.4154	0	0	0	17.8611	0	0	0	0	0	5.08617	7.79989	0	0	0	0	0	0	0	0	0	0
3010001F23Rik	0	0	0	0	0	0	0	0	0	0	0	0	0	0	0	0	0	0	0	0	0	0	0	0	0	0	0	0	0	0	0	0	0	0	0	0	0	0	0	0	0	0	0	0	0	0	0	0	0
3010003L21Rik	0	0	0	0	0	1.16915	0.929883	0	12.1056	0	5.34529	0	0	0	0	0	0	0	43.9113	26.0713	0	0	0	12.9423	0	0	8.45665	0	6.5151	0	0	0	24.5226	0	0	37.1809	0	0	0	0	0	0	0	20.7497	0	2.43666	0	0	0
3100003L05Rik	0	0	0	0	0	0	0	0	0	0	0	0	0	0	0	0	0	0	0	0	0	0	0	0	0	0	0	0	0	0	0	0	0	0	0	0	0	0	0	0	0	0	0	0	0	0	0	0	0
3110004A20Rik	0	0	0	0	0	0	0	0	0	0	0	0	0	0	0	0	0	0	0	0	0	0	0	0	0	0	0	0	0	0	0	0	0	0	0	0	0	0	0	0	0	0	0	0	0	0	0	0	0
3110009E18Rik	0	14.2913	0	33.3782	0	0	90.9938	0	0	21.3444	0	0	0	0	47.2115	0	0	30.4142	0	0	22.2555	0	0	7.56625	0	0	0	2.57922	26.9546	0	4.53175	17.714	0	0	0	6.08011	0	0	0	0	0	0	0	0	0	0	28.0125	0	0
3110040M04Rik	0	0	0	0	0	0	0	0	0	0	0	0	0	0	0	0	0	0	0	0	0	0	0	0	0	0	0	0	0	0	0	0	0	0	0	0	0	0	0	0	0	0	0	0	0	0	0	0	0
3110040N11Rik	94.54	56.3757	618.957	35.3259	14.1605	58.0728	89.7372	10.6647	56.5925	10.5248	0	27.0238	0	0	45.3657	34.0401	42.1179	139.973	0	96.1992	0	0.993546	100.434	74.6176	58.6411	49.6525	129.016	20.3488	0	0	24.5804	121.315	151.139	0	64.0907	0	5.06577	9.94922	0	0	298.836	0	0	0	149.849	43.8019	18.7292	174.859	3.65701
3110045C21Rik	0	0	0	90.529	34.2853	30.9905	24.6483	0	0	56.0615	0	0	0	0	58.6357	0	0	8.83754	0	0	0	0	104.215	0	0	42.5845	32.171	0	33.9793	0	0	0	0	0	0	26.5468	0	0	0	0	0	0	0	0	0	24.719	0	0	0
3110053B16Rik	31.184	1.85955	0	0	12.261	6.56753	39.8291	10.5532	0	19.7882	12.511	0	0	0	18.9017	0	1.04194	0	0	2.44087	0	0	8.67642	0	0	0	5.93801	2.51702	13.1523	15.8661	0	0	0	31.298	0.422806	0	0.501283	7.38394	0	0	1.82539	0	0	29.1396	0	2.85159	0	0	0
3110056K07Rik	0	5.70398	0	15.1633	87.1581	0	40.9465	0	0	0	11.0865	39.2606	0	0	14.4948	0	0	0	0	75.2871	0	0	0	5.03311	55.6446	0	97.6486	37.7456	0	0.450625	0	0	0	0	0	0	0	0	0	0	67.1903	0	0	0	0	0	0	0	0
3110070M22Rik	0	0	0	0	0	0	0	0	0	0	0	0	0	0	0	0	0	0	0	0	0	0	0	0	0	0	0	0	0	0	0	0	0	0	0	0	0	0	0	0	0	0	0	0	0	0	0	0	0
3110082I17Rik	41.8333	62.5428	215.403	33.5721	10.5738	46.7262	65.3181	34.1289	152.215	58.3807	1.07894	69.1848	0	0.61785	141.103	97.1533	0	26.5444	0	118.405	28.0952	95.8095	0	89.6378	82.2743	73.5032	15.3627	0	0	0	13.3486	258.819	76.3691	0	90.4269	166.814	0	0	110.132	0	0	0	0	50.2595	0	19.1816	0	19.3154	0
3110082J24Rik	0	0	0	0	0	0	0	0	0	0	0	0	0	0	0	0	0	0	0	0	0	0	0	0	0	0	0	0	0	0	0	0	0	0	0	0	0	0	0	0	0	0	0	0	0	0	0	0	0
3110083C13Rik	0	0	0	0	0	0	0	0	0	0	0	0	0	0	0	0	0	0	0	0	0	0	0	0	0	0	0	0	0	0	0	0	0	73.5404	0	0	0	0	0	0	0	0	0	0	0	0	0	0	0
3110099E03Rik	0	0	0	0	0	0	0	0	0	0	0	0	0	0	0	0	0	0	0	0	0	0	0	0	0	0	0	0	0	0	0	0	0	0	0	0	0	0	0	0	0	0	0	0	0	0	0	0	0
3300002I08Rik	12.2163	17.4835	0	0	10.2926	0	0	7.75167	0.587635	39.168	0	0	131.282	0	2.08258	0	131.026	13.5653	4.02629	0	37.0721	0	14.8319	0	0	0	0	141.99	0.672052	0	42.2296	35.5534	0	0	0	0	0	0	0	0	32.1792	0	18.4753	0	0	39.5456	0	1.03226	0
3300005D01Rik	0	0	0	0	0	0	0	0	0	0	0	0	0	0	85.1331	0	0	0	0	0	0	0	0	0	0	0	0	0	0	0	0	0	0	82.5938	0	0	0	0	0	0	0	0	0	0	0	0	0	42.7248	0
3425401B19Rik	0	0	0	0	0	0	0	0	0	0	0	0	0	0	0	0	0	0	0	0	0	0	0	0	0	0	0	0	0	0	0	0	0	0	0	0	0	0	0	0	0	0	0	0	0	0	0	0	0
3632454L22Rik	0	0	0	0	0	0	0	0	0	0	0	0	0	0	0	0	0	0	0	0	0	0	0	0	0	0	0	0	0	0	0	0	0	0	0	0	0	0	0	0	0	0	0	0	0	0	0	0	0
3830403N18Rik	0	0	0	0	0	0	0	0	0	0	0	0	0	0	0	0	0	0	0	0	0	0	0	0	0	0	0	0	0	0	0	0	0	0	14.4102	0	0	0	0	0	0	0	0	0	0	0	0	0	0
3830406C13Rik	0	0	129.804	0	62.7138	0	0	0	0	0	0	45.4088	0	65.9613	102.087	110.227	0	0	20.5206	39.0972	0	25.938	0	0.305809	164.423	61.8162	0	0	141.319	0	0	0	0	0	0.227644	37.6969	0	58.9713	7.45162	0	0	126.715	0	0	0	0	0	0	0
3830408C21Rik	0	0	0	0	0	0	0	0	0	0	0	0	0	0	1.21305	0	0	0	0	0	0	0	0	0	0	0	0	0	0	0	0	0	0	0	0	7.31118	0	0	0	0	0	0	0	0	0	0	0	0	0
3830432H09Rik	0	0	0	0	0	0	0	0	0	0	0	0	0	0	0	0	0	0	0	0	0	0	0	0	0	0	0	0	0	0	0	0	0	0	0	0	0	0	0	0	0	0	0	0	0	0	0	0	0
3930402G23Rik	0	0	0	0	0	0	0	0	0	0	0	0	0	0	0	0	0	0	0	0	0	0	0	0	0	0	0	0	0	0	0	0	0	0	0	0	0	0	0	0	0	0	0	0	0	0	0	0	0
4631405J19Rik	0	0	0	0	0	0	0	0	0	0	0	0	0	0	0	0	0	0	0	0	0	0	0	0	0	0	0	0	0	0	0	0	0	0	0	0	0	0.851703	0	0	0	0	0	5.04168	0	0	0	0	0
4632404H12Rik	0	0	0	0	0	0	0	1.70055	0	3.58025	0	7.07136	0	0	0	0	0	0	0	0	0	0	0	0	0	0	0	0	0	0	0	0	0	0	0	0	0	0	0	0	0	0	0	0	0	9.31262	18.118	0	0
4632427E13Rik	76.8757	0	92.6997	17.2233	65.5614	36.7066	39.5897	23.6827	0	0	8.89959	29.9618	0	83.4825	57.2237	0	164.824	42.8221	32.7833	61.3903	46.5937	102.074	51.0317	0	20.1559	0	24.1369	93.786	0	0	176.956	0	0.166648	10.4524	2.14828	20.9026	0	65.4478	0	16.4378	0	264.625	0	62.308	75.9866	61.4331	0	0	34.9355
4632428C04Rik	0	0	0	0	0	13.3232	0	0	0	0	0	4.35442	0	0	0	0	0	0	0	0	0	1.0406	0	0	0	0	0	0	0	0	0	0	0	0	0	0	0	0	0	0	0	0	0	0	0	0	0	0	0
4732414G09Rik	0	0	0	0	0	0	0	0	0	0	0	0	0	0	0	0	0	0	0	0	0	0	0	0	0	0	0	0	0	0	0	0	0	0	0	0	0	0	0	0	0	0	0	0	0	0	0	0	0
4732419C18Rik	0	0	0	0	0	0	0	0	0	0	0	0	0	0	0	0	0	0	0	0	0	0	0	0	0	0	0	0	0	0	0	0	0	0	0	0	0	0	0	0	0	0	0	0	0	0	0	0	0
4732471J01Rik	0	0	0	0	0	0	0	0	0	0	0	0	0	0	0	0	0	0	0	0	0	0	0	0	0	0	0	0	0	0	0	0	0	0	0	0	0	0	0	0	0	0	0	0	0	0	0	0	0
4732490B19Rik	0	0	0	0	0	0	0	0	0	0	0	0	0	0	0	0	0	0	0	0	0	0	0	0	0	0	0	0	0	0	0	0	0	0	0	0	0	0	0	0	0	0	0	0	0	0	0	0	0
4732491K20Rik	0	0	0	0	0	0	0	0	0	0	0	0	0	0	0	0	0	0	0	17.9029	0	0	0	0	0	0	0	0	0	0	0	0	0	0	0	0	0	0	0	0	0	0	0	0	0	0	0	0	0
4833407H14Rik	0	0	0	0	0	0	0	0	0	0	0	0	0	0	0	0	0	0	0	0	0	0	0	0	0	0	0	0	0	0	0	0	0	0	0	0	0	0	0	0	0	0	0	0	0	0	0	0	0
4833412C05Rik	0	0	0	0	0	0	0	0	0	0	0	0	0	0	0	0	0	0	0	0	0	0	0	0	0	0	0	0	0	0	0	0	0	0	0	0	0	0	0	0	0	0	0	0	0	0	0	0	0
4833417C18Rik	0	0	0	129.641	0	137.112	38.8578	73.4411	0	0	0	0	0	0	0	0	0	0	0	0	0	0	0	0	0	0	32.7736	0	0	0	0	0	2.8334	0	0	0	0	0	0	0	0	0	0	0	0	0	0	0	29.5255
4833418N02Rik	0	0	0	0	0	0	0	0	0	0	0	0	14.0288	0	0	0	0	0	0	0	0	0	0	0	0	0	0	0	34.7586	0	0	0	0	0	0	0	0	0	0	0	0	0	0	0	0	0	0	0	0
4833420G17Rik	0	9.00294	110.688	32.3907	0	19.6636	39.9305	0	0	75.8998	0	15.2006	43.99	32.1302	38.2303	45.7773	96.1115	27.171	150.369	63.1296	56.3967	23.2987	34.972	4.63135	25.8135	5.11017	26.479	78.2472	20.6911	24.2573	21.1295	0.244717	2.50722	13.7038	4.95589	43.5436	34.2326	120.418	0	0.281031	80.003	29.187	0	15.7785	155.013	31.3901	13.9317	14.3239	0.922117
4833422C13Rik	0	0	0	15.015	0	0	0	0	0	0	0	0	0	0	0	0	0	0	0	0	0	0	0	0	0	0	0	0	0	0	0	0	0	0	0	0	0	0	0	0	0	0	0	0	0	0	0	0	0
4833422M21Rik	0	0	0	0	0	0	0	0	0	0	0	0	0	0	0	0	0	4.06429	0	0	0	0	0	0	0	0	0	0	0	0	0	0	0	0	0	0	0	0	0	0	0	0	0	0	0	0	0	0	0
4833427F10Rik	0	0	0	0	0	0	0	0	0	0	0	0	0	0	0	0	0	0	39.7289	0	0	0	0	0	0	0	0	0	0	0	0	0	0	0	0	0	0	0	0	16.743	0	0	0	0	0	0	0	0	0
4833428L15Rik	0	0	0	0	0	0	0	0	0	0	0	0	0	0	0	0	0	0	0	0	0	0	0	0	0	0	0	0	0	0	0	0	0	0	0	0	0	0	0	0	0	0	0	0	0	0	0	0	0
4833439L19Rik	294.839	127.749	110.213	195.99	149.047	68.5748	92.7707	87.5353	6.63583	66.6705	97.6699	106.79	285.4	72.15	207.968	341.854	204.981	117.142	342.003	28.5828	1.21109	117.815	0	60.3035	235.335	205.876	117.629	210.251	204.906	123.346	54.8083	184.061	9.21765	46.1138	153.154	193.622	147.534	200.794	177.783	121.831	29.9256	58.682	65.9644	172.035	0	343.273	73.4281	182.736	108.06
4921504A21Rik	0	0	0	0	0	0	0	0	0	0	0	0	0	0	0	0	0	0	0	0	0	0	0	0	0	0	0	0	0	0	0	0	0	0	0	0	0	0	0	0	0	0	0	0	0	0	0	0	0
4921504E06Rik	0	0	0	0	0	0	0	0	0	0	0	0	0	0	0	0	0	0	0	0	0	0	0	0	0	0	0	0	0	0	0	0	0	0	0	0	0	0	0	0	0	0	0	0	0	0	0	0	0
4921507G05Rik	0	0	0	0	0	0	0	0	0	0	0	0	0	0	0	0	0	0	0	0	0	0	0	0	0	0	0	0	0	0	0	0	0	0	0	0	0	0	0	47.2564	0	0	0	0	0	0	0	0	0
4921507P07Rik	0	0	0	0	0	0	0	0	0	0	0	0	0	0	0	0	0	0	0	0	0	0	0	0	0	0	0	0	0	0	0	0	0	0	0	0	0	0	0	0	0	0	0	0	0	0	0	0	0
4921508D12Rik	0	0	0	0	0	0	0	0	0	0	0	0	0	0	0	0	0	0	0	0	0	0	0	0	0	0	0	0	0	0	0	0	0	0	0	0	0	0	0	0	0	0	0	0	0	0	0	0	0
4921509C19Rik	0	0	0	0	0	0	0	0	0	0	0	0	0	0	0	0	0	0	0	0	0	0	0	0	0	0	0	0	0	0	0	0	0	0	0	0	0	0	0	0	0	0	0	0	0	0	0	0	0
4921511C20Rik	0	0	0	0	0	0	0	0	0	0	0	0	0	0	0	0	0	0	0	0	0	0	0	0	0	0	0	0	0	0	0	0	0	0	0	0	0	0	0	0	0	0	0	0	0	0	0	0	0
4921513I03Rik	0	0	0	0	0	0	17.7083	0	0	0	0	0	0	0	0	0	0	0	0	0	0	0	0	0	0	0	0	0	0	0	0	0	0	0	0	0	0	0	0	0	0	0	0	0	0	0	0	0	0
4921515E04Rik	0	0	0	0	0	0	0	0	0	0	0	0	0	0	0	0	0	0	0	0	0	0	0	0	0	0	0	0	0	0	0	0	0	0	0	0	0	0	0	0	0	0	0	0	0	0	0	0	0
4921517D22Rik	0	0	0	0	0	0	0	0	0	0	0	0	0	0	0	0	0	0	0	0	0	0	0	0	0	0	0	0	0	0	0	0	0	0	0	0	0	0	0	0	0	0	0	0	0	0	0	0	0
4921518K17Rik	0	0	0	0	0	0	0	0	0	0	0	0	0	0	0	0	0	0	0	0	0	0	0	0	0	0	0	0	0	0	0	0	0	0	0	0	0	0	0	0	0	0	0	0	0	0	0	0	0
4921524J17Rik	177.137	329.288	392.653	164.818	288.104	300.475	318.322	328.401	561.626	851.904	454.211	117.355	1090.99	863.115	89.2794	245.137	1048.37	370.589	264.619	434.036	383.906	0	396.23	295.422	620.136	412.33	76.9926	414.008	0	1354.81	1033.79	109.58	35.7221	180.941	178.561	175.849	0	678.39	157.543	1155.45	474.714	2679.93	149.961	1700.21	559.186	764.83	77.5847	207.596	104.568
4921524L21Rik	0	0	0	0	0	0	0	0	0	0	0	0	0	0	0	0	0	0	0	0	0	0	0	0	0	0	0	0	0	0	0	0	0	0	0	0	0	0	0	0	0	0	0	0	0	0	0	0	0
4921528I07Rik	0	0	0	0	0	0	0	0	0	0	0	0	0	0	0	0	0	0	0	0	0	0	0	0	0	0	0	0	0	0	0	0	0	0	0	0	0	0	0	0	0	0	0	0	0	0	0	0	0
4921531C22Rik	0	0	0	24.897	0	0	0	0	0	0	0	0	0	0	2.64437	0	0	0	0	0	0	0	0	0	0	0	0	0	0	0	0	0	0	0	0	0	0	0	184.47	0	0	0	0	0	0	0	0	0	0
4921533I20Rik	0	0	0	0	0	0	0	0	0	0	0	0	0	0	0	0	0	0	0	0	0	0	0	0	0	0	0	0	0	0	0	0	0	0	0	0	0	0	0	0	0	0	0	0	0	0	0	0	0
4921534H16Rik	0	0	0	0	0	0	0	0	0	0	0	0	0	0	0	0	0	0	0	0	0	0	0	0	0	0	0	0	0	0	0	0	0	0	0	0	0	0	0	0	0	0	0	0	0	0	0	0	0
4921536K21Rik	0	0	0	0	0	0	0	0	0	0	0	0	0	5.50578	0	0	0	0	0	16.4132	0	0	0	0	0	0	0	0	0	0	0	0	0	0	0	0	0	0	0	0	0	0	0	0	0	0.547857	0	0	0
4921539E11Rik	0	0	0	0	0	0	0	0	0	0	0	0	0	0	0	0	0	0	0	0	0	0	0	0	0	0	0	0	0	0	0	0	0	0	0	0	0	0	0	0	0	0	0	0	0	0	0	0	0
4930401G09Rik	0	0	0	0	0	0	0	0	0	0	0	0	0	0	0	0	0	0	0	0	0	0	0	0	0	0	0	0	0	0	0	0	0	0	0	0	0	0	0	0	0	0	0	0	0	0	0	0	0
4930401O10Rik	0	0	0	0	0	0	0	0	0	0	0	0	0	0	0	0	0	0	0	0	0	0	0	0	0	0	0	0	0	0	0	0	0	0	0	0	0	0	0	0	0	0	0	0	0	0	0	0	0
4930401O12Rik	0	0	0	0	0	0	0	0	0	0	0	0	0	0	0	0	0	0	0	0	0	0	0	0	0	0	0	0	0	0	0	0	0	0	0	0	0	0	0	0	0	0	0	0	0	0	0	0	0
4930402F06Rik	0	0	0	0	0	0	0	0	0	0	0	0	0	0	0	0	0	0	0	0	0	0	0	0	0	0	0	0	0	0	0	0	0	0	0	0	0	0	0	0	0	0	0	0	0	0	0	0	0
4930402K13Rik	0	0	0	0	0	0	0	0	0	0	0	0	0	0	0	0	0	0	0	0	0	0	0	0	0	0	0	0	0	0	0	0	0	0	0	0	0	0	0	0	0	0	0	0	0	0	0	0	0
4930404I05Rik	0	0	0	0	0	0	0	0	0	0	0	0	0	0	0	0	0	0	0	0	0	0	0	0	0	0	0	0	0	0	0	0	0	0	0	0	0	0	0	0	0	0	0	0	0	34.906	0	0	0
4930404N11Rik	0	0	0	0	0	0	0	0	0	0	0	0	0	0	0	0	0	0	0	0	0	0	0	0	0	0	0	0	0	0	0	0	0	0	0	0	0	0	0	0	0	0	0	0	0	0	0	0	0
4930405A21Rik	0	24.4146	0	0	0	0	0	0	0	0	0	0	0	0	0	84.3555	0	0	0	0	0	0	0	0	0	53.7575	0	0	0	0	0	0	0	0	0	0	0	0	0	0	0	0	0	0	0	0	0	0	0
4930405D11Rik	0	0	0	0	0	0	0	0	0	0	0	0	0	0	0	0	0	0	0	0	0	0	0	0	0	0	0	0	0	0	0	0	0	0	0	0	0	0	0	0	0	0	0	0	0	0	0	0	0
4930405O22Rik	136.295	0	0	0	0	0	0	0	0	0	18.455	0	0	1.76136	0	0	0	0	4.2113	0	0	0	0	0	0	0	0	0	0	0	0	0	32.6568	0	1.03947	0	0	0	0	0	298.433	0	0	0	0	8.41275	0	229.974	0
4930406D18Rik	0	0	0	0	0	0	0	0	0	0	0	0	0	0	0	0	0	0	0	0	0	0	0	0	0	0	0	0	0	0	0	0	0	0	0	0	0	0	0	0	0	0	0	0	0	0	0	0	0
4930407G08Rik	0	0	0	0	0	0	0	0	0	0	0	0	0	0	0	0	0	0	0	0	0	0	0	0	0	0	0	0	0	0	0	0	0	0	0	0	0	0	0	0	0	0	0	0	0	0	0	0	0
4930407I10Rik	0	0	0	0	0	0	0	0	0	0	0	0	0	0	0	0	0	0	0	0	0	0	0	0	0	0	0	0	0	0	0	0	0	0	0	0	0	0	0	0	0	0	0	0	0	0	0	0	0
4930412B13Rik	0	0	0	0	0	0	0	0	0	0	0	0	0	0	0	0	0	0	0	0	0	0	0	0	0	0	0	0	0	0	0	0	0	0	0	0	0	0	0	0	0	0	0	0	0	0	0	0	0
4930412E21Rik	0	0	0	0	0	0	0	0	0	0	0	0	0	0	0	0	0	0	0	0	0	0	0	0	0	0	0	0	0	0	0	0	0	0	0	0	0	0	0	0	0	0	0	0	0	0	0	0	0
4930412M03Rik	0	0	0	0	0	0	0	0	0	0	0	0	0	0	0	0	0	0	0	0	0	0	0	0	0	0	0	0	0	0	0	0	0	0	0	0	0	0	0	0	0	0	0	0	0	0	0	0	0
4930415L06Rik	0	0	0	0	0	0	0	0	0	0	0	0	0	0	0	0	0	0	0	0	0	0	0	0	0	0	0	0	0	0	0	0	0	0	0	0	0	0	0	0	0	0	0	0	0	0	0	0	0
4930417O22Rik	0	0	0	0	0	0	0	0	0	0	0	0	0	0	0	0	0	0	0	0	0	0	0	0	13.4338	0	0	0	0	0	0	0	0	0	0	0	0	0	0	0	0	0	0	0	0	0	0	0	0
4930419G24Rik	0	0	0	0	0	0	0	0	0	0	0	0	0	0	0	0	0	0	0	0	0	0	0	0	0	0	0	0	0	0	0	0	0	0	0	0	0	0	0	0	0	0	0	0	0	0	0	0	0
4930422M22Rik	0	0	0	0	0	0	0	0	0	0	0	0	0	0	0	0	0	0	0	0	0	0	0	0	0	0	0	0	0	0	0	0	0	0	0	0	0	0	0	0	0	0	0	0	0	0	0	0	0
4930423M02Rik	0	0	0	0	0	0	0	0	0	0	0	0	0	0	0	0	0	0	0	0	0	0	0	0	0	0	0	0	0	0	0	0	0	0	0	0	0	0	0	0	0	0	0	0	0	0	0	0	0
4930426D05Rik	0	0	0	0	0	0	0	0	0	8.63448	0	0	0	0	0	0	0	0	0	0	0	0	0	0	0	0	0	0	0	0	0	0	0	0	0	0	0	0	0	0	0	0	0	0	0	0	0	0	0
4930426L09Rik	0	0	0	0	0	0	0	0	11.8283	0	0	0	0	0	0	0	0	0	0	0	0	0	0	0	0	0	0	0	0	0	0	0	0	0	0	0	0	0	0	0	0	0	0	0	0	0	0	0	0
4930429F24Rik	0	0	0	0	0	0	0	0	0	0	32.5841	0	0	0	2.7148	0	0	0	0	0	0	0	0	0	0	0	0	0	0	0	0	0	0	0	0	0	0	0	0	0	0	0	0	0	0	0	0	0	0
4930430F08Rik	0	0	0	0	0.347243	7.48646	4.14217	31.3822	0	5.78118	1.98422	6.52481	0	0	0	0	0	0	0	0	0	0	0	4.50404	0.389964	0	0	0	0	0	0.657555	0	0	0	0	0	39.7512	0	0	0	19.9033	0	0	0	0	25.1001	0	0	0
4930431F12Rik	0	0	0	0	0	0	0	0	0	0	0	0	0	0	0	0	0	0	0	0	0	0	0	0	0	0	0	0	0	0	0	0	0	0	0	0	0	0	0	0	0	0	0	0	0	0	0	0	0
4930431P03Rik	0	0	0	0	0	0	0	0	0	0	0	0	0	0	0	0	0	0	0	0	0	0	0	0	0	0	0	0	0	0	0	0	0	0	0	0	0	0	0	0	0	0	0	0	0	0	0	0	0
4930432L08Rik	0	0	0	0	0	0	0	0	0	0	0	0	0	0	0	0	0	0	0	0	0	0	0	0	0	0	0	0	0	0	0	0	0	0	0	0	0	0	0	0	0	0	0	0	0	0	0	0	0
4930432M17Rik	0	0	0	0	0	0	0	0	0	0	0	0	0	0	0	0	0	0	0	0	0	0	0	0	0	0	0	0	0	0	0	0	0	0	0	0	0	0	0	0	0	0	0	0	0	0	0	0	0
4930433B08Rik	0	0	0	0	0	0	0	0	0	0	0	0	0	0	0	0	0	0	0	0	0	0	0	0	0	0	0	0	0	0	0	0	0	0	0	0	0	0	0	0	0	0	0	0	0	0	0	0	0
4930433I11Rik	0	0	0	0	0	0	0	0	0	0	0	0	0	0	0	0	0	0	0	0	0	0	0	0	0	0	0	0	0	0	0	0	0	0	0	0	0	0	0	0	0	0	0	0	0	0	0	0	0
4930433N12Rik	0	0	0	0	0	0	0	0	0	0	0	0	0	0	0	0	0	0	0	0	0	0	0	0	0	0	0	0	0	0	0	0	0	0	0	0	0	0	0	0	0	0	0	0	0	0	0	0	0
4930438A08Rik	0	0	0	0	0	0	0	0	0	0	0	0	0	0	0	0	0	0	0	0	0	0	0	0	0	0	0	0	0	0	0	0	0	0	0	0	0	0	0	0	0	0	0	0	0	0	0	0	0
4930438E09Rik	0	0	0	0	0	0	0	0	0	0	0	0	0	0	0	0	0	0	0	0	0	0	0	0	0	0	0	0	0	0	0	0	0	0	0	0	0	0	0	0	0	0	0	0	0	0	0	0	0
4930440C22Rik	0	0	0	0	0	0	0	0	0	0	0	0	0	0	0	0	0	0	0	0	0	0	0	0	0	0	0	0	0	0	0	0	0	0	0	0	0	0	0	0	0	0	0	0	0	0	0	0	0
4930441J16Rik	0	0	0	0	0	0	0	0	0	0	0	0	0	0	0	0	0	0	0	0	0	0	0	0	0	0	0	0	0	0	0	0	0	0	0	0	0	0	0	0	0	0	0	0	0	0	0	0	0
4930442J19Rik	0	0	0	0	0	0	0	0	0	0	0	0	0	0	0	0	0	0	0	0	0	0	0	0	0	0	0	0	0	0	0	0	0	0	0	0	0	0	0	0	0	0	0	0	0	0	0	0	0
4930442L01Rik	0	0	0	0	0	0	0	0	0	0	0	0	0	0	0	0	0	0	0	0	0	0	0	0	0	0	0	0	0	0	0	0	0	0	0	0	0	0	0	0	0	0	0	0	0	0	0	0	0
4930443O20Rik	0	0	0	0	0	0	0	0	0	0	0	0	0	0	0	0	0	0	0	0	0	0	0	0	0	0	0	0	0	0	0	0	0	0	0	0	0	0	0	0	0	0	0	0	0	0	0	0	0
4930444P10Rik	0	0	0	0	0	0	0	0	0	0	0	0	0	0	0	0	0	0	0	0	0	0	0	0	0	0	0	0	0	0	0	0	0	0	0	0	0	0	0	0	0	0	0	0	0	0	0	0	0
4930445N18Rik	0	0	0	0	0	0	0	0	0	0	0	0	0	0	0	0	0	0	0	0	0	0	0	0	0	0	0	0	0	0	0	0	0	0	0	0	0	0	0	0	0	0	0	0	0	0	0	0	0
4930447A16Rik	0	0	0	0	0	0	0	0	0	0	0	0	0	0	0	0	0	0	0	0	0	0	0	0	0	0	0	0	0	0	0	0	0	0	0	0	0	0	0	0	0	0	0	0	0	0	0	0	0
4930447C04Rik	0	1.16032	0	0	0	0	0	0	0	0	0	0	0	0	0	0	0	0	0	36.0454	0	0	0	0	0	0	0	0	0	0	0	0	14.3257	0	1.40704	0	0	0	21.4587	0	0	0	0	83.336	0	0	4.04757	0	0
4930447F24Rik	0	0	0	0	0	0	0	0	0	0	0	0	0	0	0	0	0	0	0	0	0	0	0	0	0	0	0	0	0	0	0	0	0	0	0	0	0	0	0	0	0	0	0	0	0	0	0	0	0
4930448E22Rik	0	0	0	0	0	0	0	0	0	0	0	0	0	0	14.0632	0	0	0	0	0	0	0	0	0	0	0	0	0	0	0	0	0	0	0	0	0	0	0	0	0	0	8.52219	0	0	0	0	0	0	0
4930448H16Rik	0	0	0	0	0	0	0	0	0	0	0	35.2959	0	0	0	0	0	0	0	0	0	0	0	0	0	0	0	0	0	0	0	0	0	0	0	0	0	0	0	0	0	0	0	0	0	0	0	0	0
4930448I06Rik	0	0	0	0	0	0	0	0	0	0	0	0	0	0	0	0	0	0	0	0	0	0	0	0	0	0	0	0	0	0	0	0	0	0	0	0	0	0	0	0	0	0	0	0	0	0	0	0	0
4930448K20Rik	0	0	0	0	0	0	0	0	0	0	0	0	0	0	0	0	0	0	0	0	0	0	0	0	0	0	0	0	0	0	0	0	0	0	0	0	0	0	0	0	0	0	0	0	0	0	0	0	0
4930449E01Rik	0	0	0	0	0	0	0	0	0	0	0	0	0	0	0	0	0	0	0	0	0	0	0	0	0	0	0	0	0	0	0	0	0	0	0	0	0	0	0	0	0	0	0	0	0	0	0	0	0
4930449I24Rik	0	0	0	0	0	0	0	0	0	0	0	0	0	0	0	0	0	0	0	0	0	0	0	0	0	0	0	0	0	0	0	0	0	0	0	0	0	0	0	0	0	0	0	0	0	0	0	0	0
4930451E10Rik	0	0	0	0	0	0	0	0	0	0	0	0	0	0	0	0	17.2824	0	0	0	0	0	0	0	0	0	0	0	0	0	0	0	0	0	0	0	0	0	0	0	0	0	0	0	0	0	0	0	0
4930451I11Rik	0	0	0	0	0	0	0	0	0	0	0	0	0	0	0	0	0	0	0	0	0	0	0	0	0	0	0	0	0	0	0	0	0	0	0	0	0	0	0	0	0	0	0	0	0	0	0	0	0
4930452N14Rik	0	0	0	0	0	0	0	0	0	0	0	0	0	0	0	0	0	0	0	0	0	0	0	0	0	0	0	0	0	0	0	0	0	0	0	0	0	0	0	0	0	0	0	0	0	0	0	0	0
4930453H23Rik	0	0	0	0	0	0	0	0	0	0	0	0	0	0	0	0	0	0	0	0	0	0	0	0	0	0	0	0	0	0	0	0	0	0	0	0	0	0	0	0	0	0	0	0	0	0	0	0	0
4930453N24Rik	11.5947	42.0031	35.8861	0	0	38.46	5.18924	60.6971	77.3855	0	6.2799	17.2088	2.12389	15.5834	20.5073	25.8315	10.0242	53.1095	0.179129	52.5813	0	26.9368	106.569	10.6912	32.7065	46.3473	38.4992	170.562	8.85023	0	26.3608	5.62404	15.0225	0	18.3931	40.7036	0	26.2534	70.5225	79.81	27.4876	19.8387	106.033	28.1867	0	41.5093	0.775242	53.4567	35.9506
4930455B14Rik	0	0	0	0	0	0	0	0	0	0	0	0	0	0	0	0	0	0	0	0	0	0	0	0	0	0	0	0	0	0	0	0	0	0	0	0	0	0	0	0	0	0	0	0	0	0	0	0	0
4930455G09Rik	0	0	0	0	0	0	0	0	31.9228	0	0	0	0	0	0	0	42.3324	0	0	0	0	0	0	0	0	0	0	0	0	0	0	0	0	0	0	0	0	0	0	0	0	0	0	0	0	0	0	0	0
4930455H04Rik	0	0	0	0	0	0	0	0	0	0	0	0	0	0	0	0	0	0	0	0	0	0	0	0	0	0	0	0	0	0	0	0	0	0	0	0	0	0	0	0	0	0	0	0	0	0	0	0	0
4930456L15Rik	0	0	0	0	0	0	0	0	0	0	0	0	0	0	0	0	0	0	0	0	0	0	0	0	0	0	0	0	0	0	0	0	0	0	0	0	0	0	0	0	0	0	0	0	0	0	0	0	0
4930461G14Rik	0	0	0	0	0	0	0	0	0	0	0	0	0	0	0	0	0	0	0	0	0	0	0	0	0	0	0	0	0	0	0	0	0	0	0	0	0	0	0	0	0	0	0	0	0	0	0	0	0
4930463O16Rik	0	0	0	0	0	0	0	0	0	0	0	0	0	0	0	0	0	0	0	0	0	0	0	0	0	0	0	0	0	0	0	0	0	0	0	0	0	0	0	0	0	0	0	0	0	0	0	0	0
4930465K10Rik	0	0	0	1.59664	0	0	0	0	0	0	0	0	0	0	0	4.51302	0	0	0	0	0	8.89135	0	0	0	0	0	0	0	0	0	0	0	0	0	0	0	0	0	0	0	0	0	0	0	0	0	0	0
4930465M20Rik	0	0	0	0	0	0	0	0	0	0	0	0	0	0	0	0	0	0	0	0	0	0	0	0	0	0	0	0	0	0	0	0	0	0	0	0	0	0	0	0	0	0	0	0	0	0	0	0	0
4930467K11Rik	0	0	0	0	0	0	0	0	0	0	0	0	0	0	0	0	0	0	0	0	0	0	0	0	0	0	0	0	0	0	0	0	0	0	0	0	0	0	0	0	0	0	0	0	0	0	0	0	0
4930469K13Rik	0	0	0	0	0	0	0	0	0	0	0	0	0	0	0	0	0	0	0	0	0	0	0	0	0	0	0	0	0	0	0	0	0	0	0	0	0	0	0	0	0	0	0	0	0	0	0	0	0
4930470P17Rik	0	0	0	0	0	0	0	0	0	0	0	0	0	0	0	0	0	0	0	0	0	0	0	0	0	0	0	0	0	0	0	0	0	0	0	0	0	0	0	0	0	0	0	0	0	0	0	0	0
4930471C04Rik	0	0	0	0	0	0	0	0	0	0	0	0	0	0	0	0	0	0	0	0	0	0	0	0	0	0	0	0	0	0	0	0	0	0	0	0	0	0	0	0	0	0	0	0	0	0	0	0	0
4930471M09Rik	0	0	0	0	0	0	0	0	0	0	0	0	0	0	0	0	0	35.4641	0	0	0	0	0	0	0	0	0	0	0	0	0	0	0	0	0	0	0	0	0	0	0	0	0	0	0	0	0	0	0
4930473A02Rik	12.2365	0	0	0	0	2.89922	0	0	0	0	0	0	0	0	0	0	0	0	0	0	0	0	0	0	0	1.77061	0	0	0	0	0	0	0	0	0	0	0	0	0	0	0	0	0	0	0	0	0	0	0
4930474N05Rik	0	0	0	0	0	0	0	0	0	0	0	0	0	0	0	0	0	0	0	0	0	0	0	0	0	0	0	0	0	0	0	0	0	0	0	0	0	0	0	0	0	0	0	0	0	0	0	0	0
4930479D17Rik	0	12.5042	0	0	0	0	0	0	0	0	0	0	0	0	0	0	0	0	0	0	0	0	0	0	0	0	0	0	0	0	0	0	0	0	0	0	0	0	0	0	0	0	0	0	0	0	0	0	0
4930480E11Rik	0	0	0	0	0	0	0	0	0	0	0	0	0	0	0	0	0	0	0	0	0	0	0	0	0	0	0	0	0	0	0	0	0	0	0	0	0	0	0	0	0	0	0	0	0	0	0	0	0
4930480K15Rik	0	0	0	0	0	0	0	0	0	0	0	0	0	0	0	0	0	0	0	0	0	0	0	0	0	0	0	0	0	0	0	0	0	0	0	0	0	0	0	0	0	0	0	0	0	0	0	0	0
4930481A15Rik	0	0	0	20.8695	0	0	0	0	0	12.702	0	5.78948	0	1.34427	0	0	0	2.57827	20.0878	0	0	0	0	3.19715	0	10.3479	0	0	0	0	0	0	40.1547	0	0	0	0	0	0	0	8.56253	0	0	0	0	5.35049	0	0	0
4930483J18Rik	0	0	0	0	0	0	0	0	0	0	0	0	0	0	0	0	0	0	0	0	0	0	0	0	0	0	0	0	0	0	0	0	0	0	0	0	0	0	0	0	0	0	0	0	0	21.6634	0	0	0
4930483K19Rik	0	0	0	0	0	0	0	0	0	0	0	0	0	0	0	0	0	0	0	0	0	0	0	0	0	0	0	0	0	0	0	0	0	0	0	0	0	0	0	0	0	0	0	0	0	0	0	0	0
4930486I03Rik	0	0	0	0	0	0	0	0	0	0	0	0	0	0	0	0	0	0	0	0	0	0	0	0	0	0	0	0	0	0	0	0	0	0	0	0	0	0	0	0	0	0	0	0	0	0	0	0	0
4930486L24Rik	0	0	0	0	0	64.1848	0	0	0	0	0	0	0	0	0	0	0	0	0	0	0	0	0	51.3152	0	0	0	34.9852	0	0	0	0	0	0	0	0	0	0	0	0	0	0	0	0	0	0	0	0	0
4930488B22Rik	0	0	0	0	0	0	0	0	0	0	0	0	0	0	0	0	0	0	0	0	0	0	0	0	0	0	0	0	0	0	0	0	0	0	0	0	0	0	0	0	0	0	0	0	0	0	0	0	0
4930502E09Rik	0	0	0	0	0	0	0	0	0	0	0	0	0	0	0	0	0	0	0	0	0	0	0	0	0	0	0	0	0	0	0	0	0	0	0	0	0	0	0	0	0	0	0	0	0	0	0	0	0
4930503E14Rik	0	0	0	0	0	0	0	0	0	0	0	0	0	0	0	0	0	0	0	0	0	0	0	0	0	0	0	0	0	0	0	0	0	0	0	0	0	0	0	0	0	0	0	0	0	0	0	0	0
4930503E24Rik	0	0	0	0	0	0	0	0	0	0	0	0	0	0	0	0	0	0	0	0	0	0	0	0	0	0	0	0	0	0	0	0	0	0	0	0	0	0	0	0	0	0	0	0	0	0	0	0	0
4930503L19Rik	0	0	91.9199	20.8695	44.1852	61.2716	26.1358	96.8062	19.389	1.73703	0	34.7369	97.3879	0	124.13	149.034	0	17.876	8.92792	84.7273	143.6	29.9256	33.2173	0	51.2616	32.6116	56.946	0	49.1174	143.612	127.235	49.2539	16.6158	0	45.6599	61.8506	1.67212	0	72.921	84.8443	27.0195	1.86561	53.2575	88.0878	0	22.1154	25.6947	45.4125	1.13167
4930503O07Rik	0	0	0	0	0	0	0	0	0	0	0	0	0	0	0	0	0	0	0	0	0	0	0	0	0	0	0	0	0	0	0	0	0	0	0	0	0	0	0	0	0	0	0	0	0	0	0	0	0
4930505A04Rik	0	0	0	0	0	0	0	0	0	0	0	0	0	0	0	0	0	0	0	0	0	0	0	0	0	0	0	0	0	0	0	0	0	0	0	0	0	0	0	0	0	0	0	0	0	0	0	0	0
4930505G20Rik	0	0	0	0	0	0	0	0	0	0	0	0	0	0	0	0	0	0	0	0	0	0	0	0	0	0	0	0	0	0	0	0	0	0	0	0	0	0	0	0	0	0	0	0	0	0	0	0	0
4930505K14Rik	0	0	0	0	0	0	0	0	0	0	0	0	0	0	0	0	0	0	0	0	0	0	0	0	0	0	0	0	0	0	0	0	0	0	0	0	0	0	0	0	0	0	0	0	0	0	0	0	0
4930505M18Rik	0	0	0	0	0	0	0	0	0	0	0	0	0	0	0	0	0	0	0	0	0	0	0	0	0	0	0	0	0	0	0	0	0	0	0	0	0	0	0	0	0	0	0	0	0	0	0	0	0
4930505N22Rik	0	0	0	4.98313	0	0	0	0	0	0	0	0	0	0	0	0	0	0	0	0	0	0	0	0	0	0	0	0	0	0	0	0	0	0	0	0	0	0	0	0	0	0	0	0	0	0	0	0	0
4930506C21Rik	0	0	0	0	0	0	0	0	0	0	0	0	0	0	0	0	0	0	0	0	0	0	0	0	0	0	0	0	0	0	0	0	0	0	0	0	0	0	0	0	0	0	0	0	0	0	0	0	0
4930507D05Rik	0	0	0	0	0	0	0	0	0	0	0	0	0	0	0	0	0	0	0	0	0	0	0	0	0	0	0	0	0	0	0	0	0	0	0	0	0	0	0	0	0	0	0	0	0	0	116.824	0	0
4930507D10Rik	0	0	0	0	0	0	0	0	0	0	0	0	0	0	0	0	0	0	0	0	0	0	0	0	0	0	0	0	0	0	0	0	0	0	0	0	0	0	0	0	0	0	0	0	0	0	0	0	0
4930509E16Rik	0	0	0	0	0	0	0	0	0	0	0	0	0	0	9.87143	0	0	0	0	0	0	0	0	0	0	0	0	0	0	0	0	0	0	0	0	0	0	0	0	0	0	0	0	0	0	0	0	0	0
4930509G22Rik	0	0	0	0	0	0	0	0	0	0	0	0	0	0	0	3.75327	0	0	0	0	0	0	0	0	0	0	0	0	0	0	0	0	0	0	0	0	0	0	0	0	0	0	0	0	0	0	0	0	0
4930509J09Rik	0	0	0	0	0	0	0	0	0	0	0	0	0	0	0	0	0	0	0	0	0	0	0	0	0	0	0	0	0	0	0	0	0	0	0	0	0	0	0	0	0	0	0	0	0	0	0	0	0
4930509K18Rik	0	0	0	0	0	0	0	0	0	0	0	0	0	0	0	0	0	0	0	0	0	0	0	0	0	0	0	0	0	0	0	0	0	0	0	0	0	0	0	0	0	0	0	0	0	0	0	0	0
4930511A02Rik	0	0	0	0	0	0	0	0	0	0	0	0	0	0	0	0	0	0	0	0	0	0	0	0	0	0	0	0	0	0	0	0	0	0	0	0	0	0	0	0	0	0	0	0	0	0	0	0	0
4930511M06Rik	0	0	0	0	0	0	0	0	0	0	0	0	0	0	3.16726	0	0	0	0	0	0	0	0	0	0	0	0	0	0	0	0	0	0	0	0	0	0	0	0	0	0	0	0	0	0	0	0	0	0
4930512M02Rik	0	0	0	0	0	0	0	0	0	0	0	0	0	0	0	0	0	0	0	0	0	0	0	0	0	0	0	0	0	0	0	0	0	0	0	0	0	0	0	0	0	0	0	0	0	0	0	0	0
4930513N10Rik	0	0	0	0	0	10.8193	0	0	0	0	0	0	0	0	0	0	0	8.50365	7.11614	0	0	0	0	0	0	0	0	0	0	0	4.75145	0	0	0	0	0	0	0	0	0	0	0	0	10.4358	0	0	20.4432	0	0
4930513O06Rik	0	0	0	0	0	0	0	0	0	0	0	0	0	0	0	0	0	0	0	0	0	0	0	0	0	0	0	0	0	0	0	0	0	0	0	0	0	0	0	0	0	0	0	0	0	0	0	0	0
4930515B02Rik	0	0	0	0	0	0	0	0	0	0	0	0	0	0	0	0	0	0	0	0	0	0	0	0	0	0	0	0	0	0	0	0	0	0	0	0	0	0	0	0	0	0	0	0	0	0	0	0	0
4930515G01Rik	0	0	0	0	0	0	0	0	0	0	0	0	0	0	0	0	0	0	0	0	0	0	0	0	0	0	0	0	0	0	78.3099	0	0	0	0	0	0	0	0	0	0	0	0	0	0	0	0	0	81.2269
4930515L19Rik	0	0	0	0	0	0	0	0	0	0	0	0	0	0	0	0	0	0	0	0	0	0	0	0	0	0	0	0	0	0	0	0	0	0	0	0	0	0	0	0	0	0	0	0	0	0	0	0	0
4930517E11Rik	0	0	0	0	0	0	0	0	0	0	0	0	0	0	0	0	0	0	0	0	0	0	0	0	0	0	0	4.29811	0	0	0	0	0	0	0	0	0	0	0	0	0	0	0	0	0	0	0	0	0
4930519D14Rik	0	0	0	0	0	0	0	0	0	0	0	0	0	0	0	0	0	0	0	0	0	0	0	0	0	0	0	0	0	0	0	0	0	0	0	0	0	0	0	0	0	0	0	0	0	0	0	0	0
4930519F16Rik	0	0	0	0	0	0	0	0	0	0	0	0	0	0	0	0	0	0	0	0	0	0	0	0	0	0	0	0	0	0	0	0	0	0	0	0	0	0	0	0	0	0	0	0	0	0	0	0	0
4930519F24Rik	0	0	0	0	0	0	0	0	0	0	0	0	0	0	0	0	0	0	0	0	0	0	0	0	0	0	0	0	0	0	0	0	0	0	0	0	0	0	0	0	0	0	0	0	0	0	0	0	0
4930519G04Rik	0	0	0	0	0	0	0	0	0	0	0	0	0	0	0	0	0	0	0	0	0	0	0	0	0	0	0	0	0	0	0	0	0	0	0	0	0	0	0	0	0	0	0	0	0	1.7898	0	0	0
4930520O04Rik	0	0	0	0	0	0	0	0	0	0	0	0	0	0	0	0	0	0	0.569003	0	0	0	0	0	0	0	0	0	0	0	0	0	0	0	0	0	0	0	0	0	0	0	0	0	0	0	0	0	0
4930521E06Rik	0	0	0	0	0	0	0	0	0	0	0	0	0	0	0	0	0	0	0	6.71037	0	0	0	0	29.7428	0	0	0	0	49.0709	0	0	0	0	0	0	0	0	0	0	0	0	0	0	0	0	0	0	0
4930522H14Rik	0	0	0	0	0	0	0	0	0	0	0	0	0	0	0	0	0	0	0	0	0	0	0	0	0	0	0	0	0	0	0	0	0	0	0	0	0	0	0	0	0	0	0	0	0	0	0	0	0
4930522L14Rik	5.36777	11.5232	0	22.1542	0	16.9573	0	0	0	13.9833	0	0	0	0	0	0	0	0	0	0.630229	0	0	0	0	0	14.7574	95.0575	36.3939	0	0	0	0	0	0	0	0	0	0	0	11.9601	18.8525	0	0	45.1428	0	12.9584	17.2272	0	3.73747
4930522O17Rik	0	0	0	0	0	0	0	0	0	0	0	0	0	0	0	0	0	0	0	0	0	0	0	0	0	0	0	0	0	0	0	0	0	0	0	0	0	0	0	0	0	0	0	0	0	0	0	0	0
4930523C07Rik	0	0	0	0	0	0	0	0	1.95237	0	0	0	0	0	0	0	0	0	17.3483	4.61646	0	0	0	0	0	0	0	0	0	0	0	0	0	0	0	0	0	0	0	0	0	0	0	0	0	0	0	0	0
4930524B15Rik	0	0	0	0	0	0	0	0	0	0	0	0	0	0	0	0	0	0	0	0	0	0	0	0	0	0	0	0	0	0	0	0	0	0	0	0	0	0	0	0	0	0	0	0	0	0	0	0	0
4930524O08Rik	0	0	0	0	0	0	0	0	0	0	0	0	0	0	0	0	0	0	0	0	0	0	0	0	0	0	0	0	0	0	0	0	0	0	0	0	0	0	0	0	0	0	0	0	0	0	0	0	0
4930525G20Rik	0	0	0	0	0	0	0	0	0	0	0	0	0	0	0.469074	0	0	0	0	0	0	0	0	0	0	0	0	0	0	0	0	0	0	0	0	0	0	154.413	0	0	0	0	0	0	0	0	0	0	0
4930526F13Rik	0	0	0	0	0	0	0	0	0	0	0	0	0	0	0	0	0	0	0	0	0	0	0	0	0	0	0	0	0	0	0	0	0	0	0	0	0	0	0	0	0	0	0	0	0	0	0	0	0
4930526L06Rik	0	0	0	0	0	0	0	0	0	0	0	0	0	0	0	0	0	0	0	0	0	0	0	0	0	0	0	0	0	0	0	0	0	0	0	0	0	0	0	0	0	0	0	0	0	0	0	0	0
4930528D03Rik	0	0	0	0	0	0	0	0	0	0	0	0	0	0	0	0	0	0	0	0	0	0	0	0	0	0	0	0	0	0	0	0	0	0	0	0	0	0	0	0	0	0	0	0	0	0	0	0	0
4930528G23Rik	0	0	0	0	0	0	0	0	0	0	0	0	0	0	0	0	0	0	0	0	0	0	0	0	0	0	0	0	0	0	0	0	0	0	0	0	0	0	0	0	0	0	0	0	0	0	0	0	0
4930528P14Rik	0	0	0	0	0	0	0	0	0	0	0	0	0	0	0	0	0	0	0	0	0	0	0	0	0	0	0	0	0	0	0	0	0	0	0	0	0	0	0	0	0	0	0	0	0	0	0	0	0
4930529C04Rik	0	0	0	0	0	0	0	0	0	0	0	0	0	0	0	0	0	0	0	0	0	0	0	0	0	0	0	0	0	0	0	0	0	0	0	0	0	0	0	0	0	0	0	0	0	0	0	0	0
4930532M18Rik	0	0	0	0	0	0	0	0	0	0	0	0	0	0	0	0	0	0	0	0	0	0	0	0	0	0	0	0	0	0	0	0	0	0	0	0	0	0	0	0	0	0	0	0	0	0	0	0	0
4930533B01Rik	0	0	0	0	8.47017	0	0	0	0	0	0	0	0	0	0	0	0	0	0	0	10.0026	0	0	0	0	0	0	0	0	0	0	0	0	0	0	0	0	0	0	0	0	0	0	0	0	0	0	0	0
4930533K18Rik	0	0	0	0	0	0	0	0	0	0	0	0	0	0	0	0	0	0	0	0	0	0	0	0	0	0	0	0	0	0	0	0	0	0	0	0	0	0	0	0	0	0	0	0	0	0	0	0	0
4930533P14Rik	0	0	0	0	0	0	0	0	0	0	0	0	0	0	0	0	0	0	0	0	0	0	0	0	0	0	0	0	0	0	0	0	0	0	0	0	0	0	0	0	0	0	0	0	0	0	0	0	0
4930535L15Rik	0	0	0	0	0	0	0	0	0	0	0	0	0	0	0	0	0	0	0	0	0	0	0	0	0	0	0	0	0	0	0	0	61.6581	0	0	0	0	0	0	0	0	0	0	0	0	0	0	0	0
4930538E20Rik	0	0	0	0	0	0	0	0	0	0	0	0	0	0	0	0	0	0	0	0	0	0	0	0	0	0	0	0	0	0	0	0	0	0	0	0	0	0	0	0	0	0	0	0	0	0	0	0	0
4930539J05Rik	7.56639	56.8507	39.5246	57.8304	16.5748	8.36601	54.1819	24.9659	10.9189	22.7432	32.7848	26.9521	7.39198	13.5591	27.5176	37.0513	31.8546	32.0073	16.2094	19.5441	9.78676	15.7444	22.9661	57.0549	10.7388	35.035	41.0623	40.3077	32.4673	14.4364	31.3868	16.7776	10.0271	3.8505	12.9261	13.8209	24.8125	0	0	56.1964	0	5.21105	1.43038	13.2569	4.15141	10.7937	18.2125	70.9677	31.6099
4930539M17Rik	0	0	0	0	0	0	0	0	0	0	0	0	0	0	0	0	0	0	0	0	0	0	0	0	0	0	0	0	0	0	0	0	0	0	0	0	0	0	0	0	0	0	0	0	0	0	0	0	0
4930544D05Rik	0	0	0	0	0	0	0	0	0	0	0	0	0	0	0	0	0	0	0	0	0	0	0	0	0	0	0	0	0	0	0	0	0	0	0	0	0	0	0	0	0	0	0	0	0	0	0	0	0
4930544G11Rik	0	0	0	0	0	0	0	0	0	0	0	0	0	0	0	0	0	0	0	0	0	0	0	0	0	0	0	0	0	0	0	0	0	0	0	0	0	0	0	0	0	0	0	0	0	0	0	0	0
4930544M13Rik	0	0	0	0	0	0	0	0	0	0	0	0	0	0	0	0	0	0	0	0	0	0	0	0	0	0	0	0	0	0	0	0	0	0	0	0	0	0	0	0	0	0	0	0	0	0	0	0	0
4930545L23Rik	0	0	0	0	0	0	0	0	0	0	0	0	0	0	0	0	0	0	0	0	0	0	0	0	0	0	0	0	0	0	0	0	0	0	0	0	0	0	0	0	0	0	0	0	0	0	0	0	0
4930546C10Rik	0	0	0	0	0	0	0	0	0	0	0	0	0	0	0	0	0	0	0	0	0	0	0	0	0	0	0	0	0	0	0	0	0	0	0	0	0	0	0	0	0	0	0	0	0	0	0	0	0
4930547E08Rik	0	0	0	0	0	0	0	0	0	0	0	0	0	0	0	0	330.633	0	0	0	0	0	0	0	0	0	0	0	0	0	0	0	0	0	0	0	0	0	0	0	0	0	0	0	0	0	0	0	0
4930548G14Rik	0	0	0	0	0	0	0	0	0	0	0	0	0	0	0	0	0	0	0	0	0	0	0	0	0	0	0	0	0	0	0	0	0	0	0	0	0	0	0	0	0	0	0	0	0	0	0	0	0
4930548H24Rik	0	0	0	0	0	0	0	0	0	0	0	0	0	0	0	0	0	0	0	0	0	0	0	0	0	0	0	0	0	0	0	0	0	0	0	0	0	0	0	0	0	0	0	0	0	0	0	0	0
4930548K13Rik	0	0	0	0	0	0	0	0	0	0	0	0	0	0	0	0	0	0	0	0	0	0	0	0	0	0	0	0	0	0	0	0	0	0	0	0	0	0	0	0	0	0	0	0	0	0	0	0	0
4930550C14Rik	0	0	0	0	0	0	0	0	0	0	0	21.6921	0	0	0	0	0	0	0	0	0	0	0	0	0	0	0	0	0	0	0	0	0	0	0	0	0	0	0	0	0	0	0	0	0	0	0	0	0
4930550C17Rik	0	0	0	0	0	0	0	0	0	0	0	0	0	0	0	0	0	0	0	0	0	0	0	0	0	0	0	0	0	0	0	0	0	0	0	0	0	0	0	0	0	0	0	0	0	0	0	0	0
4930554C24Rik	0	0	0	0	0	0	0	0	0	0	0	0	0	0	0	0	0	0	0	0	0	0	0	0	0	0	0	0	0	0	0	0	0	0	0	0	0	0	0	0	0	0	0	0	0	0	0	0	0
4930554G24Rik	0	0	0	0	0	0	0	0	0	0	0	0	0	0	22.9197	0	0	0	0	0	0	0	0	0	0	0	0	0	0	0	0	0	0	0	0	0	0	0	0	0	0	0	0	0	0	0	0	0	0
4930554H23Rik	0	0	0	0	0	0	0	0	0	0	0	0	0	0	0	0	0	0	0	0	0	0	0	0	0	0	0	0	0	0	0	0	0	0	0	0	0	0	0	0	0	0	0	0	0	0	0	0	0
4930555B11Rik	0	0	0	0	0	0	0	0	0	0	0	0	0	0	0	0	0	0	0	0	0	0	0	0	0	0	0	0	0	0	0	0	0	0	0	0	0	0	0	0	0	0	0	0	0	0	0	0	0
4930555B12Rik	0	0	0	0	0	0	0	0	0	0	0	0	0	0	0	0	0	0	0	0	0	0	0	0	0	0	0	0	0	0	0	0	0	0	0	0	0	0	0	0	0	0	0	0	0	0	0	0	0
4930555F03Rik	0	0	0	0	0	0	0	0	0	0	0	0	0	0	0	0	0	0	0	0	0	0	0	0	0	0	0	0	0	0	0	0	0	0	0	0	0	0	0	0	0	0	0	0	0	0	0	0	0
4930555G01Rik	0	0	0	0	0	0	0	0	0	0	0	0	0	0	0	0	0	0	0	0	0	0	0	0	0	0	0	0	0	0	0	0	0	0	0	0	0	0	0	0	0	0	0	0	0	0	0	0	0
4930555M17Rik	0	0	0	0	0	0	0	0	0	0	0	0	0	0	0	0	0	0	0	0	0	0	0	0	0	0	0	0	0	0	0	0	0	0	0	0	0	0	0	0	0	0	0	0	0	0	0	0	0
4930556L07Rik	0	0	0	0	0	0	0	0	0	0	0	0	0	0	0	0	0	0	0	0	0	0	0	0	0	0	0	0	0	0	0	0	0	0	0	0	0	0	0	0	0	0	0	0	0	0	0	0	0
4930556M19Rik	0	4.56333	0.380711	0	0	9.78513	0	31.4471	0	0	2.193	0	0	0	5.17687	8.52855	0	0	4.95422	5.98988	0	0	0	0	0	0	25.5007	0	0	0	0	0	5.86402	0	0	0	0	18.1201	0	0	0	0	0	0	0	0	0	0	0
4930556N13Rik	0	0	0	0	0	0	0	0	0	0	0	0	0	0	0	0	0	0	0	0	0	0	0	0	0	0	0	0	0	0	0	0	0	0	0	0	0	0	0	0	0	0	0	0	0	0	0	0	0
4930557F10Rik	0	0	0	0	0	0	0	0	0	0	0	0	0	0	0	0	0	0	0	0	0	0	0	0	0	0	0	0	0	0	0	0	0	0	0	0	0	0	0	0	0	0	0	0	0	0	0	0	0
4930558C23Rik	0	0	0	0	0	0	0	0	0	0	0	0	0	0	0	0	0	0	0	0	0	0	0	0	0	0	0	0	0	0	0	0	0	0	0	0	0	0	0	0	0	0	0	0	0	0	0	0	0
4930558G05Rik	0	0	0	0	0	0	0	0	0	0	0	0	0	0	0	0	0	0	0	0	0	0	0	0	0	0	0	0	0	0	0	0	0	0	0	0	0	0	0	0	0	0	0	0	0	0	0	0	0
4930558J18Rik	0	0	0	0	0	0	0	0	0	0	0	0	0	0	0	0	0	0	0	0	0	0	0	0	0	0	0	0	0	0	0	0	0	7.12484	0	0	0	0	0	0	0	0	0	0	0	21.5086	0	0	0
4930558K02Rik	0	0	0	0	0	0	0	0	0	0	0	0	0	0	0	0	0	0	0	0	0	0	0	0	0	0	0	0	0	0	0	0	0	0	0	0	0	0	0	0	0	0	0	0	0	0	0	0	0
4930562C15Rik	0	0	0	0	0	0	0	0	0	0	0	0.48173	0	0	0	0	0	0	0	0	0	0	0	0	1.84264	0	0	0	0	0	0	0	0	0	0	0	0	0	0	0	0	0	0	0	0	0	0	0	0
4930562F07Rik	0	0	0	0	0	0	0	0	0	0	0	0	0	0	0	0	0	0	0	0	0	0	0	0	0	0	0	0	0	0	0	0	0	0	0	0	0	0	0	0	0	0	0	0	0	0	0	0	0
4930562F17Rik	0	0	0	0	0	0	0	0	0	0	0	0	0	0	0	0	0	0	0	0	0	0	0	0	0	0	0	0	0	0	0	0	0	0	0	0	0	0	0	0	0	0	0	0	0	0	0	0	0
4930563E18Rik	0	0	0	0	0	0	0	0	0	0	0	0	0	0	0	0	0	0	0	0	0	0	0	0	0	0	0	0	0	0	0	0	0	0	0	0	0	0	0	0	0	0	0	0	0	0	0	0	0
4930563E22Rik	0	0	0	0	0	0	0	0	0	0	0	0	0	0	0	0	0	0	25.9462	0	0	0	0	0	0	0	0	0	0	0	0	0	0	0	0	0	0	0	0	0	0	0	0	0	0	0	0	0	0
4930563M21Rik	0	0	0	0	0	0	0	0	0	0	0	0	0	0	0	0	0	0	0	0	0	0	0	0	0	0	0	0	0	0	0	0	0	0	0	0	0	0	0	0	0	0	0	0	0	0	0	0	0
4930564D02Rik	0	0	0	0	0	0	0	0	0	0	0	0	34.2819	0	0	0	0	0	0	0	0	0	0	0	0	0	0	0	0	0	0	32.4208	0	0	0	0	0	0	0	0	0	0	0	0	0	0	0	0	0
4930565D16Rik	0	0	0	0	0	0	0	0	0	0	0	0	0	0	0	0	0	0	0	0	0	0	0	0	0	0	0	0	0	0	0	0	0	0	0	0	0	0	0	0	0	0	0	0	0	0	0	0	0
4930565N06Rik	0	0	0	0	0	0	0	9.50928	0	0	0	0	0	0	0	0	0	0	0	0	0	0	0	0	0	0	0	0	0	0	0	0	0	0	0	0	0	0	0	0	0	0	0	0	0	0	0	0	0
4930567H17Rik	0	0	0	0	0	0	0	0	0	0	0	0	0	0	0	0	0	0	0	0	0	0	0	0	0	0	0	0	0	0	0	0	0	0	0	0	0	0	0	0	0	0	0	0	0	0	0	0	0
4930568D16Rik	0	0	0	0	0	0	0	0	0	0	0	0	0	0	0	0	0	0	0	0	0	0	0	0	0	0	0	0	0	0	0	0	0	0	0	0	0	0	0	0	0	0	0	0	0	0	0	0	0
4930568G15Rik	0	0	0	0	0	0	0	0	0	0	0	0	0	0	0	0	0	0	0	0	0	0	0	0	0	0	0	0	0	0	0	0	0	0	0	0	0	0	0	0	0	0	0	0	0	0	0	0	0
4930570G19Rik	0	0	0	0	0	0	0	0	0	0	0	0	0	0	0	0	0	0	0	0	0	0	0	0	0	0	0	0	0	0	0	0	0	0	0	0	0	0	0	0	0	0	0	0	0	0	0	0	0
4930571K23Rik	0	0	0	0	0	0	0	0	0	0	0	0	0	0	0	0	0	0	0	0	0	0	0	0	0	0	0	0	0	0	0	0	0	0	0	0	0	0	0	0	0	0	0	0	0	0	0	0	0
4930572O03Rik	0	0	0	0	0	0	0	0	0	0	0	0	0	0	0	0	0	0	0	0	0	0	0	0	0	0	0	0	0	0	0	0	0	0	0	0	0	0	0	0	0	0	0	0	0	0	0	0	0
4930577N17Rik	0	0	0	0	0	0	0	0	0	0	0	0	0	0	0	0	0	0	0	0	0	0	0	0	0	0	0	0	0	0	0	0	0	0	0	0	0	0	0	0	0	0	0	0	0	0	0	0	0
4930578I06Rik	0	0	0	0	0	0	0	0	0	0	0	0	0	0	0	0	0	0	0	0	0	0	0	0	0	0	0	0	0	0	0	0	0	0	0	0	0	0	0	0	0	0	0	0	0	0	0	0	0
4930578M01Rik	0	0	0	0	0	0	0	0	0	0	0	0	0	0	0	0	0	0	0	0	0	0	0	0	0	0	0	0	0	0	2.43144	0	0	0	0	0	0	0	0	0	0	0	0	0	0	0	0	0	0
4930579C12Rik	0	0	0	0	0	0	0	0	0	0	0	0	0	0	0	0	0	0	0	0	0	0	0	0	0	0	0	0	0	0	0	0	0	0	0	0	0	0	0	0	0	0	0	0	0	0	0	0	0
4930579D09Rik	0	0	0	0	0	0	0	0	0	0	0	0	0	0	0	0	0	0	0	0	0	0	0	0	0	0	0	0	0	0	0	0	0	0	0	0	0	0	0	0	0	0	0	0	0	0	0	0	0
4930579F01Rik	0	0	0	0	0	0	0	0	0	0	0	0	0	0	0	0	0	0	0	0	0	0	0	0	0	0	0	0	0	0	0	0	0	0	0	0	0	0	0	0	0	0	0	0	0	0	0	0	0
4930579G24Rik	0	28.1821	0	0	0	153.447	58.5482	28.3223	83.9874	135.479	93.2241	71.4427	0	0	0	0	0	45.8152	84.9121	0	112.331	0	0	0	0	57.9373	0	0	0	0	54.4569	13.9484	0	0	11.2136	0	0	0	0	595.459	314.682	0	0	0	0	60.5034	0	0	1.14258
4930579H20Rik	0	0	0	0	0	0	0	0	0	0	0	0	0	0	0	0	0	0	0	0	0	0	0	0	0	0	0	0	0	0	0	0	0	0	0	0	0	0	0	0	0	0	0	0	0	0	0	0	0
4930579K19Rik	0	0	0	0	0	0	0	0	0	0	0	0	0	0	93.9866	0	0	0	0	0	0	0	0	0	0	0	0	0	0	0	0	67.1444	0	0	0	0	0	0	0	0	0	0	0	0	0	16.4994	0	0	0
4930581F22Rik	0	0	0	0	0	0	0	0	0	3.91684	0	0	0	0	0	0	0	0	0	0	0	0	0	0	0	0	0	0	0	0	0	0	0	0	0	0	0	0	0	0	0	0	0	0	0	0	0	0	0
4930583I09Rik	0	0	0	0	0	0	0	0	0	0	0	0	0	0	0	0	0	0	0	0	0	0	0	0	0	0	0	0	0	0	0	0	0	0	0	0	0	0	0	0	0	0	0	0	0	0	0	0	0
4930583K01Rik	0	0	0	0	0	0	0	0	0	0	0	0	0	0	0	0	0	0	0	0	0	0	0	0	0	0	0	0	0	0	0	0	0	0	0	0	0	0	0	0	0	0	0	0	0	0	0	0	0
4930583P06Rik	0	0	0	0	0	0	0	0	0	0	0	0	0	0	0	0	0	0	0	0	0	0	0	0	0	0	0	0	0	0	0	0	0	0	0	0	0	0	0	0	0	0	0	0	0	0	0	0	0
4930584F24Rik	0	0	0	0	0	0	0	0	0	0	0	0	0	0	0	0	0	0	0	0	0	0	0	0	0	0	0	0	0	0	0	0	0	0	0	0	0	0	0	0	0	0	0	0	0	0	0	0	0
4930586N03Rik	0	0	0	0	0	0	0	0	0	0	0	0	0	0	0	0	0	0	0	0	0	0	0	0	0	0	0	0	0	0	0	0	0	0	0	0	0	0	0	0	0	0	0	0	0	0	0	0	0
4930588K23Rik	0	0	0	0	0	0	0	0	0	0	0	0	0	0	0	0	0	0	0	0	0	0	0	0	0	0	0	0	0	0	0	0	0	0	0	0	0	0	0	0	0	0	0	0	0	0	0	0	0
4930589L23Rik	0	0	0	0	0	0	0	0	0	0	0	0	0	0	0	0	0	0	0	0	0	0	0	0	0	0	0	0	0	0	0	0	0	0	0	0	0	0	0	0	0	0	0	0	0	0	0	0	0
4930590J08Rik	0	0	0	0	0	0	0	0	0	0	0	0	0	0	0	0	0	0	0	0	0	0	0	0	0	0	0	0	0	0	0	0	0	0	0	0	0	0	0	0	0	0	0	0	0	0	0	0	0
4930590L20Rik	0	0	0	0	0	0	0	0	0	0	0	0	0	0	0	0	0	0	0	0	0	0	0	0	0	0	0	0	0	0	0	0	0	0	0	0	0	0	0	0	0	0	0	0	0	0	0	0	0
4930591A17Rik	0	0	0	0	0	0	0	0	0	0	0	0	0	0	0	0	0	0	0	0	0	0	0	0	0	0	0	0	0	0	0	0	0	0	0	0	0	0	0	0	0	0	0	0	0	0	0	0	0
4930593A02Rik	0	0	0	0	0	0	0	0	0	0	0	0	0	0	0	0	0	0	0	0	0	0	0	0	0	0	0	0	0	0	0	0	0	0	0	0	0	0	0	0	0	0	0	0	0	0	0	0	0
4930593C16Rik	0	0	0	0	0	0	0	0	0	0	0	0	0	0	0	0	0	0	0	0	0	0	0	0	0	0	0	0	0	0	0	0	0	0	0	0	0	0	0	0	0	0	0	0	0	0	0	0	0
4930594C11Rik	1.56455	0	0	0	0	0	0	0	0	0	0	0	0	0	0	0	0	0	0	0	0	0	0	0	0	0	0	0	0	0	0	0	0	0	0	0	0	0	0	0	0	66.2674	0	0	0	0	0	0	0
4930594O21Rik	0	0	0	0	0	0	0	0	0	0	0	0	0	0	0	0	0	0	0	0	0	0	0	0	0	0	0	0	0	0	0	0	0	0	0	0	0	0	0	0	0	0	0	0	0	0	0	0	0
4930595D18Rik	0	0	0	0	0	0	0	0	0	0	0	0	0	0	0	0	0	0	0	0	0	0	0	0	0	0	0	0	0	0	0	0	0	0	0	0	0	0	0	0	0	0	0	0	0	0	0	0	0
4930595M18Rik	0	0	0	0	0	0	0	0	0	0	0	0	0	0	0	0	0	0	0	0	0	0	0	0	0	0	0	0	0	0	0	0	0	0	0	0	0	0	0	0	0	0	0	0	0	0	0	0	0
4930596D02Rik	0	0	0	0	0	0	0	0	0	0	0	0	0	0	0	0	0	0	0	0	0	0	0	0	0	0	0	0	0	0	0	0	0	0	0	0	0	0	0	0	0	0	0	0	0	0	0	0	0
4930597A21Rik	0	0	0	0	0	0	0	0	0	0	0	0	0	0	0	0	0	0	0	0	0	0	0	0	0	0	0	0	0	0	0	0	0	0	0	0	0	0	0	0	0	0	0	0	0	0	0	0	0
4930598F16Rik	0	0	0	0	0	0	0	0	0	0	0	0	0	0	0	0	0	0	0	0	0	0	0	0	0	0	0	0	0	0	0	0	0	0	0	0	0	0	0	0	0	0	0	0	0	0	0	0	0
4930599N23Rik	0	0	0	0	0	0	0	0	0	0	0	52.6533	0	0	0	0	0	0	0	0	0	0	0	0	0	0	0	0	0	0	0	0	0	0	0	0	0	0	471.808	0	0	0	0	0	0	0	0	0	0
4931400O07Rik	0	0	0	0	0	0	0	0	0	0	0	0	0	0	0	0	0	0	0	0	0	0	0	0	0	0	0	0	0	0	0	0	0	0	0	0	0	0	0	0	0	0	0	0	0	0	0	0	0
4931403E22Rik	0	0	0	0	0	0	0	14.7398	0	0	0	0	0	0	0	0	0	0	0	0	0	0	0	0	0	0	0	0	0	0	0	0	0	0	0	0	0	0	0	0	10.1981	0	0	0	0	0	0	0	0
4931406B18Rik	0	0	0	0	0	0	0	0	0	0	0	0	0	0	0	0	0	0	0	0	0	0	0	0	0	0	0	0	0	0	0	0	0	0	0	0	0	0	0	0	0	0	0	0	0	0	0	0	0
4931406C07Rik	3.96497	0.425588	1.24271	16.9099	16.4358	7.89119	0	0	0	1.43016	0	0	0	0	0.405559	0	0	0.377384	0	0	0	0	0	0	0	12.6793	0	0	1.57049	0	2.27734	0	0	0	0	0	0	0	0	0	0.626653	0.409608	0	0	0	5.87368	0.742296	0	3.10582
4931408C20Rik	0	0	0	0	0	0	0	0	0	0	0	0	0	0	0	0	0	0	0	0	0	0	0	0	0	0	0	0	0	0	0	0	0	0	0	0	0	0	0	0	0	0	0	0	0	0	0	0	0
4931414P19Rik	0	1.50311	0	15.4124	0	0	0	0	0	0	0	0	0	0	0	0	68.2198	0	0	0	0	0	0	5.50932	17.0926	0	0	0	0	0	0	0	0	0	10.2528	0	0	0	0	0	0	0	0	0	19.9766	0	0	0	0
4931415C17Rik	0	0	0	0	0	0	0	0	0	0	0	0	0	0	0	0	0	0	0	0	0	0	0	0	0	0	0	0	0	0	0	0	0	0	0	0	0	0	0	0	0	0	0	0	0	0	0	0	0
4931422A03Rik	0	0	0	0	0	2.54359	0	0	0	0	0	0	0	0	8.23567	0	0	0	0	0.945343	0	0	0	0	0	6.60201	0	0	0	0	15.4153	0	0	0	0	0	0	5.71956	0	0	15.5533	27.7263	0	0	0	2.65059	0	1.36071	0
4931428F04Rik	0	1.14377	0.667961	0	0	0	5.22091	1.62277	0	0	0	0	0	0	0	14.0426	0	0	0	0	2.86261	2.4189	0	0	0.907425	10.9474	5.02199	3.09634	12.6622	0	4.7603	0	52.0476	0	0	0	0	0	0	0	0	0.550414	0	0	0	3.8587	0	0	0
4931428L18Rik	0	0	0	0	0	0	0	0	0	0	0	0	0	0	0	0	0	0	0	0	0	0	0	0	0	0	0	0	0	0	0	0	0	0	0	0	0	0	0	0	0	0	0	0	0	0	0	0	0
4931429L15Rik	0	0	0	0	0	0	0	0	0	0	0	0	0	0	0	0	0	0	0	0	0	0	0	0	0	0	0	0	0	0	0	0	0	0	0	0	0	0	0	0	0	0	0	0	0	0	0	0	0
4931429P17Rik	0	0	0	0	0	0	0	0	0	0	0	0	0	0	0	0	0	0	0	0	0	0	0	0	0	0	0	0	0	0	0	0	0	0	0	0	0	0	0	0	0	0	0	0	0	0	0	0	0
4931431C16Rik	0	0	0	0	0	0	0	0	0	0	0	0	0	0	0	0	0	0	0	0	0	0	0	0	0	0	0	0	0	0	0	0	0	0	0	0	0	0	0	0	0	0	0	0	0	0	0	0	0
4931440P22Rik	0	0	0	0	0	0	0	0	0	0	0	0	0	0	0	0	0	0	0	0	0	0	0	0	0	0	2.91347	0	0	0	0	0	0	0	0	0	0	0	0	0	0	0	0	0	0	0	0	0	0
4932412D23Rik	0	0	0	0.388262	0	0	0	0	0	0	0	0	0	0	0	0	0	0	0	0	0	0	0	0	0	0	0	0	0	0	0	0	0	0	0	0	0	0	0	0	0	0	0	0	0	0	0	0	0
4932413F04Rik	0	0	0	0	0	0	0	0	0	0	0	0	0	0	0	0	0	0	0	0	0	0	0	0	0	0	0	0	0	0	0	0	0	0	0	0	0	0	0	0	0	0	0	0	0	0	0	0	0
4932414J04Rik	0	0	0	0	0	0	0	0	0	0	0	0	0	0	0	0	0	0	0	0	0	0	0	0	0	0	0	0	0	0	0	0	0	0	0	0	0	0	0	0	0	0	0	0	0	0	0	0	0
4932414N04Rik	0	0	0	0	0	0	0	0	0	0	0	0	0	0	0	0	0	0	0	0	0	0	0	0	0	0	0	0	0	0	0	0	0	0	0	0	0	0	0	0	0	0	0	0	0	0	0	0	0
4932415M13Rik	0	0	0	0	0	0	0	0	0	0	0	0	0	0	0	0	0	0	0	0	0	0	0	0	0	0	0	0	0	0	0	0	0	0	0	0	0	0	0	0	0	0	0	0	0	0	0	0	0
4932429P05Rik	0	0	0	0	0	0	0	0	0	0	0	0	0	0	0	0	0	0	0	0	0	0	0	0	0	0	0	0	0	0	0	0	0	0	0	0	0	0	0	0	0	0	0	0	0	0	0	0	0
4932431L22Rik	0	0	0	0	0	0	0	0	0	0	0	0	0	0	0	0	0	0	0	0	0	0	0	0	0	0	0	0	0	0	0	0	0	0	0	0	0	0	0	0	0	0	0	0	0	0	0	0	0
4932431P20Rik	0	0	0	0	0	0	0	0	0	0	0	0	0	0	0	0	0	0	0	0	0	0	0	0	0	0	0	0	0	0	0	0	0	0	0	0	0	0	0	0	0	0	0	0	0	0	0	0	0
4932435O22Rik	0	0	0	0	0	0	0	0	0	0	0	0	0	0	0	0	0	0	0	0	0	0	0	0	0	0	0	0	0	0	0	0	0	0	0	0	0	0	0	0	0	0	0	0	0	0	0	0	0
4932438A13Rik	0.133533	0.716652	0.502228	2.08203	4.52275	0.316383	11.3739	0.610067	0.0385397	0.240826	1.44648	3.17104	5.47912	2.70586	0.318698	5.04841	1.04404	4.15181	5.77636	19.3781	0.558015	6.36554	0	6.0415	0.151617	3.53593	0	12.2224	1.23413	0	0.383484	8.25366	3.26114	0	0.651781	0	5.83432	5.59653	0	0	0	0	0	10.2475	4.68896	3.86838	0.142853	0.0338501	1.11572
4932438H23Rik	0	0	0	0	0	0	0	0	0	0	0	0	0	0	0	0	0	0	0	0	0	0	0	0	0	0	0	0	0	0	0	0	0	0	0	0	0	0	0	0	0	0	0	0	0	0	0	0	0
4932441J04Rik	0	0	0	0	0	0	0	0	0	0	0	0	0	0	0	0	0	0	0	0	0	0	0	0	0	0	0	0	0	0	0	0	0	0	0	0	0	0	0	0	0	4.721	0	0	0	0	0	0	0
4932702P03Rik	0	0	0	0	0	0	0	0	0	0	0	0	0	0	0	0	0	0	0	0	0	0	0	0	0	0	0	0	0	0	0	0	0	0	0	0	0	0	0	0	0	0	0	0	0	0	0	0	0
4933400A11Rik	0	0	0	0	0	0	0	0	0	0	0	0	0	0	0	0	0	0	0	0	0	0	0	0	0	0	0	0	0	0	0	0	0	0	0	0	0	0	0	0	0	0	0	0	0	0	0	0	0
4933400C23Rik	0	0	0	0	0	0	0	0	0	0	0	0	0	0	0	0	0	0	0	0	0	0	0	0	0	0	0	0	0	0	0	0	0	0	0	0	0	0	0	0	0	0	0	0	0	0	0	0	0
4933401B06Rik	0	0	0	0	0	0	0	0	0	0	0	0	0	0	0	0	0	0	0	0	0	0	0	0	0	0	0	0	0	0	0	0	0	0	0	0	0	0	0	0	0	0	0	0	0	0	0	0	0
4933402C06Rik	0	0	0	0	0	0	0	0	0	0	0	0	0	0	0	0	0	0	0	0	0	0	0	0	0	0	0	0	0	0	0	0	0	0	0	0	0	0	0	0	0	0	0	0	0	0	0	0	0
4933402D24Rik	0	0	0	0	0	0	0	0	0	0	0	0	0	0	0	0	0	0	0	0	0	0	0	0	0	0	0	0	0	0	0	0	0	0	0	0	0	0	0	0	0	0	0	0	0	0	0	0	0
4933402J07Rik	0	0	0	0	0	0	0	0	0	0	0	0	0	0	0	0	0	0	0	0	0	0	0	0	0	38.7419	0	0	0	0	29.5328	0	0	0	0	0	0	0	0	0	0	0	0	0	0	0	0	0	0
4933402N03Rik	0	0	0	0	0	0	0	0	0	0	0	0	0	0	0	0	0	0	0	0	0	0	0	0	0	0	0	0	0	0	0	0	0	0	0	0	0	0	0	0	0	0	0	0	0	0	0	0	0
4933402N22Rik	0	0	0	0	0	0	0	0	0	0	0	0	0	0	0	0	0	0	0	0	0	0	0	0	0	0	0	0	0	0	0	0	0	0	0	0	0	0	0	0	0	0	0	0	0	0	0	0	0
4933403O08Rik	0	0	0	0	0	0	0	0	0	0	0	0	0	0	0	0	0	0	0	0	0	0	0	0	0	0	0	0	0	0	0	0	0	0	0	0	0	0	0	0	0	0	0	0	0	0	0	0	0
4933404K08Rik	0	0	0	0	0	0	0	0	0	0	0	0	0	0	0	0	0	0	0	0	0	0	0	0	0	0	0	0	0	0	0	0	0	0	0	0	0	0	0	0	0	0	0	0	0	0	0	0	0
4933404O12Rik	0	0	0	0	0	0	2.36759	0	10.1014	0	5.83274	0	0	0	0	0	0	0	0	4.42538	0	0	0	0	0	0	0	0	0	0	0	0	0	0	8.54169	0	0	0	0	0	0	0	0	0	0	7.68118	44.1625	0	0
4933405D12Rik	0	0	0	0	0	0	0	0	0	0	0	0	0	0	0	0	0	0	0	0	0	0	0	0	0	0	0	0	0	0	0	0	0	0	0	0	0	0	0	0	0	0	0	0	0	0	0	0	0
4933405E24Rik	0	0	0	0	0	0	0	0	0	0	0	0	0	0	0	0	0	0	0	0	0	0	0	0	0	0	0	0	0	0	0	0	0	0	0	0	0	0	0	0	0	0	0	0	0	0	0	0	0
4933405L10Rik	0	0	0	0	0	0	0	0	0	0	0	0	0	0	0	0	0	0	0	0	0	0	0	0	0	0	0	0	0	0	0	0	0	0	0	0	0	0	0	0	0	0	0	0	0	0	0	0	0
4933405O20Rik	0	0	0	0	0	0	0	0	0	0	0	0	0	0	0	0	0	0	0	0	0	0	0	0	0	0	0	0	0	0	0	0	0	0	0	0	0	0	0	0	0	0	0	0	0	0	0	0	0
4933406C10Rik	0	0	0	0	0	0	0	0	0	0	0	0	0	0	0	0	0	0	0	0	0	0	0	0	0	0	0	0	0	0	0	0	0	0	0	0	0	0	0	0	0	0	0	0	0	0	0	0	0
4933406D12Rik	0	0	0	0	0	0	0	0	0	0	0	0	0	0	0	0	0	0	0	0	0	0	0	0	0	0	0	0	0	0	0	0	0	0	0	0	0	0	0	0	0	0	0	0	0	0	0	0	0
4933406F09Rik	0	0	0	0	0	0	0	0	0	0	0	0	0	0	0	0	0	0	0	0	0	0	0	0	0	0	0	0	0	0	0	0	0	0	0	0	0	0	0	0	0	0	0	0	0	0	0	0	0
4933406G16Rik	0	0	0	0	0	0	0	0	0	0	0	0	0	0	0	0	0	0	0	0	0	0	0	0	0	0	0	0	0	0	0	0	0	0	0	0	0	0	0	0	0	0	0	0	0	0	0	0	0
4933406I18Rik	0	0	0	0	0	0	0	0	0	0	0	0	0	0	0	0	0	0	0	0	0	0	0	0	0	0	0	0	0	0	0	0	0	0	0	0	0	0	0	0	0	0	0	0	0	0	0	0	0
4933406J10Rik	0	0	0	0	0	0	0	0	0	0	0	26.5727	0	0	0	0	0	0	0	0	0	0	0	0	0	0	76.707	0	0	0	0	0	0	0	0	0	0	0	0	0	0	0	0	0	0	0	0	0	0
4933406K04Rik	0	0	0	0	0	0	0	0	0	0	0	0	0	0	0	0	0	0	0	0	0	0	0	0	0	0	0	0	0	0	0	0	0	0	0	0	0	0	0	0	0	0	0	0	0	0	0	0	0
4933407K13Rik	2.99453	17.6783	0	9.61269	0	15.609	7.9002	0	0	0	0	0	0	0	3.06296	0.129385	0	23.9415	4.88538	0	0	14.105	0	22.3841	5.9501	0	0	45.2469	0	0	11.2752	0	0	0	0	0	0	0	0	62.1467	7.88795	13.6116	0	0	254.006	27.0107	14.4158	0	0
4933407L21Rik	0	0	0	0	0	0	0	0	0	0	0	0	0	0	0	0	0	0	0	0	0	0	0	0	0	0	0	0	0	0	0	0	0	0	0	0	0	0	0	0	0	0	0	0	0	0	0	0	0
4933408J17Rik	0	0	0	7.44298	0	0	0	0	0	0	0	0	0	0	0	0	0	0	0	6.5335	0	0	0	0	0	0	0	0	0	0	0	0	0	0	0	0	0	0	0	0	0	0	0	0	0	0	0	0	0
4933408N05Rik	0	0	0	0	0	0	0	0	0	0	0	0	0	0	0	0	0	0	0	0	0	0	0	0	0	0	0	0	0	0	0	0	0	0	0	0	0	0	0	0	0	0	0	0	0	0	0	0	0
4933409G03Rik	0	0	0	0	0	0	0	0	0	0	0	0	0	0	0	0	0	0	0	0	0	0	0	0	0	0	0	0	0	0	0	0	0	0	0	0	0	0	0	0	0	0	0	0	0	0	0	0	0
4933411G06Rik	0	0	0	0	0	0	0	0	0	0	0	0	0	0	0	0	0	0	0	0	0	0	0	0	0	0	0	0	0	0	0	0	0	0	0	0	0	0	0	0	0	0	0	0	0	0	0	0	0
4933411K16Rik	0	0	0	0	0	0	0	0	0	0	0	0	0	0	0	0	0	0	0	0	0	0	0	0	0	0	0	0	0	0	0	0	0	0	0	0	0	0	0	0	0	0	0	0	0	0	0	0	0
4933412E24Rik	0	0	0	0	0	0	0	0	0	0	0	0	0	0	0	0	0	0	0	0	0	0	0	0	0	0	0	0	0	0	0	0	0	0	0	0	0	0	0	0	0	0	0	0	0	0	0	0	0
4933413J09Rik	0	0	0	0	0	0	0	0	0	0	0	0	0	0	0	0	0	0	0	0	0	0	0	0	0	0	0	0	0	0	0	0	0	0	0	0	0	0	0	0	0	0	0	0	0	0	0	0	0
4933413L06Rik	0	0	0	0	0	0	0	0	0	0	0	0	0	0	0	0	0	0	0	0	0	0	0	0	0	0	0	0	0	0	0	0	0	0	0	0	0	0	0	0	0	0	0	0	0	0	0	0	0
4933414I15Rik	0	0	0	0	0	0	0	0	0	0	0	0	0	0	0	0	0	0	0	0	0	0	0	0	0	0	0	0	0	0	0	0	0	0	0	0	0	0	0	0	0	0	0	0	0	0	0	0	0
4933416E03Rik	0	0	0	0	0	0	0	0	0	0	0	0	0	0	0	0	0	0	0	0	0	0	0	0	0	0	0	0	0	0	0	0	0	0	0	0	0	0	0	0	0	0	0	0	0	0	0	0	0
4933416E14Rik	0	0	0	0	0	0	0	0	0	0	0	0	0	0	0	0	0	0	0	0	0	0	0	0	0	0	0	0	0	0	0	0	0	0	0	0	0	0	0	0	0	0	0	0	0	0	0	0	0
4933416I08Rik	0	0	0	0	0	0	0	0	0	0	0	0	0	0	0	0	0	0	0	0	0	0	0	0	0	0	0	0	0	0	0	0	0	0	0	0	0	0	0	0	0	0	0	0	0	0	0	0	0
4933417A18Rik	0	0	0	0	0	0	0	0	0	0	0	0	0	0	0	0	0	0	0	0	0	0	0	0	0	0	0	0	0	0	0	0	0	0	0	0	0	0	0	0	0	0	0	0	0	0	0	0	0
4933417D19Rik	0	0	0	0	0	0	0	0	0	0	0	0	0	0	0	0	0	0	0	0	0	0	0	0	0	0	0	0	0	0	0	0	0	0	0	0	0	0	0	0	0	0	0	0	0	0	0	0	0
4933417E11Rik	0	0	0	0	0	0	0	0	0	0	0	0	0	0	0	0	0	0	0	0	0	0	0	0	0	0	0	0	0	0	0	0	0	0	0	0	0	0	0	0	0	0	0	0	0	0	0	0	0
4933417G07Rik	0	0	0	0	0	0	0	0	0	0	0	0	0	0	0	0	0	0	0	0	0	0	0	0	0	0	0	0	0	0	0	0	0	0	0	0	0	0	0	0	0	0	0	0	0	0	0	0	0
4933417O13Rik	0	0	0	0	0	0	0	0	0	0	0	0	0	0	0.773886	0	0	0	0	0	0	0	0	0	0	0	0	0	0	0	0	0	0	0	0	0	0	0	0	0	0	0	0	0	0	0	0	0	0
4933421I07Rik	0	0	0	0	0	0	0	0	0	0	0	0	0	0	0	0	0	0	0	0	0	0	0	0	0	0	0	0	0	0	0	0	0	0	0	0	0	0	0	0	0	0	0	0	0	0	0	0	0
4933421O10Rik	0	0	0	0	0	2.65467	0	0	0	0	0	0	0	0	0	0	0	0	0	0	0	0	0	0	0	0	0	0	0	32.0662	0	0	0	0	0	0	0	2.38773	0	0	0	0	0	0	0	0	0	0	62.6059
4933424G06Rik	0	0	0	0	0	0	0	0	0	0	0	0	0	0	0	0	0	0	0	0	0	0	0	0	0	0	0	0	0	0	0	0	0	0	0	0	0	0	0	0	0	0	0	0	0	0	0	0	0
4933424L21Rik	0	0	0	0	0	0	0	0	0	0	0	0	0	0	0	0	0	0	0	0	0	0	0	0	0	0	0	0	0	0	0	0	0	0	0	0	0	0	0	0	0	0	0	0	0	0	0	0	0
4933424M12Rik	0	48.1098	0	0	0	0	0	0	0	0	12.1381	14.4135	0	0	0	0	0	0	0	0	0	0	0	0	0	0	0	0	0	0	0	0	0	0	0	0	0	0	0	0	0	0	0	0	0	0	0	0	0
4933427D06Rik	0	0	0	0	0	0	0	0	0	0	0	0	0	0	0	0	0	0	0	0	0	0	0	0	0	0	0	0	0	0	0	0	0	0	0	0	0	0	0	0	0	0	0	0	0	0	0	0	0
4933427E11Rik	0	0	0	0	0	0	0	0	0	0	0	0	0	0	0	0	0	0	0	0	0	0	0	0	0	0	0	0	0	0	0	0	0	0	0	0	0	0	0	0	0	0	0	0	0	0	0	0	0
4933427E13Rik	0	0	0	0	0	0	0	0	0	0	0	0	0	0	0	0	0	0	0	0	0	0	0	0	0	0	0	0	0	0	0	0	0	0	0	0	0	0	0	0	0	0	0	0	0	0	0	0	0
4933427I04Rik	0	0	0	0	0	0	0	0	0	0	0	0	0	0	0	0	0	0	0	0	0	0	0	0	0	0	0	0	0	0	0	0	0	0	0	0	0	0	0	0	0	0	0	0	0	0	0	0	0
4933427I22Rik	0	0	0	0	0	0	0	0	0	0	0	0	0	0	0	0	0	0	0	0	0	0	0	0	0	0	0	0	0	0	0	0	0	0	0	0	0	0	0	0	0	0	0	0	0	0	0	0	0
4933428C19Rik	0	0	0	0	0	0	0	0	0	0	0	0	0	0	0	0	0	0	0	0	0	0	0	0	0	0	0	0	0	0	0	0	0	0	0	0	0	0	0	0	0	0	0	0	0	0	0	0	0
4933428G20Rik	0	43.8306	0	0	0	0	0	0	0	0	72.0845	0	0	0	0	0	0	0	0	0	0	0	0	0	0	0	0	0	0	0	0	0	0	0	0	0	0	0	0	0	0	0	0	0	0	0	0	0	0
4933428M09Rik	0	0	0	0	0	0	0	0	0	0	0	0	0	0	0	0	0	0	0	0	0	0	0	0	0	0	0	0	0	0	0	0	0	0	0	0	0	0	0	0	0	0	0	0	0	0	0	0	0
4933430I17Rik	0	0	0	0	0	0	0	0	0	0	0	0	0	0	0	0	0	36.0477	1.79269	0	0	0	0	0	0	0	0	0	0	0	0	0	0	0	0	0	0	0	0	0	0	0	0	0	0	0	0	0	0
4933430M04Rik	0	0	0	0	0	0	0	0	0	0	0	0	0	0	0	0	0	0	0	0	0	0	0	0	0	0	0	0	0	0	0	0	0	0	0	0	0	0	0	0	0	0	0	0	0	0	0	0	0
4933431E20Rik	0	0	0	0	15.014	0	0.238163	0	0	0	3.19442	0	0	7.83975	0	0	0	0	0	0	0	0	0	0	9.14808	0	0	0	0	0	1.81476	0	0	0	0	0	0	0	0	0	0	0	0	0	0	4.16053	0	0	28.0495
4933433F19Rik	0	0	0	0	0	0	0	0	0	0	0	0	0	0	0	0	0	0	0	0	0	0	0	0	0	0	0	0	0	0	0	0	0	0	0	0	0	0	0	0	0	0	0	0	0	0	0	0	0
4933433G15Rik	0	0	0	0	0	0	0	0	0	0	0	0	0	0	0	0	0	0	0	0	0	0	0	0	0	0	0	0	0	0	0	0	0	0	0	0	0	0	0	0	0	0	0	0	0	0	0	0	0
4933434E20Rik	27.9311	88.7417	16.1078	0	152.493	103.766	55.5819	119.951	243.452	157.837	0.806827	80.9206	39.2936	246.722	125.705	115.855	47.036	42.1809	260.979	79.8857	0	175.311	254.844	101.462	39.9592	168.938	13.4029	73.0445	147.141	104.025	102.673	455.525	174.498	831.802	173.96	68.111	910.341	244.442	290.885	139.404	44.7329	71.5595	553.153	170.302	148.957	59.9504	404.879	110.454	168.029
4933436E23Rik	0	0	0	0	0	0	0	0	0	0	0	0	0	0	0	0	0	0	0	0	0	0	0	0	0	0	0	0	0	0	0	0	0	0	0	0	0	0	0	0	0	0	0	0	0	0	0	0	0
4933436I01Rik	0	0	0	0	0	0	0	0	0	0	0	0	0	0	0	0	0	0	0	0	0	0	0	0	0	0	0	0	0	0	0	0	0	0	0	0	0	0	0	0	0	0	0	0	0	0	0	0	0
4933438K21Rik	0	0	0	0	0	0	0	0	0	0	0	0	0	0	0	0	0	0	0	0	0	0	0	0	0	0	0	0	0	0	0	0	0	0	0	0	0	0	0	0	0	0	0	0	0	0	0	0	0
4933439C10Rik	0	0	0	0	0	0	4.0497	0	0.221514	0	0	4.55653	0	0	0	0	0	0	0	0	0	0	0	0	0	0	0	1.11509	0	0	0	0	0	0	0	0	0	0	0	0	0	0	0	0	0	0	0	0	17.2344
4933439K11Rik	0	0	0	0	0	0	0	0	0	0	0	0	0	0	0	3.46517	0	0	0	0.513607	0	0	0	0	0	0	0	0	0	0	0	0	0	0	3.91453	0	0	0	0	0	0	0	0	0	0	0	0	0	0
4933440J02Rik	0	0	0	0	0	0	0	0	0	0	0	0	0	0	0	0	0	0	0	0	0	0	0	0	0	0	0	0	0	0	0	0	0	0	0	0	0	0	0	0	0	0	0	0	0	0	0	0	0
4933440M02Rik	0	0	0	0	0	0	0	0	0	0	0	0	0	0	0	0	0	0	0	0	0	0	0	0	0	0	0	0	0	0	0	0	0	0	0	0	0	0	0	0	0	0	0	0	0	0	0	0	0
5031410I06Rik	0	0	0	0	0	0	0	0	0	0	0	0	0	0	0	0	0	0	0	0	0	0	0	0	0	0	0	0	0	0	0	0	0	0	0	0	0	0	0	0	0	0	0	0	0	0	0	0	0
5031425E22Rik	34.0224	8.96363	20.1635	12.198	24.3912	0	41.0323	40.9786	0	0	0	8.07935	0	37.3485	2.5309	0	23.8104	14.7192	22.7832	14.5983	62.2242	0	31.5434	0	15.4519	2.68526	0	53.025	6.32962	0	9.27715	0	7.20223	26.4429	0.452902	12.7117	21.2996	0	12.5789	1.96899	0	0	0	0	0.339398	9.77463	17.8675	0	0
5031439G07Rik	17.5034	0	54.5782	0	0	0	0	0	0	3.23766	0	2.66446	0	0	0	0	0	0	0	0	0	0	0	0	1.78354	0	0	2.60822	0	0	0	0	5.22544	0	0	41.5022	0	11.4772	0	0	0	0	0	0	13.2971	17.1385	0	0	0
5033403F01Rik	0	0	0	42.4071	0	0	0	0	0	0	0	0	0	0	0	0	0	0	0	0	0	0	0	0	0	0	0	0	0	0	0	0	0	0	0	0	0	0	0	0	0	0	0	0	0	0	0	0	0
5033404E19Rik	0	0	0	0	0	0	0	0	0	0	0	0	0	0	0	0	0	0	0	0	0	0	0	0	0	0	0	0	0	0	0	0	0	0	0	0	0	0	0	0	0	0	0	0	0	0	0	0	0
5033417F24Rik	0	0	0	0	0	0	0	0	0	0	0	0	0	0	0	0	0	0	0	0	0	0	0	0	0	0	0	0	0	0	0	0	0	0	0	0	0	0	0	0	0	0	0	0	0	0	0	0	0
5033426O07Rik	0	0	0	0	0	0	0	0	0	0	0	0	0	0	0	0	0	0	0	0	0	0	0	0	0	0	0	0	0	0	0	0	0	0	0	0	0	0	0	0	0	11.1361	0	0	0	0	0	0	0
5033430I15Rik	0	0	0	0	0	0	0	0	0	2.3074	0	0	5.62462	0	1.96297	0	0	0	40.3223	0.675967	0	0	0	0	0	0	0	16.7293	4.43417	0	0	0	0	0	8.89888	0	0	1.36326	0	0	0	0	0	0	0	0.631768	0	0	0
5330411J11Rik	0	0	0	0	0	0	0	0	0	0	0	0	0	0	0	0	0	0	0	0	0	0	0	0	0	0	0	0	0	0	0	0	0	0	0	0	0	0	0	0	0	0	0	0	0	0	0	0	0
5330413P13Rik	0	0	0	0	0	0	0	0	0	0	0	0	0	0	0	0	0	0	0	0	0	0	0	0	0	0	0	0	0	0	0	0	0	0	0	0	0	0	0	0	0	0	0	0	0	0	0	0	0
5330416C01Rik	0	0	0	0	0	0	0	0	0	0	0	0	0	0	0	0	0	1.86056	0	0	0	0	0	0	0	0	0	0	0	0	0	0	0	0	0	0	0	0	0	0	0	0	0	0	0	0	0	0	0
5330429C05Rik	0	0	0	0	0	0	0	0	0	0	0	0	0	0	0	0	0	0	0	0	0	0	0	0	0	0	0	0	0	0	0	0	0	0	0	0	0	0	0	0	0	0	0	0	0	0	0	0	0
5330434G04Rik	0	0	0	0	0	0	0	0	0	0	0	0	0	0	0	0	0	0	0	0	0	0	0	0	0	0	0	0	0	0	0	0	0	0	0	0	0	0	0	0	0	0	0	0	0	0	0	0	0
5330439B14Rik	0	0	0	0	0	0	0	0	0	0	0	0	0	0	0	0	0	0	0	0	0	0	0	0	0	0	0	0	0	0	0	0	0	0	0	0	0	0	0	0	0	0	0	0	0	0	0	0	0
5430401F13Rik	0	0	0	0	0	0	0	0	0	0	0	0	0	0	0	0	0	0	0	0	0	0	0	0	0	0	0	0	0	0	0	0	0	0	0	0	0	0	0	0	0	0	0	0	0	0	0	0	0
5430402E10Rik	0	0	0	0	0	0	0	0	0	0	0	0	0	0	0	0	0	0	0	0	0	0	0	0	0	0	0	0	0	0	0	0	0	0	0	0	0	0	0	0	0	0	0	0	0	0	0	0	0
5430402O13Rik	0	0	0	0	0	0	0	0	0	0	0	0	0	0	0.491015	0	0	0	0	0	0	0	0	0	41.2879	0	0	0	0	0	0	0	0	0	0	0	0	0	0	0	0	138.361	0	0	0	0	0	0	0
5430403G16Rik	0	0	0	0	0	28.1218	0	0	15.2664	0	0	0	0	0	0	0	0	0	0	0	0	0	0	0	0	0	0	0	0	0	0	0	0	0	0	0	0	0	0	0	0	0	0	0	0	59.4591	0	0	0
5430405H02Rik	0	0	0	0	1.26261	0	18.1207	0	5.40645	0	0	0	14.6405	0	0.851577	0	0	1.58483	1.69782	1.09968	4.84589	0	0	0	1.2407	3.97546	1.33762	2.72158	3.70987	0	0	10.9035	0	8.8973	0	23.5242	0	0	0	0.397507	11.5135	12.5787	0	9.84617	0	2.05556	0	0	2.60859
5430416N02Rik	0	0	0	0	0	2.50878	0	0	0	0	0	0	0	0	0	0.163395	0	0.71987	19.2564	2.93041	0	0	0	0	0	0	3.24043	0	0	0	0	0	0.644338	0	0	1.03615	0	0	0.549282	23.5928	0	0	0	0	0	4.73066	0	0	0
5430427M07Rik	0	0	0	0	0	0	0	0	0	0	0	0	0	0	0	0	0	0	0	0	0	0	0	0	0	0	0	0	0	0	0	0	0	0	0	0	0	0	0	0	0	0	0	0	0	0	0	0	0
5430437J10Rik	0	0	0	0	0	0	0	0	0	0	0	0	0	0	0	0	0	0	0	0	0	0	0	0	0	0	0	0	0	0	0	0	0	0	0	0	0	0	0	0	0	0	0	0	0	0	0	0	0
5530400C23Rik	0	0	0	0	0	0	0	0	0	0	0	0	0	0	0	0	0	0	0	0	0	0	0	0	0	0	0	0	0	0	0	0	0	0	0	0	0	0	0	0	0	0	0	0	0	0	0	0	0
5530401A14Rik	0	0	0	0	0	0	0	0	0	0	0	0	0	0	0	0	0	0	0	0	0	0	0	0	0	0	0	0	0	0	0	0	0	0	0	0	0	0	0	0	0	0	0	0	0	0	0	0	0
5530601H04Rik	0	3.68357	37.4561	52.5821	0	0	0	6.14848	10.1377	0	0	5.27322	0	0	7.98401	8.28613	0	9.47883	9.88014	1.27988	0	0	11.9482	10.4569	7.44925	2.2784	0	18.7706	0	0	43.4156	0	0	13.1495	3.74427	0	17.056	0	3.9584	19.0198	0	0	0	4.24429	0	19.1391	0.971812	12.6909	0
5730403I07Rik	0	0	0	0	0	0	0	0	0	0	0	0	0	0	0	0	0	0	0	0	0	0	0	0	0	0	0	0	0	0	0	0	0	0	0	0	0	0	0	0	0	0	0	0	0	0	0	0	0
5730405O15Rik	0	0	0	0	0	0	0	0	0	0	0	0	0	0	0	0	0	0	0	0	0	0	0	0	5.82347	0	0	0	10.8347	0	0	3.41183	0	0	0	0	0	0	0	0	0	0	0	0	30.3917	0.675369	0	0	0
5730409E04Rik	0	0	0	0	0	0	0	0	0	0	0	0	0	0	0	0	0	0	1.47417	0	0	0	0	18.0859	0	1.51016	0	0	0	0	0	0	0	9.48418	0	0	0	0	0	0	0	3.08049	0	0	0	0	0	0	0
5730412P04Rik	0	0	0	0	0	0	0	0	0	0	0	0	0	0	0	0	0	0	0	0	0	0	0	0	0	0	0	0	0	0	0	0	0	0	0	0	0	0	0	0	0	0	0	0	0	0	0	0	0
5730416F02Rik	0	0	0	0	0	0	0	0	0	0	0	0	0	0	0	0	0	0	0	0	0	0	0	0	0	0	0	0	0	0	0	0	0	0	0	0	0	0	0	0	0	0	0	0	0	0	0	0	0
5730420D15Rik	0	0	0	0	0	0	0	0	0	0	0	0	0	0	0	0	0	0	0	0	0	0	0	0	0	0	0	0	0	0	0	0	0	0	0	0	0	0	0	0	0	0	0	0	0	0	0	0	0
5730435O14Rik	0	0	0	0	0	0	0	0	0	0	0	0	0	0	0	0	0	0	0	0	0	0	0	0	0	0	0	0	0	0	0	0	0	0	0	0	0	0	0	0	0	0	0	0	0	0	0	0	0
5730455P16Rik	52.5215	0	0	110.63	74.7018	3.37464	24.8272	30.5024	67.057	47.6285	74.572	47.0356	0	0	21.8529	136.543	0	3.1067	46.2094	53.6175	0	48.2453	244.8	64.7909	46.7471	88.1058	46.149	37.5068	63.1739	2.37783	48.005	0	0	68.1789	17.163	48.1717	0.515156	32.8826	0	0	223.702	0	0	0	0	41.0271	0	115.312	23.7082
5730460C07Rik	0	0	0	0	0	0	0	0	0	0	0	0	0	0	0	0	0	0	0	0	0	0	0	0	0	0	0	0	0	0	0	0	13.3482	0	0	0	0	0	0	0	0	0	0	0	0	0	0	0	0
5730480H06Rik	0	2.23457	0	0	0	0	0	4.93172	0	2.78116	0	0	0	0	0	4.19769	0	0.293552	0	0	0	9.97662	0	0	0	0.669417	0	0	0	0	0	0	0	0	0	0	0	0	0	22.5303	18.5231	0	0	0	0	0	0	0	0
5730488B01Rik	0	0	0	0	0	0	0	0	0	0	0	0	0	0	0	0	0	0	0	0	0	0	0	0	0	0	0	0	0	0	0	0	0	0	0	0	0	0	0	0	0	0	0	0	0	0	0	0	0
5730507C01Rik	0	0	0	0	0	0	0	0	0	0	0	0	0	0	0	0	0	0.537967	0	0	0	0	0	0	0	0	0	2.46355	2.23876	0	0	0	0	0.862904	0	0	0	0	0	0	0	0	1.9233	0	0	1.1164	0.453495	0	88.5479
5730596B20Rik	0	1.87716	0	0	0	0	0	0	0	0	0	0	0	0	0.397514	0	0	0	0	0	0	0	0	1.14672	0	0.168703	0	0	6.15736	0	0	0	0	0	0	0	0	0	0	0	0	0	0	0	0	0	0	0	0
5830418P13Rik	0	0	0	0	0	0	0	0	0	0	0	0	0	0	0	0	0	0	0	0	0	0	0	0	0	0	0	0	0	0	0	0	0	0	0	0	0	0	0	0	0	0	0	0	0	0	0	19.3704	0
5830432E09Rik	0	0	0	0	0	0	0	0	0	0	0	0	0	0	0	0	0	0	0	0	0	0	0	0	0	0	0	0	0	0	0	0	0	0	0	0	0	0	0	0	0	0	0	0	0	0	0	0	0
5830444B04Rik	0	0	0	0	0	0	0	0	0	0	0	0	0	0	0	0	0	0	0	0	0	0	0	0	0	0	0	0	0	0	0	0	0	0	0	0	0	0	0	0	0	0	0	0	0	0	0	0	0
5830454E08Rik	0	0	0	0	82.0035	0	0	0	0	0	0	0	0	0	0	0	0	0	0	0	0	0	0	0	0	0	0	0	0	0	0	0	0	0	0	0	0	0	0	0	0	0	0	0	0	0	0	0	0
6030407O03Rik	0	0	0	0	0	0	0	0	0	0	0	0	0	0	0	0	0	0	0	0	0	0	0	0	0	0	0	0	0	0	0	0	0	0	0	0	0	0	0	0	0	0	0	0	0	0	0	0	0
6030442E23Rik	0	0	0	0	0	0	0	0	0	0	0	0	0	0	0	0	0	0	0	0	0	0	0	0	0	0	0	0	0	0	0	0	0	0	0	0	0	0	0	0	0	0	0	0	0	0	0	0	0
6030442K20Rik	0	0	0	0	0	0	0	0	41.99	0	0	0	0	0	9.25946	0	0	0	0	0	0	0	0	0	0	17.4029	0	0	0	0	0	0	0	0	0	0	0	0	0	0	0	0	0	0	0	0	0	0	0
6030443J06Rik	0	0	0	0	0	0	0	0	0.156876	0	0	0	0	0	0	0.117426	0	0	0	0	0.162242	0	0	0.178202	0	0	0	0	0	0	0.867205	0	0	0	0	0	0	0	0.197374	0	0	0	0	0	0	0	0	0	0
6030458C11Rik	0	0	22.9394	86.5419	43.1655	60.8636	52.4645	89.6051	65.4422	0	45.6003	24.7077	140.903	355.194	39.1439	85.5693	75.5222	38.9287	15.6085	14.4063	23.3457	24.6362	34.3028	20.7019	31.7742	2.38805	56.5668	20.8502	22.5004	165.382	9.15856	46.9371	20.988	15.154	34.8487	85.0312	0.415246	0	175.356	0	65.7759	73.3863	41.9153	136.532	0	35.1962	0	56.9333	5.99537
6030468B19Rik	0	0	0	0	0	0	0	0	0	0	0	0	0	0	0	0	0	0	0	0	0	0	0	0	0	0	0	0	0	0	0	0	0	0	0	0	0	0	0	0	0	0	0	0	0	0	0	0	0
6030469F06Rik	0	0	0	0	0	0	0	0	0	0	0	0	0	0	0	0	0	0	0	0	0	0	0	0	0	0	0	0	0	0	0	0	0	0	0	0	0	0	0	0	0	0	0	0	0	0	0	0	0
6030471H07Rik	0	0	0	0	0	0	0	0	0	0	0	0	0	0	0	0	0	0	0	0	0	0	0	0	0	0	0	0	0	0	0	0	0	0	0	0	0	0	0	0	0	0	0	0	0	0	0	0	0
6030498E09Rik	0	0	0	0	0	0	0	0	0	18.0642	0	0	0	0	0	0	0	0	0	0	0	0	0	0	0	0	0	0	0	0	0	0	0	0	0	0	0	0	0	0	112.572	0	0	0	0	0	0	0	0
6230400D17Rik	0	0	0	0	0	0	0	1.32181	0	0	0	0	0	0	0	0	0	0	0	0.611446	0	69.4526	0	0	0	0	0	0	0	0	0	0	0	0	19.9119	0	0	0	0	0.552555	9.14531	0	0	0	0	0	0	0	0
6330403K07Rik	38.3627	10.2943	0	0	0	41.5512	0	35.4704	0	1.6473	11.8731	0	0	370.551	0	0	153.267	0	132.759	0	97.3321	0	0	0	109.673	0	0	47.7738	249.634	0	20.1105	0	0	0	0	0	0	291.978	0	310.509	0	165.602	0	0	0	414.95	0	0	8.58572
6330409D20Rik	0	0	0	0	0	1.42733	1.13522	0	0	0	0	0	0	0	0	0	0	0	0	5.30476	0	0	0	0.987521	0	0	0	0	0	0	0	0	0	0	1.47022	10.3162	0	0	0	0	0	0	0	0	0	0	0	0	0
6330418K02Rik	0	0	50.1095	0	0	0	0	0	0	0	0	0	0	0	0	0	0	0	0	0	0	0	0	1.04832	0	0	16.4397	0	0	0	0	0	0	0	0	17.5223	0	0	0	0	0	0	0	0	0	0	0	0	0
6330549D23Rik	0	0	0	71.6441	0	0	0	35.5861	0	0	0	0	0	0	0	39.8091	0	27.9603	0	0	0	0	19.4543	0	0	0	0.572095	0	0	0	0.42608	0	0	0	0.32588	0	0	0	0.484876	113.058	0	0	0	0	0	0	0	0	0
6430503K07Rik	0	0	0	0	0	0	0	0	0	0	0	0	0	0	0	0	0	0	0	0	0	0	0	0	0	0	0	0	0	0	0	0	0	0	0	0	0	0	0	0	0	0	0	0	0	0	0	0	0
6430548M08Rik	0	0	0	2.38653	0	0	10.052	0	0	0	0	0	0	0	6.65383	0	0	9.90652	0	0	0	0	0	4.05217	0	0	0	0	36.2877	0	0	0	0	0	0	0	0	0	0	0	0	0	0.737856	0	0	0	0	0	0
6430550D23Rik	0	0	0	0	0	0	0	0	0	0	0	0	0	0	4.41412	0	0	0	0	0	0	0	0	0	0	0	0	0	0	0	0	0	0	0	0	0	0	0	0	0	0	0	0	0	0	0	0	0	0
6430571L13Rik	0	0	0	0	0	0	0	0	0	0	0	0	0	0	0	0	0	0	0	0	0	0	0	0	0	0	0	0	0	0	0	0	0	0	0	0	0	0	0	0	0	0	0	0	0	0	0	0	0
6430573P05Rik	0	0	0	0	0	0	0	0	0	0	0	0	14.5206	0	0	18.5524	24.831	0	0	0	0	0	0	0	0	0	0	0	0	0	0	0	0	0	0	0	0	0	0	0	0	0	0	0	0	0	0	0	0
6430590A07Rik	0	0	0	0	0	0	0	0	0	0	0	0	0	41.3149	30.1324	0	25.4209	0	0	2.36852	0	0	0	0	0	0	0	0	0	0	0	0	0	0	0	0	0	0	0	7.95004	0	0	0	0	0	0	0	0	0
6430628N08Rik	0	0	0	0	0	0	0	0	0	0	0	0	0	0	0	0	0	0	0	0	0	0	0	0	0	0	0	0	0	0	0	0	0	0	0	0	0	0	0	0	0	0	0	0	0	0	0	0	0
6430710C18Rik	0	0	0	0	0	0	0	0	0	0	0	0	0	0	0	0	0	0	0	0	0	0	0	0	0	0	0	0	0	0	0	0	0	0	0	0	0	0	0	0	0	0	0	0	0	0	0	0	0
6530402F18Rik	1.56426	0	0	7.89079	0	0	0	0	0	0	18.6392	4.17901	0	0	8.00005	0.168969	0	0	0	0.826468	0	0	0	0	0	1.13173	4.69136	0	4.38877	0	13.7264	0	0	0	0	0	0	0	0	0	0	0	0	0	0	4.37709	0	0	0
6530411M01Rik	0	0	0	0	0	0	0	0	0	0	0	0	0	0	0	0	0	0	0	0	0	0	0	0	0	0	0	0	0	0	0	0	0	0	0	0	0	0	0	0	0	0	0	0	0	0	0	0	0
6720483E21Rik	0	0	0	0	0	0	0	0	0	0	0	0	0	0	0	0	0	0	0	0	0	0	0	0	0	0	0	0	0	0	0	0	0	0	0	0	0	0	0	0	0	0	0	0	0	0	0	0	0
6720489N17Rik	0	0	0	0	0	13.6116	6.01446	0	13.8174	1.9187	5.7622	8.52667	0	4.61958	0	0	0	0	0	0	0	0	0	0	0	24.2459	0	0	0	0	0	0	16.7675	0	2.72625	0	0	0	0	0	30.2659	0	0	0	0	7.88014	0	0	0
6820408C15Rik	0	0	0	0	0	0	0	0	0	0	0	0	0	0	0	0	0	0	0	0	0	0	0	0	0	0	0	0	0	0	0	0	0	0	0	0	0	0	0	0	0	0	0	0	0	0	0	0	0
6820431F20Rik	41.4454	54.372	8.65995	0	202.531	34.9146	159.674	38.5712	209.995	13.8419	0	24.6053	0	7.61751	39.2524	39.7943	371.128	134.414	5.69155	155.715	20.6183	137.202	37.7394	12.0781	31.3721	127.271	27.6219	86.977	54.7206	351.449	44.0829	15.3168	0	19.9196	14.6103	37.8526	22.652	140.663	10.0332	0	482.784	73.7384	54.8449	9.68207	581.124	37.8993	17.2425	9.33886	7.21439
7420426K07Rik	0	0	0	0	0	0	0	0	0	0	0	0	0	0	0	0	0	0	0	0	0	0	0	0	0	0	0	0	0	0	0	0	0	0	0	0	0	0	0	0	0	0	0	0	0	0	0	0	0
7530416G11Rik	0	0	0	0	0	0	0	0	0	0	0	0	0	0	0	0	0	0	0	0	0	0	0	0	0	0	0	0	0	0	0	0	0	0	0	0	0	0	0	0	0	0	0	0	0	0	0	0	0
7630403G23Rik	0	0	0	0	0	0	0	0	0	0	0	0	0	0	0	0	0	0	0	0	0	0	0	0	0	0	0	0	0	0	0	0	0	0	0	0	0	0	0	0	0	0	0	0	0	0	0	0	0
8030423F21Rik	0	0	0	0	0	0	0	0	0	0	0	0	0	0	0	0	0	0	0	0	0	0	0	0	0	0	0	0	0	0	0	0	0	0	0	0	0	0	0	0	0	0	0	0	0	0	0	0	0
8030423J24Rik	0	0	0	0	0	0	0	0	0	0	0	0	0	0	0	0	0	0	0	0	0	0	0	0	0	0	0	0	0	0	0	0	0	0	0	0	0	0	0	0	0	0	0	0	0	0	0	0	0
8030442B05Rik	0	0	0	0	0	0	0	0	0	30.043	0	0	0	0	0	0	0	0	7.206	0	0	0	0	0	0	0	0	0	0	52.4423	0	6.92584	0	0	0	0	13.2552	0	27.2205	0	0	0	0	70.0476	0	2.74193	0	0	0
8030443G20Rik	0	0	0	0	0	0	0	0	0	0	0	0	0	0	0	0	0	0	0	0	0	0	0	0	0	0	0	0	0	0	0	0	0	0	0	0	0	0	0	0	0	0	0	0	0	0	0	0	0
8030453O22Rik	0	0	0	0	0	0	0	0	0	0	0	0	0	0	0	0	0	0	0	0	0	0	0	0	0	0	0	0	0	0	0	0	0	0	0	0	0	0	0	0	0	0	0	0	0	0	0	0	0
8030462N17Rik	0	0	0	2.87219	0	0	0	0	36.6953	0	0	0	0	0	0	3.6533	0	0	0	0	0	11.5517	0	0	0	0	0	0	0	0	0	0	0	0	0	0	0	0	0	0	0	0	0	0	0	0	0	0	0
8030474K03Rik	0	0	0	0	0	0	0	0	0	0	0	12.7692	0	0	0	0	0	0	0	0	0	0	0	0	0	0	0	0	0	0	0	0	0	0	0	0	0	0	0	0	0	0	0	0	0	0	0	0	0
8430423G03Rik	0	0	0	0	0	0	0	0	0	0	0	8.00923	0	0	0	0	0	0	0	0	0	0	0	0	0	0	0	0	62.342	0	0	0	0	0	0	0	0	0	0	0	0	0	0	0	0	0	0	0	0
8430429K09Rik	0	29.0345	0	0	0	0	8.73838	0	0	0	0	24.2523	0	31.0476	36.8908	0	0	0	50.7621	0	0	0	0	0	0	0	60.5483	1.60408	72.5216	0	0	0	0	0	56.585	0	1.27786	0	0	85.3982	0	0	0.626157	0	0	53.4287	0	0	0
8430436N08Rik	0	0	0	0	0	0	0	0	0	0	0	0	0	0	0	0	0	0	0	0	0	0	0	0	0	0	0	0	0	0	0	0	0	0	0	0	0	0	0	0	0	0	0	0	0	0	0	0	0
8430437L04Rik	0	0	0	0	0	0	0	0	0	0	0	0	0	0	0	0	0	0	0	0	0	0	0	0	0	0	0	0	0	0	0	0	0	0	0	0	0	0	0	0	0	0	0	0	0	0	0	0	0
9030025P20Rik	0	0	0	0	0	0	0	0	0	0	0	0	0	0	0	0	0	0	0	0	0	0	0	0	0	0	0	0	0	0	0	0	0	0	0	0	0	0	0	0	0	0	0	0	0	0	0	0	0
9030204H09Rik	0	0	0	0	0	0	0	0	0	0	0	0	0	0	0	0	0	0	0	0	0	0	0	0	0	0	0	0	0	0	0	0	0	0	6.44375	0	0	0	0	0	0	0	0	0	0	0	0	0	0
9030612E09Rik	0	0	0	0	0	0	0	0	0	0	0	0	0	0	0	0	0	0	0	0	0	0	0	0	0	0	0	0	0	0	0	0	0	0	0	0	0	0	0	0	0	0	0	0	0	0	0	0	0
9030616G12Rik	0	0	0	0	0	0	0	0	0	0	0	0	0	0	0	0	0	0	0	0	0	0	0	0	0	0	0	0	0	0	0	0	0	0	0	0	0	0	0	0	0	0	0	0	0	0	0	0	0
9030619P08Rik	0	0	0	0	0	0	0	0	0	0	0	0	0	0	0	0	0	0	0	0	0	0	0	0	0	0	0	0	0	0	0	0	0	0	0	0	0	0	0	0	0	0	0	0	0	0	0	0	0
9030624G23Rik	0	0	10.8317	0	0	0	0	0	0	0	0	0	0	0	9.1646	1.24435	0	0	0	8.79148	17.1926	0	0	0	0	8.8901	0	8.36839	0	0	0	0	0	0	0	0	0.555542	0	0	0	0	9.91725	0	28.257	0	0	0.51349	0	51.1338
9130008F23Rik	0	0	0	0	175.445	0	0	0	0	0	0	84.0747	0	0	0	0	0	0	0.986079	0	0	0	0	0	210.618	0	0	0	0	0	0	131.025	0	0	0	0	0	0	0	0	0	0	151.58	0	0	0	0	0	0
9130015L21Rik	0	0	0	0	0	0	0	0	0	0	0	0	0	0	0	0	0	0	0	0	0	0	0	0	0	0	0	0	0	0	0	0	0	0	0	0	0	0	0	0	0	0	0	0	0	0	0	0	0
9130019O22Rik	34.4559	0	0.696726	0	0	0	0	0	0	0	0	0	22.8031	0	11.3688	0	0	0	0	0	0	0	0	0	0	15.118	0	22.6077	16.8762	0	7.80261	0	0	0	0.271259	0	0	87.64	0	0	0	0	0	0	0	0	0	0	0
9130019P16Rik	0	0	0	0	0	0	0	0	0	0	2.79621	0	0	0	0	0	0	0	0	0	0	0	0	0	0	0	0	0	0	0	0	0	0	0	0	0	0	0	0	0	0	0	0	0	0	1.01973	0	0	0
9130023H24Rik	0	11.0033	0	26.547	0	0	0	17.448	0	0	0	0	0	0	0	0	102.998	0	0	0	0	0	0	0	0	0	0	0	0	46.481	0	1.33711	0	0	0	0	132.955	0	0	0	0	0	15.0474	0	0	10.3225	0	0	0
9130024F11Rik	0	0	0	0	0	0	0	0	0	0	0	0	0	0	0	0	0	0	0	0	0	0	0	0	0	0	0	0	0	0	0	0	0	0	0	0	0	0	0	0	0	0	0	0	0	0	0	0	0
9130213A22Rik	0	0	0	0	0	0	0	0	0	0	0	0	0	0	0	0	0	0	0	0	0	0	0	0	0	0	0	0	0	0	0	0	0	0	0	0	0	0	0	0	0	0	0	0	0	0	0	0	0
9130221H12Rik	0	0	0	0	0	0	0	0	0	0	0	0	0	0	0	0	0	0	0	0	0	0	0	0	0	0	0	0	0	0	0	0	0	0	0	29.9556	0	0	0	0	0	0	0	0	0	0	0	0	0
9130227L01Rik	0	0	0	0	0	0	0	0	0	0	0	0	0	0	0	0	0	0	0	0	0	0	0	0	0	0	0	0	0	0	0	0	0	0	0	0	0	0	0	0	0	0	0	0	0	0	0	0	0
9130230L23Rik	0	0	0	0	0	0	0	0	0	0	0	0	0	0	0	0	0	0	0	0	0	0	0	0	0	0	0	0	0	0	0	0	0	0	0	0	0	0	0	0	0	0	0	0	0	0	0	0	0
9130401M01Rik	0	30.3694	0	15.57	44.1348	17.621	2.43737	11.0797	30.3307	86.5032	0	22.0765	0	0	42.9968	20.9569	0	49.7557	0	12.5285	1.93036	66.979	0	32.3337	12.3912	0	26.3224	0	2.66829	25.9118	36.1129	0	3.21387	0	16.1776	53.1583	0	0	0	0	0	0	0	0	15.9672	35.66	28.971	10.2461	0
9130409I23Rik	0	0	0	0	0	0	0	0	0	0	0	0	0	0	0	0	0	0	0	0	0	0	0	0	0	0	0	0	0	0	0	0	0	0	0	0	0	0	0	0	0	0	0	0	0	0	0	0	0
9230009I02Rik	0	0	0	0	0	0	0	0	0	0	0	0	0	0	0	0	0	0	0	0	0	0	0	0	0	0	0	0	0	0	0	0	0	0	0	0	0	0	0	0	0	0	0	0	0	0	0	0	0
9230019H11Rik	0	0	0	0	0	0	0	0	0	0	0	0	0	0	0	0	0	0	0	0	0	0	0	0	0	0	0	0	0	0	0	0	0	0	0	0	0	0	0	0	0	0	0	0	0	0	0	0	0
9230020A06Rik	0	0	0	0	0	0	0	0	0	0	0	0	0	0	0	0	0	0	0	0	0	0	0	0	0	0	0	0	0	0	0	0	0	0	0	0	0	0	0	0	0	0	0	0	0	0	0	0	0
9230102O04Rik	0	0	0	0	0	0	0	0	0	0	0	0	0	0	0	0	0	0	0	0	0	0	0	0	0	0	0	0	0	0	0	0	0	0	0	0	0	0	0	0	0	0	0	9.69242	7.58799	0	0	0	0
9230105E05Rik	0	0	0	0	0	0	0	0	0	0	0	3.41193	0	0	0	0	0	0	0	0	0	0	0	2.51225	0	27.1654	0	0	0	0	0	0	0	0	0	0	0	0	0	0	0	0	0	0	0	0	0	0	0
9230112D13Rik	0	0	0	0	0	0	0	0	0	0	0	0	0	0	0	0	0	0	0	0	0	0	0	0	0	0	0	0	0	0	0	0	0	0	0	0	0	0	0	0	0	0	0	0	0	0	0	0	0
9230114K14Rik	0	0	0	0	0	0	0	0	0	0	0	0	0	0	0	0	0	0	0	0	0	0	0	0	0	0	0	0	0	0	0	0	34.8891	0	1.24934	0	0	0	0	0	0	0	0	0	0	0	0	0	0
9230116N13Rik	0	8.37912	0	0	0	0	0	0	0	0	0	0	0	0	0	0	0	0	0	2.96114	0	0	0	28.7432	0	0	0	0	0	0	0	0	0	0	0	0	0	0	0	0	0	0	0	0	0	0	0	0	0
9230117E06Rik	0	0	0	0	0	0	0	0	0	0	0	0	0	0	0	0	0	0	0	0	0	0	0	0	0	0	0	0	0	0	0	0	0	0	0	0	0	0	0	0	0	0	0	0	0	0	0	0	0
9330102E08Rik	0	0	0	0	0	0	0	0	0	0	0	0	0	0	0	0	0	0	0	0	0	0	0	0	0	0	0	0	0	0	0	0	0	0	0	0	0	0	0	0	0	0	0	0	0	0	0	0	0
9330104G04Rik	0	0	0	0	0	0	0	0	0	0	0	0	0	0	0	0	0	0	0	0	0	0	0	0	0	0	0	0	0	0	0	0	0	0	0	0	0	0	0	0	0	0	0	0	0	0	0	0	0
9330111N05Rik	0	0	0	0	0	0	0	0	0	0	0	0	0	0	0	0	0	0	0	0	0	0	0	0	0	0	0	0	0	0	0	0	0	0	0	0	0	0	0	0	0	0	0	1.71086	0	0	0	0	0
9330136K24Rik	0	1.86706	0	0	0	0	0	0	0	0	0	0	0	0	0	0	0	0	0	0	0	0	0	0	16.7875	0	15.6502	0	10.9088	0	0	0	0	0	0	0	0	0	0	0	0	0	0	0	0	0	0	0	0
9330151L19Rik	0	0	0	0	0	0	0	0	0	0	0	0	0	0	0	0	0	0	0	0	42.4648	0	0	0	0	0	0	0	0	0	0	0	0	0	0	0	0	0	0	0	0	0	0	0	0	23.9744	28.9895	0	0
9330158H04Rik	0	0	0	0	0	0	0	0	0	0	0	0	0	0	0	0	0	0	0	0	0	0	0	0	0	0	0	0	0	0	0	0	0	0	0	0	0	0	0	0	0	0	0	0	0	0	0	0	0
9330159F19Rik	0	0	0	0	0	0	0	0	0	0	0	0	0	0	0	0	0	0	0	0	0	0	0	0	0	0	0	0	0	0	0	0	0	0	0	0	0	0	0	0	0	0	0	0	0	0.492093	0	0	0
9330159M07Rik	0	0	0	0	0	0.76613	0	0.61554	0	0	0	0	0	0	19.5691	0	0	0	0	0	0	0	0	0	0	0	0	0	0	0	0	0	0	0	0	0	0	0	0	0	0	0	0	0	0	0	0	0	0
9330162B11Rik	0	0	0	0	0	0	0	0	0	0	0	0	0	0	0	0	0	0	0	0	0	0	0	0	0	0	0	0	0	0	0	0	0	0	0	0	0	0	0	0	0	0	0	0	0	0	0	0	0
9330175M20Rik	0	0	0	0	0	0	0	0	0	0	0	0	0	0	0	0	0	0	0	0	0	0	0	0	0	0	0	0	0	0	0	0	0	0	0	0	0	0	0	0	0	0	0	0	0	0	0	0	0
9330179D12Rik	0	0	0	0	0	0	0	0	0	0	0	0	0	0	0	0	0	0	0	0	0	0	0	0	0	0	3.69837	0	0	0	0	0	0	0	43.5383	0	0	0	0	0	0	0	0	0	0	0	0	0	0
9330182O14Rik	0	0	0	0	0	0	0	0	0	0	0	0	0	0	0	0	0	0	0	0	0	0	0	0	0	0	0	0	0	0	0	0	0	0	0	0	0	0	0	0	0	0	0	0	0	0	0	0	0
9430015G10Rik	0	12.5211	0	2.67475	4.71762	6.6333	11.4309	17.7649	6.0602	2.10382	13.4787	2.07763	0	0	15.1137	19.657	0	28.8677	0	34.9252	107.244	28.4662	56.8287	7.64894	0	27.3447	0	0	3.08035	0	19.3559	0	0	35.9153	0	15.9811	0.337535	0	0	40.1016	2.45822	30.1275	0	0	0	14.5927	0	14.7855	0
9430037G07Rik	0	0	0	0	0	0	0	0	0	0	0	0	0	0	0	0	0	0	0	0	0	0	0	0	0	0	0	0	0	0	0	0	0	0	0	0	0	0	0	0	0	0	0	0	0	0	0	0	0
9430038I01Rik	24.7289	6.03255	0	0	6.81869	8.87736	0	29.6709	32.2252	0	0	0	0	0	0	11.1704	0	0	0.185233	15.8368	0	23.1768	0	0.245678	0	4.12039	30.8215	0	0	0	78.4296	0	0	0	2.01171	0	9.97407	0	0	19.7976	0	0	0	0	0	22.6953	0	8.35822	1.56529
9430041J12Rik	0	0	0	0	0	0	0	0	0	0	0	0	0	0	0	0	0	0	0	0	0	0	0	0	0	0	0	0	0	0	0	0	0	0	0	0	0	0	0	0	0	0	0	0	0	0	0	0	0
9430060I03Rik	0	0	0	0	33.5422	0	0	0	0	0	0	0	0	0	0	0	0	0	0	0	0	0	0	0	0	0	63.4161	0	0	0	0	0	0	0	0	0	0	0	0	0	0	0	0	0	0	0	73.7127	0	0
9430065F17Rik	0	6.29832	0	0	0	0	0	0	0	17.1336	0	0	0	0	0	0	0	0	0	0	0	0	0	0	0	0	0	7.30729	0	0	0	0	0	0	0	0	0	0	0	0	0	0	0	0	0	8.83049	0	0	0
9430069I07Rik	0	0	0	0	0	0	0	0	0	0	0	0	0	0	0	0	0	0	0	0	0	0	0	0	0	0	0	0	0	0	0	0	0	0	0	0	0	0	0	0	0	0	0	0	0	0	0	0	0
9530002B09Rik	0	0	0	0	0	0	0	0	0	0	0	0	0	0	0	0	0	0	0	0	0	0	0	0	0	0	0	0	0	0	0	0	0	0	0	0	0	0	0	0	0	0	0	0	0	0	0	0	0
9530003J23Rik	0	0	0	0	0	0	0	0	0	0	0	0	0	0	0	0	0	0	0	0	0	0	0	0	0	0	0	0	0	0	0	0	0	0	0	0	0	0	0	0	0	0	0	0	0	0	0	0	0
9530026F06Rik	0	0	0	0	0	0	0	0	0	0	0	0	0	0	0	0	0	0	0	0	0	0	0	0	0	0	0	0	0	0	0	0	0	0	0	0	0	0	0	0	0	0	0	0	0	0	0	0	0
9530026P05Rik	0	0	0	0	0	0	0	0	0	0	0	0	0	0	0	0	0	0	0	0	0	0	0	0	0	0	0	0	0	0	0	0	0	13.9651	5.14132	0	0	0	0	0	0	0	0	0	0	0	0	0	0
9530034E10Rik	0	13.5478	0	0	0	0	0	0	0	0	45.5745	3.74663	0	0	0	0	0	0	0	0	0	0	0	0	0	0	0	0	0	0	0	0	0	1.60578	0	0	0	0	0	0	0	0	100.214	0	0	0	0	0	0
9530036O11Rik	0	0	0	0	0	0	0	0	0	0	0	0	0	0	0	0	0	0	0	0	0	0	0	0	0	0	0	0	0	0	0	0	0	0	0	0	0	0	0	0	0	0	0	0	0	0	0	0	0
9530051G07Rik	0	0	0	0	0	0	0	0	0	0	0	0	0	0	0	0	0	0	0	0	0	0	0	0	0	0	0	0	0	0	0	0	0	0	0	0	0	0	0	0	0	0	0	0	0	0	0	0	0
9530052E02Rik	0	0	0	0	0	0	0	0	0	0	0	0	0	0	0	0	0	0	0	0	0	0	0	0	0	0	0	0	0	0	0	0	0	0	0	0	0	0	0	0	0	0	0	0	0	0	0	0	0
9530053A07Rik	0	0	0	0	0	0	0	0	0	0	0	0	0	0	0	0	0	0	0	0	0	0	0	0	0	0	0	0	0	0	0	0	0	0	0	0	0	0	0	0	0	0	0	0	0	0	0	0	0
9530059O14Rik	0	0	0	0	0	0	0	0	0	0	0	0	0	0	0	0	0	0	0	0	0	0	0	0	0	0	0	0	0	0	0	0	0	0	0	0	0	0	0	0	0	0	0	0	0	0	0	0	0
9530068E07Rik	384.477	243.54	583.664	445.584	275.674	229.286	171.519	102.564	269.488	331.763	31.1652	427.785	1107.68	1014.01	181.026	226.299	309.887	282.133	209.148	143.715	476.613	158.819	422.736	334.849	469.211	657	200.584	440.796	201.583	497.028	102.236	269.317	73.9021	444.224	33.5115	9.85361	1.51358	952.19	132.014	998.609	190.839	1003.78	138.691	661.259	600.558	591.947	235.384	442.562	246.532
9530077C05Rik	0	0	0	8.95514	0	10.936	0	0	0	0	0	0	0	0	0	21.0936	0	0	0	0	0	0	0	18.6246	0	0	0	11.6065	0	0	0	0	0	0	0	0	0	0	0	0	0	0	0	0	0	0	0	0	0
9530080O11Rik	0	0	0	0	0	0	0	0	0	0	0	0	0	0	0	0	0	0	0	0	0	0	0	0	0	0	0	0	0	0	0	0	0	0	0	0	0	0	0	0	0	0	0	0	0	0	0	0	0
9530082P21Rik	27.3755	4.73936	6.64266	0	8.9283	10.88	3.99387	3.36208	0	35.5687	0	7.86401	23.2936	12.7817	3.91414	0	0	0	0	4.97675	28.7313	0	36.1853	15.634	0	35.1396	46.5369	8.98103	14.2827	0	7.60816	0	44.8885	1.79758	22.1983	79.8463	43.4384	0	0	0	0	0	61.1004	0.928336	0	18.3147	0.472356	0	105.604
9630001P10Rik	0	0	0	0	0	0	0	0	0	0	0	0	0	0	0	0	0	0	0	0	0	0	0	0	0	0	0	0	0	0	0	0	0	0	0	0	0	0	0	0	0	0	0	0	0	0	0	0	0
9630013K17Rik	0	0	0	0	0	0	0	0	0	0	0	0	0	0	0	0	0	0	0	0	0	0	0	0	0	0	0	0	0	0	0	0	0	0	0	0	0	0	0	0	0	0	0	0	0	0	0	0	0
9630028B13Rik	0	0	0	0	0	0	0	0	0	0	0	0	0	0	0	0	0	0	0	0	0	0	0	0	0	0	0	0	0	0	0	0	0	0	0	0	0	0	0	0	0	0	0	0	0	0	0	0	0
9630028H03Rik	0	0	0	0	0	0	0	0	0	0	0	0	0	0	0	0	0	0	0	0	0	0	0	0	0	0	0	0	0	0	0	0	0	0	0	0	0	0	0	0	0	0	0	0	0	0	0	0	0
9830107B12Rik	0	0	0	0	0	0	0	0	0	0	0	0	0	0	0	0	0	0	0	0	0	0	0	0	0	0	0	0	0	0	0	0	0	0	0	0	0	0	0	0	0	0	0	0	0	0	0	0	0
9930012K11Rik	54.9616	38.4355	105.445	29.0234	5.05166	46.564	0	0	0	0	1.20276	0	0	0	12.4928	135.288	0	0	0	41.6514	48.7191	86.956	0	3.27622	74.2238	57.1159	54.945	120.988	0	43.8524	69.6196	0	1.89185	214.434	0	0	213.97	0	0	0	100.027	75.7053	0	1.75085	0	0	28.0624	0	0
9930021J03Rik	0	0	20.927	12.6365	13.662	7.5332	3.39521	0	10.5529	21.0253	0	6.92118	0	5.69768	2.8908	5.83852	3.18706	0	0.130988	0.186651	0	0	0	0	0	0	18.39	10.0087	17.1414	0	0.845455	29.2288	28.2908	0	1.68124	0	0	31.2436	0	41.3251	19.542	41.3314	20.7366	0	0	20.2358	0	0	21.5846
9930104L06Rik	0	3.30942	0	10.2508	1.16897	0	0	17.0207	0	73.2136	0	0	0	0	0	21.1482	0	0	0	27.1499	62.1204	4.59302	0	0	0	10.1496	0	1.11988	0	0	0	0	0	0	0	0	0	0	0	43.6722	13.8066	0	0	0.810302	0	1.26873	0	0	0
9930111H07Rik	0	0	0	0	0	0	0	0	0	0	0	0	0	0	0	0	0	0	0	0	0	0	0	0	0	0	0	0	0	0	0	0	0	0	0	0	0	0	0	0	0	0	0	0	0	0	0	0	0
9930111J21Rik1	0	0	0	0	0	0	0	0	0	0	0	0	0	0	0	0	0	0	0	0	0	0	0	0	0	0	0	0	0	0	0	0	0	0	0	0	0	0	0	0	0	0	0	0	0	0	28.9668	0	0
9930111J21Rik2	0	0	0	0	0	0	0	0	0	0	0	0	0	0	0	0	0	0	0	0	0	0	0	0	0	0	0	0	0	0	0	0	0	0	0	0	0	0	0	0	0	0	0	0	0	0	0	0	0
A130010J15Rik	0	0	0	0	0	24.5861	0	0	0	57.6739	0	0	0	30.3628	0	0	80.0727	0	0	16.2063	0.292206	0	0	9.94944	0	23.656	0	0	0	0	0	2.71339	0	0	0	0	0	0	0	0	13.4091	0	0	0	0	54.7857	0	0	40.8974
A130030D18Rik	0	0	0	0	0	0	0	0	0	0	0	0	0	0	0	0	0	0	0	0	0	0	0	0	0	0	0	0	0	0	0	0	0	0	0	0	0	0	0	0	0	0	0	0	0	0	0	0	0
A1bg	0	0	0	0	0	0	0	0	0	0	0	0	0	0	0	0	0	0	0	0	0	0	0	0	0	0	0	0	0	0	0	0	0	0	0	0	0	0	0	0	0	0	0	0	0	0	0	0	0
A1cf	0	0	0	0	0	0	0	0	0	0	0	0	0	0	0	0	0	0	0	0	0	0	0	0	0	0	0	0	0	0	0	0	0	0	0	0	0	0	0	0	0	0	0	0	0	0	0	0	0
A230004M16Rik	0	0	0	0	0	0	0	0	0	0	0	0	0	0	0	0	0	0	0	0	0	0	0	0	0	0	0	0	0	0	0	0	0	0	0	0	0	0	0	0	0	0	0	0	0	0	0	0	0
A230009B12Rik	0	0	0	0	0	0	0	0	0	0	0	0	0	0	0	0	0	0	0	0	0	0	0	0	0	0	0	0	0	0	0	0	0	0	0	0	0	0	0	0	0	0	0	0	0	0	0	0	0
A230020J21Rik	0	0	0	0	0	0	0	0	0	0	0	0	0	0	0	0	0	0	0	0	0	0	0	0	0	0	0	0	0	0	0	0	0	0	0	0	0	0	0	0	0	0	0	0	0	0	0	0	0
A230028O05Rik	0	0	0	0	0	0	0	0	0	0	0	0	0	0	0	0	0	0	0	0	0	0	0	0	0	0	0	0	0	0	0	0	0	0	0	0	0	0	0	0	0	0	0	0	0	0	0	0	0
A230072E10Rik	0	0	0	0	0	0	0	0	0	0	0	0	0	0	0	0	0	0	0	0	0	0	0	0	0	2.62793	0	0	0	0	0	0	0	0	0	0	0	0	0	0	0	0	0	0	0	0	0	0	0
A230072I06Rik	0	0	0	0	0	0	0	0	0	0	0	0	0	0	0	0	0	0	0	0	0	0	0	0	0	0	0	0	0	0	0	0	0	0	0	0	0	0	0	0	0	0	0	0	0	0	0	0	0
A230077H06Rik	0	0	0	0	0	0	0	0	0	0	0	0	0	0	0	0	0	0	0	0	0	0	0	0	0	0	0	0	0	0	0	0	0	0	0	0	0	0	0	0	0	0	0	0	0	0	0	0	0
A230083G16Rik	0	0	0	0	0	0	0	0	0	0	0	0	0	0	0	0	0	0	0	0	0	0	0	0	0	0	0	0	0	0	0	0	0	0	0	0	0	0	0	0	0	0	0	0	0	0	0	0	0
A230103J11Rik	0	0	0	0	4.59049	0	0	0	0	0	0	0	0	0	2.06406	0	0	0	0	0	0	0	9.64687	0	0	0	0	0	0	0	0	0	0	0	0	0	0	0	0	0	0	0	0	0	0	0	0	0	0
A230107N01Rik	0	0	0	0	0	0	0	0	0	0	0	0	0	0	0	0	0	0	0	0	0	0	0	0	0	0	0	0	0	0	0	0	0	0	0	0	0	0	0	0	0	0	0	0	0	0	0	0	0
A230108P19Rik	0	0	0	0	0	0	0	0	0	0	0	0	0	0	0	0	0	0	0	0	0	0	0	0	0	0	0	0	0	0	0	0	0	0	0	0	0	0	0	0	0	0	0	0	0	0	0	0	0
A2m	0	0	0	0	0	0	0	0	0	0	0	0	0	0	0	0	0	0	0	0	0	0	0	0	0.697058	0	0	0	0	0	0	0	0	0	0	0	0	0	0	0	0	0	0	0	0	0	0	0	0
A2ml1	0	0	0	0	0	0	0	0	0	0	0	0	1.62942	0	0	0	0	0	0	0	0	0	0	0	0	0	0	0	0	0	0	0	0	0	0	0	0	0	0	0	0	0	0	0	0	0	0	0	0
A330008L17Rik	0	0	0	0	0	0	0	0	0	0	0	0	0	0	0	0	0	0	0	0	0	0	0	0	0	0	0	0	0	0	0	0	0	0	0	0	0	0	0	0	0	0	0	0	0	0	0	0	0
A330009N23Rik	0	0.859317	0	0	0	0	0	13.4111	0	0	0	11.4069	0	0	0	6.91818	37.5564	0	0	33.8385	0	11.8126	27.7017	0	0	21.315	32.9282	0	0	0	0	19.971	0	0	0	0	0	0	0	0	0	0	0	43.7635	0	32.153	0	6.90007	109.534
A330015K06Rik	0	0	0	0	0	0	0	0	0	0	0	0	0	0	0	0	0	0	0	0	0	0	0	0	0	0	0	0	0	0	0	0	0	0	0	0	0	21.7505	0	0	0	0	0	0	0	0	0	0	0
A330023F24Rik	0	0	0	0	0	0	0	0	0	0	0	0	0	0	0	0	0	0.727323	0	0	0	0	43.211	0	0	0.663436	0	0.666136	0	0	0	0	0	0	0	0	0	0	0	0	0	0.236828	0	0	0	0	0	0	0
A330032B11Rik	0	0	0	0	0	0	0	0	0	0	0	0	0	0	0	1.45574	0	0	0	0	0	0	0	0	0	0	0	0	0	0	0	0	0	0	0	0	0	0	0	0	0	0	0	0	0	0	0	0	0
A330033J07Rik	0	0	0	0	0	0	0	0	0	0	0	0	0	0	0	0	0	0	0	0	0	0	0	0	0	0	0	0	0	0	0	0	0	0	0	0	0	0	0	0	0	0	0	0	0	0	0.40937	0	14.3878
A330040F15Rik	0	11.9498	0	0	0	0	0	0	0	0	0	0	0	0	3.79581	0	0	0	0	0	0	0	0	0	0	0	0	0	0	0	0	0	0	0	0	0	0	0	0	0	0	0	0	0	0	0	0	0	0
A330041J22Rik	0	0	0	0	0	0	0	0	0	0	0	0	0	0	0	0	0	0	0	0	0	0	0	0	0	0	0	0	0	0	0	0	0	0	0	0	0	0	0	0	0	0	0	0	0	0	0	0	0
A330048O09Rik	0	0	0	0	0	0	0	0	0	0	0	0	0	0	0	0	0	0	0	0	0	0	0	0	0	0	0	0	0	0	0	0	0	0	0	0	0	0	0	0	0	0	0	0	0	0	0	0	0
A330070K13Rik	0	0	0	0	0	0	0	0	0	0	0	0	0	0	0	0	0	0	0	0	0	0	0	0	0	0	0	0	0	0	0	0	0	0	0	0	0	0	0	0	0	0	0	0	0	0	0	0	0
A330074K22Rik	0	0	0	0	0	0	0	0	0	0	0	0	0	0	0	0	0	0	0	0	0	0	0	0	0	0	0	0	0	0	0	0	0	0	0	0	0	0	0	0	0	0	0	0	0	0	0	0	0
A330102I10Rik	0	0	0	0	0	0	0	0	0	0	0	0	0	0	0	0	0	0	0	0	0	0	0	0	0	0	0	0	0	0	0	0	0	0	0	0	0	0	0	0	0	0	0	0	0	0	0	0	0
A3galt2	0	0	0	0	0	0	0	0	0	0	0	0	0	0	0	0	0	25.1549	0	0	0	0	0	0	0	0	0	0	0	0	0	0	0	0	0	0	0	0	0	0	0	0	0	0	0	0	0	0	0
A430005L14Rik	0	23.8483	0	0	120.741	42.1134	0	133.228	169.931	161.95	154.434	89.0356	0	62.0199	2.84074	83.9988	0	192.086	106.408	317.926	0	71.7126	42.9918	105.621	0	141.457	0	24.2101	90.7543	68.8859	9.74823	220.159	164.834	171.014	380.244	327.21	272.422	72.9957	0	0	0	50.2093	240.987	131.382	0	63.0848	286.711	145.029	204.494
A430018G15Rik	0	0	0	0	0	0	0	0	0	0	0	0	0	0	0	0	0	0	0	0	0	0	0	0	0	0	0	0	0	0	0	0	0	0	0	0	0	0	0	0	0	0	0	0	0	0	0	0	0
A430033K04Rik	0	37.8301	0	0	0	0	0	48.0653	0	18.9739	32.6697	0	0	0	0	0	0	0	0	0	0	0	0	0	21.2032	28.7719	0	0	0	27.2993	0	0	0	0	0	0	0	0	0	45.5434	0	0	0	32.0735	0	15.9316	0	0	0
A430035B10Rik	0	0	0	0	0	0	0	0	0	0	0	0	0	0	0	0	0	0	0	0	0	0	0	0	0	0	0	0	0	0	0	0	0	0	0	0	0	0	0	0	0	0	0	0	0	0	0	0	0
A430057M04Rik	0	0	0	0	0	0	0	0	0	0	0	0	0	0	0	0	0	0	0	0	0	0	0	0	0	0	0	0	0	0	0	0	0	0	0	0	0	0	0	0	0	0	0	0	0	0	0	0	0
A430078I02Rik	0	0	0	0	0	0	0	0	0	0	0	0	0	0	0	0	0	0	0	0	0	0	0	0	0	0	0	0	0	0	0	0	0	0	1.524	0	0	0	0	0	0	0	0	0	0	0	0	0	7.3372
A430093F15Rik	0	0	0	0	0	0	0	0	0	0	0	0	0	0	0	0	0	0	0	0	0	0	0	0	0	0	0	89.5165	0	0	0	0	0	0	0	0	0	35.3866	0	0	0	0	0	0	0	6.04176	0	0	0
A430108G06Rik	0	0	0	0	0	0	0	0	0	0	0	0	0	0	0	0	0	0	0	0	0	0	0	0	0	0	0	0	187.301	0	0	0	0	0	0	0	0	0	0	0	0	0	0	0	0	0	0	0	0
A4galt	0	0	0	0	0	0	0	0	0	0	0	0	0	0	0	0	0	0	0	0	0	0	0	0	0	0	0	0	0	0	0	0	0	0	0	0	0	0	0	0	0	0	0	0	0	0	0	0	0
A4gnt	0	0	0	0	0	0	0	0	0	0	0	0	0	0	0	0	0	0	0	0	0	0	0	0	0	0	0	0	0	0	0	0	0	0	0	0	0	0	0	0	0	0	0	0	0	0	0	0	0
A530006G24Rik	0	0	0	0	0	0	0	0	0	0	0	0	0	0	0	0	0	0	0	0	0	0	0	0	0	0	0	0	0	0	0	0	0	0	0	0	0	0	0	0	0	0	0	0	0	0	0	0	0
A530013C23Rik	0	0	0	0	0	0	0	0	0	0	0	0	0	0	0	0	0	0	0	0	0	0	0	0	0	0	0	0	0	0	0	0	0	0	0	0	0	0	0	0	0	0	0	0	0	0	0	0	0
A530016L24Rik	0	0	0	0	0	0	0	0	0	0	0	0	0	0	0	0	0	0	0	0	0	0	0	0	0	0	0	0	0	0	0	0	0	0	0	0	0	0	0	0	0	0	0	0	0	0	0	0	0
A530021J07Rik	0	0	0	0	0	0	0	0	0	0	0	0	0	0	0	0	0	0	0	0	0	0	0	0	0	0	0	0	0	0	0	0	0	0	0	0	0	0	0	0	0	0	0	0	0	0	0	0	0
A530032D15Rik	0	0	0	0	0	0	0	0	0	0	0	0	0	0	0	0	0	0	0	0	0	0.762979	0	0	0	0	0	0	0	0	0	0	0	2.05256	0	0	0	0	3.90562	0	0	0	13.7247	0	0	0	0	0	0
A530040E14Rik	0	0	0	0	0	0	0	0	0	0	0	0	0	0	0	0	0	0	0	0	0	0	0	0	0	0	0	0	0	0	0	0	0	0	0	0	0	0	0	0	0	0	0	0	0	0	0	0	0
A530053G22Rik	0	0	0	0	0	0	0	0	0	0	0	0	0	0	0	0	0	0	0	0	0	0	0	0	0	0	0	0	0	0	0	0	0	0	0	0	0	0	0	0	0	0	0	0	0	0	0	0	0
A530064D06Rik	0	0	0	0	0	0	0	0	0	0	0	0	0	0	0	0	0	0	0	0	0	0	0	0	0	0	0	0	0	0	0	0	0	0	0	0	0	0	0	0	0	0	0	0	0	0	0	0	0
A530072M11Rik	0	0	0	0	0	0	0	0	0	0	0	0	0	0	0	0	0	0	0	3.86763	0	0	0	0	0	0	0	1.45029	0	0	0	0	0	0	0	0	0	0	0	0	0	0	0	0	0	0	0	0	0
A630001G21Rik	0	0	0	0	32.1735	0	0	0	0	6.69563	0	0	0	0	0	0	0	0	0	0	0	0	0	0	0	0	69.5333	0	0	0	0	0	0	0	0	0	0	0	0	0	0	0	0	0	0	0	0	0	0
A630012P03Rik	0	0	0	0	0	0	0	0	0	0	0	0	0	0	0	0	0	0	0	0	0	0	0	0	0	0	0	0	0	0	0	0	0	0	0	20.9397	0	0	0	0	0	0	0	0	0	0	0	0	0
A630023A22Rik	0	0	0	0	0	0	0	0	0	0	0	0	0	0	0	0	0	0	0	0	0	0	0	0	0	0	0	0	0	0	0	0	0	0	0	0	0	0	0	0	0	0	0	0	0	0	0	0	0
A630023P12Rik	0	0	0	0	0	0	0	0	0	0	0	0	0	0	0	0	0	0	0	0	0	0	0	0	0	0	0	0	0	0	0	0	0	0	0	0	0	0	0	0	0	0	0	0	0	0	0	0	0
A630072M18Rik	0	0.855187	0	0	0	39.2644	39.3365	0	0	10.0583	50.057	23.6502	0	0	3.53141	0	0	0	15.5584	38.4466	0	0	0	42.5771	0	0	0	0	0	0	0	0	0.226253	0	0	0	0	0	0	0	0	0	0	0	0	20.1958	46.4523	0	0
A630073D07Rik	0	0	0	0	0	0	0	0	0	0	0	0	0	0	0	0	0	0	0	0	0	0	0	0	0	0	0	0	0	0	0	0	0	0	0	0	0	0	0	0	0	0	0	0	0	0	0	0	0
A630076J17Rik	0	0	0	0	0	0	0	0	0	0	0	0	0	0	0	0	0	0	0	0	0	0	0	0	0	0	0	0	0	0	0	0	0	0	0	0	0	0	0	0	0	0	0	0	0	0	0	0	0
A630089N07Rik	0	0	0	0	0	0	0	0	0	0	0	0	0	0	0	0	0	0	0	0	0	0	0	0	0	0	0	0	0	0	0	0	0	0	0	0	0	0	0	0	0	0	0	0	0	0	0	0	0
A630095N17Rik	0	0	0	0	0	0	0	0	0	0	0	0	0	0	0	0	0	0	0	0	0	0	0	0	0	0	0	0	0	0	0	0	0	0	0	0	0	0	0	0	0	0	0	0	0	0	0	0	0
A730004F24Rik	0	0	0	0	0	0	0	0	0	0	0	0	0	0	0	0	0	0	0	0	0	0	0	0	0	0	0	0	0	0	0	0	0	0	0	0	0	0	0	0	0	0	0	0	0	0	0	0	0
A730013G03Rik	0	0	0	0	0	0	0	0	0	0	0	0	0	0	0	0	0	0	0	0	0	0	0	0	0	0	0	0	0	0	0	0	0	0	0	0	0	0	0	0	0	0	0	0	0	0	0	0	0
A730018C14Rik	0	0	0	0	0	0	0	0	0	0	0	0	0	0	0	0	0	0	0	0	0	0	0	0	0	0	0	0	0	0	0	0	0	0	0	0	0	0	0	0	0	0	0	0	0	0	0	0	0
A730020M07Rik	0	0	0	0	0	0	0	0	0	0	0	0	0	0	0	0	0	0	0	0	0	0	0	0	0	0	0	0	0	0	0	0	0	0	0	0	0	0	0	0	0	0	0	0	0	0	0	0	0
A730032A03Rik	0	0	0	0	0	0	0	0	0	0	0	0	0	0	0	0	0	0	0	0	0	0	0	0	0	0	0	0	0	0	0	0	0	0	0	0	0	0	0	0	0	0	0	0	0	0	0	0	0
A730036I17Rik	0	0	0	0	0	0	0	0	0	0	0	0	0	0	0	0	0	0	0	0	0	0	0	0	0	0	0	0	0	0	0	0	0	0	0	0	0	0	0	0	0	0	0	0	0	0	0	0	0
A730046J19Rik	0	0	0	0	0	0	0	0	0	0	0	0	0	0	0	0	0	0	0	0	0	0	0	0	0	0	0	0	0	0	0	0	0	0	0	0	0	0	0	0	0	0	0	0	0	0	0	0	0
A730049H05Rik	0	9.28035	0	0	0	0	0	0.877791	0	0	0	0	0	0	0	0	0	0	0	0	0	0	0	0	0	6.0051	0	0	0	0	0	0	0	0	0	0	0	0	0	0	0	0	0	0	0	0	0	0	0
A730056A06Rik	0	0	0	0	0	0	0	0	0	0	0	0	0	0	0	0	0	0	0	0	0	0	0	0	0	0	0	0	0	0	0	0	0	0	0	0	0	0	0	0	0	0	0	0	0	0	0	0	0
A730081D07Rik	0	0	0	0	0	32.834	0	0	0	0	0	0	0	0	0	0	0	0	0	0	0	0	66.3578	0	0	6.56886	0	0	0	0	0	0	0	0	0	0	0	0	0	0	0	0	0	0	0	0	0	0	0
A730098A19Rik	0	0	0	0	0	0	0	0	0	0	0	0	0	0	0	0	0	0	0	0	0	0	0	0	0	0	0	0	0	0	0	0	0	0	0	0	0	0	0	0	0	0	0	0	0	0	0	0	0
A830005F24Rik	0	0	0	98.0777	0	0	0	0	0	0	0	0	0	0	0	0	0	0	0	0	0	0	0	0	0	0	0	0	0	0	0	0	0	0	72.2708	0	0	0	0	0	0	0	0	0	0	0	0	0	0
A830009L08Rik	0	0	0	0	0	0	0	0	0	0	0	0	0	0	0	0	0	0	0	0	0	0	0	0	0	0	0	0	0	0	0	0	0	0	0	0	0	0	0	0	0	0	0	0	0	0	0	0	0
A830011K09Rik	0	0	0	0	0	0	0	0	0	0	0	0	0	0	0	0	0	0	0	0	0	0	0	0	0	0	0	0	0	0	0	0	0	0	0	0	0	0	0	0	0	0	0	0	0	0	0	0	0
A830018L16Rik	0	0	0	0	0	0	0	0	0	0	0	0	0	0	0	0	0	0	0	0	0	0	0	0	0	0	0	0	0.154931	0	0	0	0	0	0	0	0	0	0	0	0	0	0	0	0	0	0	0	0
A830019P07Rik	0	0	0	0	0	0	0	0	0	0	0	0	0	0	0	0	0	0	0	0	0	0	0	0	0	0	0	0	0	0	0	0	0	0	0	0	0	0	0	0	0	0	0	0	0	0	0	0	0
A830029E22Rik	0	0	0	0	0	0	0	0	0	0	0	0	0	0	0	0	0	0	0	0	0	0	0	0	0	0	0	0	0	0	0	0	0	0	0	0	0	0	0	0	0	0	0	0	0	0	0	0	0
A830036E02Rik	0	0	0	0	0	0	0	0	0	0	0	0	0	0	0	0	0	0	0	0	0	0	0	0	0	0	0	0	0	0	0	0	0	0	0	0	0	0	0	0	0	0	0	0	0	0	0	0	0
A830082K12Rik	0	0	0	0	0	0	2.54996	0	0	0	0	0	0	0	0	0	0	0	0	0	0	0	0	0	0	0	0	0	0	0	0	0	10.1556	3.93497	0	0	0	0	0	0	0	0	0	0	0	0	0	0	0
A930001A20Rik	0	0	0	0	0	0	0	0	0	0	0	0	0	0	0	0	0	0	0	0	0	0	0	0	0	0	0	0	0	0	0	0	0	0	0	0	0	0	0	0	0	0	0	0	0	0	0	0	0
A930001C03Rik	0	0	0	0	0	0	0	0	0	0	0	0	0	0	0	0	0	0	0	0	0	0	0	0	0	0	0	0	0	0	0	0	0	0	0	0	0	0	0	0	0	0	0	0	0	0	0	0	0
A930003A15Rik	0	0	0	0	0	0	0	0	0	0	0	0	0	0	0	0	0	0	0	0	0	0	0	0	0	0	0	0	0	0	0	0	0	0	0	0	0	0	0	1.21847	0	0	0	4.02416	0	0	0	0	0
A930004D18Rik	0	0	11.9978	0	0	18.7441	12.5036	0	10.3116	0	0	0	0	0	0	0	0	0	0	0	0	0	0	0	0	0	0	0	4.21177	0	0	0	0	0	0	0	0	7.25132	0	0	0	20.4319	0	0	0	2.52034	0	0	0
A930005H10Rik	0	9.62263	0	27.1336	0	21.2407	0	0	0	44.1928	0	83.0275	0	0	36.0678	0	0	50.6276	4.43202	0	0	0	26.1225	0	9.16107	5.96714	22.2774	0	0	0	0	0	0	0	0	0	0	0	0	81.612	0	0	0	0	89.5208	0	0	30.4523	0
A930006I01Rik	0	0	0	0	0	0	0	0	0	0	0	0	0	0	0	0	0	0	0	0	0	0	0	0	0	0	0	0	0	0	0	0	0	0	0	0	0	0	0	0	0	0	0	0	0	0	0	0	0
A930006K02Rik	0	12.0588	276.998	0	0	39.04	2.82277	74.1386	0	58.5329	0	93.3761	0	0	1.27681	0	0	17.8216	0	31.6571	0	0	426.249	54.0211	47.8349	0	78.618	10.8816	0	45.7281	29.8737	1.03797	0	0	0	0	43.3429	0	0	209.792	0	0	0	0	0	36.9839	0	0	1.95559
A930007A09Rik	0	0	0	0	0	0	0	0	0	0	0	0	0	0	0	0	0	0	0	0	0	0	0	0	0	0	0	0	0	0	0	0	0	0	0	0	0	0	0	0	0	0	0	0	0	0	0	0	0
A930007I19Rik	0	0	0	0	0	0	0	0	0	0	0	0	0	0	0	0	0	0	0	0	0	0	0	0	0	0	0	0	0	0	0	0	0	0	0	0	0	0	0	0	0	0	0	0	0	5.42136	0	0.417466	0
A930009A15Rik	0	0	0	0	0	0	0	0	0	0	0	0	0	0	0	0	0	0	0	0	0	0	0	0	0	0	0	0	0	0	0	0	0	0	0	0	0	0	0	0	0	0	0	0	0	0	0	0	0
A930012L18Rik	0	0	0	0	0	0	0	0	0	0	0	0	0	0	0	0	0	0	0	0	0	0	0	0	0	0	0	0	0	0	0	0	0	0	0	0	0	0	0	0	0	0	0	0	0	0	0	0	0
A930016O22Rik	0	0	0	0	0	0	0	0	0	0	0	0	0	0	0	0	0	0	0	0	0	0	0	0	0	0	0	0	0	0	0	0	0	0	0	0	0	0	0	0	0	0	0	0	0	0	0	0	0
A930017K11Rik	0	0	0	0	0	0	0	0	0	0	0	0	0	0	0	0	0	0	0	0	0	0	0	0	0	0	0	0	0	0	0	0	0	0	0	0	0	0	0	0	0	0	0	0	0	0	0	0	0
A930017M01Rik	0	0	0	0	0	0	0	0	0	0	0	0	0	0	0	0	0	0	0	0	0	0	0	0	0	0	0	0	0	0	0	0	0	0	0	0	0	0	0	0	0	0	0	0	0	0	0	0	0
A930018P22Rik	0	0	0	0	0	0	0	0	0	0	0	0	0	0	0	0	0	0	0	0	0	0	0	0	0	0	0	0	0	0	0	0	0	0	0	0	0	0	0	0	0	0	0	0	0	0	0	0	0
A930019D19Rik	0	0	0	0	0	0	0	0	5.19425	0	16.246	2.67114	13.1867	0	0	0	0	0	0	0	0	0	0	0	0	21.4843	0	0	0	0	0	0	0	0	0	0	0	0	0	0	0	0	0	0	0	0	0	0	91.6332
A930024E05Rik	0	0	0	0	0	0	0	0	0	0	0	0	0	0	0	0	0	0	0	0	0	0	0	0	0	0	0	0	0	0	0	0	0	0	0	0	0	0	0	0	0	0	0	0	0	0	0	0	0
A930031H19Rik	0	0	0	0	0	0	0	0	0	0	0	0	0	0	0	0	0	0	0	0	0	0	0	0	0	0	0	0	0	0	0	0	0	0	0	0	0	0	0	0	0	0	0	0	0	0	0	0	0
A930033H14Rik	0	9.34974	0	0	36.695	0	0	0	0	0	0	17.2378	0	0	0	0	0	0	0	0	0	0	0	0	0	21.217	0	0	0	0	0	0	0	0	0	0	0	64.9707	0	0	0	0	0	0	0	0	0	45.6343	0
A930038B10Rik	0	0	0	0	0	0	0	0	0	0	0	0	0	0	0	0	0	0	0	0	0	0	0	0	0	0	0	0	0	0	0	0	0	0	0	0	0	0	0	0	0	0	0	0	0	0	0	0	0
A930041C12Rik	0	0	236.479	0	0	0	0	0	0	0	0	23.8263	0	0	0	0	0	0	0	0	0	0	0	0	0	33.6819	103.169	81.6321	0	0	0	0	0	0	0	0	0	0	0	0	0	0	0	0	0	0	0	0	0
AA413626	0	0	0	0	0	0	0	0	0	0	0	0	0	0	0	0	0	0	0	0	0	0	0	0	0	0	0	0	0	0	0	0	0	0	0	0	0	0	0	0	0	72.1109	0	0	0	0	0	0	0
AA414768	0	0	0	0	0	0	0	0	0	0	0	0	0	0	0	0	0	0	0	0	0	0	0	0	0	0	0	0	0	0	0	0	0	0	0	0	0	0	0	0	0	0	0	0	0	0	0	0	0
AA465934	21.7693	20.4457	0	32.4449	16.5072	0	14.358	8.28803	1.57074	81.7932	0	6.46199	79.7531	0	1.85557	0	0	34.5332	1.34528	17.2525	0	0	34.6898	0	0	0	16.322	0	0	0	20.8392	0	0	0	0	0	0	0	0	19.0555	0	0	0	0	0	0	21.8331	0	0
AA467197	0	0	0	0	0	0	0	0	0	0	0	0	0	0	0	0	0	0	0	0	0	0	0	0	0	0	0	0	0	0	0	0	0	0	0	0	0	0	0	0	0	0	0	0	0	0	0	0	0
AA543401	0	0	0	0	0	0	0	0	0	0	0	0	0	0	0	0	0	0	0	0	0	0	0	0	0	0	0	0	0	0	0	0	0	0	0	0	0	0	0	0	0	0	0	0	0	0	0	0	0
AA792892	0	0	0	0	0	0	0	0	0	0	0	0	0	0	0	0	0	0	0	0	0	0	0	0	0	0	0	0	0	0	0	0	0	0	0	0	0	0	0	0	0	0	0	0	0	0	0	0	0
AA986860	0	0	0	0	0	0	0	0	0	0	0	0	0	0	0	0	0	0	0	0	0	0	0	0	0	0	0	0	0	0	0	0	0	0	0	0	0	0	0	5.2769	0	0	0	31.1209	0	0	0	0	0
Aaas	0	62.8339	61.8019	69.9384	73.9816	54.749	32.5134	41.0551	164.062	292.645	92.3364	79.567	49.6647	0	81.4115	190.364	0	139.293	14.4701	141.621	217.956	12.6764	49.7977	82.3238	0	111.008	116.823	42.5249	22.3732	98.1696	45.7151	240.393	149.613	236.754	57.5222	175.166	196.127	110.525	298.715	138.769	120.113	28.6459	0	0	112.414	110.554	44.9084	25.3831	205.138
Aacs	6.71041	10.2039	0	11.7963	24.3111	33.3881	18.5465	31.5091	37.1206	20.1703	20.1916	12.6155	39.3344	0	25.5485	55.0884	0	10.9997	0.276455	42.9388	0	32.3694	16.8035	103.034	44.4451	83.3429	26.8335	35.7477	0	13.6567	34.9735	139.496	6.35198	0	40.9422	3.06435	154.038	104.075	0	0	0	0	76.7479	0	147.271	0.368176	0	31.7531	0.58404
Aadac	0	0	0	0	0	0	0	0	0	0	0	0	0	0	0	0	0	0	0	0	0	0	0	0	0	0	0	0	0	0	0	0	0	0	0	0	0	0	0	0	0	0	0	0	0	0	0	0	0
Aadacl2	0	0	0	0	0	0	0	0	0	0	0	0	0	0	0	0	0	0	0	0	0	0	0	0	0	0	0	0	0	0	0	0	0	0	0	0	0	0	0	0	0	0	0	0	0	0	0	0	0
Aadacl2fm1	0	0	0	0	0	0	0	0	0	0	0	0	0	0	0	0	0	0	0	0	0	0	0	0	0	0	0	0	0	0	0	0	0	0	0	0	0	0	0	0	0	0	0	0	0	0	0	0	0
Aadacl2fm2	0	0	0	0	0	0	0	0	0	0	0	0	0	0	0	0	0	0	0	0	0	0	0	0	0	0	0	0	0	0	0	0	0	0	0	0	0	0	0	0	0	0	0	0	0	0	0	0	0
Aadacl2fm3	0	0	0	0	0	0	0	0	0	0	0	0	0	0	0	0	0	0	0	0	0	0	0	0	0	0	0	0	0	0	0	0	0	0	0	0	0	0	0	0	0	0	0	0	0	0	0	0	0
Aadacl3	0	0	0	0	0	0	0	0	0	0	0	0	0	0	0	0	0	0	0	0	0	0	0	0	0	0	0	0	0	0	0	0	0	0	0	0	0	0	0	0	0	0	0	0	0	0	0	0	0
Aadacl4	0	0	0	0	0	0	0	0	0	0	0	0	0	0	0	0	0	0	0	0	0	0	0	0	0	0	0	0	0	0	0	0	0	0	0	0	0	0	0	0	0	0	0	0	0	0	0	0	0
Aadacl4fm1	0	0	0	0	0	0	0	0	0	0	0	0	0	0	0	0	0	0	0	0	0	0	0	0	0	0	0	0	0	0	0	0	0	0	0	0	0	0	0	0	0	0	0	0	0	0	0	0	0
Aadacl4fm2	0	0	0	0	0	0	0	0	0	0	0	0	0	0	0	0	0	0	0	0	0	0	0	0	0	0	0	0	0	0	0	0	0	0	0	0	0	0	0	0	0	0	0	0	0	0	0	0	0
AAdacl4fm3	0	0	0	0	0	0	0	0	0	0	0	0	0	0	0	0	0	0	0	0	0	0	0	0	0	0	0	0	0	0	0	0	0	0	0	0	0	0	0	0	0	0	0	0	0	0	0	0	0
Aadacl4fm4	0	0	0	0	0	0	0	0	0	0	0	0	0	0	0	0	0	0	0	0	0	0	0	0	0	0	0	0	0	0	0	0	0	0	0	0	0	0	0	0	0	0	0	0	0	0	0	0	0
Aadacl4fm5	0	0	0	0	0	0	0	0	0	0	0	0	0	0	0	0	0	0	0	0	0	0	0	0	0	0	0	0	0	0	0	0	0	0	0	0	0	0	0	0	0	0	0	0	0	0	0	0	0
Aadat	0	0	0	0	0	0	0	0	0	0	0	0	0	0	0	0	0	0	0	0	0	0	0	0	0	0	0	0	0	0	0	0	0	0	0	0	0	0	0	0	0	0	0	0	0	0	0	0	0
Aagab	0	0	0	0	0	6.47158	0	5.77726	13.1388	15.508	0	19.8194	31.1319	0	20.4364	88.1849	0	10.1101	17.2544	0	0	0	49.7435	6.46747	0	36.8882	12.6777	2.20466	5.76006	0	0.242103	37.4332	64.8534	0	37.5892	0	0	0	0	0	20.3855	0	80.8958	0	0	8.24245	0	10.963	60.2244
Aak1	3.21471	0.431321	0.25189	5.06761	0	0.0952082	0	0	0.753848	4.83141	0	0.477127	0	0	0	0	0	1.59362	2.58257	0.849236	0	0	0.27443	0	0	0	0	0	0	1.07337	5.06482	0	0	0	0	0.137626	0	5.28081	1.02142	0	0	36.6348	0	0.633647	2.31498	1.58741	0	4.83855	0
Aamdc	38.234	0.603517	51.4581	0	7.9586	0	0	28.2567	0	22.9849	0	0	0	0	22.2378	47.6161	0	13.5574	0.27797	0	0	0	21.5035	0	0	6.67142	0	0	53.0788	13.3024	0	0	0	0	19.211	0	0	80.6807	0	87.6959	0	0	59.949	0	0	2.59135	14.1354	0	10.5703
Aamp	112.183	97.6689	66.4146	92.0299	151.229	81.5111	153.149	68.3367	192.827	117.646	104.418	125.061	0	191.24	155.546	112.83	48.7285	121.012	409.175	102.737	142.127	80.641	154.93	78.8711	121.36	102.627	96.6618	74.2499	82.2866	75.152	61.252	157.544	162.826	99.9065	283.215	40.1294	122.267	102.712	0	122.995	193.062	111.386	98.9683	167.725	312.542	95.1985	247.025	89.4214	87.2236
Aanat	0	0	0	0	0	0	0	0	0	0	0	0	0	0	0	0	0	0	0	0	0	0	0	0	0	0	0	0	0	0	0	0	0	0	0	0	0	0	0	0	0	0	0	0	0	0	0	0	0
Aar2	35.7703	31.9956	0	10.389	12.0551	0.565008	9.43697	33.5923	76.3965	0.716793	0	0	0	0	23.1723	34.7746	0	80.9537	109.346	23.0988	45.9112	33.8328	0	3.12728	56.8603	12.7672	32.1835	24.2525	22.4332	0.909976	26.2522	0	50.1123	92.2302	41.6121	73.5062	0.345005	77.0762	0	0	38.9456	0	101.432	27.5758	115.139	23.9436	42.7312	0	0
Aard	0	0	0	0	0	0	0	0	0	0	0	0	0	0	0	0	0	0	0	0	0	0	0	0	0	0	0	0	0	0	0	46.9729	0	0	0	0	0	0	0	0	0	0	0	0	0	0	0	0	0
Aars	13.4669	13.458	15.4278	17.6752	19.0148	13.6431	17.8517	13.7902	46.7749	8.37494	31.5231	7.44361	0	29.3818	23.591	21.8701	0.558577	16.7956	23.4167	35.1667	27.8607	31.8875	5.91991	27.2519	23.8586	10.6167	14.3249	12.8188	8.89017	15.9481	22.6712	6.3069	70.6829	20.2052	53.8324	74.4328	10.8837	22.1014	54.8032	21.285	16.1465	5.03716	101.131	0	0	19.2618	36.3894	21.189	46.5601
Aars2	0	15.0497	0	2.48895	8.68837	9.43023	0	4.82149	0	0	0	4.83327	0	0	0	19.9331	0	0	0	0	5.94015	6.67354	8.23693	2.37254	0	30.6285	7.75119	1.31424	0	6.21324	30.0189	0	89.6507	0	0	0	0.26174	0	0	25.9138	0	0	0	27.5771	69.9799	18.4627	0	22.0135	0
Aarsd1	0	0.757956	0	0	0	0	0	0	0	0	0	0	0	0	0	0	0	1.79228	0	0	0	0.400739	0	0	0	0	0	0	0	0	0	0	0	0	0.344673	0	0	0	0	0	0	0	0	0	0	7.43879	0	0	0
Aasdh	0	0	0	0	0	0	3.57282	0	0	0	0	0	0	18.5698	0	21.7733	0	0	0	0	0	26.1911	0	4.58016	0	0	0	0	4.28187	0	39.3241	0	0	0	0	0	0	0	0	0	0	0	0	0	0	0	2.26847	0	0.521099
Aasdhppt	118.091	48.752	0	19.4401	0	0.717423	52.4955	43.8069	50.2503	37.3163	40.4536	97.9717	48.8099	0	11.8725	85.0399	109.267	92.2243	28.0679	31.9962	87.6702	3.43675	16.5433	30.7744	68.331	73.3889	31.7841	101.183	99.9462	27.1531	0	34.4103	60.6209	74.3495	34.3627	120.299	0	93.5662	0	183.607	0	40.6653	115.056	0	548.243	109.648	200.836	9.97851	59.2963
Aass	0	0	0	0	0	0	0	0	0	0	0	0	0	0	0	0	0	0	0	0	0	0	3.0848	0	0	0	0	0	0	0	0	0	0	0	0	0	0	0	0	89.1419	0	0	0	0	0	0	0	0	0
Aatf	15.0238	29.8332	25.4275	0	10.6327	41.2914	8.49341	6.86384	45.9625	100.252	86.7965	43.7046	44.0324	11.8046	3.58566	47.0624	65.0573	62.4413	157.46	52.3889	0	32.3988	0	82.2568	17.4848	47.8261	16.7357	28.3759	30.2498	1.14659	0	0	48.2102	204.136	55.732	0	0	12.8067	0	120.988	0	0	137.179	0	101.389	41.0501	160.723	33.5144	267.533
Aatk	0	0	0	0	0	0	0	0	0	0	0	0	0	0	0	0	0	0	32.1468	0	0	0	0	0	0	0	0	0	0	0	1.15272	0	0	0.306398	0	0	0	2.99387	0	0	0	0	0	0	0	0	0	0	0
AB124611	0	0	0	0	0	0	0	0	0	0	0	0	0	0	0	0	0	0	0	0	24.0067	0	0	0	0	0	0	0	0	0	0	2.47693	0	0	0	0	0	0	0	0	58.0642	0	0	0	0	9.80615	0	0	0
Abat	0	0	0	0.255117	0	1.31808	0	0	0	0	0	0	0	0	2.84514	3.0046	0	0	0.137514	0	0	0	0	0	0	0	6.4354	0	0	0	0	0	0	0	0	0	1.44873	0	0	23.3742	24.6187	0	0	0	0	2.38079	0	0	0
Abca1	46.5846	6.47353	0	6.29443	2.94368	0	1.88112	0.633419	0	0	69.9863	11.8527	51.1996	5.6762	7.5161	17.7018	10.7567	6.20217	19.5346	1.46504	0.248303	12.2742	49.6151	0	48.8791	0.24074	0	13.2946	34.1852	60.4711	44.5942	0	30.3556	0	0	0	0	0	78.9915	0	11.6136	11.6015	0	0	0	0	0	4.42837	1.52043
Abca12	0	0	0	0	0	0	0	0	0	0	0	0	0	0	0	0	0	0	0	0	0	0	0	0	0	0	0	0	0	0	0	0	0	0	0	0	0	0	0	0	0	0	0	0	0	0	0	0	0
Abca13	0	0	0	0	0	0	0	0	0	0	0	0	0	0	0	0	0	0	0	0	0	0	0	0	0	0	0	0	0	0	0	0	0	0	0	0	0	0	0	0	0	0	0	0	0	0	0	0	0
Abca14	0	0	0	0	0	0	0	0	0	0	0	0	0	0	0	0	0	0	0	0	0	0	0	0	0	0	0	0	0	0	0	0	0	0	0	0	0	0	0	0	0	0	0	0	0	0	0	0	0
Abca15	0	0	0	0	0	0	0	0	0	0	0	0	0	0	0	0	0	0	0	0	0	0	0	0	0	0	0	0	0	0	0	0	0	0	0	0	0	0	0	0	0	0	0	0	0	0	0	0	0
Abca16	0	0	0	0	0	0	0	0	0	0	0	0	0	0	0	0	0	0	0	0	0	0	0	0	0	0	0	0	0	0	0	0	0	0	0	0	0	0	0	0	0	0	0	0	0	0	0	0	0
Abca17	0	0	0	0	0	0	0	0	0	0	0	0	0	0	0	0	0	0	0	0	0	0	0	0	0	0	0	0	0	0	0	0	0	0	0	0	0	0	0	0	0	0	0	0	0	0	0	0	0
Abca2	0	0	0	0	0	0	0	0	0	0	0	0.306608	0	0	0	0	0	0	0	0	0	0	0	0	8.79591	0	0	0	0	0	0	0	0	0	0	0	0	0	61.3244	0	0	0	0	0	0	0	0	0	1.34848
Abca3	4.59817	0	0.288234	1.26519	0	0	0	0	0.13271	3.59352	0	0.545967	16.1718	0	0.470325	0.397349	11.0619	0	0.227322	1.78157	6.31351	0	13.3984	0.150751	0	0	0	0	1.51775	14.3879	5.86894	0	0	0	0.336657	0	0	11.7588	0	2.04906	0	5.93776	8.8664	0.966761	0	2.87605	0	0	0
Abca4	0.358536	0	0	0	0	1.35918	0	0	0	0	0	0	0	0	3.30057	0	0	0	0.709005	0	0	0	0.163238	0	8.24359	0	0	2.60454	2.01185	0	2.40252	0.795014	0	0.456143	0	0	0	0	0	0	0	0	0	0	0	0	0	0	0
Abca5	0	0	0.236242	0	0	13.0369	0	0	0	0	0	0	0	0	0	0	0	0	0	0	0	0	0	0	5.34892	0	0	0	0	0	0	0	0	0	0	0	0	0	0	0	29.1864	0	0	1.18857	0	0	0	0	0
Abca6	0	0	0	0	0	0	0	0	0	0	0	0	0	0	0	0	0	0	0	0	0	0	0	0	0	0	0	0	0	0	0	0	0	0	0	0	0	0	0	0	0	0	0	0	0	0	0	0	0
Abca7	0	0	5.20212	4.09849	2.90441	0	0	0	0	0	0	0	0	0	0.217655	0	0	0.810138	0	0	4.19206	0	0	0	0	0	0	0	0	0	0	6.90071	30.8182	0	0	0	0	8.61605	0	0	0	0	0	0	0	0.630458	0	0	0
Abca8a	0	0	0	0	0	0	0	0	0	0	0	0	0	0	0	0	0	0	0	0	0	0	0	0	0	0	0	0	0	0	0	0	0	0	0	0	0	0	0	0	0	0	0	0	0	0	0	0	0
Abca8b	0	0	0	0	0	0	0	0	0	0	0	0	0	0	0	0	0	0	0	0	0	0	0	0	0	0	0	0	0	0	0	0	0	0	0	0	0	0	0	0	0	0	0	0	0	0	0	0	0
Abca9	0	0	0	0	0	0	0	0	0	0	0	0	0	0	0	0	0	0	0.132388	0	0	0	0	0	0	0	0	0	0	0	0	0	0	0.136276	0	0	0	0	0	0	0	0	0	0	0	0	0	0	0
Abcb10	0	0	4.39232	16.5256	0	16.6019	3.01813	0	77.7154	1.8053	7.22884	0	0	0	4.43681	25.3016	41.5403	1.27033	0	0	0	0	16.4069	0	25.8568	15.2086	11.5795	1.45433	0	45.073	0	0	0	0	21.7424	0	0.289641	0	0	0	0	0	0.5677	29.4644	0	15.4878	0	0	0
Abcb11	0	0	0	0	0	0	0	0	0	0	0	0	0	0	0	0	0	0	0	0	0	0	0	0	0	0	0	0	0	0	0	0	0	0	0	0	0	0	0	0	0	0	0	0	0	0	0	0	0
Abcb1a	0	0	0	0	0	0	0	0	0	0	0	2.33481	0	0	7.50895	0	0	0	0	0	0	0	0	0	0	0	0	0	0	0	0	0	0	0	0	0	0	0	0	0	0	0	0	0	0	0	0	0	0
Abcb1b	0	0	0	0	0	0	0	0	0	0	0	0	0	0	6.98938	0	0	0	0	0	0	0	0	0	0	0	0	0	13.5329	0	0	0	0	0	0	0	0	0	0	0	0	0	0	0	0	0	0	0	0
Abcb4	0	0	0	0	0	0	0	0	0	0	0	0	0	0	0	0	0	0	0	0	0	0	0	0	0	0	0	0	0	0	0	0	0	0	0	0	0	0	0	0	0	0	0	0	0	0	0	0	0
Abcb5	0	0	0	0	0	0	0	0	0	0	0	0	0	0	0	0	0	0	0	0	0	0	0	0	0	0	0	0	0	0	0	0	0	0	0	0	0	0	0	0	0	0	0	0	0	0	0	0	0
Abcb6	0	0	0	0	0	0	0	0	0	0	0	0	0	0	3.87103	0	0	1.80105	0.601387	0	0	0	0	0	0	0	0	0	0	0	0	0	0	0	0	3.33302	12.6714	0	0	0	0	0	0	0	0	1.33485	0	0	0
Abcb7	37.2272	24.6802	0	0	0.369001	0	0	24.4556	0	55.7296	0	19.9342	0	0	22.3988	33.9043	0	18.99	11.0064	8.22745	23.0953	8.90624	0	4.06832	37.7103	0.105622	0	0	0	0	0	0	0	67.4209	13.7171	5.5	0	0	0	42.7514	21.9195	68.6213	0	72.8983	187.031	0.240296	19.5222	21.0943	3.04947
Abcb8	20.9195	6.83392	0	15.4327	13.7937	6.03398	29.1376	20.7769	6.56269	28.9795	0	19.9791	95.9663	22.9442	23.2582	32.2251	41.0269	0	0	43.57	15.2033	42.3256	34.3708	0	23.7525	20.2678	56.1148	14.5359	24.3177	0	60.3673	0	0	128.907	50.3884	149.525	0	30.3667	0	38.2155	0	17.3829	0	0	0	3.59304	0	0	0
Abcb9	0	0	0	0	0	0	0	0	0	0	0	0	0	0	0	0	0	0	0	0	0	0	0	0	0	7.01533	0	0	0	0	0	0	0	0	0	0	0	0	0	0	0	0	0	0	0	0	0	0	1.60749
Abcc1	0	2.75902	0.179029	1.96459	1.87691	0	0.21528	0	6.01734	0	0	1.01734	0	2.24407	0	0	3.60717	0	8.33051	5.63347	0	0	0	0	4.13458	3.67804	0	0	0	2.72459	0	0	0	0	7.45811	0	0	0	0	0	0	0	0	0	1.8804	0.09402	58.4336	0	0
Abcc10	0	0	0	0	0	0	0	0	0	3.02358	0	0	0	0	0.643061	0	0	0	0	1.32866	0	0	5.72476	0	0	0	0	0	8.09315	0	0	0	0	0	0	0	0	0	0	0	0	0	0	0	0	4.13929	0	1.91245	0
Abcc12	0	0	0	0	0	0	0	0	0	0	0	0	0	0	0	0	0	0	0	0	0	0	0	0	0	0	0	0	0	0	0	0	0	0	0	0	0	0	0	0	0	0	0	0	0	0	0	0	0
Abcc2	0	0	0	0	0	0	0	0	0.874841	0	0	0	0	0	0	0	0	0	0	0	0	0	0	0	0	0	0	0	0	0	0	0	0	0	0	0	0	0	0	0	0	0	0	0	0	0	0	0	0
Abcc3	0	0	0	0	0	0	5.98712	0	0	0	0	0	0	0	0	0	0	0	0	0	0	0.643939	5.51056	0	10.0921	0	1.6205	0	0	0	0	0	0	0	0	0	0	0	0	0	0	0	0	0	0	0	0	0	0
Abcc4	10.1197	42.3625	5.07479	10.2096	23.5323	0	1.27133	9.24668	0	0	86.7221	0	0	0	49.4547	13.9918	0	0	0	0	0.201375	0	63.2751	59.9407	94.2194	0.878583	8.09332	71.5528	141.405	0	0	0	45.7885	0	106.034	0	0	74.2824	0	0	0	0	0	108.511	0.370155	9.54998	0	0	3.17076
Abcc5	3.63195	4.76474	20.743	0	8.56811	2.48596	4.4107	18.4368	13.6271	39.0585	0	3.83327	0	38.8842	7.84269	0	3.3979	0	37.4072	0.568569	0.120455	0	12.4938	0	11.2259	7.47431	0.864489	12.3124	18.1155	8.62352	3.99185	10.6261	28.0766	0.102682	10.3412	12.1627	0	12.3266	30.0404	0	17.008	0.208447	0.228866	0	0	17.9345	4.20921	6.85398	1.6859
Abcc6	0	0	0	0	0	0	0	0	0	0	0	0	0	0	0	0	0	0	0	0	0	0	10.6338	0	0	0	0	0	0	0	0	0	0	0	0	0	0	0	0	0	0	0	0	0	0	0	0	0	0
Abcc8	0	0	0	0	0	0	0	0	0	0	0	0	0	0	0	0	0	0	0	0	0	0	0	0	0	0	0	0	0	0	0	0	0	0	0	0	0	0	0	0	0	0	0	0	0	0	0	0	0
Abcc9	0	29.0093	0	69.1695	7.80706	2.43939	7.76069	48.9977	0	0	0	25.9776	0	0	33.1728	52.1589	0	92.2781	0	15.5938	0	0	0	10.6327	0	20.4845	15.2184	4.48753	15.9724	0	0	0.142686	28.3604	25.6734	8.79445	26.094	0	0	0	0	0	0	0	0	0	0	0.275358	45.2823	43.2811
Abcd1	10.2823	0	0	7.54444	0	0	1.93763	0	14.5413	0	10.3956	0	0	22.9616	4.55747	11.551	24.7362	0	0.254165	15.5734	0	0	0	2.02263	12.8422	20.8295	0	10.4572	0	0	26.5759	0	0	0	0	0	0	16.7994	0	0	24.3762	31.8667	56.5645	8.64734	174.323	0.67698	0	6.25561	0
Abcd2	15.948	33.8472	0	0	41.4096	48.7782	18.8515	3.86384	0	0	0	76.1746	0	0	19.5256	0	0	0.459977	0	0	8.00598	88.654	0	37.0754	0	66.5024	14.5974	0	27.5167	0	0	0	0	0	10.9688	0	0	0	0	0	0	0	0	0	0	33.8868	1.16325	2.02138	80.2537
Abcd3	9.15282	38.5956	44.2599	0	3.63544	13.6311	26.8575	13.4409	23.02	44.0187	22.19	30.6624	0	0	48.1474	0	0	0	0	8.98083	32.0036	0	82.4508	21.6483	0	0.851398	4.76176	5.69908	18.3426	44.1569	11.891	0	0	0	0	41.1997	0	34.8309	0	0	4.13308	97.9315	0	37.1129	149.579	8.39361	51.0562	0	0
Abcd4	6.99903	1.15577	0	0	0	0	0	0	0.155386	3.23658	8.55362	2.55703	4.73379	0	0	1.16311	0	5.46595	0	2.27562	16.713	0	0	0	16.6578	0	0	0	21.6804	8.21775	0	34.919	2.59911	0	0	0	0	0	50.2437	50.383	0	0	0	0	0	0	0	0	0
Abce1	82.5595	231.945	60.7523	210.043	189.08	131.654	167.754	131.195	212.794	202.411	71.5453	192.22	0	62.049	97.4191	195.574	11.6578	125.5	77.5491	116.067	82.9293	475.044	20.2651	301.74	17.7291	277.048	351.259	173.143	136.965	265.181	105.147	124.167	73.1888	16.075	121.243	162.771	37.5986	67.8263	0	72.2102	93.4182	0	209.681	45.2819	131.954	107.296	105.026	404.01	127.465
Abcf1	80.1466	52.9799	71.6831	42.5808	94.3718	41.6837	41.6257	22.3269	92.2439	21.1527	95.2879	60.3471	0	23.8475	22.6606	67.7802	60.547	72.872	71.9969	58.8698	36.7595	86.2517	60.075	39.0937	31.9056	54.0254	47.7384	31.2407	0	30.2103	1.5594	76.6672	281.165	132.306	113.781	147.29	74.0962	24.3006	0	13.9999	156.535	62.6024	148.001	81.1713	43.9736	24.1318	55.6787	79.5328	251.12
Abcf2	102.347	100.852	95.7077	83.8669	148.43	144.7	153.029	114.981	138.978	7.06051	305.337	140.448	172.11	0	191.638	119.978	0	92.6225	119.029	173.747	314.509	117.592	4.58338	269.537	103.348	199.806	71.8849	148.697	41.5357	138.933	193.807	186.019	192.49	64.4645	125.709	473.503	21.8465	89.389	313.767	0	50.3832	45.0658	341.604	107.592	0	136.427	446.934	154.816	283.88
Abcf3	3.63434	2.60065	25.0598	32.2218	9.79854	0	0	32.2856	0	15.2938	0	3.59605	117.169	75.6484	23.9565	26.6951	18.215	35.7444	56.5968	5.12048	0	10.6562	0	12.7095	5.50202	12.6212	9.86164	0	33.1891	46.2277	0	246.127	20.2972	0	132.158	92.11	35.0532	0	0	45.8874	35.102	15.018	0	0	45.1981	23.5295	0.323998	0	34.7945
Abcg1	20.6716	8.24134	17.7708	132.986	21.4969	40.0216	47.413	41.3743	0	0.355057	89.5691	45.5828	240.61	0	65.2444	20.9255	1.42086	2.81073	29.1986	11.0257	0	21.1161	0	34.8541	19.1121	25.2111	49.3438	71.2215	67.0623	33.13	21.8614	0.818517	1.34177	64.0197	79.5659	86.1719	539.687	0	44.1802	13.9117	0	0	0.669914	17.3847	0	5.24961	22.9041	16.0199	131.698
Abcg2	164.948	153.5	336.702	141.102	0	115.49	127.123	118.352	409.995	458.618	48.1056	240.421	213.828	0.218631	172.503	186.626	45.7867	79.6724	97.7508	229.418	0	135.612	376.94	180.608	287.832	121.557	77.9188	195.866	292.818	476.307	169.372	0	22.3697	149.318	106.446	131.093	51.858	71.7303	95.22	0	193.572	99.6743	188.593	168.399	237.565	52.5601	25.0267	298.458	32.3015
Abcg3	0	0	0	0	0	0	0	0	0	0	0	0	0	0	0	0	0	0	0	0	19.5706	0	0	0	0	0	0	0	0	0	0	0	0	0	0	0	0	0	0	0	0	0	0	0	0	0	0	0	0
Abcg4	0	0	0	0	0	0	0	0	0	0	0	0	0	0	0	0	0	0	0	0	0	0	0	0	0	0	0	0	0	0	0	0	0	0	0	0	0	0	0	0	0	0	0	0	0	0	0	0	0
Abcg5	0	0	0	0	0	0	0	0	0	0	0	0	0	0	0	0	0	0	0	0	0	0	0	0	0	0	0	0	0	0	0	0	0	0	0	0	0	0	0	0	0	0	0	0	0	0	0	0	0
Abcg8	0	0	0	0	0	0	0	0	0	0	0	0	0	0	0	0	0	0	0	0	0	0	0	0	0	0	0	0	0	0	0	0	0	0	0	0	0	0	0	0	0	0	0	0	0	0	0	0	0
Abhd1	0	0	0	0	0	0	0	0	0	0	0	0	0	0	0	0	0	0	0	0	0	0	0	0	0	0	0	0	0	0	0	0	0	0	0	0	0	0	0	0	0	0	0	0	0	0	0	0	0
Abhd10	51.1197	17.4587	55.349	11.7213	0	37.9872	106.403	124.736	17.4365	81.7173	0	6.89744	108.963	0	4.35733	25.3504	0	19.5359	0	0	53.7521	92.9654	54.4831	33.5193	63.649	42.3643	0	21.9435	0	0	118.632	40.253	46.8496	0.29562	30.6226	0	0	0	0	122.777	29.9915	0	0	0	0	72.2861	25.1686	84.5255	0
Abhd11	0	66.0329	0	0	50.16	15.0461	25.4297	3.02215	43.5294	41.7552	30.0955	20.0286	0	0	0	19.2925	0	27.7028	7.35813	11.8829	0	33.223	0	14.3136	19.7159	31.874	0	0	0	0	8.23206	0	6.19903	0	43.5887	0	0	4.2291	212.582	0	0	42.0273	550.354	22.9481	0	30.0514	134.81	0	0
Abhd11os	0	0	0	0	0	0	0	0	0	0	0	0	0	0	0	0	0	0	0.986535	0	0	0	0	0	0	0	0	0	0	0	0	0	0	0	0	0	0	0	0	0	0	0	0	0	0	0	0	0	0
Abhd12	15.2686	0	130.166	13.3037	0	0	0	9.30091	58.6097	40.3872	0	36.2586	35.7999	0	0	0	0	0	49.0647	0	13.2168	1.73299	69.5164	30.0349	13.4357	69.5942	8.50421	17.7466	2.5199	0	0	0.423205	0	0	155.015	79.4863	318.977	0	0	0.486006	110.201	30.7582	0	0	0	4.02111	0	0	0
Abhd12b	0	0	0	0	0	0	0	0	0	0	0	0	0	0	0	0	0	0	0	0	0	0	0	0	0	0	0	0	0	0	0	0	0	0	0	0	0	0	0	0	0	0	0	0	0	0	0	0	0
Abhd13	0	28.9662	0	0	0	0	0	0	0	0	74.3555	0	0	92.0265	0	0	0	0	37.1504	0	0	0	0	79.4909	63.6386	0	0	0	0	0	0	0	53.0545	0	0	38.6765	0	0	0	0	84.8645	0	0	0	277.449	0	0	0	0
Abhd14a	22.4922	18.6555	0	3.75075	0	8.72036	0	0	90.292	77.4412	0	50.9848	5.99284	0	27.8863	17.2278	2.45954	38.2748	3.53805	0	0	34.2316	0	0.670371	34.2444	58.5825	103.374	5.9415	0	0	0	0.566749	0	168.051	1.49707	0	0	7.2625	395.007	0	0	74.9886	0	77.383	0	34.3294	0	39.3933	5.33892
Abhd14b	0	0	20.2314	0	0	0	4.25741	0	16.7671	0	0	0	0	0	0	0	0	0	6.38238	0	0	0	0	0	0	0	0	2.34457	0	0	0	0	0	0	0	0	0	0	0	0	0	0	0	0	0	0	49.2016	0	0
Abhd15	0	0	0	0	0	0	0	0	0	0	0	0	0	0	0	0	0	0	0	0	0	0	0	0	0	0	0	0	0	0	0	0	0	0	0	0	0	0	0	0	0	0	0	0	0	7.48046	0	0	0
Abhd16a	38.8197	17.9603	48.6678	4.29705	20.9775	14.5893	0	40.7709	63.3602	0	26.1006	3.97352	0	39.8571	34.6864	93.697	95.8044	15.7137	38.7138	27.3468	2.39736	1.13949	20.1121	32.4759	130.711	0	53.337	62.2345	49.9283	98.074	8.11564	0	79.4477	0	32.0156	272.327	0	24.7232	0	86.0692	0	0	0	71.7676	135.138	54.6428	118.501	81.1002	48.9324
Abhd16b	0	0	0	0	0	0	0	0	0	0	0	0	0	0	0	0	0	0	0	0	0	0	0	0	0	0	0	0	0	0	0	0	0	0	0	0	0	0	0	0	0	0	0	0	0	0	0	0	0
Abhd17a	78.0149	17.944	5.23963	22.9991	112.68	31.6872	102.91	129.415	208.275	58.6246	301.817	90.9775	318.476	206.249	27.5492	22.8734	63.6777	17.6795	215.571	78.5118	81.503	27.6709	232.145	23.7503	214.332	358.817	90.7245	117.394	125.076	44.6547	85.3504	99.6233	228.664	217.649	149.597	274.829	18.5426	152.401	253.95	1.77375	117.429	0	240.185	143.522	0	11.9239	0	0.706301	81.4801
Abhd17b	0	0	0	0	0	0	1.14685	19.6947	0	0	0	0	0	0	0	0	118.957	0	0	0	0	110.088	0	0	70.8281	76.8337	0	0	0	0	0	13.073	60.0564	0	13.7387	0	0	35.666	0	0	56.1083	0	0	0	130.225	0	13.4281	0	0
Abhd17c	29.9458	0.502232	0	0	0	19.955	0	0	2.1607	0	0	0	0	0	0	17.993	0	0	0.462639	4.94427	35.7539	0	25.9899	0	35.3294	1.62491	0	0	0	0	47.4786	0.259381	0	0	0	0	1.0831	55.8396	0	0	0	0	0	42.3018	0	11.0904	15.0167	0	0.977372
Abhd18	0	0	0	0	0	0	0	12.0319	0	0	0	0	24.8501	0	0	0	0	0	0	0	0	0	0	12.7617	1.53158	0	0	12.8786	0	0	0	0	0	0	0	0	0	0	0	0	23.7555	0	0	0	0	0	0	0	0
Abhd2	4.89207	0.875166	1.53328	2.43038	15.4565	11.2045	6.76045	18.9356	11.0601	0	0.883213	17.4259	60.9361	0	7.08882	2.46602	1.47112	0.12934	6.7517	12.7799	1.7036	13.5342	5.19707	0	8.79475	2.89049	0	5.92296	0	0	0.130085	4.40685	28.2477	3.52686	2.8853	3.63024	6.60577	16.5068	10.9546	0	3.86589	3.79037	8.78574	3.42851	0	13.6889	3.81609	1.03343	2.76757
Abhd3	0	0	0	0	0	0	0	0	0	0	0	0	0	0	0	0	0	0	0	0	0	0	0	0	0	0	0	0	0	0	0	0	0	0	0	0	0	0	0	0	0	0	0	0	0	0	0	0	0
Abhd4	0	9.86174	91.325	8.42662	43.1278	19.2806	12.8615	33.9799	0	15.7808	11.3742	0	0	55.3638	59.0708	15.8789	38.6801	2.91492	410.091	20.8039	87.3654	77.8375	34.6596	33.9946	86.4356	61.9138	5.06105	99.1601	43.7565	68.6161	105.541	50.9315	0	45.7536	34.9152	0	0.379778	65.2652	58.6227	79.3785	35.9563	67.7961	0	26.2159	18.7235	59.1949	0	0	0
Abhd5	47.7638	11.2635	19.9603	37.5018	84.1435	0	40.0944	0	0	0	21.9501	164.553	110.294	0	44.6607	24.2334	0	17.6794	3.57776	42.5693	0	36.1413	143.658	38.9112	41.2904	26.1793	35.657	44.1603	60.1963	0	51.7271	0	0	0	13.9529	1.48716	0	0	144.272	0	0	0	0	41.8429	0	40.7388	0	106.953	3.02336
Abhd6	0	0	30.3448	33.7432	73.4148	6.42296	0	0	39.6791	108.258	109.072	85.0684	244.032	148.141	58.758	104.999	168.864	84.1641	201.508	30.6918	0	0	44.0802	10.1574	206.667	29.1394	1.65923	75.9584	73.5016	154.429	43.2511	0	0	0.4927	24.1011	0	0	0	2.10941	0	69.368	12.0023	150.449	0	125.364	0	0	40.2502	112.241
Abhd8	0	20.4163	0	20.3528	55.0213	15.0221	7.96522	24.1387	0.304983	20.3282	19.0778	21.3298	15.4853	0	15.8526	10.9578	0.635537	30.8436	0	5.21086	0	101.347	97.1843	21.133	7.49884	14.2201	21.7315	12.2821	58.9463	15.726	9.44124	71.7586	25.8069	0	16.763	0	0	0	0	0	0	23.4705	0	0	31.3081	42.0919	0	15.0008	0
Abi1	162.492	106.714	0	22.0608	54.5819	59.7756	90.2504	39.0721	73.1234	25.0638	111.169	50.1381	219.321	196.287	20.0468	65.1276	0	35.2732	29.3318	48.574	20.4219	62.1841	101.237	25.9356	24.5795	42.0747	7.78628	169.295	40.579	233.745	61.4012	148.45	2.7322	53.0423	23.2199	36.6133	175.386	69.1047	8.15197	229.346	25.9067	282.72	96.3984	4.49525	263.356	36.5999	1.42955	78.8592	32.9371
Abi2	79.718	20.5794	3.16271	24.0631	60.9586	36.3409	5.32438	55.7063	0	0	141.737	2.3963	87.2458	0	32.1687	84.039	20.331	18.4085	18.3334	4.44288	0.150601	101.074	65.6983	56.7374	0	24.0922	0	50.5796	66.2821	89.7189	14.9726	8.39078	2.0059	1.2838	10.3433	24.5379	25.5482	0	46.5358	0	9.56902	111.543	0	0	0	70.0921	11.3349	0	31.3538
Abi3	0	12.8113	30.5778	0.951911	1.04934	4.91814	2.34699	9.48344	17.3738	0	2.99806	0	21.2931	19.7435	7.43121	6.27817	46.8159	3.9514	48.4882	6.5803	19.5171	10.602	0	1.02081	0.589218	12.3147	10.6721	0	6.16644	1.98023	0	23.5892	0	12.9402	6.33242	0	24.3252	8.84721	33.5422	4.95543	37.1811	44.4963	0	15.275	43.8476	0	0	6.05126	0
Abi3bp	0	0	0	0	0	0	0	0	0	0	0	1.38023	0	0	0	0	0	0	0	0	0	0	0	0	0	0	0	0	0	0	0	0	0	0	0	0	0	0	0	0	0	0	0	0	0	2.48737	0	5.45145	0
Abitram	19.3323	12.8654	0	3.19157	1.56365	19.0546	0	14.1316	22.0951	0	18.4285	23.8725	0	0	11.3371	12.8635	0	0	0	13.074	0	0	0	28.9017	19.3163	43.4148	40.4198	2.24698	22.2063	7.67211	0	93.8791	1.53717	0.196762	0	0	0	0	81.7128	0	0	31.1555	0	0	0	29.2751	12.2021	0	0
Abl1	8.17757	7.5806	9.32012	8.69341	4.13392	4.93188	8.6857	1.41517	2.89657	2.90494	47.244	2.86878	0	0	3.04162	21.6816	29.2858	11.3213	33.5367	0	4.21612	3.58605	34.3547	8.77425	6.11967	4.51798	0.477765	3.7803	46.6229	8.79411	1.77913	30.5992	27.2334	42.8448	37.7378	0	0.107554	14.2585	0	10.1752	6.65804	15.7439	0.210807	13.2857	0	5.99591	0	0.942262	0
Abl2	39.5113	17.3496	0	15.0078	8.87721	0	10.6796	24.6154	0.575937	0	46.9793	6.16043	0	0	0	12.6745	16.3222	0	4.93268	6.4665	8.81547	6.908	4.90612	3.53285	0	34.2455	14.7054	20.8745	0	34.2663	0	10.509	4.87344	0	5.35711	16.6762	55.8927	15.8764	35.6513	0	0	24.5319	0.226344	0.419556	58.9041	3.81014	5.55045	54.6323	38.1401
Ablim1	33.9083	3.09754	36.8575	35.8969	38.8415	31.2811	13.8672	8.78951	38.417	22.1193	43.2433	49.47	8.45788	52.0622	16.2347	8.49438	14.5358	14.3057	6.06336	0	28.1026	6.96023	106.425	3.78446	34.3021	21.3484	68.1567	61.3185	120.853	94.1527	80.6884	31.8949	0	0	0.176072	0	18.2659	106.598	66.2801	27.9015	29.6462	47.1408	119.474	238.525	35.6252	0.950004	22.0929	3.38337	0.188375
Ablim2	0	0	0	0	0	0	0	0	0	0	0	0	0	0	0	0	0	0	0	0	0	0	0	0	0	0	0	0	0	0	0	0	0	0	0	0	0	0	0	0	0	0	0	0	0	0	0	0	0
Ablim3	0	0	0	0	0	0	0	0	0	0	0	0	0	0	0	0	0	0	0	0	0	0	0	0	0	0	0	0	0	0	0	0	0	0	0	0	0	0	0	0	0	0	0	0	0	0.938666	0	0	0
Abo	0	0	0	0	0	0	0	0	0	0	0	0	0	0	0	0	0	0	0	0	0	0	0	0	0	0	0	0	0	0	0	0	0	0	0	0	0	0	0	0	0	0	0	0	0	0	0	0	0
Abr	0	5.9023	18.7119	0	0	0	0	0	0	6.84755	0	0	0	2.59887	4.15144	11.1159	0.236227	0	0	0	3.2827	0	26.4664	0	0	1.30718	0	0	0	0	0	0	2.11924	0	0	0	0	0	0	29.8803	19.6578	0	0	0	49.5655	1.29301	16.2823	0	0
Abra	0	0	0	0	0	0	0	0	0	0	0	0	0	0	0	0	0	0	0	0	0	0	0	0	0	0	0	0	0	0	0	0	0	0	0	0	0	0	0	0	0	0	0	0	0	0	0	0	0
Abracl	265.313	251.92	153.517	344.415	476.646	512.56	275.366	444.445	407.606	677.247	76.6394	581.579	334.963	99.5903	445.336	654.3	321.589	236.984	157.397	490.259	423.987	178.362	890.164	467.033	870.13	423.476	529.883	456.629	373.198	274.13	728.069	346.194	170.39	446.594	172.335	424.981	265.737	429.126	65.2158	453.434	380.614	837.017	178.246	313.237	0	1097.8	245.622	338.348	144.944
Abraxas1	151.742	36.8773	309.584	74.1816	66.5771	63.0863	0	9.81021	0	170.395	8.27031	0	0	97.6792	0.97616	0	0	16.3502	23.0006	0	176.045	0	0	135.166	0	107.712	144.131	16.6386	99.2276	79.2074	18.2715	0	0	0	40.8758	13.728	70.8303	0	0	0	257.923	0	0	0	0	298.305	0	313.896	51.5813
Abraxas2	0	10.4387	2.56682	21.1255	21.2177	30.5611	6.94481	16.3694	19.3525	3.69249	5.5446	0	64.5071	82.5524	35.6015	1.43753	11.3902	17.3761	0	17.1275	17.4172	33.6954	0	40.107	30.3662	0.814708	24.3423	3.71829	55.2469	18.5553	20.906	18.7272	25.5823	0	16.2394	43.4758	67.5359	0	11.7096	0.977552	0	28.0253	0	2.15234	1.12334	14.4911	56.5373	0	77.2482
Abt1	0	20.7655	56.3907	13.3077	14.6698	3.66697	7.29132	5.15584	10.3296	0	3.49275	22.3965	0	10.4006	3.95766	12.1205	20.9436	8.2861	37.5397	31.6864	14.7252	6.58737	0	11.7339	0	42.4102	0	8.43224	0	68.2865	0	0	14.5587	0.246129	29.7452	2.65036	0	0	122.587	0	22.4224	0	140.439	33.557	0	17.514	0	14.9577	37.8852
Abtb1	9.75186	0.475788	0	0	1.79264	0	0	4.05026	3.58213	2.1318	0	0	0	24.1968	6.04529	0	0	0	0	0	27.2559	0	0	0	0	9.87754	0	6.44009	36.2853	18.2678	0	0	2.51754	0	0	0	24.8823	0	0	0	18.2148	13.7377	0	0	0	10.2146	62.1205	0	0
Abtb2	47.8766	0	0	6.22616	0	0	0	0	0	0	0	0	0	0	2.19272	0	0	0	87.2573	0	19.1964	0	6.83213	0	91.8851	0	0	32.1838	0	42.8102	34.8863	0	0	0	24.7639	0	0.206763	13.7053	0	0	0	0	58.7624	0	0	0	0	0	0
Acaa1a	39.0605	13.102	123.036	58.2156	34.5552	11.1056	22.4501	12.6405	0	10.5668	23.2715	17.9718	17.172	41.5943	24.6378	40.5047	21.7302	62.2723	92.9319	52.6252	0	37.6836	10.6703	8.64405	68.1884	8.33667	20.0822	17.025	66.3986	42.8523	20.877	0	65.9987	1.24235	83.1734	0	89.8521	0	105.669	32.6369	43.7282	15.6364	0	26.6904	36.4329	40.1832	0	77.2329	0
Acaa1b	0	0	46.822	0	0	0	0	0	0	0	1.58651	0	0	0	0	0	105.703	0	0	0	0	0	0	0	0	0	0	0	0	0	0	0	0	0	0	0	0	26.53	0	0	0	0	0	0	0	0	0	0	0
Acaa2	0	79.3474	92.6774	7.82313	25.8715	189.969	109.301	0	0	148.704	94.4498	99.5897	83.3305	105.821	121.175	125.305	61.5599	71.2622	312.047	202.296	235.081	246.87	103.559	35.4218	0	72.408	124.252	66.0933	74.1399	110.665	112.499	0	400.473	251.037	174.861	574.53	2.46806	165.616	0	176.477	251.643	245.259	730.453	0	0	20.5916	460.81	50.452	293.981
Acaca	5.55389	0.677428	3.32318	3.01	1.53142	3.82805	0	0.576677	1.02005	0	0	2.54786	0	2.40116	1.97968	0	0	4.16485	0	0	0	5.01428	8.16059	0.744891	0	2.88579	0	0	0.249983	0	0	0	3.22603	11.8835	0	1.21047	0	0	2.20009	0	0	4.43355	14.3172	0	0.554041	0.914165	0	0	0
Acacb	0	0.240166	0	1.43651	0	0.424108	0.168657	4.42969	0	0	0	0	1.31156	0	0	0	5.11366	0.851856	0.663699	0.157623	0	0.507913	0	0	0	0.129505	0	0	0	0	0	0	0	0	0.436853	0	0	0	0	0	0	0	0	0	0	0	0.83778	0	0
Acad10	0	0	0	0	0	0	0	0.54088	0	0	0	0	0	0	0	0.153459	0	0	0	0	0	0	0	0	0	0	0	0	0	0	0	0	0	5.96453	0	0	0	0	57.0047	0	0	0	0	0	0	16.1351	0	17.8266	0
Acad11	0	0.472195	0	2.21913	0	1.04231	3.6476	5.69453	23.6159	5.81818	0.953074	0	0	0	7.49954	0	0.26458	0	0	0	1.70704	0	0	0.144228	10.6143	2.41891	0	6.39145	10.1645	7.88985	0	0.121934	0	0	0	0	0	1.875	0	0	28.0429	0	0	0	0	0	0	0	0
Acad12	0	0	7.87848	0	0	0	0	0	0	0	0	0	0	0	0	0	0	0	0	0	0	0	14.1552	0	0	0.287153	0	0	0	0	0	0	0	0	7.42623	0	0	0	0	0	0	0	0	0	14.1547	0	0	0	0
Acad8	9.36348	11.1672	71.7377	10.9734	0	32.045	0	17.4283	11.4103	120.71	0	22.2356	0	0	22.3474	34.1637	0	52.4824	95.1531	30.7822	14.285	22.7312	0	39.5666	16.5379	20.3232	13.3724	0	0	25.0112	0	0	3.24989	0	52.559	0	59.6051	2.21714	0.377789	23.1812	0	0	120.367	56.8725	0	8.90483	0	34.8128	71.7155
Acad9	2.10465	25.4145	40.5681	23.4051	27.6625	9.72383	1.98304	33.6539	14.2747	31.3146	2.27984	0.312372	0	16.3193	12.5577	29.6679	8.54414	26.5423	48.9029	52.819	19.1605	15.8257	37.3709	44.1607	27.9293	21.1655	41.0282	9.17336	19.4514	42.1636	2.51841	3.7918	5.67786	0	51.2359	0	50.6976	0	0	19.9301	40.1933	0	115.78	40.9313	0	26.8478	39.1204	81.3616	29.9496
Acadl	144.036	96.9155	142.844	240.549	271.69	31.5798	52.6648	278.279	220.884	139.576	245.293	276.954	0	505.856	114.344	324.638	137.052	200.523	110.531	96.1666	402.338	57.9502	152.689	102.902	400.921	79.634	103.159	153.045	129.146	0	121.418	58.9906	159.948	101.196	64.5331	134.004	158.62	517.693	0	296.98	203.861	127.7	0	76.8384	53.0781	36.8007	290.927	36.5124	33.6791
Acadm	85.9201	32.5148	0.690494	10.103	5.56849	11.4835	25.7397	31.8728	34.6534	103.304	15.9097	19.6188	3.22844	0	21.032	24.9871	51.6748	16.0761	167.729	31.4275	48.9908	60.3245	24.073	27.0855	27.5157	18.8081	20.2936	27.2067	33.0868	48.3389	108.259	0	44.1063	159.762	8.60264	49.7994	0	68.8589	145.598	109.044	31.9175	110.382	136.188	202.648	246.585	30.8231	140.821	164.469	45.4434
Acads	0	9.17564	38.1053	0.871152	2.88094	32.4064	17.8989	14.4648	7.67577	7.99403	13.7185	29.3225	5.56761	10.2126	11.6584	21.7509	12.5676	36.7643	62.453	54.1983	7.93837	6.46834	16.433	8.71925	23.7261	14.2936	7.32503	2.75996	28.8435	30.4455	12.1233	0	73.9056	0	19.4718	0	41.225	26.9887	36.5599	30.2335	7.0055	15.6998	0	29.9551	54.1983	13.758	12.1934	22.6331	2.97605
Acadsb	79.2537	8.37795	93.3378	36.6198	13.9618	17.0706	0	58.9756	0	0	25.1482	0	15.8373	3.47611	0	8.56085	150.219	0	0	7.82479	122.583	24.0216	78.7276	54.1321	0	9.29593	0	114.273	0	17.1833	0	0	1.36401	10.3885	0.586121	41.9494	0	73.3587	36.6277	30.3868	0	0	3.40509	35.977	103.439	67.9926	14.9337	36.6803	0.627076
Acadvl	1.60474	0.861237	30.1776	19.8695	4.05613	0	0	1.22191	10.1893	19.2942	2.31775	22.8648	0	1.99088	0	0	43.4311	0	15.8668	0.565235	0	0	8.03684	4.73502	42.8183	6.96608	4.12522	2.33148	14.8312	11.0224	0	0	0	0	36.0308	9.89296	0	0	13.4025	0	0	29.0115	103.751	20.2437	0	10.0372	0	0	36.8723
Acan	0	0	0	0	0	0	0	0	0	0	0	0	0	0	0	0	0	0	0	0	0	0	0	0	0	0	0	0	0	0	0	0	0	0	0	0	0	0	0	0	0	0	0	0	0	0	0	0	0
Acap1	0	0	0	2.4313	0	0.418717	5.32843	0	3.82541	0	0	5.2459	0	0	5.12164	24.2437	11.6916	4.20514	0	0	0	0	0	0	0.250822	4.09149	18.5505	0	9.33323	0	18.8911	0	0	70.5986	0	65.369	0	0.62769	0	0	0	0	0	2.78672	0	0	0	0	0
Acap2	160.219	19.323	14.6699	26.4176	0	1.70611	18.319	38.8382	21.3024	0	48.9683	15.675	12.3111	8.43727	24.1423	50.9476	24.1804	54.0685	9.04816	62.1407	32.778	25.2001	0.273207	114.696	4.42869	7.64099	23.1387	34.8731	22.1838	185.705	2.48921	5.15605	6.13462	34.3546	54.7718	0	14.7586	0	0	10.8873	26.239	0	0.34032	3.78494	0	4.93857	22.1473	13.5383	10.341
Acap3	0	0	0	6.26103	12.5857	0	0	0	0	20.7606	0	1.43038	0	0	4.92882	2.08203	0	0	0	3.11169	20.8557	0	55.2133	0	0	0	6.88177	0	7.95268	7.04863	0	0	0	0	26.2642	0	0	27.9545	0	0	0	2.48901	0	0	0	0	0	0	0
Acat1	138.784	103.414	39.5436	73.6376	153.651	53.8073	73.9198	102.182	118.841	188.238	0	75.5837	0	198.266	160.726	130.832	52.4265	217.609	85.3387	98.5753	134.547	12.3672	183.294	48.1326	108.417	132.606	109.585	21.6632	226.396	93.2248	187.02	202.509	153.736	0	87.6151	245.911	247.912	285.981	78.3006	16.794	99.7017	0	143.106	0	0	148.389	66.2591	71.8158	7.78647
Acat2	133.85	242.785	160.372	434.333	46.2513	256.919	27.4582	300.597	95.3556	251.583	206.782	173.011	59.5891	72.8694	213.163	131.04	101.901	87.0822	64.0782	233.343	193.19	60.0951	97.1968	104.43	263.074	300.08	50.8139	292.932	190.145	102.152	346.55	525.502	51.4823	323.335	543.751	379.508	583.396	241.917	129.816	21.0329	188.339	59.5113	288.269	0	0	527.644	351.183	514.541	413.194
Acat3	0	0	0	0	0	0	0	0	0	0	0	0	0	0	0	13.0451	0	0	0	0	0	0	0	0	0	0	0	0	0	0	0	0	0	0	0	2.43304	0	0	0	0	0	0	0	0	0	0	0	0	0
Acbd3	0	2.04715	72.1305	22.1571	19.2828	8.73637	0	10.1657	0	0	0	23.023	72.6671	17.8776	0	0	0	2.42038	3.61439	21.4969	0	75.7645	35.0231	3.54328	0	34.4965	6.80945	49.8771	24.7615	96.7947	22.9231	0.176211	13.3596	0	1.08608	15.677	74.1325	0	58.1748	0	15.7414	0	1.44219	12.6981	34.532	0	0	1.1281	0
Acbd4	0	0	0	0	0	0	0	8.30093	0	0	0	0	0	0	0	0	0	0	38.1409	0	0	0	0	0	0	0	0	0	0	0	0	0	0	0.213376	0	0	0	0	0	0	0	0	0	0	0	6.62545	0	0	0
Acbd5	82.4584	29.1083	45.3312	45.9026	9.13934	5.64169	0	21.1529	0	47.1852	19.4248	17.8014	0	0	8.11856	5.62046	89.108	15.9485	26.0506	0	0	8.13285	0	6.50551	13.8936	0	12.0911	6.40649	75.5396	71.0075	37.146	0	0	0	3.33608	9.66547	22.3283	10.9632	1.92145	0.56143	4.18149	102.495	0	0	0	57.7741	0.117932	0	36.6129
Acbd6	0.667956	19.7165	5.44316	5.51365	19.9222	0	5.79012	14.2411	12.1453	7.62946	28.9422	2.37931	0	0	10.9315	0	40.5746	1.90727	26.0875	7.52876	0	0	0	7.88364	0	16.9141	24.6115	0.970455	0	0	0	41.1011	4.17303	58.1263	54.4473	0	0	0	0	0	9.14928	0	3.03055	47.7487	43.2451	2.41879	43.4103	0	24.0681
Acbd7	0	0	0	0	0	0	0	0	0	0	0	0	0	0	0	0	0	0	0	0	0	0	0	0	0	0	0	0	0	0	0	0	0	0	0	0	0	0	0	0	0	0	0	0	0	0	0	0	0
Accs	0	0	0	3.78124	0	15.1405	0	13.3417	6.84183	6.8157	0	0.917844	0	0	3.16272	0	0	2.289	40.5088	1.81519	0	0	0	0	0	10.3651	2.87032	0	18.0308	0	0	0	29.1226	0.131128	13.3316	13.414	45.629	0	13.6607	0	11.9458	31.4106	71.6053	3.79226	16.1168	1.0179	0	15.4152	0
Accsl	0	0	0	0	0	0	0	0	0	0	0	0	0	0	0	0	0	0	0	0	0	0	0	0	0	0	0	0	0	0	0	0	0	0	0	0	0	0	0	0	0	0	0	0	0	0	0	0	0
Acd	47.5622	14.0392	87.2063	26.7188	8.41526	11.269	48.3991	4.52698	22.993	30.7371	12.0216	35.2959	38.3343	35.8958	33.2436	30.8255	0	5.65867	102.284	43.9761	34.7821	0	34.106	0	35.7772	14.2805	38.208	0	12.9518	18.1493	28.4563	151.934	14.1818	100.145	68.7752	4.07241	2.06432	0	107.943	0	183.542	15.9688	0	29.9997	101.773	39.1434	46.1114	42.8016	1.24187
Ace	0.815268	0	7.15465	0	0	0	0	0	0.235299	0	0	0	0	2.36003	0	0	24.5163	0	1.00762	0	0.243348	0	0	0	0	0	0	0	0	8.71078	0	0	0	0	0	0	0	12.1618	0	4.15205	0	4.63224	0	5.14228	0	0	0	0	0
Ace2	0	0	0	0	0	0	0	0	0	0	0	0	0	0	0	0	0	0	0	0	0	0	0	0	0	0	0	0	0	0	0	0	0	0	0	0	0	0	0	0	0	0	0	0	0	0	0	0	0
Ace3	0	0	0	0	0	0	0	0	0	0	0	0	0	0	0	0	0	0	0	0	0	0	0	0	0	0	0	0	0	0	0	0	0	0	0	0	0	0	0	0	0	0	0	0	0	0	0	0	0
Acer1	0	0	0	0	0	0	0	0	0	0	0	0	0	0	0	0	0	0	0	0	0	0	0	0	0	0	0	0	0	0	0	0	0	0	0	0	0	0	0	0	0	0	0	0	0	0	0	0	0
Acer2	76.4647	14.2177	71.7086	99.9504	0	37.0897	50.6027	11.9198	18.5935	44.158	0	34.3147	10.5877	114.036	2.05281	0	277.739	19.4841	31.2538	33.5073	100.82	41.6854	11.5132	16.9759	10.9379	23.9582	13.1559	103.221	8.14808	154.392	0.19212	1.33506	1.88075	0	24.0981	38.3549	2.43899	395.191	124.838	61.71	21.2519	143.991	0	27.2164	252.051	34.0913	0	23.5043	0
Acer3	0	19.0207	0	0	0	16.9276	2.33223	1.07089	18.347	0.507284	0	14.5281	0	0	0	0	0	51.0453	7.57863	8.81765	49.1158	0	0	10.0517	34.3324	54.3353	0	0	22.7467	37.7815	21.5409	0	14.218	19.8967	3.29504	16.5698	0	22.5784	0	0	7.40923	34.7243	9.25228	0	25.4641	19.9083	0	0	11.0165
Ache	0	0	0	0	0	0	0	0	0	0	0	0	0	0	0	0	0	0	0	0	0	0	0	0	0	0	0	0	0	0	0	0	0	0	0	0	0	0	0	0	0	0	0	0	0	0	0	0	0
Acin1	2.86618	11.2071	1.53998	2.62876	6.41659	3.8805	3.08636	0.311775	7.32682	3.19993	12.419	14.8281	0	60.1108	3.07128	11.4109	20.9319	8.70366	14.8782	23.2197	0.244435	8.0166	32.6236	8.59134	4.30036	12.0272	13.157	7.73349	17.1642	5.93728	22.603	20.7686	38.487	41.8822	24.0826	5.60938	39.8078	5.81718	41.9284	24.2416	22.4339	21.7841	14.6295	17.6479	43.8073	7.41353	13.6884	0	0
Ackr1	0	0	0	0	0	0	0	0	0	0	0	0	0	0	110.874	0	0	0	0	0	0	0	0	0	0	0	51.2613	0	0	0	0	0	0	0	0	0	0	0	0	0	0	0	0	0	0	0	0	0	0
Ackr2	0	0	0	0	0	0	0	0	0	0	0	0	68.679	0	0	0	0	0	0	0	0	0	0	0	0	39.891	0	0	19.5643	0	0	0	0	0	0	0	0	0	0	0	0	0	0	0	0	0	0	2.44596	0
Ackr3	0	0	0	0	0	0	103.836	0	0	0	0	0	0	0	0	0	65.0411	0	165.483	0	0	0	0	0	283.951	0	0	16.8343	0	43.7233	65.3185	0	0	0	0	0	0	0	0	136.872	0	0	0	0	0	0	0	0	0
Ackr4	0	0	0	0	0	0	0	0	2.08108	0	0	0	0	0	0	0	0	0	0	0	0	0	0	0	0	0	0	0	0	0	0	0	0	0	0	0	0	0.569121	0	0	0	0	0	0	0	0	0	0	0
Acly	397.637	140.225	174.019	193.209	87.5048	85.1204	180.945	263.609	170.143	191.432	93.164	86.7687	208.195	182.335	110.52	136.882	35.8481	93.5162	106.768	89.1549	105.042	151.752	28.6245	176.408	109.163	205.339	182.958	79.4804	296.19	75.4001	285.03	85.0938	83.9359	67.7289	155.231	83.3344	0	133.402	213.77	0	76.5674	155.204	173.649	96.9931	178.747	351.848	72.0627	127.707	59.694
Acmsd	0	0	0	0	0	0	0	0	0	0	0	0	0	0	0	0	0	0	0	0	0	0	0	0	0	0	0	0	0	0	0	0	0	0	0	0	0	0	0	0	0	0	0	0	0	0	0	0	0
Acnat1	0	0	0	0	0	0	0	0	0	0	0	0	0	0	0	0	0	0	0	0	0	0	0	0	0	0	0	0	0	0	0	0	0	0	0	0	0	0	0	0	0	0	0	0	0	0	0	0	0
Acnat2	0	0	0	0	0	0	0	0	0	0	0	0	0	0	0	0	0	0	0	0	0	0	0	0	0	0	0	0	0	0	0	0	0	0	0	0	0	0	0	0	0	0	0	0	0	0	0	0	0
Aco1	50.8112	4.11616	15.6249	0	21.8089	18.1717	3.2519	10.9499	78.8583	4.03435	20.7701	0	0	0	27.1302	31.4814	32.2891	47.4493	110.195	0	29.1885	15.7778	49.7596	1.88587	16.328	18.0339	51.3435	11.143	105.06	0	19.8844	107.354	0	0	35.7978	97.1908	0.832201	28.6029	0	0	51.0118	67.3473	0	19.1488	63.6467	31.8759	0	89.1907	0
Aco2	65.1258	79.5829	32.659	138.76	106.871	57.4483	61.9291	64.8477	119.139	101.793	30.3894	84.4655	317.144	51.3784	70.7134	95.6728	112.685	68.6617	469.327	56.1128	46.3553	162.051	98.533	63.0691	113.193	69.8795	106.888	37.8477	94.2537	28.2924	57.8673	212.726	174.129	444.36	235.965	107.75	123.502	122.418	230.302	154.038	78.1208	75.0421	198.312	58.9836	231.435	103.238	117.637	196.839	62.7863
Acod1	0	0	0	0	0	0	0	0	0	0	0	0	0	0	0	0	0	0	0	0	0	0	0	0	0	0	0	0	0	0	0	0	0	0	0	0	0	0	0	0	0	0	0	0	0	0	0	0	0
Acot1	0	2.95137	0	0	0	0	11.6066	0	0	0	0	9.7944	0	0	0	0	0	0.348944	0	8.9102	0	0	48.0722	12.26	0	0	0	7.98972	0	0	0	0	47.1621	0	0	0	0	0	0	16.8042	0	0	0	0	0	3.25862	0	0	0
Acot10	0	0	0	0	0	0	0	0	0	0	0	0	0	0	0	0	0	0	0	0	0.837074	0	0	0	0	0	0	0	0	0	0	0	0.796374	0	0	0	0	0	0	0	0	0	0	0	0	0	0	0	0
Acot11	0	0	0	0	0	0	0	0	0	11.9805	0	0	0	0	0	0	0	0	0	0	0	0	0	0	0	0	0	0	0	0	5.67778	0	4.24448	0	0	0	0	0	0	0	0	0	0	0	0	0	0	0	0
Acot12	0	0	0	0	0	0	0	0	0	0	0	0	0	0	0	0	0	0	0	0	0	0	0	0	0	0	0	0	0	0	0	0	0	0	0	0	0	0	0	0	0	0	0	0	0	0	0	0	0
Acot13	220.151	21.7647	221.527	2.65678	184.508	71.3778	192.146	48.5251	75.2434	45.2765	117.146	72.2284	33.9594	443.229	211.355	1.25159	202.092	18.3806	74.4675	0	0	149.594	604.033	191.838	41.1126	138.32	69.5003	67.337	0	0	0	191.089	222.102	0	410.031	138.894	372.146	115.232	706.855	0	238.066	191.52	348.278	0	0	99.1739	0	0	3.02539
Acot2	0	43.1897	0	0	464.367	34.4137	0	82.2009	13.5959	10.6197	0	0	0	295.46	52.1992	78.4469	15.3464	0	134.395	0.691358	0	0	3.57459	105.535	0	0.284015	0	0	0	0	0	43.523	124.855	24.9716	150.893	5.37796	142.553	145.007	67.7104	0	0	0	0	0	0	0	204.205	58.7124	257.274
Acot3	0	0	0	0	0	0	0	0	0	0	0	0	0	0	0	0	0	0	0	0	0	0	0	0	0	0	0	0	0	0	0	0	0	0	0	0	0	0	0	0	0	0	0	0	0	0	0	0	0
Acot4	0	0	0	0	0	0	0	0	0	0	0	0	0	0	0	0	0	0	0	0	0	0	0	0	0	0	0	0	0	0	0	0	0	0	0	0	0	0	0	0	0	0	0	0	0	0	0	0	0
Acot5	0	0	0	0	0	0	0	0	0	0	0	0	0	0	0	0	0	0	0	0	0	0	0	0	0	0	0	0	0	0	0	0	0	0	0	0	0	0	0	0	0	0	0	0	0	0	0	0	0
Acot6	0	0	0	0	0	0	0	0	0	0	0	0	0	0	0	0	0	0	0	0	0	0	0	0	0	0	0	0	0	0	0	0	0	0	0	0	0	0	0	0	0	0	0	0	0	0	0	0	0
Acot7	71.027	169.902	0	28.8493	11.2846	72.1223	53.5383	33.995	48.0273	80.5177	23.4481	89.1536	65.4246	115.812	109.321	60.9392	30.5126	25.7535	218.208	85.0604	58.1506	133.016	26.7943	82.4998	240.209	119.219	55.6451	29.4837	81.7202	8.51818	290.748	0	0	169.883	211.973	0	0	0	57.4783	43.9245	14.9675	22.0127	0	0	121.364	82.8389	235.008	79.222	112.332
Acot8	0	0	10.8238	0	0	18.4101	0	14.7915	0	27.2485	0	0	0	0	16.9259	23.7809	24.6644	21.9131	32.5453	15.9653	0	18.3734	0	2.1229	80.2604	53.0938	0	0	0	0	33.7476	67.0041	66.8097	0	103.245	0	0	59.7962	0	0	51.1693	8.91907	0	0	0	5.68433	99.8657	0	7.88994
Acot9	343.233	108.896	305.495	49.5683	109.283	186.907	90.7665	88.0799	0	124.259	113.664	76.5546	111.156	0	157.112	162.64	0	213.58	264.372	40.7442	259.241	140.977	72.5234	175.322	312.741	252.168	212.865	115.714	113.293	450.814	638.378	44.1511	254.714	224.368	210.573	0	0	106.418	20.6579	334.397	62.9385	126.357	183.903	0	250.746	137.962	0	52.3971	277.276
Acox1	109.412	26.8563	275.401	0	0	25.7222	23.6548	29.0619	29.13	0	0	139.982	141.691	98.9107	29.4963	29.6836	46.4196	41.1707	74.8462	0.298745	164.304	0	46.725	12.5131	123.025	0	0	33.271	14.5577	65.0534	192.695	34.7927	27.2167	0	0	6.39069	55.2181	70.4917	57.2852	69.9226	31.7248	83.2389	97.646	0	145.19	104.983	0	56.5459	14.6162
Acox2	0	0	0	0	0	0	0	0	0	0	0	0	0	0	0	0	0	0	0	0	0	0	0	0	0	0	0	0	0	0	0	0	0	0	0	0	0	0	0	0	0	0	0	0	0	0	0	0	0
Acox3	0	1.20473	24.1555	0	0	0	0	0	0	0	25.1267	0	24.1232	25.8378	4.71969	0	0	1.78046	0	6.85249	0	10.9344	0	0.858605	20.1777	0	25.6467	9.2405	8.52085	0	10.8637	0	0	0	0	0	0	0	0	0	0	0	0	0	0	1.47794	1.20071	0	0
Acoxl	0	0	0	0	0	0	0	0	0	0	0	0	0	0	0	0	0	0	0	0	0	0	0	0	0	0	0	0	0	0	0	0	0	0	0	0	0	0	0	0	0	0	0	0	0	0	0	0	0
Acp1	153.008	689.401	533.094	682.089	529.448	429.971	242.29	578.921	720.945	782.924	256.968	628.823	0	429.192	475.176	519.148	0	394.75	255.077	631.687	214.902	998.907	497.903	552.191	85.1812	285.417	405.527	654.841	448.275	449.441	86.6713	95.0111	63.997	226.352	191.92	114.558	188.074	101.107	0	435.308	753.595	580.193	225.348	0	0	358.056	87.2361	463.338	235.99
Acp2	0	0	72.4189	9.9099	0	1.96925	0.626497	0.632869	10.3149	2.99793	0	8.88181	12.1798	13.0611	6.80112	0	13.9965	0	79.0978	3.51305	0	50.4693	0	4.63236	12.74	2.28504	6.05366	20.5283	7.68156	16.1751	10.8737	0	40.8324	0	0.202843	0.569321	0	50.1849	82.9973	0	30.2129	33.9158	13.6697	53.298	131.79	28.182	47.5696	11.7987	0
Acp4	0	0	0	0	0	0	0	0	0	0	0	0	0	0	0.840257	0	0	0	0	0	0	0	0	0	0	0	0	0	0	0	0	0	0	0	0	0	0	0	0	0	0	0	0	0	0	0	0	0	0
Acp5	0	0	0	0	0	0	0	0	0	0	0	7.5634	0	0	0	0	0	0	0	0	0	0	0	0	0	0	0	0	0	0	0	0	0	0	0	0	0	0	0	0	7.83028	0	0	0	0	0	55.6517	0	0
Acp6	2.02767	5.44109	15.8879	5.11421	14.3504	16.094	1.91051	3.85988	18.1417	47.2348	9.88403	3.00947	0	44.2323	8.29604	15.3318	0	13.1878	16.916	0	0	0	0	1.32955	33.5268	13.203	0	0	0	23.0188	4.04383	5.62017	0	0	0	0	44.1497	0.360093	0	20.976	1.33528	20.4235	0	0	0	1.16813	0	0	0
Acp7	0	0	0	0	0	0	0	0	0	0	0	0	0	0	0	0	0	0	0	0	0	0	0	0	0	0	0	0	0	0	0	0	0	0	0	0	0	0	0	0	0	0	0	0	0	0	0	0	0
Acpp	0	0	0	0	0	0	0	0	0	0	0	0	0	0	0	0	0	0	0	0	0	0	0	0	0	0	0	0	0	0	0	0	0	0	0	0	0	0	0	0	0	0	0	0	0	0	0	0	0
Acr	0	0	0	0	0	0	0	0	0	0	27.81	0	0	0	0	0	0	0	0	0.968871	0	0	0	0	0	0	0	0	0	0	6.14404	0	0	0	0	0	0	0	0	0	0	0	0	0	0	0	0	0	0
Acrbp	0	0	0	0	0	0	0	0	0.759245	0	0	0	0	0	0	0	0	0	0.975396	0	0	0	0	0	0	0	13.525	0	0	0	0	0	40.3402	36.1456	1.92604	0	0	0	61.6137	0	0	0	0	0	0	0	0	0	0
Acrv1	0	0	0	0	0	0	0	0	0	0	0	0	0	0	0	0	0	0	0	0	0	0	0	0	0	0	0	0	0	0	0	0	0	0	0	0	0	0	0	0	0	0	0	0	0	0	0	0	0
Acsbg1	0	0	0	0	0	0	0	0	0	0	0	0	0	0	0	0	0	0	0	0	0	0	0	0	0	0	0	0	0	0	0	0	0	0	0	0	0	0	0	0	0	0	0	0	0	0	0	0	0
Acsbg2	0	0	0	0	0	0	0	0	0	0	0	0	0	0	0	0	0	0	0	0	0	0	0	0	0	0	0	0	0	0	0	0	0	0	0	0	0	0	0	0	0	0	0	0	0	0	0	0	0
Acsbg3	0	0	0.929767	0	0	0	0	0	0	0	0	0	0	0	2.02286	0	0	0	0	0	0	0	0	0	0	0	0	0	0	0	0	0	0	0	0	0	0	0	0	0	0	0	0	0	0	0	0	0	0
Acsf2	0	0.674033	0.787268	8.06323	0.634893	0	5.20675	0	11.2368	22.6504	0	2.23684	14.7237	0	3.85387	0.542649	9.81952	0	45.015	12.3864	0.374878	11.7601	14.867	23.47	0	34.5286	0	7.29877	8.70554	0	0	0.348108	0	0	0.919529	0	0	9.81369	0	27.9836	49.6237	0	0	0	73.0425	0	0	0	0.655853
Acsf3	29.9088	5.55632	22.3536	1.58258	0	0	16.0413	0	6.64011	0	0	0.682933	0	0	0.39221	6.4614	20.7554	2.9197	0	0.405183	0	0	0	1.8857	6.53062	0.166452	8.87136	0	0	0	0	0	63.7004	0	0	0	0	43.3091	0	2.19695	15.1507	0	0	0	0	1.51476	0	9.62299	0
Acsl1	0	5.95808	0	9.23929	0	0	0	0	0	0	0	12.4493	12.0508	0	2.94399	14.3013	0	0	7.31784	0	0	5.83352	0	9.57103	0	0	0	2.9869	0	0	0	0	0	0	0	0	0	0	0	0	0	0	0	0	0	0	0.659803	7.92151	0
Acsl3	0	2.12374	0	14.0638	0	4.21908	0	48.2102	0	0	107.878	50.5094	202.961	0	0	0	0	0	20.5413	0.696911	0	1.12284	0	43.7857	66.2724	42.6581	3.81467	0	51.2668	12.8351	0	0	0	0	32.1111	0	0	0	0	0	0	0	0	59.279	0	75.2301	0	0	0
Acsl4	5.58229	0.427989	9.99779	43.8848	28.6227	18.1388	9.6178	145.734	3.22226	5.2735	0	35.9815	0	0	40.5128	0	38.8493	50.6018	0	125.84	135.68	41.4096	0.726161	6.01337	3.84823	28.6173	9.56674	25.4897	0	0	34.8618	24.0931	0.226462	20.0885	16.1538	37.1452	17.9983	5.66489	0	1.01535	140.742	28.4224	2.71362	0	0	57.4931	0	4.44741	21.2387
Acsl5	9.74785	75.6192	23.8861	19.1	17.471	50.8106	41.0802	93.1176	64.1961	68.7224	35.1975	120.477	0	31.5162	86.4121	52.4558	30.3792	52.8562	260.669	92.0796	60.8376	150.367	101.673	84.5445	8.04942	73.4741	31.5127	51.4995	57.0381	92.3161	57.402	32.9134	70.2104	36.7538	140.792	304.112	0	18.2554	50.199	87.7241	29.8787	115.349	71.3654	27.0158	0	11.669	91.4834	101.986	73.5796
Acsl6	0	0	0	0	0	0	0	0	0	0	0	0	0	0	0	0	0	0	0	0	0	0	0	2.56572	0	0	0	0	0	0	0	0	0	0	0	0	0	0	0	0	0	0	0	0	0	12.8813	0	0	0
Acsm1	0	0	0	0	0	0	0	0	0	0	0	0	0	0	0	0	0	0	0	0	0	0	0	0	0	0	0	0	0	0	0	0	0	0	0	0	0	0	0	0	0	0	0	0	0	0	0	0	0
Acsm2	0	0	0	0	0	0	0	0	0	0	0	0	0	0	0	0	0	0	0	0	0	0	0	0	0	0	0	0	0	0	0	0	0	0	0	0	0	0	0	0	0	0	0	0	0	0	0	0	0
Acsm3	0	0	0	0	0	0	0	0	0	0	0	0	0	0	0	0	0	0	0	0	0	0	0	0	0	0	0	0	0	0	0	0	0	0	0	0	0	0	0	0	0	0	0	0	0	0	0	0	0
Acsm4	0	0	0	0	0	0	0	0	0	0	0	0	0	0	15.0239	0	0	0	0	0	0	0	0	0	0	0	0	0	0	0	0	0	0	0	0	0	0	0	0	0	0	0	0	0	0	0	0	0	0
Acsm5	0	0	0	0	0	0	0	0	0	0	0	0	0	0	0	0	0	0	0	0	0	0	0	0	0	0	0	0	0	0	0	0	0	0	0	0	0	0	0	0	0	0	0	0	0	0	0	0	0
Acss1	0	0	0	0	0	0	0	0	3.31499	0	0	0	0	0	0	0	0	0	0	0	0	0	0	0	0	0	0	0	0	0	0	0	0	0	0	0	0	0	0	0	0	0	0	0	0	0	0	0	0
Acss2	0	0	0	0	0	0	0	0	0	0	0	0	0	0	0	0	0	0	0	0	0	0	0	0	8.18644	0	0	0	7.69954	0	0	0	0	0	0	0	0	0	0	0	0	0	0	0	0	38.6745	0	0	0
Acss2os	0	0	0	0	0	0	0	0	0	0	0	0	0	0	0	0	0	0	0	0	0	0	0	0	0	0	0	0	0	0	0	0	0	0	0	0	0	0	0	0	0	0	0	0	0	0	0	0	0
Acss3	0	0	0	0	0	0	0	0	0	0	0	0	0	0	0	0	0	0	0	0	0	0	0	0	0	0	0	0	0	0	0	0	0	0	0	0	0	0	0	0	0	0	0	0	0	1.18312	0	0	0
Acta1	0	0	0	0	0	0	0	0	0	0	0	0	0	0	0	0	0	0	0	0	0	0	0	0	0	0	0	0	0	0	0	0	0	0	0	0	0	0	0	0	0	0	0	0	0	0	0	0	0
Acta2	0	0	0	0	0	0	0	0	0	0	0	0	0	69.8064	0	0	0	0	0	0	0	0	0	0	0	0	0	0	0	0	0	0	0	0.499431	0	0	0	1335.73	0	0	0	49.6788	0	0	0	11.6307	0	0	0
Actb	14665.4	12352.2	9608.45	13981.9	24084.8	15639.4	27544.4	38200	7768.3	6670.01	15739.1	19779.1	17291.8	8144	14582	14066.2	15349	14410.2	24728.2	20930.9	8876.41	8760.43	12032.5	13424.1	16724.1	16211.4	15849.1	19371.4	12208.2	12498.3	15851.6	32744.5	36011.2	29604.1	25399.7	44683.1	55053.8	8334.14	33994.6	9951.18	9765.46	13752.5	45549.8	10285.3	4867.56	8861.15	24444.3	12727.2	45442.1
Actbl2	0	0	0	0	0	0	0	0	0	0	0	0	0	0	0	0	0	0	0	0	0	0	0	0	0	0	0	0	0	0	0	0	0	0	0	0	0	0	0	0	0	0	0	0	0	0	0	0	0
Actc1	0	0	0	0	0	0	0	0	38.4433	0	0	50.6096	0	0	0	0	0	0	0	49.7316	0	0	0	0	0	0	0	0	0	0	62.0539	0	0	0	0	0	0	0	0	0	0	112.835	0	0	0	34.2021	0	0	0
Acte1	0	0	0	0	0	0	0	0	0	0	0	0	0	0	0	0	0	0	0	0	0	0	0	0	0	0	0	0	0	0	0	0	0	0	0	0	0	0	0	0	0	0	0	0	0	0	0	0	0
Actg1	5870.34	5886.77	4708.51	3345.72	2544.57	2591.93	3405.47	2052.21	2769.8	2958.73	5404.55	7229.18	8521.74	3174.7	5400.18	5275.32	9143.46	4059.84	1196.94	9324.66	1523.28	2759.47	4602.67	5818.98	6908.37	5512.6	6541.34	11294.8	5602.08	6301.29	5228.33	956.485	1400.4	1506.49	1188.48	1173	1148.19	2216.34	680.717	4173.28	2422	3864.83	1021.77	4203.9	1584.62	4542.45	765.921	5447.61	857.844
Actg2	0	0	0	0	0	0	0	0	0	0	0	0	0	0	0	0	0	0	0	0	44.6214	0	0	0	0	0	0	0	0	0	0	0	0	0	0	0	0	0	0	0	0	0	0	0	0	45.5668	0	0	0
Actg-ps1	0	0	0	0	0	0	0	0	0	0	0	0	0	0	0	0	0	0	0	0	0	0	0	0	0	0	1.64299	0	0	0	0	0	0	0	0	0	0	0	0	0	0	0	0	0	0	0	0	0	0
Actl10	0	0	0	0	0	0	0	0	0	0	0	0	0	0	0	0	0	0	0	0	0	0	0	0	0	0	0	0	0	0	0	0	0	0	0	0	0	0	0	0	0	0	0	0	0	0	0	0	0
Actl11	0	0	0	0	0	0	0	0	0	0	0	0	0	0	0	0	0	0	0	0	0	0	0	0	0	0	0	0	0	0	0	0	0	0	0	0	0	0	0	0	0	0	0	0	0	0	0	0	0
Actl6a	82.0803	81.5542	73.7009	94.6103	34.7645	97.7626	65.2144	124.999	166.147	98.0204	85.7084	106.019	3.25087	138.068	193.25	116.219	90.0586	119.297	131.057	178.936	74.8244	118.025	34.3403	168.006	115.55	176.227	150.171	120.864	108.005	78.7261	103.349	165.095	253.877	219.012	285.047	180.827	196.739	33.0928	135.332	66.0224	143.75	56.7205	390.645	50.1395	135.104	93.1117	229.014	32.3352	123.376
Actl6b	0	0	0	0	0	0	0	0	0	0	0	0	0	0	0	0	0	0	0	0	0	0	0	0	0	0	0	0	0	0	0	0	0	0	0	0	0	0	0	0	0	0	0	0	0	24.2754	0	0	0
Actl7a	0	0	0	0	0	0	0	0	0	0	0	0	0	0	0	0	0	0	0	0	0	0	0	0	0	0	0	0	0	0	0	0	0	0	0	0	0	0	0	0	0	0	0	0	0	0	0	0	0
Actl7b	0	0	0	0	0	0	0	0	0	0	0	0	0	0	0	0	0	0	0	0	0	0	0	0	0	0	0	0	0	0	0	0	0	0	0	0	0	0	0	0	0	0	0	0	0	0	0	0	0
Actl9	0	0	0	0	0	0	0	0	0	0	0	0	0	0	0	0	0	0	0	0	0	0	0	0	0	0	0	0	0	0	0	0	0	0	0	0	0	0	0	0	0	0	0	0	0	0	0	0	0
Actn1	0	0	1.9533	0.714492	0	1.4766	0	0	0.224837	0	0	0	0	0	1.59365	3.02934	2.34263	0	7.51	1.37197	0	0	0.354681	1.27701	34.7174	1.01451	0	0	0.514272	0	36.7897	11.0121	4.86691	0.19822	4.75303	0.533616	16.2295	0	11.881	0	4.10407	0	0	2.45683	4.27421	10.771	0	0	2.44087
Actn2	0	0	0	0	0	0	0	0	0.327806	0	0	0	0	0	0	0	0	0	0	0	0	0	0	0	0	0	0	0	0	0	0	0	0	0	0	0	0	0	0	0	0	0	0	0	0	5.2346	0	0	0
Actn3	0	0	0	0	0	0	0	0	0	0	0	0	0	0	0	0	0	0	0	0	0	0	0	0	0	0	0	0	0	0	0	0	0	0	0	0	0	0	0	0	0	0	0	0	0	58.6949	0	0	0
Actn4	142.81	103.073	90.8425	100.978	106.334	99.0082	113.479	74.4583	141.722	101.077	141.234	119.448	346.389	82.6227	161.904	89.3647	74.0431	112.267	112.684	185.348	78.7446	114.78	147.976	124.316	281.765	94.5673	121.467	90.966	157.204	264.422	263.09	9.74953	160.62	62.651	224.398	32.7681	46.4109	134.429	151.23	112.187	131.57	122.459	181.134	122.765	280.61	57.2026	77.1408	229.693	137.03
Actr10	121.873	30.2063	106.398	76.4156	21.7313	13.2303	72.8239	26.3213	43.4884	70.6015	101.454	119.712	75.335	156.33	54.5475	55.8176	91.4227	45.415	50.2823	101.933	89.4232	57.7197	118.441	151.979	33.2107	118.827	107.089	162.257	132.239	94.5336	45.3937	1.22836	26.8063	51.9846	19.5765	0	40.3933	18.8888	0	63.4791	33.8539	0	38.2034	54.0428	245.343	110.295	41.6027	67.9674	51.8403
Actr1a	76.8275	90.4964	53.7879	62.2277	38.3334	43.0249	39.1085	36.4673	80.9191	40.7875	15.1314	129.725	8.77285	82.9356	111.241	106.267	1.20016	73.4405	48.8335	75.5596	40.5035	68.5137	71.3205	57.8996	116.12	87.9238	151.329	68.132	83.3222	82.2391	102.199	1.10621	163.77	157.658	96.915	23.2373	81.7027	69.4591	0	65.4238	62.5516	34.0148	229.173	53.4934	88.6846	101.166	0	26.5574	58.8774
Actr1b	26.221	83.3517	60.6885	93.4211	77.492	51.6121	42.9502	67.5763	151.937	100.641	114.343	111.962	76.8496	0	41.6057	50.3285	98.2596	103.027	48.1126	114.737	70.4399	85.5623	0.45916	72.7401	49.8107	140.82	120.983	55.6783	189.409	43.1015	132.905	5.59058	95.0812	81.8586	163.92	153.359	138.901	95.2805	201.049	81.5364	133.357	64.0735	117.822	77.3931	181.491	57.1033	114.631	81.041	78.4704
Actr2	163.169	178.697	66.4573	341.848	145.71	236.277	481.358	293.897	51.8742	85.6433	272.753	322.573	419.964	25.3468	143.742	157.822	75.7183	155.829	225.622	193.716	175.78	105.76	78.4376	115.951	122.962	163.235	166.077	304.453	176.338	225.036	244.736	256.665	392.799	333.198	278.146	399.416	519.104	68.2508	211.137	95.7021	113.015	383.335	271.039	44.4065	9.54331	243.49	421.551	246.706	353.377
Actr3	1424.05	1116.93	228.124	1326.16	996.549	691.566	1040.09	665.483	1412.19	368.174	943.702	1695.84	1082.98	705.917	1111.33	922.942	180.25	883.819	391.581	1151.04	408.117	723.639	1023.81	1318.85	1178.07	1246.31	1202.7	1790.4	1728.42	1543.2	1591.01	65.2691	244.753	337.243	257.59	158.75	169.668	304.799	116.265	764.359	314.801	898.069	117.185	1129.13	835.97	750.073	231.503	1296.03	106.931
Actr3b	0	0	0	1.63022	0	0	0	0	0	0	0	0	0	0	0	0	0	0	0	0	0	0	0	0	0	0	0	0	0	0	0	0	0	0	0	0	0	0	0	0	0	0	0	0	0	18.1392	0	0	0
Actr3-ps	7.3461	0	1.15122	6.7376	2.7852	1.74052	2.07649	0	3.18029	0	1.32626	15.2643	0	0.759479	3.75699	0.793512	0	2.33066	0.907932	0.646877	2.19273	0	5.01691	1.80632	3.64916	5.84632	7.08159	10.6729	3.03096	6.30722	8.20427	0	1.04306	0.934598	0.448207	1.25799	1.0628	1.30459	0	1.16915	0	0.948625	0	0	0	1.81374	0.982348	2.7933	0
Actr5	0	0	0	0	0	15.614	21.3444	0	0	0	0	0	0	18.3104	5.61724	0	0	0	27.2346	0	0	0	0	0	0	0	4.85283	0	0	0	0	0	0	0	29.4021	33.8557	0	0	0	0	19.5289	0	39.7103	0	44.0669	0	11.0156	0	0
Actr6	0	39.6629	0	30.9006	125.265	95.7906	81.9217	203.577	0	0	0	0	0	0	51.8773	46.9585	0	77.2372	33.3123	23.7342	198.535	0	305.798	76.9639	113.528	161.035	58.6704	85.2664	110.49	0	0	0	5.55534	0	5.3048	0	0	0	0	235.93	187.8	0	0	0	927.841	133.094	26.7414	131.14	87.4021
Actr8	28.2283	10.271	0	16.4556	9.19083	22.2184	4.32769	16.0296	11.4612	23.8728	0	6.81705	0	0	3.09941	0	0	50.851	21.5244	29.8285	19.8507	38.2841	39.8633	22.1171	24.989	61.8227	22.3435	45.1829	17.0558	6.20741	85.0361	22.2789	71.1944	0.121739	26.5058	60.6296	118.226	0	7.99181	0	77.6336	36.5757	3.2561	0	84.7896	42.9985	0.255919	15.8882	4.49728
Actrt1	0	0	0	0	0	0	0	0	0	0	0	0	0	0	0	0	0	0	0	0	0	0	0	0	0	0	0	0	0	0	0	0	0	0	0	0	0	0	0	0	0	0	0	0	0	0	0	0	0
Actrt2	0	0	0	0	0	0	0	0	0	0	0	0	0	0	0	0	0	0	0	0	0	0	0	0	0	0	0	0	0	0	0	0	0	0	0	0	0	0	0	0	0	0	0	0	0	0	0	0	0
Actrt3	0	0	0	0	0	0	0	0	0	0	0	0	0	0	0	0	0	0	0	0	0	0	0	0	0	0	0	0	0	0	0	0	0	0	0	0	0	0	0	0	0	0	0	0	0	0	0	0	0
Acvr1	48.1999	4.31135	0	0	0.451222	0	0	0	0	50.4397	81.8633	1.58974	26.1605	9.22809	0	0	0	8.49563	16.1065	0	10.6571	0	0	7.02328	0.253367	21.8274	0	10.3746	25.6322	0	46.4253	55.1708	6.33686	0	0	0	0	29.1667	0	14.774	33.8572	19.8253	99.7246	0	99.9056	0	1.19361	0	0.466119
Acvr1b	0	0	72.1649	0	0	0	2.94161	0	0.844742	0	0	0	0	0	14.6362	0	12.3222	0	0	1.03093	3.78578	0	0	15.3533	0	0	0	7.08731	0	0	37.0464	0	0	0	0	0	0	0	0	0	0	0	0	0	0	12.5258	0	0	1.01896
Acvr1c	0	0	0	0	0	0	0	0	0	0	0	0	0	0	0	0	0	0	0	0	0	0	0	0	0	0	0	0	0	0	0	0	0	0	0	0	0	0	0	0	0	0	0	0	0	0	0	0	0
Acvr2a	0	11.7983	0	0	0	37.7177	1.42851	0	47.258	0	0	14.8514	28.8828	0	3.61845	9.98987	0	0	0	7.47629	2.03645	0	0	5.46766	15.2778	21.0604	0	0	27.0234	0	2.17701	24.3732	0	24.8823	0.555017	19.2125	0	0	45.6946	0	95.8473	0	33.9636	32.6731	0	11.9785	9.32608	0	32.0651
Acvr2b	0	2.35568	6.19071	6.54184	0	12.4796	11.58	5.01333	0	5.93708	15.0565	0	28.945	23.5972	0	0	0	0	0	2.31907	0	7.47284	0	9.35379	0	9.36815	8.46257	0	0	0	0	10.9495	55.7792	0	0	11.2748	62.2326	0	0	0	39.3109	0	0	0	0	11.5597	0	0	2.86518
Acvrl1	167.764	25.4922	75.3872	16.221	32.697	52.6788	31.2332	26.1641	84.2961	4.86041	102.177	20.9996	127.366	92.3639	27.9105	63.9713	238.873	19.5588	156.634	48.7682	201.509	101.802	80.0624	18.8861	107.864	86.133	86.1659	82.2254	89.4004	155.416	76.7508	84.3158	123.981	12.6004	55.7418	86.5328	1.1697	199.578	0	150.871	61.761	75.6931	70.4984	91.3678	398.128	25.9503	0	61.7416	0
Acy1	0	8.57926	13.6644	0	0	0	9.31106	5.5328	0	0	0	8.62761	0	0	0	0	0	0	81.5438	0	0	18.9685	48.962	7.14671	27.6383	2.10282	28.0184	0	0	0	0	0	0	0	53.2	0	112.693	0	0	0	0	18.0156	0	36.6652	90.8972	17.2226	102.997	64.8368	0
Acy3	0	44.1596	0	0	0	20.9949	0	36.9493	59.0652	1.26833	0	0	0	43.6245	0	77.0291	0	79.6545	0	0	0	0	0	0	0	33.8866	0	0	0	0	0	0	70.6976	0	0	0	0	0	0	0	0	3.26934	0	0	0	0	0	104.826	0
Acyp1	178.035	40.231	58.737	22.9176	154.737	185.009	23.5436	19.0264	18.9308	0	78.9463	87.1526	36.6171	0	54.3116	64.7782	0	111.978	81.8395	0	18.6461	25.7019	0	0	106.392	28.0211	0	90.7586	232.999	292.008	179.398	182.669	0	111.265	0	0	61.4559	0	148.579	0	118.476	0	0	105.071	215.928	54.4959	0	0	1.63108
Acyp2	0	104.54	0	114.522	0	0	11.2944	91.2739	0	0	0	32.617	0	0	202.646	77.6888	0	99.83	34.5687	110.832	0	0	0	0	0	56.3711	79.1758	188.669	0	36.2119	0	0	0	0	8.53255	0	0	0	0	0	0	0	0	0	0	0	0	0	2.60821
Ada	32.2951	23.1097	0	0	0	34.6878	0	65.5756	0	0	51.3089	0	0	0	0	0	0	0	1.06439	41.7094	0	47.6515	0	11.2938	0	69.7842	44.277	9.38413	0	0	0	0	283.691	0	96.6819	0	0	0	0	0	0	0	0	0	5.9064	0	0	0	0
Adad1	0	0	0	0	0	0	0	0	0	0	0	0	0	0	0	0	0	0	0	0	0	0	0	0	0	0	0	0	0	0	0	0	0	0	0	0	0	0	0	0	0	0	0	0	0	0	0	0	0
Adad2	0	0	0	0	0	0	0	0	0	0	0	0	0	0	0	0	0	0	0	0	0	0	0	0	0	0	0	0	0	0	0	0	0	0	0	0	0	0	0	0	0	0	0	0	0	0	0	0	0
Adal	0	0	58.9469	17.1009	2.86866	0	13.4433	12.3455	0	38.0128	0	0	2.37594	5.69916	0	24.5187	0	48.6101	41.6805	16.2758	0	0	0	0	34.7471	0	0	0	0	0	68.5495	0	0	42.9047	11.2772	0	68.259	0	0	0	0	0	0	0	0	7.73924	20.3803	0	0
Adam10	395.676	61.6812	540.051	222.89	82.9359	88.5514	129.617	263.874	242.323	91.7708	209.079	228.133	840.822	625.851	142.085	94.7676	452.198	120.802	191.709	180.777	175.979	369.929	208.108	223.203	187.773	49.2559	109.007	188.648	140.449	303.312	182.526	189.432	252.13	230.155	115.836	153.244	230.755	449.34	194.97	89.3625	471.905	156.797	102.995	80.2392	1109.05	268.021	210.472	100.969	169.973
Adam11	0	0	0	0	0	0	0	0	0	0	0	0	0	28.2986	0	0	0	0	0	0	0	0	0	0	0	0	0	0	0	0	0	0	0	0	0	0	0	0	0	0	0	0	0	0	0	24.0288	0	0	0
Adam12	6.11509	21.6603	41.6542	0	0.824346	0	5.99222	14.2793	4.11811	0	0	3.6304	58.5465	0	10.7027	19.9043	0	12.4167	0	19.3852	13.6288	57.6072	16.7049	19.5137	37.0305	18.8177	22.357	0	0	35.002	0.780509	0	13.0819	0	9.84982	47.7516	0.11796	26.6426	49.8879	50.3484	12.242	60.2248	12.485	63.856	21.2492	7.64969	0.109031	0	47.6874
Adam15	116.438	46.3033	72.1094	43.1034	71.9816	52.1844	34.6315	13.8867	96.5662	19.8188	28.8732	46.2235	71.953	35.3889	37.5474	78.3439	76.3574	13.3524	114.435	48.672	44.3866	76.0304	103.791	24.8363	72.674	28.1145	36.0629	19.3628	69.2266	94.4847	111.463	12.8317	81.8674	70.1421	23.9661	76.395	19.8901	90.187	0	6.92137	65.7769	38.7677	144.006	67.1017	37.3307	28.1712	65.659	137.803	41.3914
Adam17	87.3633	36.5391	101.595	6.90748	75.5354	0	76.5248	59.6404	63.4706	11.2283	52.2126	44.7119	10.5951	125.577	29.7866	49.5921	54.717	57.9196	19.3611	49.4472	62.9444	28.3795	76.2596	67.5558	61.2269	42.8933	20.1348	70.029	0	16.3237	23.2628	30.8947	0	47.6782	41.613	52.4137	37.3077	26.1077	0.437567	202.711	113.634	311.214	46.8128	34.2026	670.403	28.9582	0	18.1751	33.9804
Adam18	0	0	0	0	0	0	0	0	0	0	0	0	0	0	0	0	0	0	0	0	0	0	0	0	0	0	0	0	0	0	0	0	0	0	0	0	0	0	0	0	0	0	0	0	0	0	0	0	0
Adam19	36.9543	6.50255	18.2279	15.8354	24.8061	2.00949	11.1877	12.4548	13.4631	0	18.8121	0.359656	69.2457	0	4.75067	0	0	15.3761	67.0872	22.832	4.33984	6.01643	32.5466	2.18476	6.19064	11.3957	1.81687	5.28097	25.3953	31.9016	68.2377	20.4855	81.0283	8.94049	12.5671	51.4561	26.9947	24.9597	68.1947	77.3253	18.8301	40.3666	48.7873	9.55279	0	13.1624	0	0	0
Adam1a	0	0	0	0	0	0	0	0	0	0	0	0	0	0	0	0	0	0	0	0	0	0	0	0	0	0	0	0	0	0	0	0	0	0	0	0	0	0	0	0	0	0	0	0	0	0	0	0	0
Adam1b	0	0	0	0	0	0	0	0	0	0	0	0	0	0	0	0	0	0	0	0	0	0	0	0	0	0	0	0	0	0	0	0	0	0	0	0	0	0	0	0	0	0	0	0	0	0	0	0	0
Adam2	0	0	0	0	0	0	0	0	0	0	0	0	0	0	0	0	0	0	0	0	0	0	0	0	0	0	0	0	0	0	0	0	0	0	0	0	0	0	0	0	0	0	0	0	0	0	0	0	0
Adam20	0	0	0	0	0	0	0	0	0	0	0	0	0	0	0	0	0	0	0	0	0	0	0	0	0	0	0	0	0	0	0	0	0	0	0	0	0	0	0	0	0	0	0	0	0	0	0	0	0
Adam21	0	0	0	0	0	0	0	0	0	0	0	0	0	0	0	0	0	0	0	0	0	0	0	0	0	0	0	0	0	0	0	0	0	0	1.0841	0	0	0	0	0	0	0	0	0	0	0	0	0	0
Adam22	0	0	0	0	0	0	0	0	0	0	0	0	0	0	0	0	0	0	6.53473	0	0	0	0	0	0.511644	0	0	0	0	0	0	0	0	0	0	0	0	0	0	0	0	0	0	0	0	1.78012	0	0	9.72645
Adam23	0	0	0	0	0	0	0	0	0	0	0	0	0	0	0	0	0	0	0	0	0	0	0	0	0	0	0	0	0	0	0	0	0	0	0	0	0	0	0	0	0	0	0	0	0	0	0	0	0
Adam24	0	0	0	0	0	0	0	0	0	0	0	0	0	0	0	0	0	0	0	0	0	0	0	0	0	0	0	0	0	0	0	0	0	0	0	0	0	0	0	0	0	0	0	0	0	0	0	0	0
Adam25	0	0	0	0	0	0	0	0	0	0	0	0	0	0	0	0	0	0	0	0	0	0	0	0	0	0	0	0	0	0	0	0	0	0	0	0	0	0	0	0	0	0	0	0	0	0	0	0	0
Adam26a	0	0	0	0	0	0	0	0	0	0	0	0	0	0	0	0	0	0	0	0	0	0	0	0	0	0	0	0	0	0	0	0	0	0	0	0	0	0	0	0	0	0	0	0	0	0	0	0	0
Adam26b	0	0	0	0	0	0	0	0	0	0	0	0	0	0	0	0	0	0	0	0	0	0	0	0	0	0	0	0	0	0	0	0	0	0	0	0	0	0	0	0	0	0	0	0	0	0	0	0	0
Adam28	0	0	0	0	0	0	0	0	0	0	0	0	0	0	0	0	0	0	0	0	0	0	0	0	0	0	0	0	0	0	0	0	0	0	0	0	0	0	0	0	0	0	0	0	0	0	0	0	0
Adam29	0	0	0	0	0	0	0	0	0	0	0	0	0	0	0	0	0	0	0	0	0	0	0	0	0	0	0	0	0	0	0	0	0	0	0	0	0	0	0	0	0	0	0	0	0	0	0	0	0
Adam3	0	0	0	0	0	0	0	0	0	0	0	0	0	0	0	0	0	0	0	0	0	0	0	0	0	0	0	0	0	0	0	0	0	0	0	0	0	0	0	0	0	0	0	0	0	0	21.9429	0	0
Adam30	0	0	0	0	0	0	0	0	0	0	0	0	0	0	0	0	0	0	0	0	0	0	0	0	0	0	0	0	0	0	0	0	0	0	0	0	0	0	0	0	0	0	0	0	0	0	0	0	0
Adam32	0	0	0	0	0	0	0	0	0	0	0	0	0	0	0	0	0	0	0	0	0	0	0	0	8.58461	0	0	0	0	0	0	0	0	0	0	0	0	0	0	0	0	0	0	0	0	0	0	0	0
Adam33	0	0	0	0	0	0	0	0	0	0	0	0	0	0	0	0	0	0	0	0	0	0	0	0	0	0	0	0	0	0	0	0	0	0	0	0	0	0	0	0	0	0	0	0	0	0	0	0	0
Adam34	0	0	0	0	0	0	0	0	0	0	0	0	0	0	0	0	0	0	0	0	0	0	0	0	0	0	0	0	0	0	0	0	0	0	0	0	0	0	0	0	0	0	0	0	0	0	0	0	0
Adam34l	0	0	0	0	0	0	0	0	0	0	0	0	0	0	0	0	0	0	0	0	0	0	0	0	0	0	0	0	0	0	0	0	0	0	0	0	0	0	0	0	0	0	0	0	0	0	0	0	0
Adam39	0	0	0	0	0	0	0	0	0	0	0	0	0	0	0	0	0	0	0	0	0	0	0	0	0	0	0	0	0	0	0	0	0	0	0	0	0	0	0	0	0	0	0	0	0	0	0	0	0
Adam4	0	0	0	0	0	0	0	0	0	0	0	0	0	0	0	0	0	0	0	0	0	0	0	0	0	0	0	0	0	0	0	0	0	0	0	0	0	50.1345	0	0	0	0	0	0	0	0	0	0	0
Adam5	0	0	0	0	0	0	0	0	0	0	0	0	0	0	0	80.921	0	0	0	0	0	0	0	0	0	0	0	0	0	0	0	0	0	0	0	0	0	0	0	0	0	0	0	0	0	0	0	0	0
Adam6a	0	0	0	0	0	0	0	0	0	0	0	0	0	0	0	0	0	0	0	0	0	0	0	0	0	0	0	0	0	0	0	0	0	0	0	0	0	0	0	0	0	0	0	0	0	0	0	0	0
Adam6b	0	0	0	0	0	0	0	0	0	0	0	0	0	0	0	0	0	0	0	0	0	0	0	0	0	0	0	0	0	0	0	0	0	0	0	0	0	0	0	0	0	0	0	0	0	0	0	0	0
Adam7	0	0	0	0	0	0	0	0	0	0	0	0	0	0	0	0	0	0	0	0	0	0	0	0	0	0	0	0	0	0	0	0	0	0	0	0	0	0	0	0	0	0	0	0	0	6.88174	0	0	0
Adam8	0	0	0	0	0	0	0	0	0	0	0	0	0	0	0	0	0	0	0	0	0	0	0	0	0	0	0	0	0	0	0	0	16.8904	0	0	0	0	0	0	0	0	0	0	0	0	0	0	0	0
Adam9	16.7595	8.43237	22.981	19.6944	0	16.8761	0	0	0	227.321	0	24.2525	0	95.7307	0	0	0	0	39.6148	0.737896	56.9035	50.8244	0	0	0	56.5343	25.1316	18.262	64.3083	64.7521	0	0.29033	10.4109	9.32838	12.7818	43.0498	123.658	46.1327	86.7219	192.713	114.229	111.456	0	34.1355	0	76.8957	34.1773	115.77	0
Adamdec1	0	0	0	0	0	0	0	0	0	0	0	0	0	0	0	0	0	0	0	0	0	0	0	0	0	0	0	0	0	0	0	0	0	0	0	0	0	0	0	0	0	0	0	0	0	0	0	0	0
Adamts1	323.559	6.98086	34.6529	7.45622	26.7129	8.47511	14.4006	141.137	0	71.8422	61.0571	307.923	431.263	88.0827	145.242	27.2225	218.556	3.35301	0	32.3574	88.0855	0	816.885	341.158	344.992	17.998	45.2799	74.4111	20.3938	132.153	30.6103	0.225332	126.743	0.413712	97.6151	25.6158	1.88184	127.049	0	17.5963	23.1275	64.248	0.922111	0.854622	396.979	20.0719	0.434849	84.4936	213.966
Adamts10	39.1658	2.52236	48.447	2.15529	13.1994	3.71184	4.32992	19.8816	1.50718	21.9753	23.0042	2.4802	45.9155	99.5555	6.76583	9.13813	75.0633	20.5442	2.45259	1.10363	39.7478	6.22344	16.643	18.6616	0	8.16079	0	4.55223	7.58424	0	14.8303	38.6463	18.3886	8.50401	0	33.2666	0.302203	22.2574	48.9237	26.263	6.60271	69.5926	5.03475	62.0337	169.046	14.2686	0	6.61889	58.6311
Adamts12	0	0	0	0	7.38222	0	3.12376	0	0	0	0	0.937258	0	0	0.269135	0	0	0	0	0	0	0	0	0	0	0	0	0.573422	0	0	0	0	0	0	0	0	0	0	0	0	0	0	0	0	0	0	0	2.001	0
Adamts13	0	0	0	0	0	0	0	0	0	0	0	0	0	0	0	0	0	0	0	0	0	0	0	0	0	0	0	0	0	0	0	0	0	0	0	0	0	0	0	0	0	0	0	0	0	0	0	0	0
Adamts14	0	0	0	0	0	0	0	0	0	0	0	0	0	0	0	0	0	1.05254	0	0	0	0	0	0	0	0	0	0	0	0	0	0	0	0	0	6.81739	0	0	0	0	0	0	0	0	0	0	0	0	0
Adamts15	0	0	0	0	0	0	0.15676	0	0	0	0	0	0	0	0	0	0	0	0	0	0	0	0	0	0	0	0	0	0	0	0	0	0	0	0	0	0	0	0	0	0	0	0	0	0	0	0	0	0
Adamts16	0	0	0	0	0	0	0	0	0	0	0	0	0	0	0	0	0	0	0	0	0	0	0	0	0	0	0	0	0	0	0	0	0	0	0	0	0	0	0	0	0	0	0	0	0	0	0	0	0
Adamts17	0	0	0	0	0	0	0	0	0	0	0	0	0	0	0.189285	0	0	1.93749	0	0	0	0	0	0	0	0	0	0	0	0	0	0	0	0	0	0	0	0	0	0	0	0	0	0	0	0	0	0	0
Adamts18	0	0	6.37116	0	0	0	0	7.41672	0	0	0	0	0	0	0	0	0	0	0	0	0	0	0	0	0	0	0	0	0	0	0	0	0	0	0	0	0	0	0	3.7744	0	0	0	0	0	0	0	0	0
Adamts19	0	0	0	0	0	0	0	0	0	0	0	0	0	0	0	0	0	0	0	0	0	0	0	0	0	0	0	0	0	0	0	0	0	0	0	0	0	0	0	0	0	0	0	0	0	0	0	0	0
Adamts2	0	0	0	0	0	0	0	0	0	0	0	0	0	0	0	0	0	0	0	0	0	0	0	0	0	0	0	0	0	0	0	0	0	0	0	0	0	0	0	0	0	0	0	0	0	0	0	0	0
Adamts20	0	0	0	0	0	0	0	0	0	0	0	0	0	0	0	0	0	0	0	0	0	0	0	0	0	0	0	0	0	0	0	0	0	0	0	0	0	0	0	0	0	0	0	0	0	0	0	0	0
Adamts3	0	0	0	0	0	0	0	0	0	0	0	0	0	0	0	0	0	0	0	0	0	0	0	0	0	0	0	0	0	0	0	0	0	0	0	0	0	0	0	0	0	5.33029	0	0	0	2.35185	0	0	0
Adamts4	27.7796	14.428	0	5.34228	0	0	12.1585	18.4232	0	0	12.9428	0	309.913	0	5.80511	11.0349	0	0	42.3082	0	0	30.5128	88.5346	5.28826	55.4523	26.5816	0	49.4738	0	76.9389	47.7525	0	20.867	0	0.437398	0	0	5.09251	0	0	2.83258	56.9335	0	0	93.4169	0	0	18.1729	0
Adamts5	0	0.428743	20.7819	0	0	0	0	0	0	0	0	0	0	0	8.85225	0	0	0	12.6382	0	0	0	0	0	8.05016	0	0	0	0	0	0	22.6962	0	0	0	0	0	0	3.04594	0	0	0	0	2.09953	0	0	0	0	0
Adamts6	0	0	0	0	0	0	0	2.10442	0	0	0	0	0	0	1.13076	0	0	0	0	0	0	0	0	0	0	0	0	0	0	0	0	0	0	0	0	0	0	0	0	0	0	0	0	0	0	0	0	0	0
Adamts7	0	0	0	10.3835	0	0	0	0	0	0	0	5.2955	0	0	0	0	0	0	0	0	0	0	0	0	0	0	0	0	0	0	0	0	0	45.3924	0	0	0	22.4206	0	0	0	10.278	0	0	0	0	0	0	0
Adamts8	4.67193	0	0	0	0	0	0	0	0	0	0	0	0	0	0	0	0	0	0	0	0	0	2.12709	0	0	0	0	0	0	0	0	0	0	0	0	0	0	0	0	0	0	0	0	0	0	0	0	0	0
Adamts9	0.859315	4.45808	0	1.97034	7.6744	0	6.80116	21.5925	0	0	0	6.63205	0	0	3.12517	0.0618811	0	0	0.070804	5.64995	0	0	28.43	0.187818	2.84575	3.06709	9.81777	1.66463	5.86188	0	2.742	13.8144	14.5601	8.16295	0.629152	11.5761	0.414405	1.62779	0	0	0	6.06614	0	0	0	0	0	0	11.2185
Adamtsl1	0	0	0	0	0	0	0	0	0	0	0	0	0	0	0	0	0	0	0	0	0	0	0	0	0	8.69569	0	0	0	0	0	0	0	0	0	0	0	0	0	0	0	0	0	0	0	0	0	0	0
Adamtsl2	2.15705	2.31531	0	3.70945	2.18086	0	0	0	0	0	49.8474	8.96417	139.084	12.4884	5.332	10.485	0	0	0	2.46927	0	34.2755	40.7565	6.18791	0	0.156061	0	3.13391	0	0	0	0	0	0	4.86949	37.6773	0	0	0	0	0	0	0	0	0	0	0	0	0
Adamtsl3	0	0	0	0	0	0	0	0	0	0	0	0	0	0	0	0	0	0	0	0	0	0	0	0	0	0	0	0	0	0	0	0	0	0	0	0	0	0	0	0	0	0	0	0	0	0	0	0	0
Adamtsl4	0	0	0	10.8296	0	0.486542	2.32183	7.81815	2.66704	0	0	6.7052	0	0	0	0	0	0	0	0	26.6633	0	0	0.336623	0	0	0	0	0	0	0	0	0.291574	0	0.250582	0	0	0	0	0	15.6867	0	0	0	0	0	0	0	0
Adamtsl5	0	0	0	0	0	0	0	0	0	0	0	0	0	0	0	0	0	0	0	0	0	0	0	0	0	0	0	0	0	0	0	0	0	0	0	0	0	0	0	0	0	0	0	0	0	0	0	0	0
Adap1	0	0	0	0	0	0	0	0	0	0	0	0	0	0	0	0	0	0	0	0	0	0	0	0	0	0	0	0	0	0	0	0	0	0	0	0	0	0	0	0	0	0	0	0	0	0	0	0	0
Adap2	0	0	0	0	0	0	0	0	0	0	0	0	0	0	0	0	0	0	0	0	0	0	0	0	0	0	0	0	0	0	0	0	0	0	0	0	0	0	0	0	0	0	0	0	0	0	0	0	0
Adar	0	3.41948	11.3162	0	7.24707	1.50961	9.40525	1.61718	2.29864	3.51112	16.4878	4.41307	0	0	7.96536	0	0	1.853	0.131246	0.561057	0	0	0	1.21853	9.34438	2.84267	3.63976	2.31424	5.60822	11.5487	4.74388	0	0	0	18.4006	0	0	3.39454	0	0.338013	6.99305	0	0.301123	0.558168	5.24373	0.699162	0.142004	0.403787	0.554543
Adarb1	19.502	2.25746	9.58802	1.57823	0.193307	0	0	5.24105	11.2571	0	0.552296	0	0	0	0	0	0.229982	0	22.3073	8.35075	0.11414	0	0.348199	1.12831	18.8867	0	0	0.555566	0.126218	8.46322	2.19632	0	0	0	4.01291	0	0	0.271635	0.138855	0.243434	0	0	30.1444	0	0	0	0	0	0
Adarb2	0	0	0	0	0	0	0	0	0	0	0	0	0	0	0	0	0	0	0	0	0	0	0	0	0	0	0	0	0	0	0	0	0	0	0	0	0	0	0	0	0	0	0	0	0	0.432805	0	0	0
Adat1	0	4.73279	0	0	0	0	2.58503	0	1.41398	74.2196	0.707601	0	2.87177	0	20.7128	10.1607	0	0	0	3.45129	0	0	0	3.8549	0	22.4015	0.83961	0	6.14502	0	0	0	0	0	24.1523	0	0	0.696038	0	0	0	0	0	0	0	2.5805	0	0	38.3761
Adat2	0	0	0	0	0	11.146	63.1629	20.1491	0	309.319	0	0	0	0	70.1723	0	0	0	0	33.1399	0	0	0	62.6564	0	0	104.555	59.8041	0	0	0	0	0	0	0.717559	0	0	0	0	0	58.8606	1.51871	0	0	0	0	98.2934	0	1.53539
Adat3	0	0	0	0	0	0	0	0	0	0	0	0	0	0	0	0	0	0	0	0	0	0	0	0	0	0	0	0	0	0	0	0	0	0	0	0	0	0	0	0	0	0	0	0	0	0	0	0	0
Adck1	0	1.66753	0	0	0	21.3489	0	0	0	0	0	5.07271	0	30.1955	11.1234	3.35623	0	20.7012	0	25.7186	0	0	0	35.3986	0	18.7705	0	0	27.6906	0	53.5382	18.9465	74.7784	0	16.4929	0	0	41.3841	0	21.2636	0	0	0	0	0	8.43852	8.30986	14.9651	0
Adck2	2.18244	0	28.0451	0	0	0	5.34648	0	10.7081	7.87202	0	0	0	0	0	0	7.21921	0	0	0	0	0	0	2.14654	0	8.84227	0	3.17081	0	0	14.2762	0	0	0	26.0988	18.6867	0	0	0	0	0	0	0	4.58856	0	0	0	0	0
Adck5	0	12.0981	26.0299	13.602	0	0	20.569	9.03402	0	33.5224	0	0	0	39.7419	0	0	0	0	13.7838	5.43267	64.0989	0	0	22.5605	0	9.27046	0	3.44748	0	51.6117	7.95021	0	2.02151	0	2.02686	0	0	33.7118	0	0	9.37565	0	137.937	0	0	3.90573	0	0	0
Adcy1	0	0	0	0	0	0	0	0	0	0	0	0	0	0	0	0	0	0	0	0	0	0	0	0.112853	0	0	0	0	0	0	0	0	0	0	0	0	0	0	0	0	0	0	0	0	0	1.3598	0	0	0
Adcy10	0	0	0	0	0	0	0	0	0	0	0	0	0	0	8.91284	0	0	0	0	0	0	0	0	0	15.2606	0	0	0	0	0	0	0	0	0	0	0	0	0	0	0	0	0	0	0	0	0	1.31913	0	0
Adcy2	0	0	0	0	0	0	0	0	0	0	0	0	0	0	0	0	0	0	0	0	0	0	0	0	0	0	0	0	0	0	0	0	0	0	0	0	0	0	0	0	0	0	0	0	0	0	0	0	0
Adcy3	0	0	0	0	0	0	0	0	0	2.90401	0	0	0	0	0	0	23.2424	0.218942	0.170582	0.243071	0	4.69954	0.314193	0	0	0	0	0	0	0	0	0.191276	0	0	2.35786	0	6.19004	0	0	0	6.18048	2.49519	0	0.725457	0	0	0	0	0
Adcy4	99.6393	22.2812	100.049	20.7311	30.315	21.859	9.3882	21.0749	15.1775	10.5379	42.6403	21.9088	121.678	50.3617	0.629114	22.323	52.7127	3.80515	79.362	29.8965	15.4214	24.6077	54.1858	24.5001	56.0427	81.1659	7.90549	8.04239	36.5428	90.4771	42.9808	0	217.191	0	24.092	115.648	115.323	34.7344	26.801	36.7079	18.9556	30.4989	136.039	26.1863	82.5091	5.16313	0	39.992	47.2147
Adcy5	0	0	0	0	0.303306	0	0	0	0	0	0	0	0	0	0	0	0	0	0	0	0	0	0	0	0	3.9936	0	0	0	0	2.68032	0	0	0	0	0	0	0	0	0	0	0	0	0	0	0	0	0	0
Adcy6	10.8044	2.72873	1.59357	0	7.38954	0	0.479064	0.967873	0	0	8.26147	2.6412	1.86271	8.41049	0	0	5.73361	0	0	0	0	0	1.15745	0	0	6.62137	0	0	0	0	0.405599	0	9.56553	0	14.5801	0	0	19.4132	12.2316	0	0	0	0	0	0	6.48591	0	0	0
Adcy7	0	0	0	0	0	0	0	0	0	0	0	7.22115	0	0	0	0	0	0	0	1.12745	0	0	0	0	0	0	0	0	0	0	0	0	0	0	0	0	0	0	0	0	0	0	0	0	0	0	5.9925	0	31.0905
Adcy8	0	0	0	0	0	0	0	0	0	0	0	0	0	0	0	0	0	0	0	0	0	0	0	0	0	0	0	0	0	0	0	0	0	0	0	0	0	0	0	0	0	0	0	0	0	0	0	0	0
Adcy9	0	0	0	0	0	0	0	0	0	0	0	9.3554	0	0	0	0	0	0	0	0	0	0	0	0	0	0	0	0	0	0	0	0	0	0	0	0	0	0	0	0	0	0	0	0	0	0	0	0	0
Adcyap1	0	0	0	0	0	0	0	0	0	0	0	0	0	0	0	0	0	0	0	0	0	0	0	0	0	0	0	0	0	0	0	0	0	0	0	0	0	0	0	0	0	0	0	0	0	31.5573	0	0	0
Adcyap1r1	0	0	0	0	0	0	0	0	0	0	0	0	0	0	0	0	0	0	0	0	0	0	0	0	0	0	0	0	0	0	0	0	0	0	0	0	0	0	0	0	0	0	0	0	0	0.859839	0	0	0
Add1	112.277	15.4021	47.6565	55.6443	83.7373	59.8841	25.2376	18.7853	37.9267	3.63211	43.995	10.1629	0	145.748	25.7495	20.0138	26.6473	49.1992	69.8192	28.02	69.5816	33.5729	70.6032	19.643	39.3021	25.9357	53.4969	32.9174	82.4292	54.5635	25.2232	0.139552	47.0395	99.6697	48.9046	59.6639	114.216	37.5536	39.3077	40.546	81.6962	36.1491	65.6745	29.6399	0	17.2376	16.1587	4.59471	54.4252
Add2	0.425123	0	0	0	0	0	1.92268	0	0	0	0	0.504773	0	0	0	0	0	0	0	0	0	4.58389	0	1.8119	5.0683	0.67666	0	0	0	6.81338	12.887	0	0.845072	0	0.933768	18.3457	0	0	0	1.89446	0	0	0	0	0	2.65904	0	0	0
Add3	41.2116	108.412	0	99.4518	89.1389	129.337	67.9848	217.089	89.1095	153.117	289.319	112.706	0	0	111.718	191.929	34.5376	77.3781	24.382	144.445	102.644	132.849	10.7658	29.0159	11.6981	117.31	62.2328	28.4652	55.3038	0	59.2839	0	23.598	39.3661	50.6185	74.0439	48.4802	108.941	84.6374	20.8595	41.2869	61.7675	0	0	23.3527	5.56015	0	298.337	171.11
Adgb	0	0	0	0	0	0	0	0	0	0	0	0	0	0	0	0	0	0	0	0	0	0	0	0	0	0	0	0	0	0	0	0	0	0	0	0	0	0	0	0	0	0	0	0	0	0	0	0	0
Adgra1	0	0	0	0	0	0	0	0	0	0	0	0	0	0	0	0	0	0	0	0	0	0	0	0	0	0	0	0	0	0	0	0	0	0	0	0	0	0	0	0	0	0	0	0	0	0	0	0	0
Adgra2	0	0	8.42152	0	11.3192	8.842	0	11.9348	34.6819	25.5756	28.5671	0	2.18751	62.3488	0.254478	6.12729	0	11.8399	0	2.62895	1.11392	0	15.9714	4.6493	0.63559	9.71994	2.87801	0	5.6663	21.3608	17.624	0	29.4614	0	0	10.7364	0	0	0	72.2227	27.1314	0.385528	0	0	18.428	0	0	10.9738	45.6024
Adgra3	13.8134	0.855398	34.3025	8.28373	0	11.0773	2.60305	0	0.306674	12.7756	8.4408	1.89248	0	0	5.25313	15.4949	0	7.41656	0	4.86549	0	0	0	0	0	0	8.87738	0	0	0	0	35.342	0	112.473	19.5788	0	70.561	14.3413	0	0	0	0	0.301309	21.2235	0	5.59675	0	0	0.277442
Adgrb1	0	0	0	0	0	0	0	0	0	0	0	0	0	0	0	0	0	0	0	0	0	0	0	0	0	0	0	0	0	0	0	0	0	0	0	0	0	0	0	0	0	0	0	0	0	0	0	0	0
Adgrb2	0	0	0	0	0	0	0	0	0	0	0	0	0	0	0	0	0	0	0	0	0	0	0	0	0	0	0	0	0	0	0	0	0	0	0	0	0	0	0	0	0	0	0	0	0	0	0	0	0
Adgrb3	0	0	0	0	0	0	0	0	0	0	0	0	0	0	0	0	0	0	0	0	0	0	0	0	0	0	0	0	0	0	0	0	0	0	0	0	0	0	0	0	0	0	0	0	0	4.51091	0	0	0
Adgrd1	0	0	0	0	0	0	0	0	0	0	0	0	0	0	0	0	0	0	0	0	0	0	0	0	0	0	0	0	0	0	0	0	0	0	0	0	0	0	0	0	0	0	0	0	0	0	0	0	0
Adgre1	0	0	0	0	0	0	0	0	0	0	0	0	0	0	0	0	0	0	0	0	0	0	0	0	0	0	0	0	0	0	0	0	0	0	0	0	0	0	0	0	0	0	0	0	0	0	0	0	0
Adgre4	0	0	0	0	0	0	0	0	0	0	0	0	0	0	0	0	0	0	0	0	0	0	0	0	0	0	0	0	0	0	0	0	0	0	0	0	0	0	0	0	0	0	0	0	0	0	0	0	0
Adgre5	139.968	3.69435	112.19	0	4.0598	5.98018	0	0.873585	24.8341	28.9674	19.8844	7.49227	312.712	14.7079	17.6025	15.1191	71.7607	0	0	3.23284	33.9025	40.367	14.1033	0	18.8884	0	42.2726	1.66685	39.3837	36.7745	173.525	0	72.6532	0	8.95984	8.64453	0.331965	47.2687	0	75.2278	79.1782	66.9645	0	32.5639	27.6967	0.377682	83.1527	21.5214	0
Adgrf1	0	0	0	0	0	0	0	0	0	0	0	0	0	0	0	0	0	0	0	0	0	0	0	0	0	0	0	0	0	0	0	0	0	0	0	0	0	0	0	0	0	0	0	0	0	0	0	0	0
Adgrf2	0	0	0	0	0	0	0	0	0	0	0	0	0	0	0	0	0	0	0	0	0	0	0	0	0	0	0	0	0	0	0	0	0	0	0	0	0	0	0	0	0	64.3405	0	0	0	0	0	0	0
Adgrf3	0	0	0	0	0	0	0	0	0	0	0	0	0	0	0	0	0	0.41629	0	0	0	0	0	0	0	0	0	0	0	0	0	0	0	0	0	0	0	0	0	0	0	0	0	0	0	0	0	0	0
Adgrf4	0	0	0	0	0	0	0	0	0	0	0	0	0	0	0	0	0	0	0	0	0	0	0	0	0	0	0	0	0	0	0	0	0	0	0	0	0	0	0	0	0	0	0	0	0	0	0	0	0
Adgrf5	48.7961	34.1472	115.153	142.16	50.7858	21.3091	37.6828	28.4129	70.5545	93.4675	66.6769	34.6495	395.391	68.0554	107.652	61.1834	40.2808	41.2834	78.5199	55.9433	151.22	143.482	161.396	58.5019	121.944	59.1162	50.831	162.64	171.328	163.018	206.232	0.795588	35.7291	52.5856	74.0212	18.3507	122.504	91.7542	338.919	27.714	43.349	105.02	87.905	77.9508	251.453	31.4972	0	50.4485	58.9578
Adgrg1	0	0	3.98731	7.29254	4.01946	3.76776	3.29636	4.84347	70.4511	98.4668	0	0.944088	0	0	0	19.4105	20.5629	0	2.35851	0	15.1893	0	0	3.64951	0	0.115052	0	1.1552	3.93673	2.73068	0.253715	0	0	0	0	0	0	25.9816	64.9632	19.4878	31.8353	0	17.1355	20.0607	51.0415	25.1281	237.745	0	0
Adgrg2	0	0	0	0	0	0	0	0	0	0	0	0	0	0	0	0	0	0	0	0	0	0	0	0	0	0	0	0	0	0	0	0	0	0	0	0	0	0	0	0	0	0	0	0	0	0	0	0	0
Adgrg3	0	44.222	0	1.43131	80.4682	35.4961	3.52898	51.3342	0	0	56.3494	62.2597	142.703	0	49.3772	53.9427	0	11.2887	0	23.9661	0	36.488	0	46.866	0	15.265	19.7911	23.5802	111.264	0	54.5773	21.4546	24.1083	0	116.087	188.567	0	0	0	0	29.2686	0	0.708043	26.9051	0	0	0.500848	110.926	9.12743
Adgrg4	0	0	0	0	0	0	0	0	0	0	0	0	0	0	0	0	0	0	0	0	0	0	0	0	0	0	0	0	0	0	0	0	0	0	0	0	0	0	0	0	0	0	0	0	0	0	0	0	0
Adgrg5	0	0	0	0	0	0	0	0	0	0	0	0	0	0	0	0	0	0	0	0	0	0	0	0	0	0	0	0	0	0	0	0	0	0	0	0	0	0	0	0	0	0	0	8.66664	0	0	0	0	0
Adgrg6	0	0	81.9763	0	0	0	0	8.85737	20.0419	4.02625	0	0	0	52.9152	0	0	36.0403	42.9445	0	0	9.57467	0	0	0	0	0	0.151024	0	0	0	0	9.08634	9.30933	0	0	0	0	99.1578	24.7039	45.778	17.4561	75.0152	0	10.0051	246.975	4.5256	0	0	0
Adgrg7	0	0	0	0	0	0	0	0	0	0	0	0	0	0	0	0	0	0	0	0	0	0	0	0	0	0	0	0	0	0	0	0	0	0	0	0	0	0	0	0	0	0	0	0	0	0	0	0	0
Adgrl1	0	0	8.18091	15.6529	0	0	0	0	0	0	7.97487	0.894008	0	0	1.198	0.433766	7.84922	2.70732	45.2885	0	0	0.712155	0	0	0.712421	0	8.60241	0	0	0	0	22.3999	35.2084	0	1.10254	2.40684	0	0	0	9.10722	0	32.9283	105.9	0	3.58029	1.81768	0	1.1452	0
Adgrl2	16.0901	13.1973	63.3705	14.2004	0	10.3578	18.9934	9.94003	0.0876196	0	34.6396	7.20932	75.6301	0	10.6613	25.644	0	12.5212	0.225128	3.42183	11.5084	40.1425	13.4074	30.2574	0	32.9903	25.3635	1.76429	21.8451	15.9868	21.1181	5.63779	42.3297	3.93959	26.1541	12.6851	3.42587	22.2125	1.10239	0	65.734	0	40.4607	18.5104	0	0	0	8.08057	3.01218
Adgrl3	0	0	0	0	0	0	0	0	0	0	0	0	0	0	0	0	0	0	0	0	0	0	0	0	0	0	0	0	0	6.30114	0	0.201922	2.96525	0	0	0	0	0	0	0	0	0	0	0	0	0.159882	0	0	0
Adgrl4	203.274	176.822	118.895	85.941	92.063	88.4464	73.1939	162.837	385.159	99.4871	303.961	80.3036	1880.32	633.124	130.369	147.906	104.076	3.59619	234.984	111.258	161.274	335.568	277.647	84.4813	95.6673	15.6361	317.284	330.464	198.794	72.3773	131.414	104.935	57.0812	0.192278	36.6999	30.5395	100.58	510.491	22.7752	12.0266	124.606	278.693	0	63.5513	0	16.1697	0	46.5486	0
Adgrv1	0	0	0	0	0	0	0	0	0	0	0	0	0	0	0	0.786032	0	0	0	0	0	0	0	0	0	0	0	0	1.77284	0	1.60327	0	0	0	0	0	0	0	0	0	0.27383	0	0	0	0	0	0	0	0
Adh1	0	0	0	0	0	0	0	0	0	0	0	0	0	0	0	15.8464	0	0	0	0	0	0	0	0	0	0	0	0	0	0	0	0	0	0	0	0	0	19.1967	0	0	0	0	0	0	0	0	0	0	156.242
Adh4	0	0	0	0	0	0	0	0	0	0	0	0	0	0	0	0	0	0	0	0	0	0	0	0	0	0	0	0	0	0	0	0	0	0	0	0	0	0	0	0	0	0	0	0	0	0	0	0	0
Adh5	47.0246	85.1226	24.9806	123.906	100.325	113.682	60.3783	75.2543	163.094	111.64	88.0638	83.7526	53.7272	19.117	130.982	144.12	186.949	159.307	0	134.473	113.718	116.471	58.0606	131.176	59.0489	59.2788	87.7603	94.9542	151.271	79.0761	33.3165	162.593	272.509	111.744	102.121	252.775	5.53488	115.5	184.649	38.562	90.6969	30.0534	23.957	125.681	0	86.5853	81.6414	155.977	91.5672
Adh6a	0	0	0	0	0	0	0	0	0	0	0	0	0	0	0	0	0	0	0	0	0	0	0	0	0	0	0	0	0	0	0	0	0	0	0	0	0	0	0	0	0	0	0	0	0	0	0	0	0
Adh6b	0	0.495455	0	16.9342	0	47.2457	0	0	0	0	36.6675	27.9517	0	0	25.1807	0	0	0	0	0	0	0	61.3659	27.2398	0	14.8276	34.0154	17.4364	0	0	0	0	44.5673	0	0	65.1333	0	0	0	0	0	0	0	0	0	0	0	18.2537	0
Adh6-ps1	0	0	0	0	0	0	0	0	0	0	0	0	0	0	0	0	0	0	0	0	0	0	0	0	0	0	0	0	0	0	0	0	0	0	0	0	0	0	0	0	0	0	0	0	0	0	0	0	0
Adh7	0	0	0	0	0	0	0	0	0	0	0	0	0	0	0	0	0	0	0	0	0	0	0	0	0	0	0	0	0	0	0	0	0	0	0	0	0	0	0	0	0	0	0	0	0	0	0	0	0
Adhfe1	0	0	0	0	0	0	0	0	0	0	0	1.35394	0	0	1.94393	3.69518	0	0	1.6912	3.61481	0	0	0	0	0	0	0	11.5969	0	0.870255	1.81929	0	0	0	0.278291	0	0	24.3006	0	0	0	0	0	0	0	0	0	0	0
Adi1	134.84	323.81	0	94.3255	169.833	148.368	46.5129	0	243.396	0	0	61.0566	0	312.835	46.7532	238.475	560.806	53.6564	106.772	128.799	100.962	179.632	150.878	160.346	96.0126	42.9907	87.1465	0	0	130.815	0	126.059	0	116.886	0	0	105.806	1.62347	400.838	0	62.609	61.386	103.691	187.399	0	42.8845	0	0	0
Adig	0	0	0	0	0	0	0	0	0	0	0	0	0	0	0	0	0	0	0	0	0	0	0	0	0	0	0	0	0	0	0	0	0	0	0	0	0	0	0	0	0	0	0	0	0	0	0	0	0
Adipoq	0	0	0	0	0	0	0	0	0	0	0	0	0	0	0	0	0	0	0	0	0	0	0	0	0	0	0	0	0	0	0	0	0	0	0	0	0	0	0	0	0	0	0	0	0	0	0	0	0
Adipor1	189.568	48.7976	46.2415	42.0897	5.63709	53.6538	40.0873	61.3957	62.1393	137.682	200.702	126.292	615.932	101.806	194.778	72.2712	424.063	149.95	161.144	104.538	1.28018	76.9125	131.611	14.6236	56.9755	63.5487	56.9636	178.212	190.547	45.1701	200.902	179.266	44.5765	215.422	201.805	19.3895	1.24099	138.317	32.7052	0	91.2832	227.738	321.071	80.2542	0	74.5478	84.4229	66.5373	54.2005
Adipor2	56.231	5.80352	11.2975	0	13.1196	0	2.98872	6.58717	23.9275	88.8439	0	0	0	59.3271	0	0	0	0	0	2.79318	0	0	0	0	29.672	0	17.2966	7.33173	3.33137	34.3867	36.1157	0	0	32.6512	6.6857	0.987623	0.625787	0	88.7432	22.9469	44.8156	74.4747	0	25.767	116.684	26.3428	21.787	0	0.376466
Adk	0	29.0313	0	12.751	17.634	34.976	5.335	29.256	23.9291	41.3329	9.85737	5.40243	0	57.4932	11.3763	0	73.5808	12.9919	54.3601	20.478	60.8131	33.7108	0	20.2209	0	2.63348	33.5728	0	28.7017	13.311	0	77.4892	0	29.4577	0.863663	52.9829	30.8653	77.9294	0.550731	12.7126	13.3168	42.8259	0	0	22.1902	10.3184	36.7766	54.0813	22.9682
Adm	567.078	0	0	0	0	0	32.1088	0	0	0	49.9884	331.921	0	0	226.932	192.679	0	0	0	0	522.898	0	0	35.7868	879.659	0	0	185.666	0	0	0	0	0	0	1.2995	0	0	0	0	0	0	0	0	0	0	0	0	0	0
Adm2	0	0	0	0	0	0	0	0	0	0	0	0	0	0	0	0	0	0	0	0	0	0	0	0	0	0	0	0	0	0	0	0	0	0	0	0	0	0	0	0	0	0	0	0	0	0	0	0	0
Adnp	0	0	0	0	0.407281	0	0	0	0	0	0	0	0	0	0	0	0	2.30049	0	0	0	0	0	0	0	0	0	0	0	0	0	0	0	0	0	0	0	0	0	0	0	0	0	0	0	0	0	0	0
Adnp2	0	0	0	0	0	2.44513	0	14.4065	0	0	61.4847	30.1233	0	19.2049	0	10.2185	0	12.2782	0	46.0434	3.59381	7.80881	0	0	0	0.497762	11.7907	0	5.67731	78.7605	23.0512	52.918	0	0	0	0	0	0	0.312286	0	0	0	0	33.4507	0	21.7995	0	0	0
Ado	62.4136	96.9365	0	101.044	93.6978	183.727	3.92048	109.45	52.4029	77.884	43.0238	28.6324	0	0	30.6303	65.3751	0.568748	122.11	90.2296	37.9722	65.2042	56.0813	0	102.932	75.9662	81.2803	17.8271	30.2263	0	79.3884	140.013	55.0436	135.078	148.463	80.5458	256.514	249.548	106.809	97.5232	0	0	0	220.425	74.5591	0	164.994	265.308	0	166.915
Adora1	0	0	0	0	0	0	0	0	0	0	0	0	0	0	0	0	0	0	0	0	0	0	0	0	0	0	0	0	0	0	0	0	0	0	0	0	0	0	0	0	0	0.769723	0	0	0	0	0	0	0
Adora2a	0	15.8651	38.8255	17.4296	29.8876	0	32.8933	0	0	23.6949	62.0108	53.4855	103.143	79.1704	30.2369	22.5042	20.3189	57.1658	202.166	0	95.3802	0	80.113	63.2268	85.9095	0	34.9804	59.3103	43.2117	7.52023	39.9769	0	0	13.2527	26.7967	0	0.407313	37.9984	43.96	0	98.6329	11.6338	0	23.6771	0	2.78044	0	27.4768	0
Adora2b	0	0	0	0	0	0	0	0	0	0	0	0	0	0	0	0	0	0	0	0	0	0	0	0	0	0	0	0	0	0	0	0	2.65372	0	0	0	0	0	0	0	0	0	0	0	0	0	0	0	0
Adora3	0	0	0	0	0	0	0	0	0	0	0	0	0	0	0	0	0	0	0	0	0	0	0	0	0	0	0	0	0	0	0	0	0	0	0	0	0	0	0	0	0	0	0	0	0	0	0	0	0
Adpgk	1.79429	10.8334	22.2136	13.7824	18.8212	38.6862	23.4995	5.80654	44.2768	0	24.2955	17.31	17.091	34.1325	5.04705	30.6228	37.7698	37.5714	82.4956	37.288	30.6616	76.2421	0	34.4131	0	33.7519	50.1607	13.0343	7.69926	21.5675	23.6173	19.6445	0	37.3231	47.8404	83.5758	0.519177	12.4272	10.7505	27.9853	38.0472	0	0	17.4477	0	21.7073	0	27.4043	40.2906
Adprh	87.1947	61.6147	54.6575	77.3063	141.786	54.4025	97.4923	55.328	52.0091	48.05	224.587	80.2368	225.74	228.371	112.971	116.163	34.9609	113.883	194.699	110.053	142.713	139.79	170.044	239.653	50.3265	192.408	113.941	57.0072	108.408	214.609	126.131	188.511	55.2999	219.276	188.683	153.299	169.881	98.0707	128.233	92.9773	185.276	36.7818	396.43	145.133	0	160.266	109.215	46.4172	91.0676
Adprhl1	0	0	0	0	0	0	0	0	0	0	0	0	0	0	0	0	0	0	0	0	0	0	0	0	0	0	0	0	0	0	0	0	0	0	0	0	0	0	0	0	0	0	0	0	0	0	0	0	0
Adprm	111.192	35.1029	0	36.9933	0	26.8614	21.3643	92.9668	70.4758	174.32	40.9364	15.5323	0	310.156	0	0	91.788	0	0	32.2536	0	0	0	0	80.4535	55.5238	0	0	0	0	0.695694	0	12.3827	0	24.4761	53.7633	0	92.9248	0	0	0	79.9575	0	187.941	0	77.5147	0	113.299	0
Adprs	0	0	0	0	0	0	0	0	0	0	0	0	0	0	0	0	0	0	0	0	0	0	0	0	0	0	0	0	0	0	0	0	0	0	0	0	0	0	0	0	0	0	0	0	0	0	0	0	0
Adra1a	0	0	0	0	0	0	0	0	0	0	0	0	0	0	0	0	0	0	0	0	0	0	0	0	0	0	0	0	0	0	0	0	0	0	0	0	0	0	0	0	0	0	0	0	0	0	0	0	0
Adra1b	0	0	0	0	0	0	0	0	0	0	0	0	0	0	0	0	0	0	0	0	0	0	0	0	0	0	0	0	0	0	0	0	0	0	0	0	0	0	0	0	0	0	0	0	0	0	0	0	0
Adra1d	0	0	0	0	0	0	0	0	0	0	0	0	0	0	0	0	0	0	0	0	0	0	0	0	0	0	0	0	0	0	0	0	0	0	0	0	0	0	0	0	0	0	0	0	0	0	0	0	0
Adra2a	0	0	0	0	0	0	0	0	0	0	0	0	0	0	0	0	0	0	0	0	0	0	0	0	0	0	0	0	0	0	0	0	0	0	0	0	0	0	0	0	0	0	0	0	0	0	0	0	0
Adra2b	0	0	0	0	0	0	0	0	0	0	0	8.92508	0	0	0	0	0	0	0	0	0	0	0	0	0	0	0	0	0	0	0	0	0	0	0	0	0	0	0	0	0	0	0	0	0	0	0	0	0
Adra2c	0	0	0	0	0	0	0	0	0	0	0	0	0	0	0	0	0	0	0	0	0	0	0	0	0	0	0	0	0	0	0	0	0	0	0	0	0	0	0	0	0	0	0	0	0	0	0	0	0
Adrb1	0	0	0	0	0	0	0	0	0	0	0	0	0	0	0	0	0	0	0	0	0	0	0	0	0	0	0	0	0	0	0	0	0	0	0	0	0	0	0	0	0	0	0	0	0	0	0	0	0
Adrb2	96.4998	0	127.282	0	0	0	0	0	7.54305	0	0	21.4837	41.2455	0	0	0	0	0	161.011	0	0	0	59.4959	24.3872	0	0	0	0	0	0	0	0	0	3.06927	0	0	0	0	0	49.914	0	106.96	0	0	0	0	0	0	0
Adrb3	0	0	0	0	0	0	0	0	0	0	0	0	0	0	0	0	0	0	0	0	0	0	0	0	0	0	0	0	0	0	0	0	0	0	0	0	0	0	0	0	0	0	0	0	0	0	0	0	0
Adrm1	98.6432	93.943	37.5854	96.6812	50.8438	62.3245	80.9155	94.257	171.378	20.3483	25.8405	125.737	198.408	32.3945	109.141	92.3456	86.6638	93.5812	225.666	159.078	66.1044	162.726	31.7021	73.5582	171.023	45.8991	130.932	136.291	35.4327	66.057	87.0224	123.036	63.7142	276.341	230.356	74.8558	44.7724	134.648	141.874	61.258	83.5558	69.4352	108.048	188.08	35.5508	69.4034	345.034	116.938	240.391
Adsl	26.0119	62.8207	13.9076	68.0633	40.6088	45.3164	46.711	22.1367	105.104	121.88	10.4973	113.095	58.2988	27.2089	92.6005	119.332	21.626	120.392	74.8884	55.7813	102.534	71.2038	25.7759	77.0029	19.9792	109.152	79.9787	74.4723	21.2122	34.7407	68.8426	264.43	55.6178	56.6479	177.751	125.772	233.323	49.9986	0	43.8337	87.4618	33.59	3.03721	43.4301	96.5446	34.756	321.241	115.005	241.309
Adss	332.002	234.34	104.951	162.285	197.168	180.764	214.76	247.006	286.913	210.453	199.913	125.943	150.558	190.799	172.876	280.322	225.422	255.333	132.389	165.192	80.6421	185.442	90.5213	301.903	131.775	272.824	127.979	199.024	391.558	316.905	403.722	72.2467	95.6313	240.361	60.1308	50.1749	292.599	150.019	0	74.1864	73.6714	435.85	12.4087	234.011	16.7022	127.458	240.174	98.1477	150.026
Adssl1	0	0	0	0	0	0	0	0	0	0	0	0	0	0	4.21897	0	0	0	0	0	0	0	0	0	0	31.9309	0	0	0	0	0	162.915	0	0	0	0	0	0	0	0	0	0	0	0	0	0	0	0	0
Adtrp	0	0	0	0	0	0	0	0	0	0	0	0	0	0	0	0	0	0	0	0	0	0	0	0	0	0	0	0	0	0	0	0	0	0	0	0	0	0	0	0	0	0	0	0	0	0	0	0	0
Aebp1	2.12436	4.56044	26.6329	0	0	10.5699	0	0	0	0	0	0	0	0	0	12.8503	0	0	0	2.99304	15.8524	0	0	0	0	0	16.3829	0	0	0	0	0	6.03266	0	3.8884	0	0	0	0	0	0	0	0	1.11661	0	6.64368	0	0	0
Aebp2	25.8156	13.8548	0	0	39.372	0	0	0	0	0	16.747	70.3964	1.2824	0	36.55	0	0	0	6.70575	0	0	0	0	0	0	0	0	0.635706	0	1.16876	2.09428	0	5.9642	0	1.81535	6.89346	0	0	0.158885	0	15.9054	4.06818	45.4113	19.7789	0	2.30466	11.5852	64.2212	4.34137
Aen	1.48606	27.9141	0	1.70371	9.76603	25.3508	7.84109	19.8021	59.4026	7.14693	14.4878	52.9346	0	0	30.6538	62.1219	16.0877	34.6534	1.28568	21.4608	3.77037	76.9549	0	12.1802	0	28.384	35.3363	0	4.90514	0	5.92737	120.068	12.4492	135.936	30.2834	66.1653	0	0	93.6247	20.1033	10.1776	0	0	0	0.407675	27.8849	61.405	30.5135	52.3823
AF067061	0	0	0	0	0	0	0	0	0	0	0	0	0	0	0	0	0	0	0	0	0	0	0	0	0	0	0	0	0	0	0	0	0	0	0	0	0	0	0	0	0	0	0	0	0	0	0	0	0
AF067063	0	0	0	0	0	0	0	0	0	0	0	0	0	0	0	0	0	0	0	0	0	0	0	0	0	0	0	0	0	0	0	0	0	0	0	0	0	0	0	0	0	0	0	0	0	0	0	0	0
AF357341	0	0	0	0	0	0	0	0	0	0	0	0	0	0	0	0	0	0	0	0	0	65.2296	0	0	0	0	0	0	0	0	0	0	0	0	0	0	0	0	0	0	0	0	0	0	0	0	0	0	0
AF357425	0	0	0	0	0	0	0	0	0	0	0	0	0	0	0	0	0	0	0	0	0	0	0	0	0	0	0	0	0	0	0	0	0	0	0	0	0	0	0	0	0	0	0	0	0	0	0	0	0
AF357428	0	0	0	0	0	0	0	0	0	0	0	0	0	0	0	0	0	0	0	0	0	0	0	0	0	0	0	0	0	0	0	0	0	0	0	0	0	0	0	0	0	0	0	0	0	0	0	0	0
Afap1	0	15.7254	2.3493	12.4995	0	0.968699	8.86024	24.1271	0	3.07233	1.47628	1.82045	0	0	1.04549	0	31.5566	9.72857	4.29518	12.1208	0	27.6495	41.883	6.92552	18.9557	0	15.9112	0	23.3917	8.58079	7.93639	0.755487	0.29026	0	13.0547	0	0	0	3.09299	0	16.334	0	0	0	0	94.1032	12.2104	0	0
Afap1l1	275.252	45.8885	126.285	34.9135	82.3028	56.6128	65.3334	41.0257	93.9779	76.7504	129.415	105	133.881	87.6717	152.152	77.9363	414.918	30.8434	132.314	93.6511	212.915	94.3879	42.1287	118.658	147.952	140.332	74.2703	103.805	193.693	161.35	417.101	0	55.5469	178.818	293.286	130.776	217.581	362.765	111.859	46.9759	203.63	168.192	94.3265	128.056	853.428	23.9062	67.6635	186.463	83.7967
Afap1l2	0	0	0.476106	0	0	0	0	0	0	0	0	0	0	60.9347	0	0	15.0745	0	0	14.179	0	0	0	0	0	0	0	0	0	24.0558	0	0	0	0	0	0	0	0	0	0	0	66.3023	0.861504	0	84.5954	0	0	0	0
Afdn	54.2704	14.1149	48.6735	23.7389	19.6264	16.4191	8.65355	85.1905	28.4348	37.1427	13.5664	27.0146	29.3646	18.2997	9.82112	0	2.0086	4.76808	1.3415	25.1444	20.5604	41.8149	12.9246	0.821196	23.226	18.424	84.7793	54.587	35.1378	4.46043	33.5688	35.6387	10.4324	0	13.2448	59.4789	30.1984	0	115.361	0	140.316	89.4882	5.68217	149.651	248.975	28.5851	0	30.901	6.1041
Aff1	28.7112	0	0	6.68773	0	0	0	0	0	6.30131	0	2.70559	0	0	0	0	0	0	0	0	7.48171	0	0	2.98825	9.57283	2.90153	0	0	0.45128	0	0	0	0	0	0	0	0	0	0	0	0	0	0	0	0	2.10037	0	0.115526	0
Aff2	0	0	0	0	0	0	0	0	0	0	0	0	0	0	0	0	0	0	0	0	0	0	0	0	0	0	0	0	0	0	0	0	0	0	0	0	0	0	0	0	0	0	0	0	0	0	0	0	0
Aff3	0	0	0	0	0	0	9.03317	0	0	0	0	0	0	0	0	0	0	0	0	0	0	0	0	0	0	0	0	0	0	0	0	0	0	0	0	0	0	0	0	0	0	1.673	0	0	0	0	0	0	0
Aff4	0	7.91159	45.4	47.4688	2.75406	12.7561	8.69624	48.0718	0	7.32088	11.5715	6.08821	0.939249	24.6502	8.74117	40.0168	87.1185	7.42219	0.0792162	43.797	15.9747	23.4608	7.87898	0.84053	0	4.91538	35.0122	0	4.23118	12.2289	32.1094	12.5244	24.3895	0	4.1452	0.219517	1.39092	142.963	69.5894	43.659	60.6105	31.7824	15.9939	52.5553	153.676	44.5202	1.79989	13.0793	14.5597
Afg1l	0	0	0	18.9992	0	0	0	0	0	0	0	14.1901	0	0	11.4092	34.4246	0	0	0	0	0	0	0	33.9572	0	0	11.606	0	0	0	0	20.7583	0	0	0	0	0	2.26386	0	0	18.4685	0	0	35.1776	0	14.6878	0	32.3149	0
Afg3l1	2.7183	4.37661	24.4233	39.0592	45.3471	11.1636	34.1498	31.7374	15.6909	0	28.137	9.6828	0	0	29.9668	31.5159	65.3947	27.885	15.0064	5.74479	3.24553	25.4535	17.3266	16.0416	15.9465	43.66	2.32927	14.4809	7.77614	62.9284	13.0108	94.9337	12.8655	104.441	10.6145	0	0	22.528	0	38.9361	15.7527	3.74425	46.7629	1.90507	21.8744	24.4595	116.321	12.6331	35.9612
Afg3l2	3.92879	8.1998	0	13.0121	21.4055	0.413713	3.94857	9.63943	28.7257	0	3.46771	18.6595	0	26.7176	8.6325	11.1282	17.5904	17.0351	85.3532	17.9899	7.9483	17.4651	0.993746	5.7247	9.04561	14.5281	28.8024	1.26845	9.50987	8.32886	10.447	10.0426	31.735	54.4266	19.07	7.17642	0	1.24038	31.069	0	0	0	66.1015	10.5548	34.9685	8.04752	27.9031	9.95931	71.1239
Afm	0	0	0	0	0	0	0	0	0	0	0	0	0	0	0	0	0	0	0	0	0	0	0	0	0	0	0	0	0	0	0	0	0	0	0	0	0	0	0	0	0	0	0	0	0	0	0	0	0
Afmid	0	0	0	0	0	0	0	0	1.40607	0	0	0	0	0	0	0	0	0	0	0	0	0	0	0	0	0	0	1.76952	0	0	0	0	15.2182	0	0	0	0	0	0	10.855	0	5.662	0	0	9.35544	0	0	0	0
Afp	0	0	0	0	0	0	0	0	0	0	0	0	0	0	0	0	0	0	0	0	0	0	0	0	0	0	0	0	0	0	0	0	0	0	0	0	0	0	0	0	0	0	0	0	0	0	0	0	0
Aftph	0	10.6068	4.25862	0	12.1764	0	3.49156	0.470276	6.77359	7.05444	0	0	0	0	0	1.06742	102.52	0	23.2053	0	0	0	0	5.87206	28.9267	0	0	13.4597	5.5042	0	25.6198	0	30.6928	0	7.98867	0	84.8856	0	0	0	0	7.97544	0	0	0	2.03317	30.5581	0	0
Aga	0	12.9568	179.273	0	0	61.6007	0	0	77.182	68.1015	0	28.6655	0	0	39.2571	0	0	0	155.159	0	80.3768	0	0	0	86.4523	41.114	0	2.69812	57.6204	167.951	0	0	0	0	40.3373	1.27208	6.44822	0	151.73	0	0	0	0	119.088	0	46.4628	118.706	0	0
Agap1	0	0	6.62269	2.36616	0	0	6.6673	6.17386	0	5.31742	9.22661	0	9.36144	0	0.0837718	0	0	4.52122	4.19065	6.49071	0	5.29853	0	1.3694	2.65026	0.675496	0	0	6.73129	8.15688	0.86241	11.5092	7.04707	0.437625	1.79891	0	0	0	0	0	10.6142	0	0	42.3598	0	3.39713	0	14.699	0.256614
Agap2	0	0	0	0	0	0	0	0	0	5.67004	0	0	0	0	0	0	0	0	0	0	0	0	0	0	0	0	0	0	0	0	0	0	0	0	0	0	0	0	0	0	0	0	0	0	0	0	1.55231	0	0.757747
Agap3	16.2012	0	0	17.4595	0	0	16.4863	0	0	0	32.7595	1.44275	0	0	10.219	0	0	0	85.3007	0	0	13.1017	53.4778	0	0	0	9.02364	0	10.6952	0	0	0	67.6309	0	7.11706	32.7377	0	0	0	43.0601	57.6124	3.34737	0	0	0	17.0669	30.3307	13.3475	29.1884
Agbl1	0	0	0	0	0	0	0	0	0	0	0	0	0	0	0	0	0	0	0	0	0	0	0	0	0	0	0	0	0	0	0	0	0	0	0	0	0	0	0	0	0	0	0	0	0	0	0	0	0
Agbl2	0	0	0	0	0	0	0	0	0	0	0	0	0	0	0	0	0	0	0	0	0	0	0	0	0	0	0	0	0	0	0	0	0	0	0	0	0	0	0	0	0	0	0	0	0	0	0	0	0
Agbl3	0	6.3994	0	0	0	0	0	0	0	0	0	0	0	0	5.50808	0	0	0.61017	0	0	0	0	0	0	0	0	0	0	0	0	0	0	0	0	0	0	0	0	0	0	0	0	0	0	0	0	0	0	0
Agbl4	0	0	0	0	0	0	0	0	0	0	0	0	0	0	0	0	0	0	0	0	0	0	0	0	0	0	0	0	0	0	0	0	0	0	0	0	0	0	0	0	0	0	0	0	0	7.24331	0	0	0
Agbl5	1.8334	0	10.3433	5.32486	0	0	0	0	0	6.98042	0	0	0	0	0	6.3373	0	1.16335	0	0	4.74283	0	0	0	0	0	5.76037	5.32739	0	5.36367	0	0	0	0	0	14.2329	0	0	0	0	6.11723	23.0439	0	0	0	3.82249	0	0	0
Ager	2.01323	0	0	0	0	0	0	0	0	0	1.45387	10.7569	0	0	0	0	0	0	6.46938	0	0	0	32.9977	0	6.28614	0	0	0	0	0	0	0	0	0	0	0	0	0	0	0	0	15.5985	0	0	0	0	0	0	0
Agfg1	46.2702	4.96649	29.0042	6.83715	0	22.9002	7.55675	34.0576	17.3605	0	68.3139	8.24089	12.0543	0.637821	8.58908	16.9933	0.309203	16.4741	0	21.7303	0	85.7772	139.74	1.17987	0	7.58791	44.9345	2.98776	11.8787	0	0	0	43.0687	3.27037	6.64992	36.6245	0.446276	27.7555	0	0	104.005	0	30.3232	46.4795	0	20.4786	26.6747	62.4258	1.61085
Agfg2	0	15.1314	0	0	0	17.6354	16.1516	0	20.8314	50.1699	23.6184	14.0602	0	0	0	0	47.479	0	0	34.5592	0	24.9603	0	0	0	0.163186	0	0	0	0	0	0	0	15.2087	0	0	0	0	0	0	0	0	0	32.0101	0	0	6.6356	33.1625	0
Aggf1	24.4838	15.0172	82.5845	18.7131	0	26.5188	10.5459	0.887763	24.9007	39.951	116.191	13.8434	0	0	13.913	0	0	21.4541	128.247	6.15994	0	59.5483	83.3391	24.4634	59.2395	12.8215	0	11.8573	0	0	0	10.0178	8.93934	2.07662	97.5969	3.19448	26.9882	0	0	0	16.584	0	0	0	0	29.1696	0	71.8186	40.1836
Agk	9.83746	10.7623	0	2.08214	13.1977	1.07576	17.5399	16.998	23.4783	16.377	15.8479	8.53582	6.65356	21.9057	22.1886	14.1411	0	10.2035	0	4.79775	0	12.9907	0	34.361	0.107401	10.019	19.2907	11.544	3.62178	5.9196	0	9.85802	4.62019	30.9039	27.6098	33.1741	0	17.4703	0	11.08	26.3117	1.95437	37.5518	0	0	27.4025	33.4947	9.68727	14.2261
Agl	0	1.97956	0	0	0.155384	3.20438	2.31692	0	0	6.83696	0	5.29199	2.70261	0	0	0	0	7.50899	0	0	0	0	0	0	6.63103	6.44912	16.1982	8.03838	0	17.3592	0	0	0	0	4.42591	0	0	0	0	0	0	15.4006	0	15.8332	0	0	0	0	4.97594
Agmat	0	0	0	0	0	0	0	0	0	0	0	0	0	0	0	0	0	0	0	0	0	0	0	0	0	0	0	0	0	0	0	0	0	0	0	0	0	0	0	0	0	0	0	0	0	0	0	0	0
Agmo	16.8451	0	0	0	0	0.319291	0	0	0	0	0	0	35.5467	0	0	0	0	0	0	0	0	0	0	0	0	0	0	0	0	0	0	0	0	0	0	0	0	0	0	0	0	0	0	0	0	0	0	0	0
Ago1	0	2.84887	23.625	0	0	0	0	0	0	0	0	0	0	0	0	0	0	0	26.6364	0	1.10912	0	20.7846	5.74306	0	0	0	0	0	0	12.8731	0	0	0	0	0	0	0	0	0	0	0	0	0	0	2.62121	0	0	0
Ago2	42.3936	9.89216	35.8174	17.6096	17.859	28.0951	20.9561	3.04089	15.8706	59.8354	48.5845	22.0678	59.4235	52.5945	12.1499	18.5162	22.7254	6.82246	4.55616	15.0405	24.2077	7.67079	20.5602	7.75511	2.52882	10.6683	16.3205	17.8529	30.8254	30.9474	33.7205	30.8235	33.5864	11.3341	38.6859	18.3071	1.77777	55.8648	7.47395	21.1211	51.4652	9.83809	0	4.19825	76.1845	20.2259	9.20191	29.1248	7.53986
Ago3	0	1.25638	0.81525	0	0	6.16288	1.7646	23.1731	3.60347	59.7333	0	5.55924	15.247	0	11.3518	0	0	8.33497	0	6.87144	0	0	0	4.60501	5.46375	8.80725	0	1.13373	3.60599	2.77919	9.54496	5.40722	1.25572	17.2081	0.634809	0	0.752636	5.91273	0	0	0	5.23991	0	0	6.42215	0.770657	0.556531	0	0
Ago4	0	0	0	0	0	0	0	0	0	0	0	0	0	0	6.76947	0	0	0	23.4655	2.40398	0	0	0	0	0	0	0	0	0	0	0	0	0	0	0	0	0	0	0	0	0	0	0	0	0	0	0	0	0
Agpat1	15.7993	3.08335	0	0	0	7.48668	22.1942	9.8429	0	15.5421	59.1223	31.5499	37.8861	0.593968	0.979413	19.5484	5.18298	0	70.2968	25.8012	0	0	54.2763	10.3596	10.6002	16.8342	12.3074	0	7.58539	26.8558	44.456	3.98103	50.5763	1.46185	22.0834	1.96768	8.31185	80.6024	3.65087	62.6335	0	34.869	15.4768	36.2376	113.478	50.1195	2.68894	9.83055	3.00018
Agpat2	32.378	13.0326	0	2.784	0	4.79461	0	36.9809	0	0	51.1483	22.8263	0	91.217	11.7293	7.86918	8.51947	5.77822	0	0	7.85238	5.74204	66.3363	13.2689	74.6744	0	0	14.7003	19.3706	0	0	163.782	0	294.012	84.4516	0	72.021	2.875	0.734826	74.7189	26.6524	34.4939	55.0877	0	106.588	11.325	0.541214	4.10384	83.4837
Agpat3	0	5.93911	0	1.01496	0	0	3.75367	0	6.3878	6.32002	23.9749	15.4391	21.0819	34.3228	5.6596	0	10.3162	3.51095	69.3437	10.1345	6.44117	0	16.1228	0	40.5219	5.36427	5.21539	18.4896	8.40126	1.68912	3.88428	0	21.9979	54.204	0.54015	0	50.9124	0	0	0	2.915	22.2928	0	15.7051	0	13.6613	0	0	0.288946
Agpat4	162.774	17.9855	255.085	51.9592	0	54.4466	95.0285	35.2387	27.1742	72.9107	32.2683	52.1074	130.959	62.0343	51.1452	41.7155	61.4256	81.5141	0.394468	0	0	43.9231	294.985	47.6105	167.604	54.2646	30.7673	88.1041	81.6453	54.1968	134.432	130.485	50.3025	0	200.184	0	1.84701	0	0	0.507958	0	0	63.3529	0	0	80.9027	0	17.7995	175.838
Agpat5	27.1819	38.4009	0.751712	0.549933	22.6322	20.0784	28.9256	33.4811	19.6127	7.93006	20.4956	26.3418	76.1512	7.43878	58.0593	0.863569	0	0	0	22.1052	173.008	0	14.9236	18.4784	0	0	25.6894	0	3.56244	91.0633	47.8318	24.4858	0	0	0.390222	24.3691	0.115663	0	0	29.5189	5.05414	69.7886	0	0	0	25.2655	73.3386	0	0.834977
Agps	0	23.8179	11.7586	24.5481	4.62573	40.1086	40.3497	45.6374	79.4929	43.1822	22.4675	17.927	0	49.7608	6.5517	28.4664	1.92617	0	26.3509	22.5614	26.084	41.5431	66.8662	11.6999	27.5326	0	15.4857	1.32944	25.3709	0	10.2194	9.89143	24.0362	14.7848	22.6668	35.1003	22.2406	164.128	0	3.05826	112.563	176.771	16.6064	151.505	51.7115	19.58	14.5612	46.276	33.2102
Agr2	0	0	0	0	0	0	0	0	0	160.571	0	0	0	0	0	0	0	0	0	0	295.984	0	0	0	0	0	0	0	0	0	0	0	0	0	0	0	0	156.533	0	0	0	0	0	0	0	0	0	0	0
Agr3	0	0	0	0	0	0	0	0	0	0	0	0	0	0	0	0	0	0	0	0	0	0	0	0	0	0	0	0	0	0	0	0	0	0	0	0	0	0	0	0	0	0	0	0	0	0	0	0	0
Agrn	118.841	2.24228	134.149	0.851543	0	14.5186	0	4.24176	26.7964	19.8143	83.8109	21.4968	189.119	43.0026	0	1.40405	90.181	9.86789	14.8028	0.163513	13.5794	0	139.073	0	34.1292	0.335862	0.795572	31.6995	7.35501	33.6574	124.577	0.386012	0	0.118121	17.4474	0	0	6.92507	6.40569	4.28517	22.2554	23.4991	149.804	43.9212	159.19	19.1027	0	0	5.81813
Agrp	0	0	0	0	0	0	0	0	0	0	0	0	0	0	0	0	0	0	0	0	0	0	0	0	0	0	0	0	0	0	0	0	0	0	0	0	0	0	0	0	0	0	0	0	0	0	0	0	0
Agt	0	0	0	0	0	0	0	0	0	0	0	0	0	0	0	0	0	0	0	0	0	0	0	0	0	0	0	0	0	0	0	0	0	0	0	0	0	0	0	0	0	0	0	0	0	0	0	0	0
Agtpbp1	0	2.11994	0	0.90572	0	0.374359	0	0.60155	0	0.59366	0	0	2.31541	0	1.41412	9.34429	0	1.06524	0	2.9218	0	0	8.54255	6.86368	7.79271	2.94358	0	6.59979	5.41088	3.84365	2.70994	0	3.42126	0	1.78344	0	0	1.68358	0	0	7.17943	0	0	0	0	3.31591	0	0	0
Agtr1a	0	0	0	0	0	0	0	0	0	0	0	0	0	0	0	0	0	0	0	0	0	0	0	0	0	0	0	0	0	0	0	0	0	0	0	0	0	0	0	0	0	0	0	0	0	0	0	0	0
Agtr1b	0	0	0	0	0	0	0	0	0	0	0	0	0	0	0	0	0	0	0	0	0	0	0	0	0	0	0	0	0	0	0	0	0	0	0	0	0	0	0	0	0	0	0	0	0	0	0	0	0
Agtr2	0	0	0	0	0	0	0	0	0	0	0	0	0	0	0	0	0	0	0	0	0	0	0	0	0	0	0	0	0	0	0	0	0	0	0	0	0	0	0	0	0	0	0	0	0	0	0	0	0
Agtrap	0	18.0213	0	9.79922	20.5756	41.9494	4.602	0	0	0	0	12.0819	0	0	20.4691	17.806	0	0	0	23.655	0	0	126.475	0.333603	0	7.80356	22.6699	13.3053	14.1064	92.0239	21.7542	73.6116	96.512	0	0	35.5471	0	0	0	0	27.8755	16.2935	0	51.3451	88.7683	2.67979	0	0	0
Agxt	0	0	0	0	0	0	0	0	0	0	0	0	0	0	0	0	0	0	0	0	0	0	0	0	0	0	0	0	0.838382	0	0	0	0	0	0	0	0	1.80429	0	0	0	0	0	0	0	0	0	0	0
Agxt2	0	0	0	0	0	0	0	0	0	0	0	0	0	0	0	0	0	0	0	0	0	0	0	0	0	0	0	0	0	0	0	0	0	0	0	0	0	0	0	0	0	0	0	0	0	0	0	0	0
Ahctf1	23.3823	14.3853	0.178745	14.1226	19.3159	4.45902	7.20045	8.90212	6.00779	27.256	18.945	20.6531	0	21.5796	9.62499	18.0496	83.1762	28.226	11.6301	18.7819	17.4484	0.970935	8.56851	17.8559	29.4627	22.322	25.167	0.828572	22.3067	41.5657	12.5565	33.1161	29.1512	17.0506	11.413	21.0949	0.0825081	0.202558	0	17.0637	0	0	0	11.391	88.3951	11.64	34.6995	9.54151	4.91395
Ahcy	84.5161	108.86	0	0	43.5013	45.1462	49.2275	52.6534	158.774	81.2928	203.077	62.9474	67.5556	0	128.362	22.5742	0	52.6529	105.596	88.2246	147.693	23.1094	38.4794	114.865	14.8304	29.7951	74.3956	22.3256	29.4184	18.764	0	0	62.4014	0.390999	44.6278	55.787	29.7903	80.7767	50.2196	89.0206	97.1457	50.0052	45.3173	1.6154	59.8608	35.4105	132.745	59.2094	32.0982
Ahcyl1	57.9864	15.2144	0	21.2733	6.51405	105.331	0	0	52.9965	49.1903	31.1739	69.2332	0	289.09	21.9673	27.2814	21.3123	3.06617	32.9671	0	8.0772	8.9581	0	0.211232	0	46.987	0	70.2057	0	0	0	34.109	33.4824	0	11.7931	0	0	0	0	0.410163	57.703	15.3087	0	33.1882	129.381	37.1175	43.9402	0	27.5894
Ahcyl2	0	0	0	17.3247	0	5.48248	3.11464	0	11.2443	0	0	0	0	0	0	0	0	0	0	0	0	0	0	0	0	0	5.96859	0.343048	0	0	0	0	0	0	0	0	1.91298	0	0	0	0	0	0	0	0	0	2.27336	0	0
Ahdc1	0	0	0	8.42719	1.03219	0	1.92386	8.55108	0	0	9.58446	0	0	0	0	1.76445	0	0	0.504717	0	0	0	0	1.17148	0	0	0	0	13.3108	0	6.18957	0	1.01471	0	0	0	4.57875	2.53826	0	0	0	0	33.0027	3.75633	0.280071	0	0	0	0
Ahi1	0	14.458	14.2003	0	6.80922	4.64205	5.07658	28.9045	19.4379	0	4.86365	0	0	0	22.1276	0	0	22.9214	21.4908	0	28.3267	0	0	3.01096	31.9781	0	2.62318	0	31.7286	0	0	0	0	21.4988	6.72406	0	0	0	0	37.6129	37.0937	0	0	27.0328	0	15.7213	18.176	0	0
Ahnak	1.5133	0	13.145	0	0	0	0	0	0	0	0	0	0	0.089402	0	0.140112	0	0	5.29042	12.8689	0	2.33103	0	0	0	0	2.7787	0	23.6908	0.0824949	0	0	8.65622	5.77585	0	0	7.006	0	0	1.65151	8.88359	38.4136	45.119	0.227265	0	1.63687	4.91457	0	0
Ahnak2	0	0	0	0	0	0	0	0	0	0	0	0	0	0	0	0	17.8169	0.120496	0	0	0	0	0	0	0	0	0	0	0	0	0	0	0	0	0	0	0	0	0	0	4.4019	0	0	0	0	0	0	0	0
Ahr	6.99387	3.0028	7.01451	0	0	0	0	1.06508	0	0	0	0	0	0	0	0	91.2771	0	0	0	0	0	0	7.33742	0	0	0	80.2734	0	0	0	0	14.6971	0	0	33.0557	0	2.98089	0	0	50.8466	0.361256	44.0275	0	0	0	0	0	0
Ahrr	0	0	0	0	0	0	0	0	0	0	0	3.79465	0	0	0	0	0	0	0	0	0	0	0	0	0	0	0	0	0	0	0	0	0	0	0	0	0	0	0	0	0	0	0	0	0	0	0	0	0
Ahsa1	70.9032	131.599	102.471	121.028	83.6335	92.3956	72.3735	157.467	332.535	81.1047	84.6278	142.651	0	144.571	145.383	238.275	64.5571	164.651	0.243422	84.2878	149.322	96.9614	62.3213	131.402	25.1579	147.909	274.667	55.7988	46.4818	54.8637	80.1288	109.453	87.2507	238.544	214.137	64.0821	0.284942	65.7564	245.665	0	137.482	106.311	180.951	19.6694	0	104.711	274.698	81.3806	79.7093
Ahsa2	11.413	50.5328	6.55802	27.0415	12.5006	16.6753	16.1304	15.2081	35.1357	5.14582	10.9894	19.7624	55.7498	0	33.0759	0	12.0122	16.2943	40.4366	29.815	16.4655	70.4363	9.95947	17.4616	50.7547	39.4971	29.3389	66.3267	10.3597	7.98438	42.7912	44.0239	63.7402	0	64.992	0	85.8614	43.2391	0	20.8887	17.0359	0	22.115	41.9927	0	23.7953	2.03493	30.3781	0.496666
Ahsg	0	0	0	0	0	0	0	0	0	0	0	0	0	0	0	0	0	0	0	0	0	0	0	0	0	0	0	0	0	0	0	0	0	0	0	0	0	0	0	0	0	0	0	0	0	0	0	0	0
AI115009	0	0	0	0	0	0	0	0	0	0	0	0	0	0	0	0	0	0	0	0	0	0	0	0	0	0	0	0	0	0	0	0	0	0	0	0	0	0	0	0	0	0	0	0	0	0	0	0	0
AI182371	0	0	0	0	0	0	0	0	0	0	0	0	0	0	0	0	22.0988	0	0	0	0	0	0	0	0	0	0	0	0	0	0	0	0	0	0	0	0	0	0	0	0	0	0	0	0	0	0	0	0
AI413582	0	14.5185	0	0	0	214.719	0	17.1656	59.2082	0	30.932	50.8578	39.643	0	34.5881	79.8716	123.381	0	0	0	0	0	123.166	0	0	126.566	85.9614	0	73.6667	42.1518	0	0	0	0	0	43.2374	0	0	0	0	0	0	44.748	0	0	0	0	7.42908	0
AI429214	0	0	0	0	0	0	0	0	0	0	0	0	0	0	0	0	0	0	0	0	0	0	0	0	0	0	0	0	0	0	0	0	0	0	0	0	0	0	0	0	0	0	0	0	0	0	0	0	0
AI467606	0	0	0	0	0	0	0	0	244.04	0	0	49.0068	0	0	0	0	0	0	0	0.785829	0	0	0	0	0	0	0	0	0.736405	0	0	0	0	0	0	0	0	0	0	0	0	0	0	0	0	109.432	0	0	0
AI504432	0	0	0	0	0	0	0	0	0	0	0	0	0	0	0	0	0	0	0	0	0	0	0	0	0	0	0	0	0	0	0	0	0	0	0	0	0	0	0	0	0	0	0	0	0	0	0	0	0
AI507597	0	0	0	0	0	0	0	0	0	0	0	0	0	0	0	0	0	0	0	0	0	0	0	0	0	0	0	0	0	0	0	0	0	0	0	0	0	0	0	0	0	0	0	0	0	0	0	0	0
AI593442	0	0	0	0	0	0	0	0	0	0	0	0	0	0	0	0	0	0	0	0	0	0	0	0	0	0	0	0	0	0	0	0	0	0	0	0	0	0	0	0	0	0	0	0	0	0.48736	0	0	0
AI597479	52.3521	17.3931	0	78.3112	168.872	0	51.676	6.64384	75.1882	0	0	65.8608	113.25	0	0	91.5568	0	100.843	54.5362	14.0495	152.172	38.5521	148.688	0	0	51.4035	0	38.0304	0	0	0	25.2208	0	0.317163	47.7602	103.312	0	0	0	182.113	38.7438	141.646	102.503	0	0	56.6267	0	0	49.4701
AI646519	0	0	0	0	0	0	0	0	0	0	0	0	0	0	0	0	0	0	0	0	0	0	0	0	0	0	0	0	0	0	0	0	0	0	0	0	0	0	0	0	0	0	0	0	0	0	0	0	0
AI661453	0	0	0	0	0	0	0	0	0	0	0	0	0	0	0	0	0	0	0	0	0	0	0	0	0	0	0	0	0	0	0	0	0	0	0	0	0	0	0	0	0	0	0	0	0.467746	0	0	0	0
AI662270	0	0	0	8.48345	0	0	0	0	0	0	0	0	0	8.23868	0	0	0	0	0	0	0	0	0	0	0	0	0	0	0	0	0	0	0	0	0	0	0	0	0	0	0	0.735036	0	0	0	0	60.8932	0	74.3113
AI837181	41.9292	1.50018	0	1.28187	5.65227	0	5.26753	0	0	0	100.932	19.914	0	0	0	3.62329	0	0	0	0	0	0	0	0	0	2.42683	0	0	56.282	0	0	3.09911	0	0	51.1645	0	202.204	0	0	0	0	0	0	0	0	12.8828	0	0	0
AI847159	0	0	0	0	0	0	0	0	0	0	0	0	0	0	0	0	0	0	0	0	0	0	0	0	0	0	0	0	0	0	0	0	0	0	0	0	0	0	0	0	0	0	0	0	0	0	0	0	0
AI854703	13.0131	0	0	0	0	0	0	0	0	0	0	0	0	0	1.36517	0	0	28.9001	0	0	0	0	24.1546	0	0	4.49015	0	0	15.8596	0	0	0	0	0	0	0	0	0	0	0	0	0	0	0	0	0	0	0	0
AI987944	12.9019	0	0	12.8193	0	0	2.43129	6.54938	11.4814	46.537	0	0	0	0	14.6631	29.9633	0	19.7844	44.383	0	0	0	1.95804	0	0	0	0	0	0	0	0	0.596013	0	0	0	0.736468	0	0	106.584	25.3249	0	38.3196	40.8537	0	0	1.41576	0	0	0
Aicda	0	0	0	0	0	0	0	0	0	0	0	0	0	0	0	0	0	0	0	0	0	0	0	0	0	0	0	0	0	0	0	0	0.461375	0	0	0	0	0	0	0	0	0	0	0	0	0	0	0	0
Aida	92.1397	36.3382	0	21.447	37.051	15.5462	4.7354	2.65754	0	0.419629	163.828	11.6033	0	0.288664	49.0266	1.96039	0	0	7.76447	8.6053	0	45.357	119.177	25.1734	0	32.6241	1.19626	56.7921	74.8808	169.14	91.7667	47.9818	61.8456	0	16.8651	0	0.201974	0	0	0	1.83869	0	0	79.9841	0	0	0	119.616	13.4871
Aif1	0	0	0	0	0	0	0	0	0	0	0	0	0	0	0	0	0	0	0	0	0	0	0	0	0	0	0	0	0	0	0	0	0	0	0	0	0	0	0	0	0	0	0	0	0	0	0	0	0
Aif1l	52.3824	0	42.8874	0	3.7829	37.4864	0	7.32602	0	25.0638	0	27.2904	0	0	4.00935	0	27.0037	0	56.8139	0	0	0	0	1.40193	0	0	0	17.0848	15.5259	61.1898	40.593	77.6323	0	0.272012	19.0456	0	0	0	72.2032	0	0	30.9225	160.058	34.8382	0	0	0	0	0
Aifm1	71.0138	83.7309	6.74464	112.006	15.2298	57.1044	0.811037	90.9407	79.1877	32.3416	90.1342	76.6535	0	110.349	75.5715	7.43833	5.17694	92.5102	9.30879	91.7148	178.567	45.4906	13.2267	99.1245	164.316	99.7976	48.4038	75.0356	6.03757	48.0378	68.323	313.141	56.2209	71.7296	90.8566	81.8091	0	22.1653	196.526	143.501	24.3743	28.9001	0	40.7198	41.3241	44.9842	64.4593	43.9132	122.49
Aifm2	0	15.7175	0	0	0	7.43449	9.06665	0	0	0	0	1.86286	0	0	0	4.74519	0	0	0	0	0	0	15.7148	0	0	0	5.3775	0	0	0	0	0	0	0	25.5264	0	0	0	0	0	0	12.9663	0	0	0	0	0	0	0
Aifm3	0	0	0	0	0	0	0	0	0	0	0	0	2.69473	0	0	0	0	0	0	0	0	0	0	0	0	0	0	0	0	0	0	0	0	0	0	0	0	0	0	0	0	0	0	0	0	0	0	0	0
Aig1	0	10.3137	106.36	0	0	0	6.00622	2.85521	0	0	0	0	31.596	0	0	0	0	0	0.115861	0	0	0	40.7599	0	6.78546	0	0	0	0	0	0	0	0.266209	0	0	0	24.6835	67.2573	1.02121	58.6335	0	9.4422	62.2028	0	0	30.0887	0.125357	19.7237	0
Aim2	0	0	0	0	50.4128	0	0	0	0	8.14147	35.564	0	7.21674	16.2925	0	0	0	0	0	0	0	0	0	0	0	6.59148	0	0	0	204.365	0	0	28.669	0	0	0	0	0	0	0	336.628	0	0	23.2967	0	0	0	0	0
Aimp1	33.0146	44.9141	9.62559	17.6046	34.9315	21.1017	60.4777	18.7079	35.8981	90.0045	32.7131	42.8467	36.004	44.1338	2.35598	0.165869	78.0385	53.5898	0	52.7348	47.8974	51.1966	57.3284	41.2817	4.35879	68.1022	21.7107	29.0027	69.1853	30.4698	62.963	65.9707	57.7783	108.425	68.5804	3.68142	0	55.6307	42.0987	57.6756	112.851	87.2485	0	0	0	36.9018	70.432	57.4155	31.6744
Aimp2	5.212	64.3355	22.8698	0	31.6172	22.228	36.3402	37.702	103.794	90.8646	41.4028	18.5655	0	7.54382	34.6522	103.027	86.2028	91.7739	131.411	55.9924	47.4495	192.997	21.3568	81.1659	0	48.2667	73.6902	7.57236	12.9027	38.7827	99.7862	173.355	0	525.83	262.667	207.068	220.936	5.55358	0	0	15.1019	20.1913	33.9927	0	0	53.1892	101.06	72.0064	261.288
Aip	34.6385	56.9316	0	102.257	168.538	42.0606	72.6173	28.0236	32.4908	0	125.072	102.821	31.725	119.072	130.648	0.935396	18.2285	53.5741	279.342	61.0034	118.901	0	0	53.2324	98.9379	127.183	16.6956	40.8892	40.0166	129.699	35.2309	328.83	2.45912	0	186.507	81.5607	6.89057	304.496	474.035	0	141.425	89.4595	122.778	50.0686	428.798	47.7497	122.748	34.0252	4.52213
Aipl1	0	0	0	0	0	0	0	0	0	0	28.5934	0	0	0	0	0	0	0	0	0	0	0	0	0	0	0	0	0	0	0	0	0	0	0	0	0	0	0	0	0	0	0	0	0	0	0	0	0	0
Aire	0	0	0	0	0	0	0	0	0	0	0	0	0	0	0	0	0	0	0	0	0	0	0	0	0	0	0	0	0	0	0	0	0	0	0	0	0	0	0	0	0	0	0	0	0	0	0	0	0
Airn	0	0.390757	4.10762	19.3658	3.68066	11.7306	45.8264	7.76163	0	6.56556	0	3.45804	0	9.63512	14.3982	6.76369	7.44426	6.00597	17.4577	19.4907	5.65053	8.88368	2.32046	10.9805	32.0345	0	25.2676	9.52046	37.491	10.0021	32.0614	0	0	0	5.50848	26.9316	0	26.3776	40.7158	73.2348	1.15073	9.02604	0	0	0	7.19062	0.194727	0	79.0853
Ajap1	0	0	0	0	0	0	0	0	0	0	0	0	0	0	0	0	0	0	0	0	0	0	0	0	0	0	0	0	0	0	0	0	0	0	0	0	0	0	0	0	0	0	0	0	0	0	0	0	0
Ajm1	0	0	0	0	0	0	0	0	0	0	0	0	0	0	0	0	0	0	0	0	0	0	0	0	0	0	0	0	0	0	0	0	0	0	0	0	0	0	0	0	0	0	0	0	0	0	0	0	0
Ajuba	37.8306	3.80683	0	0	0	6.72244	59.2593	0	0	14.214	125.5	11.9315	0	31.7779	0	10.7268	52.615	0	54.3541	20.8204	61.4003	0	0	0.775174	0	16.9353	4.05205	0	62.4349	0	13.2031	93.0601	0	0	155.512	0.809791	0	75.581	153.255	0	41.1058	83.0481	3.35233	36.0409	84.9711	19.459	0	0	0.617358
Ak1	0	0	0	0	0	23.631	1.87949	0	0	0	6.0022	1.97374	0	0	52.1419	0	63.9841	0	0	0	67.976	0	0	0	0	0	19.2293	24.151	15.9118	0	59.9378	0	210.535	0	55.5789	0	0	0	0.603617	0	0	18.8898	0	0	0	0.547223	0	40.4528	0
AK157302	0	0	0	0	0	0	0	1.70585	0	0	0	0	0	0	0.76383	0	0	0	0	0	0	1.27137	2.03997	0	0	0	0	0	0	0	0	0	0	0	0	0	0	0	1.62701	2.85238	0	0	2.54108	0	0	0	0	2.27162	0
Ak2	106.751	319.968	463.364	277.1	250.478	499.172	207.238	585.863	688.282	699.868	301.092	253.503	0	229.892	418.907	200.162	345.243	451.152	527.252	399.42	476.156	240.61	34.8472	355.266	161.801	275.709	279.597	286.78	200.114	121.437	664.556	821.222	355.197	643.701	576.602	186.256	4.6624	133.063	920.823	184.001	194.184	366.215	667.102	237.147	0	261.909	1059.05	269.077	740.479
Ak3	212.753	2.96575	0	67.7887	16.0628	208.178	0	45.2335	1.99363	110.459	115.73	170.597	0	10.2836	25.4355	191.311	81.4265	69.6906	34.1493	170.313	48.6592	0	72.9629	118.215	117.645	122.141	172.242	208.745	155.042	0	266.702	0	0	0	13.1493	103.148	219.058	115.802	239.292	102.9	0	2.85439	0	332.579	0	103.238	0	66.5394	5.05007
Ak4	0	5.47699	0	0.425451	0	0	12.238	0	0	23.9823	2.67993	33.5979	0	0	15.8159	87.3864	0	0	0	53.2652	0	0	3.37916	0	0	0	0	0	8.26815	0	0	68.4013	89.8393	0.236063	18.3399	26.6907	0	0	0	0	0	0	0	0	0	0	0	32.69	1.93792
Ak5	0	0	0	0	0	0	0	0	0	0	0	0	0	0	0	0	0	0	0	0	0	0	0	0	0	0	0	0	0	0	0	0	0	0	0	0	0	0	0	0	0	0	0	0	0	0	0	0	0
Ak6	10.8964	375.104	148.317	241.994	132.988	149.002	76.2679	231.131	181.055	0	317.007	249.518	0	153.852	239.893	260.288	122.643	86.9203	69.2605	319.106	65.514	53.0035	85.7553	188.317	83.0698	102.711	365.476	97.2484	0	55.8359	92.8845	2.58875	41.9944	4.75298	79.0191	140.748	59.4545	0	1.1305	5.45032	152.534	337.702	21.1876	0	0.854071	236.235	3.33055	249.387	156.887
Ak7	0	0	0	0	0	0	0	0	0	0	0	0	0	0	0.349159	0	0	0	0	0	0	0	0	0	0	0	0	0	0	0	0	0	0	0	0	0	0	0	0	0	0	0	0	0	0	0	0	0	0
Ak8	0	0	2.88511	0	0	0	0	0	0	0	0	0	0	0	0	0	0	0	0	0	0	0	0	0	0	0	0	0	0	0	0	0	0	0	0	0	0	0	0	0	0	0	0	0	0	0	0	0	0
Ak9	0	0	0	0	0	0	0	0	0	0	0	0	0	0	0	0	0	0	0	0	0	0	0	0	0	0	0	0	0	0	0	0	0	0	0	0	0	0	0	0	0	0	0	0	0	0	0	0	0
Akain1	0	0	0	0	0	0	0	0	0	0	0	0	0	0	0	0	0	0	0	0	0	0	0	0	0	0	0	0	0	0	0	0	0	0	0	0	0	0	0	0	0	0	0	0	0	0.541584	0	0	0
Akap1	7.8548	25.8202	0	0	28.788	0	16.2821	0	0	0	0	3.49742	0	66.5899	0	0	0	0.623013	0	1.03751	0	0	0	0	64.6594	20.8846	0	0	0	6.74398	0	0	61.8984	14.7399	1.19811	16.1412	0	0	0	0	0	0	0	0	0	6.46446	0	0	0
Akap10	26.7265	1.43437	0	4.90254	0.33777	0	29.9669	5.59644	13.4989	23.2972	0	5.15677	0	45.0391	1.36687	1.01043	23.3075	1.48389	12.3871	7.76644	0	23.1302	4.56313	8.54325	23.3285	8.31466	52.101	0.970756	11.2478	15.5529	0.213205	0	40.4151	23.6317	2.446	25.6301	0	0.94927	0	40.4091	0	108.37	0.757872	59.7043	7.69855	0.879833	52.0013	0	57.9209
Akap11	9.78285	9.45054	0	0	0	1.298	10.0287	0	2.0329	69.8673	73.191	13.9389	0	0	0	11.9199	0	0	0	0	0	0	0	10.0068	10.2191	18.1192	0	35.8173	6.97482	84.5163	0	0	0	0	0	7.77326	0	0	0	0	38.963	0	16.4225	17.2774	0	1.9323	9.00041	0	0
Akap12	46.7678	69.4535	0.401591	52.5891	4.85795	34.6084	7.00218	46.8308	19.9695	6.1622	61.9957	27.3847	212.176	166.91	98.9496	110.17	0	4.67491	10.927	103.802	69.7983	28.1768	81.3798	18.6935	75.6511	97.4294	52.1518	26.9929	113.345	135.924	38.0235	164.61	34.5668	53.1422	61.9157	109.709	10.7517	49.1501	147.957	0	0	186.307	0	129.983	415.127	1.47632	0	13.1546	102.039
Akap13	6.35559	3.63101	5.78318	4.6069	3.62744	1.55442	3.2453	7.18107	0	0	19.9876	7.18122	0	0	18.0346	9.38982	6.90505	2.66686	15.1528	9.96549	26.1918	15.6489	17.1752	14.3841	12.9195	0	11.5947	6.85093	25.4446	1.6429	14.4578	42.6194	22.5313	6.78166	26.8189	16.15	1.95764	0	0	0	2.3762	3.81237	0.116273	3.01736	0	3.71206	9.04726	7.6398	26.5516
Akap14	0	0	0	0	0	0	0	0	0	0	0	0	0	0	0	0	0	0	0	0	0	0	0	0	0	0	0	0	0	0	0	0	0	0	0	0	0	0	0	0	0	0	0	0	0	0	0	0	0
Akap17b	0	2.31213	31.9565	1.3171	0	0.340247	0	0	0	0	0	1.27884	0	0	0	0	0	0	0	0	0	0	22.23	0	0	0	0	0	0	0	0	0	0	0	4.3809	0	0	0	0	0	0	0	0	0	0	1.41824	0	0	0
Akap3	0	0	0	0	0	0	0	0	0	0	0	0	0	0	0	0	0	0	0	0	0	0	0	0	0	0	0	0	0	0	0	0	0	0	0	0	0	0	0	0	0	0	0	0	0	0	0	0	0
Akap4	0	0	0	0	0	0	0	0	0	0	0	0	0	0	0	0	0	0	0	0	0	0	0	0	0	0	0	0	0	0	0	0	0	0	0	0	0	0	0	0	0	0	0	0	0	0	0	0	0
Akap5	0	0	0	0	0	0	0	0	7.83895	0	0	0	0	0	0	0	0	0	0	0	0	0	0	9.52587	0	0	0	0	0	6.26676	0	19.2582	0	0	0	0	0	0	41.5149	121.437	0	0	0	0	0	23.2887	0	0	15.173
Akap6	0	0	0	0	0	0	0	0	0	0	0	0	0	0	0	0	0	0	0	0	0	0	0	0	0	0	0	0	0	0	0	0	0	0	0	0	0	0	0	0	0	0	0	0	0	7.35851	0	0	0
Akap7	0	0	0	0	0	0.466858	0	0	44.6427	0.592276	50.5153	0	0	112.45	0	0	5.92538	0	0	24.9856	0	0	0	46.5126	168.914	0	0	0	6.17873	0	0	0	0	0	2.88533	7.42343	0	0	0	0	61.2462	0	0	6.21423	0	0	0	0	0
Akap8	15.9218	70.4959	57.6997	27.6087	26.9131	37.9595	14.8143	16.6698	67.3493	39.1837	29.1044	7.6801	0	52.8803	47.4998	1.61235	0	47.5149	32.4692	52.9266	21.2376	22.1655	0	68.3489	40.5342	38.0136	114.687	36.1442	79.3237	33.0361	10.3198	33.0982	43.6597	16.7114	60.5932	108.721	84.941	42.0597	63.9586	22.1724	30.1443	18.5043	32.1684	63.2894	93.363	24.5691	87.2939	28.8833	72.2321
Akap8l	1.69932	6.83998	55.9235	0	0.429519	13.6892	3.20226	4.52876	22.0702	17.8774	0	16.646	37.3533	9.83835	11.8774	0.550672	65.9203	0	73.7188	7.78114	6.08673	35.6815	33.6552	27.299	46.3068	26.1871	60.7929	28.3923	1.12181	24.3167	18.4361	0	26.2998	0	28.8232	40.1582	0	38.0244	0	0	0	2.19438	0	1.7864	81.5812	4.4753	0	4.73846	0
Akap9	15.2115	7.01248	0	3.93504	3.35193	12.4757	14.2591	8.76127	9.90626	27.7855	3.23921	1.38935	0	52.0184	11.9686	18.4535	31.7857	6.18728	12.6301	11.6776	0	4.03959	8.96785	15.1531	4.15181	10.6668	6.76792	21.5337	29.0315	11.0138	42.6891	24.4325	7.86408	6.55014	5.5686	0.400755	0.451432	13.0222	12.2512	15.4568	44.5896	13.3976	6.8573	20.2963	0	21.4428	17.8379	3.21338	0
Akip1	39.6352	7.09052	157.352	130.262	151.942	10.956	28.6311	72.9346	159.197	47.6544	188.434	39.2176	145.206	0	82.208	204.79	141.04	98.5029	0	100.051	0	0	64.6631	34.6518	62.8163	272.419	365.099	110.371	0	0	0	0	90.9813	0	157.187	0	0	0	347.818	128.263	182.707	0	7.49277	194.443	0	54.3659	121.904	132.29	143.16
Akirin1	116.191	149.525	104.943	66.461	54.9475	246.876	42.8493	67.5438	144.595	162.232	48.7211	97.1659	259.981	180.833	90.7324	209.719	99.9371	114.95	67.9422	218.272	114.114	81.537	113.765	81.1021	246.83	187.651	223.212	183.332	253.206	51.9656	0	0	0	104.271	115.561	0	248.715	0	142.908	217.531	173.106	194.893	219.652	190.442	220.726	162.871	132.988	55.1074	125.267
Akirin2	168.785	167.649	0	115.526	0	87.1436	110.136	95.9106	48.714	40.8899	241.96	59.8235	88.6001	379.21	0	2.72118	313.628	103.902	1.24542	291.931	0	40.7447	184.661	85.8952	22.8827	188.093	42.0936	54.9007	149.674	0	0	64.2391	144.508	0	21.5184	0	0	243.375	0	0	126.081	0	187.161	84.745	0	39.8069	0	287.371	22.3642
Akna	8.97205	0	4.21806	0	0	0	3.38145	5.69308	0	11.6863	0	0	0	30.6101	7.13774	4.36115	0	1.89768	0	2.37016	1.33903	0	0	0	1.27339	0	18.8997	16.294	0	0	14.7917	0.207235	57.5388	0	7.48128	0	9.08622	13.2778	0	0	0	3.47577	0	0.785986	0	0	0	0	0
Aknad1	0	0	0	0	0	0	0	0	0	0	0	0	0	0	0	0	0	0	0	0	0	0	0	0	0	0	0	0	0	0	0	0	0	0	0	0	0	0	0	0	0	0	0	0	0	0	0	0	0
Akp3	0	0	0	0	0	0	0	0	0	0	0	0	0	0	0	0	0	0	0	0	0	0	0	0	0	0	0	0	0	0	0	0	0	0	0	0	0	0	0	0	0	0	0	0	0	0	0	0	0
Akp-ps1	0	0	0	0	0	0	0	0	0	0	0	0	0	0	0	0	0	0	0	0	0	0	0	0	0	0	0	0	0	0	0	0	0	0	0	0	0	0	0	0	0	0	0	0	0	0	0	0	0
Akr1a1	949.838	472.751	558.066	330.639	559.396	649.144	228.612	484.551	512.538	532.375	443.707	582.51	716.63	1129.78	589.447	389.744	1213.22	664.86	1658.63	475.893	961.896	514.573	911.29	556.007	852.009	638.211	758.163	674.056	772.416	601.093	644.181	785.9	1242.72	1031.74	1004.13	1088.67	534.252	884.046	1286.86	456.001	816.656	945.622	949.362	1029.82	921.03	516.498	296.79	588.837	1109.07
Akr1b10	0	0	0	0	0	0	0	0	0	0	0	0	0	0	6.6517	0	0	6.57644	35.8669	0	0	0	38.3052	0	0	0	0	0	0	0	0	0	5.54015	0	7.14189	60.1358	3.17531	0	90.3243	0	10.9203	0	130.697	0	0	12.042	60.3296	0	1.27349
Akr1b3	18.5081	31.4544	7.73446	25.934	26.7691	22.9002	14.726	18.7904	24.6312	5.87225	1.11381	31.7427	13.5611	18.0716	35.5833	47.4256	24.7362	38.1677	124.032	36.2171	9.9747	37.3452	2.10664	36.5758	9.92352	25.665	31.7185	23.1551	19.3454	5.68925	5.57766	51.8695	42.7767	78.6197	58.5945	124.664	77.057	24.4687	22.7757	24.383	42.2521	0	0.291569	3.78321	0	33.849	60.0867	63.0774	103.9
Akr1b7	0	0	0	0	0	0	0	0	0	0	0	0	0	0	0	0	0	0	0	0	0	0	0	0	0	0	0	0	0	0	0	0	0	0	0	0	0	0	0	0	0	0	0	0	0	0	0	0	0
Akr1b8	0	0	0	0	0	0	0	0	0	0	0	0	67.4204	0	0	0	0	31.0176	0	0	0	0	0	0	0	0	0	0	0	0	0	0	0	0	0	0	0	0	0	0	0	0	0	0	0	134.417	0	0	0
Akr1c12	0	0	0	0	0	0	0	0	0	10.2744	0	0	0	0	0	0	0	0	0	0	154.063	0	0	0	0	0	0	0	0	0	0	0	0	0	21.6895	0	0	0	0	0	0	0	0	0	0	0	0	154.236	0
Akr1c13	0	0	0	0	0	0	0	0	0	0	0	0	0	0	0	0	0	0	118.137	0	0	0	0	0	0	0	0	0	0	0	0	0	0	0	0	0	0	172.951	235.759	0	95.0118	0	0	0	0	0	159.975	0	0
Akr1c14	0	32.1388	0	0	0	0	33.102	0	1763.68	1288.8	0	0	0	0	0	64.3982	197.688	0	0	0	116.384	0	0	0	0	0	0	0	0	208.708	8.49266	0	0	0	0	0	1.54022	628.634	139.653	556.592	316.886	211.026	0	137.097	476.051	127.92	0	0	63.2389
Akr1c18	0	0	0	0	0	0	0	0	0	0	0	0	0	0	0	0	0	0	0	0	0	0	0	0	0	0	0	0	0	0	0	0	0	0	0	0	0	0	0	0	0	0	0	0	0	0	0	0	0
Akr1c19	0	0	0	0	0	0	0	0	0	0	0	0	0	0	0	0	0	0	0	0	0	0	0	0	0	0	0	0	0	0	0	0	0	0	0	0	0	0	0	0	0	0	0	0	0	0	0	0	0
Akr1c20	0	0	0	0	0	0	0	0	0	0	0	0	0	0	0	0	0	0	0	0	0	0	0	0	0	0	0	0	0	0	0	0	0	0	0	0	0	0	0	0	0	0	0	0	0	0	0	0	0
Akr1c21	0	0	0	0	0	0	0	0	0	0	0	0	0	0	0	0	0	0	0	0	0	0	0	0	0	0	0	0	0	0	0	0	0	0	0	0	0	0	0	0	0	0	0	0	0	0	0	0	0
Akr1c6	0	0	0	0	0	0	0	0	0	0	0	0	0	0	0	0	0	0	0	0	0	0	0	0	0	0	0	0	0	0	0	0	0	0	0	0	0	0	0	0	0	0	0	0	0	0	0	0	0
Akr1cl	0	0	0	0	0	0	0	0	0	0	0	0	0	0	0	0	0	0	0	0	0	0	0	0	0	0	0	0	0	0	0	0	0	0	0	0	0	0	0	0	0	0	0	0	0	0	0	0	0
Akr1d1	0	0	0	0	0	0	0	0	0	0	0	0	0	0	0	0	0	0	0	0	0	0	0	0	0	0	0	0	0	0	0	0	0	0	0	0	0	0	0	0	0	0	0	0	0	0	0	0	0
Akr1e1	41.4454	41.9441	86.8469	52.1313	70.6363	94.8305	41.5052	21.6399	60.4924	290.443	0	26.0113	104.117	0	86.8038	29.1635	0	17.2818	156.306	66.3179	0.706914	96.0972	108.905	32.611	68.2343	23.9883	77.6232	192.688	143.446	0	166.256	126.363	0	0	69.0698	128.969	0.342635	0	0	92.7227	0	195.118	58.4267	0	0	108.76	110.845	70.5418	55.0355
Akr7a5	2.40397	9.03122	0	42.9945	9.72204	12.5307	14.4964	5.49145	45.0985	82.3752	0	28.5438	0	55.672	46.7193	106.466	91.0866	58.7276	7.72502	49.1114	42.336	33.4243	136.813	26.7969	89.3921	61.5696	62.8277	3.49266	0	34.8587	77.4758	307.839	0	146.804	216.49	85.6274	0	32.4459	0	26.7818	30.3953	0	218.139	42.9618	0	56.9796	0	35.345	10.043
Akt1	49.4351	31.6115	67.9102	8.19984	13.2928	7.97463	22.1992	7.20804	8.49992	32.8801	54.6894	12.4888	15.4135	35.6673	8.24817	39.0835	0	5.33924	34.3193	40.7526	38.9303	20.5932	28.7328	11.3796	57.0255	16.2849	110.857	13.7533	14.5815	3.2109	21.1443	55.1	76.4644	0	46.9754	69.1654	0	29.1393	27.4995	0	0	0	32.2118	0	0	31.5091	102.395	63.7244	88.4317
Akt1s1	36.4806	51.9585	25.5062	27.0244	57.4528	70.477	66.1013	12.8205	136.065	43.8616	64.8487	45.8145	0	63.8264	110.508	6.66865	36.2862	79.6826	232.722	105.267	137.788	87.5886	15.9705	54.2808	61.3349	41.6204	24.0459	152.889	59.7437	101.193	117.75	132.616	28.6881	62.8347	112.317	74.0047	0	0	453.454	109.867	45.0904	0	0.795741	26.55	113.935	52.1944	0	33.7895	95.9852
Akt2	4.23114	0	0	5.5438	0	0	2.27809	0	8.02483	3.27035	15.2778	7.17697	1.77155	0	0.82435	5.09273	0	0	35.2613	0	33.3779	0	0	0	9.26513	2.97373	12.1716	6.1473	5.78591	0	0	0	0	22.9163	16.9644	0	0	6.44062	0	0	0.318438	17.172	0	0	46.4295	13.7298	64.0167	0	6.31297
Akt3	23.5537	13.9953	43.7662	0	0	0.79723	0	31.3858	0	104.68	286.124	1.99762	17.2581	0	0	0	0	0	0	0	0	5.4899	0	5.79156	172.638	0	0	9.77727	50.5343	32.7416	0	0	0	5.77913	17.0396	3.45726	0	0	0	0	172.835	0	0	44.2155	443.077	47.9076	0.224978	5.33103	28.9927
Aktip	41.0215	17.4153	0	0	0	0	86.3019	24.2425	0	81.7114	53.058	24.3536	344.534	77.7311	48.6391	0	238.614	0	0	78.0676	76.7563	0	5.29638	21.6789	0	25.9578	31.2159	80.9479	0	70.3238	38.4874	41.4075	12.6923	0	40.3443	84.7166	71.3947	33.0543	0.444653	0	21.2886	0	0	13.5164	0	8.66688	0	57.426	24.2994
Alad	154.351	150.839	33.2142	129.945	138.586	125.541	95.5081	129.809	190.826	58.1671	216.278	183.271	128.287	0	89.5433	170.709	74.8194	138.14	1.13892	155.798	129.965	166.691	79.7147	111.782	22.8877	112.672	66.1306	26.7765	61.5935	104.612	15.4373	160.273	894.305	172.924	310.354	438.693	267.97	0	57.7217	21.2655	81.3161	46.4086	124.12	38.749	0	43.2283	119.53	114.462	196.096
Alas1	29.3219	4.49617	8.75252	4.80234	0	0	1.57872	6.91072	0	0	29.746	7.04602	0	21.0759	2.38032	51.2801	28.552	17.2766	310.284	0	21.2555	16.8383	0	0	102.653	0	5.38403	9.12878	9.90891	32.5014	6.46035	96.9466	59.873	0.355281	18.7421	0	0.202007	32.7314	0	55.3331	0	21.2761	47.9084	54.3099	89.6326	8.50359	0.746864	12.2113	0
Alas2	0	0	0	7.40316	0	0	0	0	0	4.31329	0	0	0	34.1219	0	17.0504	5.394	0	0	0	0	0	12.25	11.7615	2.03664	0	0	0	0	0	21.7498	0	0	0	0	11.058	0	0	0	0	0	0	14.2419	56.5694	0	9.44786	0	0.454701	0
Alb	0	0	0	0	0	0	0	0	0	0	0	0	0	0	0	0	0	0	0	0	0	0	0	0	0	0	0	0	0	0	0	0	0	0	0	0	0	0	0	0	0	0	0	0	0	0	0	0	0
Albfm1	0	0	0	0	0	0	0	0	0	0	0	0	0	0	0	0	0	0	0	0	0	0	0	0	0	0	0	0	0	0	0	0	0	0	0	0	0	0	0	0	0	0	0	0	0	0	0	0	0
Alcam	0	0	0	0	0	0	0	0	0	0	0	0	0	0	0	0	0	0	0	0	0	0	0	0	0	0	0	0	0	0	0	0	0	0	0	0	0	0	0	0	14.0309	0	0	0	10.2953	0	0	0	0
Aldh16a1	3.06675	10.6982	0	24.2598	0	13.8056	2.88955	4.67031	2.65533	25.3498	37.096	4.0965	6.74114	20.6087	32.414	0	2.30554	18.7297	0	28.8953	7.32313	0	14.6608	16.5897	10.4462	0	16.4241	6.6834	17.4615	16.0909	8.31788	84.5773	0	0	0	0	0	7.62473	14.4769	0	15.7525	40.79	0	20.1494	0	7.57177	50.237	7.77408	0
Aldh18a1	0	15.9067	7.29885	4.85423	42.8085	11.5367	7.18102	24.1802	35.4388	36.2718	10.7019	16.9675	34.1262	0	10.8272	45.05	29.9216	19.8142	157.778	58.1637	30.648	22.8272	0	72.5311	70.9108	4.74818	5.44221	26.1444	0	16.157	63.8379	74.8159	0	0	39.267	0	127.108	5.26353	0	0	35.6901	103.885	0	0	0	50.179	185.148	10.1966	78.4937
Aldh1a1	0	0	0	0	0	0	0	0	0	0	0	0	0	0	0	0	0	0	0	0	0	0	0	0	0	0	0	0	0	0	0	0	0	0	0	0	0	0	0	0	0	0	0	0	0	0	0	0	0
Aldh1a2	0	0	0	0	0	0	14.3508	0	0	0	0	0	0	0	0	0	0	0	0	0	0	0	0	0	0	0	0	0	0	0	0	0	0	0	0	0	0	0	0	0	0	0	0	0	0	0	0	0	0
Aldh1a3	0	0	0	0	0	0	0	0	0	0	0	0	0	0	0	0	0	0	0	0	0	0	0	0	0	0	0	0	0	0	0	0	0	3.80074	0	0	0	0	0	0	0	0	0	0	0	0.307332	0	0	0
Aldh1a7	0	0	0	0	0	0	0	0	0	0	0	0	0	0	0	0	0	0	0	0	0	0	0	0	0	0	0	0	0	0	0	0	0	0	0	0	0	0	0	0	0	0	0	0	0	0	0	0	0
Aldh1b1	0	0	0	0	0	0	0	0	0	0	0	2.22711	0	0	0	0	0	0	0	0	0	0	0	0	0	0	0	0	24.1456	0	0	0	0	0	0	0	0	0	0	0	0	0	0	0	0	74.0966	0	0	0
Aldh1l1	0	0	0	0	0	0	0	8.72115	0	0	0	0	0	0	0	0	0	0	0	0	0	0	0	0	0	0	0	0	7.24599	0	0	0	0	0	0	0	0	0	0	0	0	0	0	0	0	5.9699	0	0	0
Aldh1l2	0	0	0	0	0	0	0	0	0	0	0	0	0	0	0	0	0	0	0	0	0	0	0	0	0	0	0	0	0	0	17.4146	0	0	0	0	0	0	0	0	0	0.30265	0	0	0	0	0	0	0	0
Aldh2	15.1357	0	0	0	0	0	6.3383	0	9.46487	10.1101	18.2174	0	36.9671	0	7.74082	0	19.7233	3.20136	48.2221	0	0	0	0	7.16771	0	0	10.808	1.22168	0	4.17132	9.39105	0	0	0	0	0	0	47.7858	0	0	0	0	0	0	0	8.85806	0.899559	0	41.7156
Aldh3a1	0	0	0	0	0	0	0	0	0	0	0	0	0	0	0	0	0	0	0	0	0	0	0	0	0	0	0	0	0	0	0	0	0	0	0	0	0	0	0	0	0	0	0	0	0	0	0	0	0
Aldh3a2	55.9981	9.46885	121.655	19.6996	0	0	0	9.3456	0	0	42.1015	45.9964	0	0	28.5082	80.3747	0	43.8071	0	44.3118	0	0	0	0	61.6219	34.6313	0	32.3203	32.6629	18.4412	32.7998	0	0	0	13.8537	0	0	0	0	0	13.7403	22.5852	0	0	0	0	0	0	51.6755
Aldh3b1	29.4939	0	0	0	0	0	0	0	0	0	0	0	0	0	0	0	63.3518	0	0	0	0	0	0	0	0	0	0	0	18.0797	0	0	0	0	0	0	0	0	0	0	0	0	0	0	0	0	0	0	0	0
Aldh3b2	0	0	0	0	0	0	0	0	0	0	0	0	0	0	0	0	0	0	0	0	0	0	0	0	0	0	0	0	0	0	0	0	0	0	0	0	0	0	0	0	0	0	0	0	0	0	0	0	0
Aldh3b3	0	0	0	0	0	0	0	0	0	0	0	0	0	0	0	0	0	0	0	0	0	0	0	0	0	0	0	0	0	0	0	0	0	0	0	0	0	0	0	0	0	0	0	0	0	0	0	0	0
Aldh4a1	14.0544	3.7714	0	9.26489	0	0.416243	0	3.34426	0	0	13.3213	2.08596	10.2979	9.0814	2.09645	5.50324	0	0	11.9422	1.85639	0	24.9247	9.59828	6.91164	0.74802	2.28786	0	8.93344	2.8994	16.0892	0	0	0	48.5011	9.64691	0	20.3333	0	0	0	6.47869	3.62979	0	16.6215	36.6281	11.5667	0	0	0
Aldh5a1	0	0	0	0	0	16.9998	0	0	0	14.2248	7.16586	0	0	0	0	0	0	0	0	0	22.5556	0	0	0	0	0	0	0	0	0	0	0	0	0.194218	0	0	0	0	0	0	0	0	17.3155	0	0	0	0	0	0
Aldh6a1	0	2.39967	0	0	42.5694	23.3066	0	21.5626	0.645241	0	0	17.2543	0	85.6733	52.0868	0	0	0	17.1313	4.98724	0	0	78.3758	0	51.1912	0	9.89771	0	22.6299	0	0	3.51142	0	0	3.27368	0	70.9416	0	0	0	0	0	0	0	0	12.0208	0	0	0.389158
Aldh7a1	19.1348	25.4501	4.69352	21.365	10.5141	8.67305	48.9139	22.1718	0	70.0191	27.6367	27.659	80.4643	16.1701	7.65865	56.795	22.0157	44.0793	76.7064	45.7137	29.0543	27.3836	54.1653	15.8198	43.9246	28.5304	55.9613	29.0091	62.6102	0	24.423	0	120.962	149.874	78.9819	49.0089	0.481449	55.5522	0	0	3.06803	15.0405	0	122.441	0	7.12077	13.7952	56.9416	25.6326
Aldh8a1	0	0	0	0	0	0	0	0	0	0	0	0	0	0	0	0	0	0	0	0	0	0	0	0	0	0	0	0	0	0	0	0	0	0	0	0	0	0	0	0	0	0	0	0	0	0	0	0	0
Aldh9a1	29.3046	84.7907	0	49.0801	47.0185	23.5464	21.1287	20.3734	42.6564	0	0	19.6668	0	0	39.0969	1.37627	0	162.097	103.302	47.5706	63.5115	0	98.0354	113.202	35.4431	10.693	22.9271	66.6404	141.306	62.7186	206.532	5.29726	0	101.473	145.835	0	0	37.1081	0	89.6278	59.7397	0	3.61294	0	0	0	0	88.497	0
Aldoa	771.446	935.325	308.152	832.485	519.475	367.664	1110.54	481.429	889.321	695.202	1051.12	814.89	373.215	505.786	1457.49	913.593	521.855	884.585	1973.53	426.625	391.588	696.188	573.701	533.023	1369.78	702.971	798.068	481.884	802.029	655.992	786.678	773.626	868.298	2359.65	2626.06	1604.55	1166.65	341.844	1504.96	74.4676	507.825	398.477	1472.92	224.148	585.747	832.067	2181.62	672.254	1865.82
Aldoart1	0	0	0	0	0	0	0	0	0	0	0	0	0	0	0	0	0	0	2.07692	0	0	0	0	0	0	0	0	0	0	0	0	0.582216	0	0.534479	0	0	0.607794	0	0	0	0	0	0	0	0	0	0	0	1.09692
Aldoart2	0	0	0	0	0	0	0	0	0	0	0	0	0	0	0	0	0	0	0	0	0	0	0	0	0	0	0	0	0	0	0	0	0	0	0	0	0	0	0	0	0	0	0	0	0	0	0	0	0
Aldob	0	0	0	0	0	0	0	0	0	0	0	0	0	0	0	0	0	0	0	0	0	0	0	0	0	0	0	0	0	0	0	0	0	0	0	0	0	0	0	0	0	0	0	0	0	0	0	0	0
Aldoc	0	0	0	0	0	0	0	0	0	0	0	0	0	0	0	0	0	0	87.5093	0	0	0	0	0	0	0	0	0	0	0	0	0	0	0	0	0	0	0	0	0	0	0	0	0	0	0	0	0	0
Alg1	0	0	13.0965	0	5.68705	19.039	6.66278	13.4611	23.6559	0.966147	12.7666	13.3577	14.1308	26.5846	0	8.33276	30.9304	0	18.2741	16.9823	59.4841	0	34.3904	9.48417	0	7.20902	6.88561	30.3544	25.4628	20.2378	0	0	0	0	91.3879	0	0	0	0	0	35.5603	21.5835	0	40.5477	0	15.8719	0	8.148	0
Alg10b	0	3.48176	0	2.67757	0	20.5972	0	2.46994	43.0652	3.12006	21.0827	0	19.014	5.90231	0	0	0	0	2.08473	2.97063	0	0	11.5195	4.25389	0	4.13044	0	43.3576	0	0.742677	0	0	0	0	0.949977	6.2214	0	0.460848	0	0	0	90.1426	0	10.912	0	1.92212	20.3004	0	0.67757
Alg11	50.403	38.7102	14.7079	7.57182	82.15	28.4138	47.8181	52.9364	36.8693	18.2847	80.3287	19.6049	43.2982	0	23.9997	112.268	0	58.7259	30.9326	58.4638	0	0	0	101.427	31.3278	22.2569	0	66.9162	0	0	33.2755	63.3484	0	97.2924	31.8127	84.5272	14.5841	64.2005	0	66.6634	29.7582	0	0	79.4788	0	24.8888	7.90216	77.5427	47.196
Alg12	25.6131	52.039	114.682	47.822	0	0	18.617	26.4682	38.0177	19.797	0	7.60299	0	0	26.8222	9.09053	0	57.4634	62.408	27.0651	20.7513	45.1637	0	44.9854	29.0818	31.2378	21.9475	7.97412	0	39.095	126.68	0	0	0	19.1993	70.1782	253.038	1.29961	0	0	53.9744	34.965	0	0	0	19.8749	65.5659	0	1.91077
Alg13	44.0471	25.6656	30.3718	60.3093	21.9486	20.8723	30.1186	31.1436	69.1931	0	0.454414	21.2934	0	0	3.21812	5.16571	0	26.3521	0	14.4065	26.2951	0	0	64.365	22.5055	0	40.7088	0	20.5621	37.938	12.8503	0	31.2708	5.76395	1.38211	0	0	14.7506	0	39.2571	20.5531	56.2294	0	47.6273	0	14.9145	1.17803	7.6565	5.58615
Alg14	46.5143	71.1921	185.742	0	77.5087	31.0212	66.8762	0	0	0	11.1969	151.369	141.375	137.499	44.053	0	125.37	31.7009	0	47.3306	137.811	67.9475	41.5707	121.433	79.2202	115.915	65.6907	177.708	78.4722	141.996	0.549715	34.8576	52.8357	42.5199	56.339	61.3629	151.537	0	182.667	104.188	0	160.174	0	0	0	80.5319	56.2109	0	80.0676
Alg2	92.4533	79.1209	0	49.8458	11.3684	142.087	22.6018	73.2518	11.8994	39.0559	76.6907	93.4573	490.669	77.4999	45.1532	0	0	38.0525	48.1772	107.376	62.651	195.689	58.5891	86.0173	55.324	0	110.803	54.4552	134.026	75.803	0	72.375	83.7305	50.8638	21.6486	20.5391	0	119.812	124.761	138.79	78.3255	95.5103	127.54	252.172	0	208.113	0	130.484	0
Alg3	17.8534	143.725	41.5677	101.756	97.9883	43.5089	90.3572	50.4932	25.0277	0	0	75.7086	74.7509	123.404	52.1755	123.975	0	154.553	372.595	60.1898	246.658	62.962	170.698	156.365	0	71.5959	179.209	11.1166	0	24.3311	26.8567	422.743	171.653	0	142.541	387.843	223.609	0	356.564	119.339	0	46.1093	0	166.234	190.313	42.8204	274.895	109.265	302.338
Alg5	86.7152	25.4411	90.5949	68.928	67.8	45.4742	25.7097	4.4019	21.0229	10.426	0	25.3973	20.3319	57.3765	39.4209	0	41.0271	0	107.746	15.4754	28.6444	15.4194	0	45.8665	28.553	23.5894	0	35.2761	37.7818	0	137.981	64.4142	225.565	260.655	31.3212	102.165	49.1785	4.92791	0	3.31222	18.8826	63.9022	86.5548	106.96	0	61.2798	55.9694	0	190.19
Alg6	0	19.7647	96.4514	0	33.6636	78.8888	0	4.99377	7.4257	156.795	14.5727	0	0	0	0	0	60.379	24.8086	9.72679	10.6617	0	17.0346	0	39.695	0	0	8.42956	0	16.3188	77.5804	11.4294	25.0296	24.7843	0	0	0	0.145973	0	0	0	0	0	0	0	0	28.2329	15.2463	0	9.74753
Alg8	4.64474	112.174	0	87.3301	58.7002	63.8282	42.0131	31.8303	86.6884	66.0832	62.6126	190.267	0	0	76.0143	82.2816	0	117.889	0	157.057	277.743	194.617	0	1.01519	1.31844	133.521	252.067	38.2399	0	20.6779	76.575	0	11.871	151.276	125.825	78.4788	0	0	0	156.222	186.785	151.147	196.685	0	0	46.3809	4.14075	0	157.659
Alg9	0	8.32758	0	9.65704	0	0	8.35437	3.37574	0	0	0	21.7139	25.9869	0	4.53466	6.22547	0	1.40654	0	12.8828	0	2.20144	0	13.0813	0	20.0468	20.8937	0	0	0	34.3051	51.3027	0	21.9971	0	0	0	11.0224	2.81724	0	0	16.0298	0	9.32107	0	39.0403	0	0	0
Alk	0	0	0	0	0	0	0	0	0	0	0	0	0	0	0	0	0	0	0	0	0	0	0	0	0	0	0	0	0	0	0	0	0	0	0	0	0	0	0	0	0	0	0	0	0	0	0	0	0
Alkal1	0	0	0	0	0	0	0	0	0	0	0	0	0	0	0	0	0	0	0	0	0	0	0	0	0	0	0	0	0	0	0	0	0	0	0	0	0	0	0	0	0	0	0	0	0	0	0	0	0
Alkal2	0	0	0	0	0	0	0	0	0	0	0	0	0	0	0	0	0	0	0	0	0	0	0	0	0	0	0	0	0	0	0	0	0	0	0	0	0	0	0	0	0	0	0	0	0	0	0	0	0
Alkbh1	8.52361	10.5565	43.5658	2.40541	99.435	10.8743	91.6781	55.4166	48.6331	53.9999	9.94334	0	0	9.76117	13.1894	0	19.3224	37.6513	39.7075	18.9373	0	0	5.67182	23.0006	1.67502	5.50264	15.1693	30.483	37.8732	0.250195	1.88294	0	38.3556	88.4207	39.6838	11.2279	0.758864	0	0.714259	22.3309	22.1068	13.5468	141.673	0	0	89.7906	24.5497	26.0945	1.71196
Alkbh2	30.9261	12.4482	0	0	11.7253	0	0	5.8871	0	23.2395	0	16.0652	0	0	42.1771	5.01087	99.9742	0	0	0	0	0	0	0	60.3526	25.1716	38.0938	28.0823	0	0	0	56.7888	0	0	0	0	0	0	0	0	0	0	0	0	19.0891	0	0	0	0
Alkbh3	32.747	23.4331	0	60.6946	51.0422	29.742	21.0841	10.3896	1.96902	132.882	69.9602	15.391	0	0	43.2649	18.2759	88.6275	12.121	35.4141	50.4632	16.6983	0	0	92.599	39.5056	3.75126	30.9833	49.5595	38.7322	23.9506	12.6262	73.7474	80.5944	29.1634	153.512	9.34631	178.847	20.3543	0	3.4745	84.8219	51.4495	0.773826	35.8595	0	0.449177	0	24.9036	13.5381
Alkbh3os1	0	5.96976	0	0	0	0	0	0	0	0	0	0	0	0	0	0	0	0	0	0	0	0	0	0	0	0	0	0	0	0	0	0	0	0	0	41.9064	0	0	0	0	32.2304	0	0	0	0	6.40816	0	0	0
Alkbh4	8.14421	18.5762	0	0	0	12.5425	18.4167	29.4564	61.7017	35.496	0	6.04381	0	61.4654	21.52	0	53.8798	74.9322	0	43.7466	0	0	0.926995	10.0128	0	26.2206	61.9354	0	5.37642	0	0	0	0	126.409	0	0	0	0	0	0	100.828	31.5506	0	12.8423	0	0	0	0	0
Alkbh5	30.2378	49.8435	9.47719	82.2088	265.681	98.9353	268.626	291.093	52.778	63.6224	62.9099	23.508	0	11.0159	37.0655	12.9094	0.432997	21.6993	71.3627	31.4447	9.45543	48.4156	5.24456	52.3998	33.7196	50.8374	87.9098	41.8396	16.397	134.066	7.12159	51.484	163.967	81.8854	73.4444	192.329	51.4542	1.02284	116.336	1.8333	56.8928	4.46251	56.346	0	7.90019	31.5217	138.827	27.0105	201.14
Alkbh6	5.52075	16.2959	25.0897	0	28.6061	0	58.2596	28.3752	32.2657	24.0618	0	27.0398	0	37.0997	14.5879	0	36.5237	16.2017	93.8203	0	24.7182	0	85.4605	33.4846	18.8052	61.1114	2.36532	2.00523	8.2002	0	8.36771	34.8122	0	0	24.9259	16.0719	60.7023	16.6673	194.958	0	0	19.2486	0	21.7637	0	29.5331	41.7114	24.1411	0
Alkbh7	37.6996	107.908	126.036	15.3675	0	0	82.0936	12.7582	111.225	0	0	17.4078	0	0	67.125	257.004	0	119.608	188.448	28.0332	0	65.3722	0	60.4259	0	151.53	0	0	0	83.1183	101.583	0	231.958	224.893	0	0	0	0	0	0	0	129.821	185.299	0	0	79.9797	4.48119	0	32.8118
Alkbh8	93.2095	31.4966	127.985	3.61857	0	31.0816	11.7098	18.7761	40.4237	52.1799	0	0.292786	0	0	31.6117	0	58.7284	55.8584	5.85148	32.8311	28.558	29.5268	28.7407	16.492	16.0988	0	0.211295	30.8102	62.9975	0	31.4734	0	0	0	4.93474	21.9579	0	0	0.716329	0	75.3463	0	0	0	0	10.7152	8.04575	2.50034	27.8142
Allc	0	0	0	0	0	0	0	0	0	0	0	0	0	0	0	0	0	0	0	0	0	0	0	0	0	0	0	0	0	0	0	0	0	0	0	0	0	0	0	0	0	0	0	0	0	0	0	0	0
Alms1	0	0	0	0	0	0	0	2.4284	0	4.98481	10.9014	6.05878	1.86942	0	3.84202	0	0	1.21419	0	5.99111	0	0	0	0.209117	0	0	0	0	0	0	0.474903	12.6112	0	0	0.0518888	0	0	0	0	0	3.3603	0	0	6.03476	0	0	0.0568631	0	25.7587
Alms1-ps1	0	0	0	0	0	0	0	0	0	0	0	0	0	0	0	0	0	0	0	0	0	0	0	0	0	0	0	0	0	0	0	0	0	0	0	0	0	0	0	0	0	0	0	0	0	0	0	0	0
Alms1-ps2	0	0	0	0	0	0	0	0	0	0	0	0	0	0	0	0	0	0	0	0	0	0	0	0	0	0	0	0	0	0	0	0	0	0	0	0	0	0	0	0	0	0	0	0	0	0	0	0	0
Alox12	0	0	19.8426	0	0	0	0	0	0	15.8581	0	0	0	418.025	0	0	0	0	59.9891	0	137.005	0	0	34.2475	93.4481	0	0	0	4.52767	48.3167	0	0	0	108.467	0	0	0	276.58	12.644	0	43.9147	38.6967	0	465.877	0	4.16827	0	0	0
Alox12b	0	0	0	0	0	0	0	0	0	0	0	0	0	0	0	0	0	0	0	0	0	0	0	0	0	0	0	0	0	0	0	0	0	0	0	0	0	0	0	0	0	0	0	0	0	0	0	0	0
Alox12e	0	0	0	0	0	0	0	0	0	0	0	0	0	0	0	0	0	0	0	0	0	0	0	0	0	0	0	0	0	0	0	0	0	0	0	0	0	0	0	0	3.21413	0	0	0	0	0	0	0	0
Alox15	0	0	0	0	0	0.832315	0	0	0	0	0	0	0	0	0	0	0	0	0	0	0	0	0	0	0	0	0	0	0	0	0	0	0	0	0	0	0	0	0	0	0	0	0	0	0	0	0	0	0
Alox5	0	0	0	0	0	0	0	0	0	0	0	0	21.5368	0	0	0	0	0	0	0	0	0	0	0	0	0	0	0	0	0	0	0	0	0	0	0	0	0	0	0	0	0	0	0	0	0	193.16	0	0
Alox5ap	145.701	0	197.886	0	0	0	0	62.4053	0	51.0942	0	9.01038	115.653	1.25528	0	0	0	0	133.557	0	0	53.401	0	0	0	0	0	4.4101	97.1868	38.2238	50.3663	0	152.572	0	0	0	0.878305	4.3125	0	0	0	0	166.985	0	0	0	319.857	0	0
Alox8	0	0	0	0	0	0	0	0	0	0	0	0	0	0	0	0	0	0	0	0	14.0985	0	0	0	0	0	0	0	0	0	0	0	0	0	0	0	0	0	0	0	0	0	0	0	0	0	0	0	3.16225
Aloxe3	0	0	0	0	0	0	0	0	0	0	0	0	0	0	0	0	0	0	0	0	0	0	0	0	0	0	0	0	0	0	0	0	0	0	0	0	0	0	0	0	0	0	0	0	0	0	0	0	0
Alpi	0	0	0	0	0	0	0	0	0	0	0	0	0	0	0	0	0	0	0	0	0	0	0	0	0	0	0	0	0	0	0	0	0	0	0	0	0	0	0	0	0	0	0	0	0	0	0	0	0
Alpk1	0	0	0	0	0	0	0	0	0	0	0	2.98072	0	0	0	0	0	0	0	0	0	0	0	0	0	0	0	0	0	0	0	27.8324	0	0	0	0	0	7.13307	0	0	0	0	15.6609	0	0	0	0	0	0
Alpk2	0	0	0	0	0	0	0	0	0	0	0	0	0	0	0	0	0	0	0	0	0	0	0	0	0	0	0	0	0	0	0	0	0	0	0	0	0	0	0	0	0	0	0	0	0	0	0	0	0.282775
Alpk3	0	0	0	0	0	0	0	0	0	11.6594	0	0	0	0	0	0.144482	11.6646	0	0	0	0	0	0.304492	0	0	0	0.286536	0	0	0	0	0	0	0	0	0.458107	87.2744	12.8271	76.7411	22.9907	1.057	8.98169	0	0	9.90735	0.220163	0	0	0.698491
Alpl	0	0	33.4974	0	0	0	0	0	0	0	0	0	0	0	0	0	0	0	0	0	0	0	0	14.3662	0	0	0	0	0	32.6265	0	0	0	0	0	0	0	0	0	0	0	0	0	0	0	0	0	0	0
Alppl2	0	0	0	0	0	0	0	0	0	0	0	0	0	0	0	0	0	0	0	0	0	0	0	0	0	0	0	0	0	0	0	0	0	0	0	0	0	0	0	0	0	0	0	0	0	0	0	0	0
Als2	0.453909	1.21803	8.25139	0	0	3.87163	2.90824	0	0	0.545747	4.26133	0	1.33034	0.18771	0	16.8665	0	0	0	2.07844	0	7.08383	0	6.69665	1.28845	6.96207	0.777895	4.6163	0	0	0	38.4984	0	0	8.41908	14.6133	0	0	22.581	18.6381	0	0.468918	0	9.06623	0	1.79311	0.121397	0	24.8887
Als2cl	0.732674	0	41.7938	2.01595	0	1.38875	6.35112	0	6.34382	19.3801	33.3338	11.7443	25.7683	0	2.99767	41.3122	131.755	13.2497	0	0	0	31.1845	0	0	0	3.8166	17.8928	0	4.35309	18.732	0	0	0	0	25.9275	7.52804	0	0	0	0	14.6676	0	0	10.7831	0	4.10031	0	17.4586	0
Alx1	0	0	0	0	0	0	0	0	0	0	0	4.89028	0	0	0	0	0	0	0	0	0	0	0	0	0	0	0	0	0	0	0	0	9.78201	0	0	0	0	0	0	0	0	0	0	0	0	0	0	0	0
Alx3	0	0	0	0	0	0	0	0	0	0	0	0	0	0	0	0	0	0	0	0	0	0	0	0	0	0	0	0	0	0	0	0	0	0	0	0	0	0	0	0	0	0	0	0	0	0	0	0	0
Alx4	0	0	0	0	0	0	0	0	0	0	0	0	0	0	0	0	0	0	0	0	0	0	0	0	0	0	0	0	0	0	0	0	0	0	0	0	0	0	0	0	0	0	0	0	0	0	0	0	0
Alyref	42.6653	46.3982	0	11.3275	0	15.4292	0	38.4716	17.4986	34.4234	93.2443	71.3226	0	46.8956	12.2499	0	0	14.2486	0	22.1465	23.1243	15.6108	0	0	1.91223	16.4088	26.4573	9.78746	11.8592	23.1358	0	0.311203	130.724	44.5671	12.6047	0	95.8379	0	0	40.0269	55.6013	0	10.8249	0	0	0	75.9715	18.5001	11.7264
Alyref2	0	0	0	0	0	0	0	0	44.7421	24.3116	0	18.0067	0	0	19.5335	0	0	5.34602	23.3251	0	0	0	42.9621	0	22.0022	0	0	0	0	11.5739	0	0	0	0	14.8045	0	0	0	0	0	0	0	0	0	0	16.6413	0	0	0
Amacr	0	42.6084	191.808	0	0	42.3235	49.8697	26.4479	9.07001	26.8467	0	0	0	0	18.6098	0	145.236	22.5645	0	47.7721	24.1913	0	47.4422	10.303	0	0	2.83457	7.20915	0	0	80.7499	1.83378	0	0	0.403661	0	146.926	0	0	0	1.74273	0	0	6.95504	0	16.3348	0	0	0
Ambn	0	0	0	0	0	0	0	0	0	0	0	0	0	0	0	0	0	0	0	0	0	0	0	0	0	0	0	0	0	0	0	0	0	0	0	0	0	0	0	0	0	0	0	0	0	0	0	0	0
Ambp	0	0	0	0	0	0	0	0	0	0	0	0	0	0	0	0	0	0	0	0	0	0	0	0	0	0	0	0	0	0	0	0	0	0	0	0	0	0	0	0	0	0	0	0	0	0	0	0	0
Ambra1	19.714	6.80155	0	0	0.355921	0	0.265356	0	18.8981	0	11.6944	2.92595	0	0.291163	0.240054	0	0	4.02078	0	0	0.630472	6.79253	0	0	0	0.101878	5.73141	5.11462	1.16199	47.2855	25.8362	5.8545	0	0	25.9463	0	0	0.500142	0	0	16.6915	0	0	2.22045	0	1.62245	0	5.8898	0
Amd1	467.033	115.534	111.309	51.3124	185.063	196.527	55.4642	272.27	109.168	84.0826	52.6987	85.9241	99.8085	0	85.4231	33.8948	62.907	176.341	119.654	130.66	148.843	229.495	19.9346	47.4503	300.699	64.0591	27.0964	58.3119	63.8304	28.7744	198.313	120.01	46.2809	115.431	138.616	137.461	37.3032	14.6873	3.97478	0.387132	77.5295	150.145	365.574	84.3848	90.0859	69.2659	588.753	114.074	37.4725
Amd2	5.35777	0	0	0	1.35423	1.26942	1.00964	0	0.773166	4.83134	0	1.5904	0	0	1.37005	0	0	1.27487	0.662186	1.88716	1.59923	0.760134	0	0.878273	2.28125	1.16289	0	0	1.76847	3.06672	3.41923	0	0	0	0	0	0	0	0	0	0.70565	0	4.55783	0	5.87923	1.32282	2.50761	2.03725	0
Amdhd1	0	0	0	0	0	0	0	0	0	0	0	0	0	0	0	0	0	0	0	0	0	0	0	0	0	0	0	0	34.6722	0	0	0	0	0	0	0	0	0	0	0	0	0	0	0	0	31.0633	0	0	0
Amdhd2	53.0103	10.7477	0	1.62064	0	18.421	19.9789	3.58793	56.0984	17.7043	47.6396	37.7653	0	40.921	25.7051	28.7576	63.0553	31.7679	0	31.1196	0	58.8297	86.8862	31.6692	22.7381	35.1138	0	10.2689	0	0	23.6812	0	14.7191	0	0	45.9941	0	65.2708	0	0	21.1005	1.82544	0	11.1454	0	7.36815	0	12.8406	0
Amelx	0	0	0	0	0	0	0	0	0	0	0	0	0	0	0	0	0	0	0	0	0	0	0	0	0	0	0	0	0	0	0	0	0	0	0	0	0	0	0	0	0	0	0	0	0	0	0	0	0
Amer1	7.1027	2.17823	0	0	5.38583	2.88489	0	14.2933	0	0	0	5.7227	32.7123	0	9.68669	0	34.1742	0	0	0	0	13.6759	25.4084	0	12.9609	7.48788	23.4753	0	0	15.1004	12.4653	0	0	0	0	0	0	6.12663	0	15.0183	4.81098	73.3755	0	5.86668	38.97	5.84549	34.7355	13.8896	29.4078
Amer2	0	0	0	0	0	0	0	0	0	0	0	0	0	0	0	0	0	0	0	0	0	0	0	0	0	0	0	0	0	0	0	0	0	0	0	0	0	0	0	0	0	0	0	0	0	0.532439	0	0	0
Amer3	0	0	0	0	0	0	0	0	0	0	0	0	0	0	0	0	0	0	0	0	0	0	0	0	0	0	0	0	0	0	0	0	0	0	0	0	0	0	0	0	0	0	0	0	0	0	0	0	0
Amfr	12.5179	21.834	32.6949	0	12.6561	1.97725	16.9056	3.17721	2.10749	0	15.0665	7.4316	55.032	0	0	19.8317	0	16.5478	1.03142	34.171	74.4175	0.887988	0	13.338	0	29.132	0	12.1246	0	71.6507	55.9208	33.8288	97.1638	39.018	70.7744	20.0073	86.0237	37.0507	105.684	94.9638	7.69384	11.3153	78.6836	0	104.166	0	17.0184	0	0
Amh	0	0	0	0	0	0	0	0	0	0	0	0	0	0	0	0	0	0	0	0	0	0	0	0	0	0	0	0	0	0	0	0	0	0	0	0	0	0	0	0	0	0	0	0	0	0	0	0	0
Amhr2	0	0	0	0	0	0	0	0	0	0	0	0	0	0	0	0	0	0	0	0	0	0	0	0	0	0	0	0	0	0	0	0	0	0	0	0	0	0	0	0	0	0	0	0	0	0	0	0	0
Amigo1	0	0	0	0	0	0	0	0	0	0	0	0	0	0	0	0	0	0	0	0	0	0	0	0	0	0	0	0	0	0	0	0	0	0	0	0	0	0	0	0	0	0	0	0	0	13.3187	0	0	0
Amigo2	77.6758	38.7619	0	0	0	8.39473	0	72.6349	0	0	0	0	0	27.0502	0	0	0	0	0	86.3989	54.5059	46.4011	0	23.2322	0	0	0	29.6981	0	0	0	0	7.35268	0	20.2872	0	139.19	0	0	82.4151	73.9458	66.1662	0	0	94.9558	0	0	0	0
Amigo3	0	0	0	0	0	0	0	0	0	0	0	0	0	0	0	0	0	0	0	0	0	0	0	0	0	0	0	0	0	0	0	0	0	0	0	0	0	0	0	0	0	0	0	0	0	0	0	0	0
Ammecr1	46.7738	3.82923	82.4933	15.9964	5.20993	4.88367	19.4212	12.0731	13.4996	41.4631	0	0.941309	27.8821	11.8024	0	0	3.81439	0	76.818	0.279239	18.9308	3.1493	2.16566	4.15859	8.5513	1.03242	0	25.3396	0	66.8562	43.2575	49.6605	7.65439	4.84128	7.35217	6.51646	5.96414	4.50524	80.3173	1.26172	2.08827	4.09495	131.735	58.3381	2.17484	4.95863	30.1077	0	2.48397
Ammecr1l	0	11.1693	2.41586	6.71606	0	0	3.19556	0.58692	8.8986	20.852	2.22657	20.1348	2.2591	2.55007	3.15367	3.33042	27.3514	4.64641	42.6793	12.4889	12.194	15.5288	0	2.27437	0.875187	19.853	28.4009	15.6783	17.3008	25.8836	34.1879	6.62302	22.9833	0.784514	44.5834	13.1997	0.223032	8.76072	34.987	0	16.2431	15.1295	0	6.48241	0	17.2548	0	21.8842	8.45291
Amn	0	0	0	0	0	0	0	0	0	0	0	0	0	0	0	0	0	0	0	0	0	0	0	0	0	0	0	0	0	0	0	0	0	0	0	0	0	0	0	0	0	0	0	0	0	0	0	0	0
Amn1	0	6.12433	0	9.73355	13.7295	2.37928	4.55887	12.3386	0	0	0	3.65835	2.00671	0	3.57948	14.4959	0	6.73402	8.29304	0	32.2906	5.95791	0	11.3734	15.7425	0.0330243	26.4991	8.28966	0	17.5922	13.6184	0	0	10.9176	9.24612	0	0	0	0.0828751	0	0	11.7887	0	19.6738	0	16.2286	1.03767	15.2737	0
Amot	4.6171	1.65195	65.602	13.645	0	0	0	49.2192	0.888377	0	7.77999	75.8365	31.5747	0	0	0	45.6639	4.55729	0	0	41.9571	0	2.10212	1.17734	0	25.0161	0	152.049	0	9.005	22.5903	0	14.1312	0	0	0	0	0	0	0	13.7836	5.29974	0	98.1528	0	17.9015	0	0	0.267899
Amotl1	80.947	71.9453	64.4333	11.588	49.1477	64.9444	88.9411	96.8573	0	0.257473	177.535	79.0772	0	58.8026	32.8559	7.21707	0	116.451	11.3279	68.9415	0	147.413	17.5497	34.2614	7.90225	118.554	53.2144	192.276	11.3095	23.3708	142.677	147.439	193.748	0.326933	67.6278	136.125	75.3471	32.5537	32.8153	1.22694	57.0854	6.85802	7.52981	10.3555	94.4653	6.06268	0.114545	35.3938	88.3447
Amotl2	59.6276	5.51745	18.9034	17.2866	11.78	22.7342	7.74928	0	52.0239	3.7082	105.424	13.8344	16.0698	43.0815	24.5363	9.92042	46.5791	36.3134	0	12.7947	1.22746	6.41768	28.7081	6.96572	17.7039	44.231	5.28558	18.9195	100.444	48.3836	69.7644	0	64.0332	0.174392	25.5918	7.04206	38.4728	0	37.0825	79.1913	31.4133	84.2564	93.676	70.6087	78.9686	67.9129	0	18.5901	130.637
Ampd1	0	0	0	0	0	0	0	0	0	0	0	1.44247	0	0	0	0	0	0	0	0	0	0	0	0	0	0	0	0	0	0	0	0	0	0	0.296489	0	0	0	0	0	0	0	0	0	0	0	0	0	0
Ampd2	0	15.0558	50.6865	10.9729	39.2078	26.9779	8.39619	35.1829	26.6713	65.9706	23.2383	8.81721	0	0	43.3231	20.1424	15.8797	24.0833	0	22.6687	18.9638	22.944	0	14.6075	0	24.7138	67.5199	11.9876	13.8896	21.4099	26.8548	71.8105	0	52.0663	60.2087	68.9519	54.4334	65.645	0	20.2227	66.0717	30.2596	0	14.7455	77.4123	39.1135	101.509	42.8776	60.3224
Ampd3	0	0	55.6994	7.02557	0	0	0.577397	0	0	0	0	0	0	0	0	0	0	0	0	0	0	0	0	0	0	0	0	0	0	10.5229	0	0	0	0	0	0	0	0	0	0	10.8959	0	0	20.9368	0	0	0	0	0
Amph	0	0	0	0	0	0	0	0	0	0	0	0	0	0	0	0	0	0	0	0	0	0	0	0	0	0	0	0	0	0	0	0	0	0	0	0	0	0	0	0	0	0	0	0	0	5.91112	0	0	0
Amt	33.6053	5.6954	5.5435	24.3329	52.7526	61.1829	8.66581	49.8302	0	10.6328	1.27728	22.0509	0	0	90.4561	0	0	4.48917	227.344	0	2.63969	17.0636	15.3002	0	75.3085	5.11856	0	12.8485	2.91903	17.5479	0	130.403	293.827	51.7548	245.611	129.634	208.292	72.8718	114.322	0	0	5.48155	213.657	16.734	12.6155	25.6191	340.112	0	169.948
Amtn	0	0	0	0	0	0	0	0	0	0	0	0	0	0	0	0	0	0	0	0	0	0	0	0	0	0	0	0	0	0	0	0	0	0	0	0	0	0	0	0	0	0	0	0	0	0	0	0	0
Amy1	0	0	0	0	0	0	0	0	0	0	0	0	0	0	0	0	0	0	0	0	0	0	0	0	0	0	0	0	0	0	0	0	0	0	0	0	0	0	0	0	0	0	0	0	0	0	0	0	0
Amy2a2	0	0	0	0	0	0	0	0	0	0	0	0	0	0	0	0	0	0	0	0	0	0	0	0	0	0	0	0	0	0	0	0	0	0	0	0	0	0	0	0	0	0	0	0	0	0	0	0	0
Amy2a3	0	0	0	0	0	0	0	0	0	0	0	0	0	0	0	0	0	0	0	0	0	0	0	0	0	0	0	0	0	0	0	0	0	0	0	0	0	0	0	0	0	0	0	0	0	0	0	0	0
Amy2a4	0	0	0	0	0	0	0	0	0	0	0	0	0	0	0	0	0	0	0	0	0	0	0	0	0	0	0	0	0	0	0	0	0	0	0	0	0	0	0	0	0	0	0	0	0	0	0	0	0
Amy2a5	0	0	0	0	0	0	0	0	0	0	0	0	0	0	0	0	0	0	0	0	0	0	0	0	0	0	0	0	0	0	0	0	0	0	0	0	0	0	0	0	0	0	0	0	0	0	0	0	0
Amy2b	0	0	0	0	0	0	0	0	0	0	0	0	0	0	0	0	0	0	0	0	0	0	0	0	0	0	0	0	0	0	0	0	0	0	0	0	0	0	0	0	0	0	0	0	0	0	0	0	0
Amy2-ps1	0	0	0	0	0	0	0	0	0	0	0	0	0	0	0	0	0	0	0	0	0	0	0	0	0	0	0	0	0	0	0	0	0	0	0	0	0	0	0	0	0	0	0	0	0	0	0	0	0
Amz1	0	0	0	0	0	0	0	0	0	0	13.0143	0	0	0	1.97499	0	0	0	0	0	0	0	0	0	0	0	0	0	0	0	0	0	0	0	0	0	0	12.8016	0	0	0	0	0	0	0	0	0	0	0
Amz2	17.7348	14.8977	121.32	0	28.0652	19.3654	0	7.6327	0.222544	0	0	21.9731	65.5374	0	9.72729	0	0	20.794	64.6136	0	1.61111	0	27.7341	11.8815	19.261	86.3579	67.0634	61.6152	1.01806	23.5389	5.65901	0	0	0	38.7656	55.4584	0	0	115.638	0	24.3733	0	0	0	0	50.7674	0	0	25.3678
Anapc1	5.67351	12.3179	2.26317	11.4715	0.521467	25.5404	11.8577	11.1929	40.8621	14.7281	30.3564	5.20547	0	70.4936	3.42915	31.7564	5.11833	18.9001	0	11.2636	2.69417	16.6108	11.3891	16.5715	21.8144	16.7175	15.1371	19.1085	6.04369	35.3283	31.5169	12.5089	0	5.44635	32.2241	18.1948	0	7.14449	15.826	20.0291	28.5308	4.52904	0.292511	9.48859	27.8742	23.2615	13.5873	9.67523	0.134671
Anapc10	51.6847	121.475	25.6952	118.917	41.8942	83.1865	40.302	103.137	129.88	98.5698	123.557	19.0453	33.9524	0	34.3324	44.4706	0	125.527	38.9882	120.215	0	0	27.183	132.053	76.6434	105.733	126.755	32.3669	2.35309	0	51.7512	83.2368	25.8116	92.9642	18.9206	50.0527	0	146.225	2.26509	235.426	41.782	28.538	0	79.6263	0	70.4048	16.9212	52.4073	0
Anapc11	16.1946	33.3932	39.5374	41.4325	113.321	100.166	66.4965	41.5368	73.3081	64.5624	73.2481	41.9998	34.9734	33.1332	38.0698	46.0345	50.7501	53.0023	32.4462	42.3313	126.19	28.7806	67.1354	57.8446	77.906	79.1799	36.5181	27.2437	44.733	39.6803	61.1948	92.3731	97.0605	28.8447	93.1916	82.9058	55.7377	31.4845	67.7821	115.305	35.0249	87.6128	0.483393	12.5444	85.5805	34.7933	73.1746	26.5761	38.724
Anapc13	94.294	21.4103	84.1148	37.4207	148.502	100.535	31.4377	73.1801	32.9716	29.4331	0	16.1482	0	0	20.4027	26.6389	18.5402	25.3137	13.8953	11.4968	63.8691	31.3868	25.5936	1.18901	24.707	24.9269	17.869	21.0765	52.6717	85.1107	19.0946	19.0992	42.7405	17.0718	42.4848	6.21056	26.7593	20.61	0	25.3966	41.0785	20.6064	20.5681	1.90627	9.94919	37.6078	16.9741	32.1772	1.89389
Anapc15	5.8462	9.41269	0	9.5749	3.37756	32.8478	14.794	3.81561	6.02608	1.00415	13.8719	2.47912	0	0.345378	3.70179	13.3516	0	2.64971	2.89022	10.0018	8.72513	15.1667	17.8716	10.131	13.5129	17.7646	5.72516	0	0	17.5282	5.59642	68.7518	20.8708	19.1257	8.76448	0	0	0.593271	17.5897	9.03852	0	6.03951	0	0	0	12.922	0	8.46849	2.18067
Anapc16	64.3463	46.8333	33.7047	37.1884	71.2949	27.1498	20.9292	45.6401	87.5141	51.9301	8.27517	68.5526	59.4185	56.8649	8.71547	43.7981	0	18.4572	104.803	133.504	56.5675	18.7585	12.4409	29.7656	2.75228	60.8391	6.79775	52.5064	75.6464	33.972	67.2224	96.7493	13.2666	55.6225	73.1411	70.0388	61.9771	47.5874	8.32201	38.1577	30.6486	2.73181	66.4869	162.16	95.274	100.98	18.6237	38.8795	71.3472
Anapc2	1.25118	51.0332	0	72.2952	22.7699	33.7947	56.115	12.3851	44.0554	30.8387	35.2385	99.5353	14.6681	38.2888	37.1135	44.059	87.2897	38.5047	83.814	41.8668	1.12039	52.1884	34.1791	58.2485	58.2455	66.2621	105.067	103.615	66.4906	52.5185	191.237	133.169	115.83	0.63672	39.0852	76.2765	2.89624	0	342.113	0	69.2111	25.8511	374.66	52.612	392.666	19.3587	52.2016	59.6278	213.001
Anapc4	140.346	91.6791	176.395	157.975	51.5983	116.551	80.1434	140.328	113.13	197.717	106.983	120.352	247.215	205.188	80.7186	138.43	60.9615	49.6991	63.6016	79.8932	131.599	77.6351	189.758	224.95	126.757	133.539	101.432	109.161	69.4873	164.451	49.7591	83.3014	128.019	0	33.2137	0	56.4016	99.6959	0	1.35372	73.5642	347.821	0	255.584	661.914	71.6359	1.13743	157.941	166.568
Anapc5	95.926	114.32	60.5729	143.291	60.9721	87.9035	73.37	121.379	155.732	148.408	84.5548	102.592	53.7482	160.428	214.754	214.092	98.417	104.729	430.472	145.089	204.43	81.6571	56.5196	98.9731	128.938	205.858	67.0876	213.151	105.698	143.996	170.601	468.812	110.565	103.914	301.071	446.426	380.015	180.876	280.969	189.264	280.55	161.763	242.412	142.365	283.667	115.401	189.207	73.6656	69.9834
Anapc7	34.523	18.5279	49.6149	38.2277	0	21.5462	28.244	13.4642	22.1149	28.8531	22.4988	31.4932	0	33.7766	52.5373	36.5635	46.084	48.6203	64.1065	39.4459	97.0152	56.8641	42.937	59.9046	27.0086	70.3014	53.3922	17.1269	16.9539	3.5344	49.1689	12.3695	0	0.642753	162.548	8.07482	0	89.7208	30.5759	43.4192	102.028	0	227.308	28.3256	143.217	27.4421	0	29.2426	0
Ang	0	13.4717	0	0	0	0	0	30.0355	0	0	0	0	0	0	0	0	0	0	0	0	0	0	0	0	0	0	0	0	0	0	0	0	0	0	0	0	0	0	0	0	0	0	0	0	0	0	0	0	0
Ang2	0	0	0	0	0	0	0	0	0	0	0	0	0	0	0	0	0	0	0	0	0	0	0	0	0	0	0	0	0	0	0	0	0	0	0	0	0	0	0	0	0	0	0	0	0	0	0	0	0
Ang4	0	0	0	0	0	0	0	0	0	0	0	0	0	0	0	0	0	0	0	0	0	0	0	0	0	0	0	0	0	0	0	0	0	0	0	0	0	0	0	0	0	0	0	0	0	0	0	0	0
Ang5	0	0	0	0	0	0	0	0	0	0	0	0	0	0	0	0	0	0	0	0	0	0	0	0	0	0	0	0	0	0	0	0	0	0	0	0	0	0	0	0	0	0	0	0	0	0	0	0	0
Ang6	0	0	0	0	0	0	0	0	0	0	0	0	0	0	0	0	0	0	0	0	0	0	0	0	0	0	0	0	0	0	0	0	0	0	0	0	0	0	0	0	0	0	0	0	0	0	0	0	0
Angel1	11.5895	4.14659	0	24.3593	0	5.94948	0	0	0	7.54777	0	0.57337	0	15.9758	0	19.4041	8.13196	0.306411	0	4.76251	0	0	28.5815	3.79962	0	7.5464	4.96542	2.80634	0	55.2806	3.38993	0	20.8438	0	0	0	97.2492	13.0351	0	0	16.7905	0	0	0	8.47832	6.35873	0	34.5201	54.4692
Angel2	68.2332	38.2842	51.5204	51.5584	0	40.4165	23.0862	76.7526	13.6509	0	61.0341	26.6989	0	75.9942	71.6431	8.20798	243.893	34.932	43.891	70.4625	149.511	138.388	145.798	64.823	38.0765	36.0148	0	10.1387	56.5613	24.5578	35.8753	30.5178	25.5418	0.197293	60.365	46.7386	102.082	0	119.38	106.127	18.7904	32.4411	0	0	308.857	124.308	29.2396	56.8043	85.0309
Angpt1	0	0	0	0	0	0	0	0	35.3728	0	0	0	0	0	0	0	0	0	2.04699	0	0	0	0	0	0	0	0	0	0	0	0	0	0	0	0	0	0	46.4722	0	0	0	25.6648	0	0	0	0	18.3825	0	0.864895
Angpt2	0	0	12.4478	0	0	0	52.8295	0	0	0	11.8098	0	0	0	0	0	0	0	5.4861	0.822884	0	0	0	0	0	0.169023	0	0	67.4739	0	0	0	0	0	0	0	0	20.7444	60.2318	0	0	0	0	0	0	0	0	0	0
Angpt4	0	0	0	0	0	0	0	0	0	0	0	0	0	0	0	0	0	0	0	0	0	0	0	0	0	0	0	0	0	0	10.6026	0	0	0	0	0	0	0	0	0	0	0	0	0	0	0	0	0	0
Angptl1	0	0	0	23.6557	0	0	0	0	0	0	29.5825	28.8231	0	42.0371	0	0	0	0	0	8.01595	0	0	0	0	0	0	0	0	0	0	0	0	0	0	15.9217	0	0	0	0	0	0	0	15.488	0	0.832426	0	0	0	0.792287
Angptl2	10.2855	0	6.44743	0	11.0923	0	11.371	0	6.92664	39.9852	0	0	0	0	0	0	6.59842	0.217549	0	12.8008	53.42	0	0	6.51943	0.389281	6.64773	0	0	0	97.5984	0	0	0	0	0	0	0	12.6644	0	0	0	34.3562	0	0	0	3.83744	0	0	0
Angptl3	0	0	0	0	0	0	0	0	0	0	0	0	0	0	0	0	0	0	0	0	0	0	0	0	0	0	0	0	0	0	0	0	0	0	0	0	0	0	0	0	0	0	0	0	0	88.7835	0	0	0
Angptl4	0	0.653285	0	5.58216	0	0	3.67016	10.1956	23.8898	0	0	0	0	80.5421	0	0	0	0	0	0	0	0	0	0	0	0	0	0	0	0.928993	0	0	0	0	0	0	0	0	0	0	0	0	0	0	0	1.60288	0	0	0
Angptl6	0	0	0	0	0	0	0	0	0	0	0	0	0	0	8.36061	0	0	0	0	0	0	0	0	0	0	0	0	0	0	0	0	0	0	0	0	0	0	0	0	0	0	0	0	0	0	13.454	0	0	0
Angptl7	0	0	0	0	0	0	0	0	0	88.8963	0	0	0	0	0	0	0	0	0	0	0	0	0	0	0	0	0	0	0	0	0	0	0	0	0	0	0	0	0	0	0	0	0	0	0	0	0	0	0
Angptl8	0	32.0918	0	25.1365	0	4.72255	7.51217	3.79429	0	0	0	0	0	12.3641	0	0	0	1.58094	0	0	0	0	0	22.8717	5.65786	12.9786	0	0	16.4478	1.90148	79.5021	0	0	0	0	0	0	0	0	0	0	43.7563	0	20.9536	169.509	0	0	0	0
Ank	0	0	0	0	0	0.56579	16.2001	0	0	5.74229	0	0	94.4843	0	0	0	0	0	0	0	0	0	0	0	0	0	0	0	0	0	0	21.8423	0	0	0	0	0	0	0	36.1051	0	0	0	0	0	0	0	0	22.4465
Ank1	0	0	0	0	0	0	0	0	0	0	0	0	0	0	0	0	0	0	0	0	0	0	0	0	0	0	0	0	0	0	0	0	0	0	0	0	0	0	0	0	0	0	0	0	0	0	0	0	0
Ank2	0	1.10746	0	0	0	0.172557	0.0457479	1.20154	0	0	0	0.576502	0	0	0.951873	0	0	7.66362	0	0	0	0	2.98429	2.78569	0	0	0.208023	0	7.85289	0	0	0.639241	5.68754	0.494171	1.77743	2.16178	1.01855	0	0	0	0	0	0	0	0	17.1425	0	0	4.24696
Ank3	0	0	0	0	0	0	0	0	0	0	0	0	0	0	0	0	0	0	0	0	0	0	0	0	0	0	0	0	0	0	0	0	0	0	0	0	0	0	0	0	0	0	0	0	0	5.41708	0	0	0.0646102
Ankar	0	0	0	0	0	0	0	0	0	0	0	0	0	0	0	0	0	0	0	0	0	0	0	0	0	0	0	0	0	0	0	0	0	0	0	0	0	0	0	0	0	0	0	0	0	0	0	0	0
Ankdd1a	0	0	0	0	0	0	0	0	0	0	0	0	0	0	0	0	0	0	0	0	0	0	0	0	0	0	0	0	0	0	0	0	0	0	0	0	0	0	0	0	0	0	0	0	0	0	0	0	0
Ankdd1b	0	0	0	11.1256	0	0	0	0	0	0	18.3544	1.37172	0	0	0	0	0	0	0	0	0	0	0	0	0	0	0	0	0	0	0	0	0	0	0	0	0	0	0	0	0	0	0	76.5119	0	0	36.1501	0	0
Ankef1	0	0	0	0	0	0	0	0	0	0	0	0	0	0	0	0	0	0	0	0	0	0	0	0	0	0	0	0	0	0	0	0	0	0	0	0	28.6412	0	0	0	0	0	0	0	0	0	0	0	0
Ankfn1	0	0	0	0	0	0	0	0	0	0	0	0	0	0	0	0	0	0	0	0	0	0	0	0	0	0	0	0	0	0	0	0	0	0	0	0	0	0	0	0	0	0	0	0	0	0	0	0	0
Ankfy1	16.7362	6.12411	0	3.4886	0	10.9948	18.0628	4.92367	28.3232	8.0032	0	2.03235	6.68879	0	0	45.1131	6.63416	0	3.47882	17.4169	1.70303	4.31717	26.4962	3.4917	6.26224	19.3735	3.09634	7.18412	0.12555	15.8208	10.6807	34.3695	39.1015	0	0	32.8287	41.3823	7.02512	0	0	57.3106	77.41	17.2574	60.3788	20.0346	4.25735	0.101728	28.3479	0
Ankhd1	47.6124	0.250518	18.1414	7.49215	27.1366	18.3591	16.1852	4.97605	0	49.1078	52.924	0.277123	51.9872	0	3.50134	0	21.8977	0	0.115384	0	18.949	7.54972	0	0.153037	0.662503	15.2648	0	0.678183	11.5557	46.8462	0	15.0082	0	0	4.21506	15.0279	38.0884	0	0	0	89.7591	23.3878	0	0	20.4888	9.06628	0	10.4129	0.243761
Ankib1	4.54196	0	0	5.55432	0	8.13079	2.85301	12.2967	22.7219	0	15.3068	7.19058	0	0	0	0	24.585	0.160112	29.0659	13.5095	0	0	0	0	18.1929	2.7749	0	0	0	0	0	0	0	0	8.74462	0	0	0	0	0.963817	0	0.260675	0	0	0	3.48881	17.2763	0	0
Ankk1	0	0	0	0	0	0	0	0	0	0	0	0	0	0	0	0	0	0	0	0	0	0	0	0	0	0	0	0	0	0	0	0	0	0	0	0	0	0	0	0	11.5542	0	0	0	0	0	0	0	0
Ankle1	0	47.9296	0	71.0912	60.4791	0	3.81041	52.6053	0	143.843	25.5541	10.0037	0	0	0	28.3943	0	61.4793	0	35.6111	18.6097	0	0	61.3209	0	135.809	25.2679	0	27.2533	0	0	0	104.315	0	0	76.1786	0	0	0	0	0.887718	0	0	0	0	6.65653	0	0	3.51976
Ankle2	40.6045	41.4882	21.0474	9.31028	15	0	58.5646	0	11.4937	11.7355	53.5707	23.6425	0	0	15.4415	45.7159	0	8.42309	1.35112	35.2051	0	0	0	20.9923	0.221651	29.49	0	13.6138	7.47451	14.3025	0	12.3367	60.3144	3.17899	39.4478	3.20924	0	0	0.567094	0	58.415	62.9206	0.885695	0	0	10.7964	0.835352	16.4293	79.9229
Ankmy1	0	0	0	0	0	0	0	0	0	0	0	0	0	0	0	0	0	0	0	0	0	0	0	0	0	0	0	0	0	0	0	0	0	0	0	0	0	0	0	0	0	0	0	0	0	0	0	0	0
Ankmy2	0	30.7413	0	7.55196	0	7.80358	32.652	15.8106	0	0.430433	0	0	0	59.8114	5.61479	7.11538	31.8661	27.0322	18.7606	1.00878	31.2028	0	0	9.62439	38.4126	0	35.8914	6.24154	37.1045	4.91795	38.8398	20.441	3.25323	0	13.6298	48.0639	0	2.54308	0	53.7858	48.6596	43.6408	131.159	61.7208	0	6.12836	0	0	20.1907
Ankra2	38.2187	0.500277	303.847	6.8396	0	0	0	18.4545	0	63.8836	0	0	0	0	36.5495	2.41657	14.0158	4.73188	33.6412	0.65667	0	4.23202	5.09286	0.30561	0	0.134882	47.1266	17.6061	6.46138	12.4497	56.812	17.3109	3.97068	0	12.9673	35.1184	0	403.261	0	11.5717	0	79.9278	0	19.5986	42.9614	14.7296	0.249305	55.0577	0
Ankrd1	0	0	0	0	0	0	0	0	0	0	0	0	0	0	0	0	0	0	0	0	0	0	0	0	0	0	0	0	0	0	0	0	0	0	0	0	0	0	0	0	0	0	0	0	0	0	0	0	0
Ankrd10	32.2181	17.9085	63.4724	20.0514	73.2909	33.2602	19.9486	64.8351	116.565	63.9847	97.6366	7.51427	15.1757	56.3871	55.1202	0.994326	32.5255	19.3482	65.5601	34.855	51.3465	38.6898	83.2967	17.1644	0.326618	20.3126	0	56.0033	41.5882	5.48846	2.75371	59.3208	104.072	0	68.6598	70.5416	66.255	12.2606	98.1893	34.0618	76.3797	71.3216	45.0271	19.3538	130.367	23.6744	41.2368	24.7931	18.6272
Ankrd11	12.7386	8.65039	12.548	9.41826	4.4683	5.54358	5.78081	4.75087	9.15385	15.9411	39.05	7.25396	7.61936	12.041	18.9684	0.561632	1.40719	12.042	21.2063	6.40986	1.78476	3.24574	8.28537	6.47761	2.50901	5.71784	12.1407	18.8852	10.5547	5.55536	8.29546	32.8581	61.349	18.191	32.6749	13.7118	28.359	7.94092	64.3819	2.8135	3.6979	18.934	21.9682	0.546587	5.84812	7.01773	0	9.62162	0
Ankrd12	0	2.01916	29.6761	0	15.5322	0	0	0	3.16707	0	14.4905	0	0	0	0	3.72529	0	0	7.98241	0	0	0	10.5631	0	4.0938	0	0	2.73306	0.103487	13.5191	0	12.3399	0.801298	0	1.60684	0	0.362872	0	0	0	0	9.39282	0	2.96631	0	0.928902	0	0	0
Ankrd13a	64.8386	48.7169	0	0	0	0	19.821	5.48564	10.3963	24.2533	0	93.2393	0	0	7.36893	27.7037	0	25.5994	26.1779	22.5843	0	0	59.3688	18.1868	0.408996	30.8564	0	0	0.713389	0	167.354	0	0.204584	58.1097	19.8679	53.7895	15.8427	0	0.261604	0	0	0	0	0	12.2535	78.5012	47.9765	119.985	0
Ankrd13b	0	0	0	0	0	0	0	0	0	0	0	0.666567	0	0	0	0	0	1.42486	0	0	0	0	0	0	0	4.06158	0	0	0	7.71193	0	0	0	0	0	0	0	0	0	0	0	0	0	0	0	21.068	0	0	0
Ankrd13c	0	0.803851	0	0	0	0.532317	0	0.570247	0.43229	0	4.86746	0.444609	0	0	0	9.22207	0	2.13841	0	0	0	11.3689	0	2.20976	0	3.57605	3.04819	0	16.4385	0	1.67278	0	0	7.71756	0	0	0	17.0237	0	0	0	9.47743	0	4.7237	0	0	1.00146	3.32227	0
Ankrd13d	0	0	0	0	0	0	0	0	0	15.8	0	0	0	0	0	0	0	0	46.7762	0	0	0	0	0	0	0	0	0	0	13.3722	0	0	0	0.445834	0	0	0	0	0	0	0	0	0	0	0	0	69.3546	8.43914	0
Ankrd16	13.0924	16.0048	11.3985	7.00464	46.6971	8.96137	0.274132	11.0768	1.25956	13.9923	0	13.8182	0	0.601585	22.8154	0	0	0	37.5769	8.71068	18.02	8.25552	4.96739	0	14.2461	14.3136	11.5303	1.05676	24.7286	2.49798	0	80.2385	0	0	2.13015	16.9398	0.210461	0	80.8209	0	60.9271	123.231	78.7889	3.82316	0	13.6484	1.75077	8.66595	0.379833
Ankrd17	0.121274	3.64481	14.0637	5.56143	8.46028	2.35616	4.06789	0.461716	4.6552	5.90534	7.26907	1.87195	0	14.2933	9.09668	8.51487	0	0	1.1991	4.48521	4.92306	16.2078	11.6504	0	3.82111	11.5642	0	10.5717	20.0148	8.37616	10.874	14.5548	19.8712	1.32689	7.04412	12.876	0.280725	13.4391	15.4571	0	3.51396	7.76761	1.65068	8.92422	66.4057	8.2641	9.86007	10.3602	4.30647
Ankrd2	0	0	0	0	0	0	0	0	0	0	0	0	0	0	0	0	0	0	0	0	0	0	0	0	0	30.1435	0	0	0	0	0	0	0	0	0	0	0	0	0	0	0	0	0	0	0	0	0	0	0
Ankrd22	0	0	0	0	0	0	0	0	0	0	0	0	0	0	0	0	0	0	0	0	0	0	0	0	0	0	0	0	0	0	0	0	0	0	0	0	0	0	0	0	0	0	0	0	0	0	0	0	0
Ankrd23	0	1.71545	4.00727	0	0.807917	3.78662	0	0	0	0	0	0	0	0	0	0	0	0	0	1.12586	0	0	0	0	0	0	0	0	0	0	0	0	0	0	1.17012	0	0	0	22.0529	0	0	5.77863	0	0	0	0	0	0	0
Ankrd24	0	1.7047	3.98217	0	0	0	0	0	0	0	2.29384	0	0	0	0	0	0	0	35.2012	0	0	0	13.0155	0	0.751358	0.459614	0	6.92227	0	0	6.41915	18.3417	0	0	0	0	0	0	0	0	0	1.64069	0	0	0	0	0	0	0
Ankrd26	0	0	7.45044	0	7.2101	0	2.68773	14.0278	12.6924	44.3002	4.29166	0	60.9612	44.4826	14.5887	0	0	0	39.222	2.30256	0	11.1294	2.97628	17.9249	0	9.37307	0	0	21.3812	0	0	20.2604	0.168761	77.1188	0	2.84951	0	2.11076	0.431595	0	27.8643	62.621	0	26.8636	0	0	0	50.6176	0
Ankrd27	0	16.8016	12.9342	3.26286	5.39522	3.03442	12.8716	2.70886	52.3648	12.832	5.13823	3.37927	8.3413	14.4177	14.5554	1.84454	28.2429	4.74047	22.5122	12.5307	37.5908	40.782	40.8169	13.9961	0	0	21.3388	15.506	26.0686	0	8.17331	0	72.3344	0	0.173645	0	0	17.1845	0	0	0	0	0	13.4635	0	10.0718	2.85437	23.8081	0
Ankrd28	12.3323	10.4006	0	0.969497	3.20617	18.5333	0	0	0	0	1.78118	7.53063	21.6865	0	11.2927	10.048	0	0	5.66131	9.18404	0	0	0	0.924151	0	0	0	4.09538	0	3.89918	0	0	0	0	6.19143	15.9294	0	0	0	0	4.26943	12.0121	23.3801	1.48163	0	0	10.2717	0	0
Ankrd29	61.4701	0	0	0	0	0	0	0	0	63.0759	0	0	0	0	0	0	16.5727	0	19.1243	0	0	0	0	0	0	0	0	1.53979	0	76.0312	0	0	0	0	0	0	0	0	0	178.794	11.1669	0	0	0	0	0	0	0	3.32071
Ankrd31	0	0	0	0	0	0	0	0	0	0	0	0	0	0	0	0	0	0	0	0	0	0	0	0	0	0	0	0	0	0	0	0	0	0	0	0	0	0	0	0	0	0	0	0	0	0	0	0	0
Ankrd33	0	0	0	0	0	0	0	0	0	0	0	0	0	0	0	0	0	0	0	0	0	0	0	0	0	0	0	0	0	0	0	0	0	0	0	0	0	0	0	0	0	0	0	0	0	0	0	0	0
Ankrd33b	7.37985	0.264043	6.47643	0	0	0.699407	0	0	0	0	34.4636	0	20.1873	0	0	0	0	0	0	10.9175	0	29.4561	0	0	0	0	0	0	0	0	9.1054	0	1.11771	0	0	0	0	0	0	0	0	0	0	0	0	0	0	0	0
Ankrd34a	0	0	0	0	0	0	0	0	0	0	0	0	0	0	0	0	0	0	0	0	0	0	0	0	0	0	0	0	0	0	0	0	0	0	0	0	0	0	0	0	0	0	0	0	0	0	0	0	0
Ankrd34b	0	0	0	0	0	0	0	0	0	0	0	0	0	0	0	0	0	0	0	0	0	0	0	0	0	0	0	0	0	0	0	0	0	0	0	0	0	0	0	0	0	0	0	0	0	0	0	0	0
Ankrd34c	0	0	0	0	0	0	0	0	0	0	0	0	0	0	0	0	0	0	0	0	0	0	0	0	0	0	0	0	0	0	0	0	0	0	0	0	0	0	0	0	0	0	0	0	0	0	0	0	0
Ankrd35	0	0	0	0	0	0	0	0	0	0	0	0	0	0	0	0	0	0	0	0	0	0	0	0	0	0	0	0	0	0	0	0	0	0	0	0	0	0	0	0	0	0	0	0	0	0	0	0	0
Ankrd36	0	0	0	0	0	0	0	0	0	0	0	0	0	0	0	0	0	0	0	0	0	0	0	0	0	0	0	0	0	0	0	0	0	0	0	0	0	0	0	0	0	0	0	0	0	0	0	0	0
Ankrd37	0	0	0	28.2561	38.2272	0	0	0	0	18.5206	0	16.6274	0	0	0	0	0	189.266	0	28.6085	74.4028	0	0	31.2195	0	20.6683	0	195.317	36.0537	70.5365	69.7077	0	0	0	40.3278	0	0	155.183	0	0	0	0	96.8912	300.314	0	20.2839	0	0	0
Ankrd39	55.5693	16.8998	6.38611	19.9618	9.83197	18.4326	17.4528	0	35.8185	26.1682	0	18.6945	0	0	33.7878	29.2121	0	0	0	50.2377	0	0	158.969	0	0	0	1.19041	0	0	3.88754	0	0.256706	45.7629	43.8323	7.685	1.9032	0	78.9481	90.4669	0	0	0	0	0	0	10.976	0	7.04328	0
Ankrd40	143.846	47.2986	0	12.0782	0	0	0	0	0	210.707	13.1679	2.40559	0	0	21.7592	0	218.111	85.4897	43.069	123.099	135.462	0.28744	105.156	7.6386	0	0	41.6652	35.3223	75.9015	146.117	0	60.3671	0	0	43.7588	0	0	109.378	0	0	161.703	0	0	0	201.755	10.6713	41.4515	0	87.2847
Ankrd42	0	0	0	13.9555	0	0	0	0	0	0	12.2092	0	0	45.7947	0	16.9838	0	0	9.6119	9.82571	0	0	31.1744	20.7856	15.1169	0	0	0	0	0	0	0	0	0	0	0	0	0	0	0	0	0	0	0	0	10.2964	0	0	0
Ankrd44	0	0	0	0	0	0	0	1.62077	0	0	0	0	0	0	0	0	4.20629	0	0	0	0	0	0	0	0	0	0	0	0.200739	0	0	0	0	0	0	0	20.7645	0	0	0	0	0	0	102.611	0.166838	0	0	0	0
Ankrd45	0	0	0	0	0	0	0	0	0	0	0	0	0	0	0	0	0	0	0	14.227	0	0	0	0	0	0	0	0	0.38092	0	0	0	0	0	0	0	0	0	0	0	0	0	0	0	0	0	0	0	0
Ankrd46	77.604	58.9286	0	14.7652	39.6476	120.492	21.1581	33.3172	83.3956	74.942	75.1207	150.469	123.401	99.0087	34.3406	0	132.076	180.467	0	165.46	0	21.5516	48.8639	17.8639	124.437	59.6101	6.36679	157.128	52.0479	162.557	163.065	16.0179	51.5775	0	44.5277	178.699	48.4926	153.064	0	0	66.1097	0.426436	0.468209	171.84	96.0282	55.7144	0	103.384	89.2423
Ankrd49	40.3141	16.7789	28.3651	4.52753	18.3	17.5439	16.7443	21.2999	3.32436	3.9568	3.56488	0	0	79.9555	3.64667	0	6.43264	52.9882	49.2157	25.2119	76.3747	4.20214	72.2948	16.4538	5.60494	5.47624	3.52495	4.78133	17.1087	10.0464	4.98804	0.228041	47.1948	18.2129	31.7249	98.6233	1.90447	0	0	0	148.669	0	44.327	0	18.9591	20.855	81.8546	2.71128	42.1048
Ankrd50	11.1693	0	42.3266	3.72512	22.3285	35.3649	7.84508	0	0	3.66248	17.5985	4.52111	0	0	25.6186	15.9037	2.74808	23.5167	0	46.8521	0	26.5067	14.7935	0.998687	0	14.1783	18.2715	28.767	43.7378	59.6694	0	62.7608	31.5738	83.8388	22.6744	0	0	1.44258	0.184356	0	9.62876	0	0	0	0	38.7746	1.76516	39.2529	135.212
Ankrd52	10.7745	0.275358	0	2.11758	0	0.243126	10.2486	2.34405	18.362	4.00972	0	1.8276	0	0	1.0496	0	0	5.37173	0	0.180719	0	0	20.7901	0.672845	0	5.34533	5.49554	0.745428	0	17.229	0	0	0	0	0	0	0	0.364465	0	0	0	17.2262	0	6.47238	0	2.70244	0	10.7951	0
Ankrd53	0	0	0	0	0	0	0	0	0	0	0	0	0	0	0	0	0	0	0	0	0	0	0	0	0	0	0	0	0	0	0	0	0	0	0	0	0	0	0	0	0	0	0	0	0	0	0	0	0
Ankrd54	24.2266	18.4196	43.028	9.7212	26.5352	52.1388	10.2721	31.5139	37.8743	72.8208	0	13.1843	5.91705	0	17.2085	0	61.9251	30.1045	64.6261	39.1111	35.5543	0	0	24.49	14.3268	20.1569	7.78478	8.79955	36.9844	69.3351	0	0	67.6511	0	45.5759	8.29742	1.7525	0	4.03208	0	4.25439	3.64987	0.572486	38.2022	0	7.64306	0	84.1876	0.52714
Ankrd55	0	0	0	0	0	0	0	0	0	0	0	0	0	0	0	0	0	0	0	0	0	0	0	0	0	0	0	0	0	0	0	0	0	0	0	0	0	0	0	0	0	0	0	0	0	0	0	0	0
Ankrd6	0	0	0	0	0	0	0	0	0	0	0	0	0	0.325451	0	0	0	0	0	0	0	0	0	0	0	0	0	0	0	0	0	0	109.284	0	0	0	0	4.47233	0	0	0	0	0	0	0	0	0	0	0
Ankrd60	0	0	0	0	0	0	0	0	0	0	0	0	0	0	0	0	0	0	0	0	0	0	0	0	0	0	0	0	0	0	0	0	0	0	0	0	0	0	0	0	0	0	0	0	0	0	0	0	0
Ankrd61	0	0	0	0	0	0	0	0	0	0	0	0	0	0	0	0	0	0	0	0	0	0	0	0	0	0	0	0	0	0	0	0	0	0	0	0	0	0	0	0	0	0	0	0	0	0	0	0	0
Ankrd63	0	0	0	0	0	0	0	0	0	0	0	0	0	0	0	0	0	0	0	0	0	0	0	0	0	0	0	0	0	0	0	0	0	0	0	0	0	0	0	0	0	0	0	0	0	0	0	0	0
Ankrd65	0	0	0	0	0	0	0	0	0	0	0	0	0	0	0	0	0	0	0	0	0	0	0	0	0	0	0	0	0	0	0	0	0	0	0	0	0	0	0	0	0	0	0	0	0	0	0	0	0
Ankrd66	0	0	0	0	0	0	0	0	0	0	0	0	0	0	0	0	0	0	0	0	0	0	0	0	0	0	0	0	0	0	0	0	0	0	0	0	0	0	0	0	0	0	0	0	0	0	0	0	0
Ankrd7	0	0	0	0	0	0	0	0	0	0	0	0	0	0	0	0	0	0	0	0	0	0	0	0	0	0	0	0	0	0	0	0	0	0	0	0	0	0	0	0	0	0	0	0	0	0	0	0	0
Ankrd9	1.36403	5.12436	0	0	0	0	0	0	31.8879	0	0	0	0	0	0	0	0	0	0	0	0	0	0	0	0	0	0.584406	0	0	0	0	0	0	0	0	0	0	0	0	0	0	0	0	0	0	0	87.1885	0	0
Anks1	0	1.36935	0	0	1.28983	24.5842	5.60948	15.8663	0	0.255644	11.0555	0.252461	8.72438	0	3.04477	0	0	0.134916	0	0	11.9316	0	0	0	4.10412	11.5682	0	0	0.421093	0	0	0	2.41521	0	16.2939	0	48.6031	8.15613	0	0	0	0	0	0	0	1.81988	2.5021	3.66515	11.3255
Anks1b	0	0	0	0	0	0	0	0	46.1544	0	0	0	0	0	0	0	0	0	0	0	0	0	0	0	0	0	0	0	0	0	0	0	0	0	0	0	0	0	0	0.0946138	0	0	0	0	0	0	0	0	0
Anks3	16.8867	4.5314	4.76339	1.93599	7.25606	0.400098	0.318219	0	0	13.1971	0	4.01011	0	16.0617	0.287876	10.0324	47.7338	9.3757	0	8.32717	0	3.5937	2.3065	0	15.5785	25.1678	5.78796	17.1739	0	0	0	0	0	4.08193	34.0001	0	0	20.9923	0	0	54.7123	0	0	0	0	9.4504	78.132	11.1298	0
Anks4b	0	0	0	0	0	0	0	0	0	0	0	0	0	0	0	0	0	0	0	0	0	0	0	0	0	0	0	0	0	0	0	0	0	0	0	0	0	0	0	0	0	0	0	0	0	0	0	0	0
Anks6	0	0	0	1.84457	0	0	0	0	0	0	0	0	0	0	0	0	0	8.1673	0	9.06739	0	0	0	0	0	0	0	0	0	0	0	0	0	0	0	0	0	0	0	0	0	0	0	0	0	3.17794	0	0	0
Ankub1	0	0	0	0	0	0	0	0	0	0	0	0	0	0	0	0	0	0	0	0	0	0	0	0	0	0	0	0	0	0	0	0	0	0	0	0	0	0	0	0	0	0	0	0	0	0	0	0	0
Ankzf1	7.54432	19.3448	0	10.7635	0.847511	0.397219	0	0	0	0	0	13.9344	0	49.9182	0	17.7472	0.504153	0	0	3.83837	0	41.1491	1.14495	9.89364	0.475889	10.9165	0.359145	13.3967	0	0	36.1099	51.3478	0	0	0.204578	29.858	0	22.6276	0	93.921	2.20807	6.49482	0	0.881215	0	13.2457	3.81123	0	0
Anln	0	43.6468	1.1925	54.307	0	69.1877	87.472	18.1069	86.8881	36.3106	69.7215	14.9646	0	0	15.2426	111.274	0	37.5715	0	97.8309	21.294	129.013	0	45.8417	0	73.9792	50.3299	20.7294	2.35474	7.6223	8.19495	63.2748	0	143.523	51.3029	87.6335	16.1008	0	0.1727	247.059	28.0622	0	0	0	0	21.2929	0	116.703	12.1696
Ano1	0	0	0	0	0	0	0	0	0	0	0	0	27.9754	0	0	0	0	0	0	0	0	0	0	0	0	0	0	0	0	0	0	0	0	0	0	0	0	0	0	0	0	0	0	0	0	0	0	0	0
Ano10	29.9024	4.69702	38.8599	14.3817	0	0.345601	0	7.21942	0	18.8531	0	9.09271	213.755	1.50804	19.3959	15.1259	30.2661	16.6601	0	6.67915	0.435392	18.2113	54.4571	18.1724	40.3697	0.422129	0	4.23847	22.3882	8.62745	36.5373	0	65.4471	48.8063	17.9773	26.9771	10.7626	24.868	126.856	0	0	18.4593	0	62.1028	0	6.24242	0.390113	13.6812	121.114
Ano2	0	0	0	0	0	0	0	0	0	0	0	0	0	0	0	0	0	0	0	0	0	0	0	0	0	0	0	0	0	0	0	0	0	0	0	0	0	0	0	0	0	0	0	0	0	0	0	0	0
Ano3	0	0	0	0	0	0	0	0	0	0	0	0	0	0	0	0	0	0	0	0	0	0	0	0	0	0	0	0	0	0	0	0	0	0	0	0	0	0	0	0	0	0	0	0	0	1.17951	0	0	0
Ano4	0	0	0	0	0	0	0	0	0	0	0	0	0	0	0	0	0	0	0	0	0	0	0	0	0	0	0	0	0	0	0	0	0	0	0	0	0	0	0	0	0	0	0	0	0	0	0	0	0
Ano5	0	0	0	0	0	0	0	0	0	0	0	0	0	0	0	0	0	0	0	0	0	0	0	0	0	0	0	0	0	0	0	0	0	0	0	0	0	0	0	0	0	0	0	0	0	0	0	0	0
Ano6	20.3765	11.3128	159	9.50542	19.891	0.166477	1.98611	17.9231	6.59072	66.5279	9.38718	2.50284	28.8305	1.45285	42.7623	4.25026	48.5974	5.35012	29.3524	9.15709	11.3254	10.3674	14.8755	2.41878	17.4517	3.60929	14.7509	16.3334	3.36289	91.4289	15.3581	85.8857	35.0178	59.1775	25.9792	115.27	0.101654	33.4413	44.395	17.8922	36.2762	3.08494	9.76293	18.4661	31.4192	15.9602	34.9528	4.72005	0
Ano7	0	0	0	0	0	0	0	0	0	0	0	0	0	0	0	0	0	0	0	0	0	0	0	0	0	0	0	0	0	0	0	36.5849	23.9644	0	0	0	0	0	0	0	0	0	0	0	0	0	0	0	0
Ano8	3.1476	0	0	0	0	0	0	0	0	0	0	0	0	0	0	0	0	0	0	0	0	0	0	0	0.178693	1.27527	0	0	0	0	0	0	0	0	0	0	0	0	0	0	0	0	0	0	41.7928	0	0	0	0
Ano9	0	0	0	0	0	0	0	0	0	0	0	0	0	0	0	0	0	0	0	0	0	0	0	0	0	0	0.418758	0	0	0	0	0	0	0	0	0	0	0	0	0	0	0	0	0	0	0	0	0	0
Anp32a	55.8191	80.373	218.474	119.872	88.7823	25.8055	128.278	65.3094	282.125	43.3778	128.796	126.897	3.99018	0.563012	78.4472	26.765	124.459	56.5838	82.7867	72.4104	94.6853	138.299	335.959	61.5962	224.143	277.176	142.325	73.186	122.681	125.203	137.712	52.4524	98.5871	53.6944	90.7075	56.8864	3.93933	71.5662	3.4606	165.541	118.345	36.5679	54.0481	12.8809	141.178	174.792	158.026	32.0961	59.7204
Anp32b	356.682	385.547	96.0467	130.164	346.651	214.248	219.63	76.5049	347.254	140.433	1050.28	432.456	684.65	411.346	231.232	348.924	164.666	293.266	371.296	533.501	106.465	58.4444	321.357	303.875	151.156	469.589	386.348	124.079	177.427	0	48.8919	97.4703	359.504	1278.9	702.52	215.071	154.809	157.019	201.576	0	665.62	1.29745	531.355	211.245	249.447	199.281	1795.68	401.147	755.543
Anp32e	61.6451	391.169	232.609	541.554	508.992	493.156	433.232	555.907	475.143	187.474	371.853	632.203	205.471	90.4745	242.737	332.94	206.458	136.905	46.61	397.65	648.342	602.61	249.296	475.935	180.473	314.297	369.241	871.038	85.38	325.174	193.619	86.4371	303.776	300.791	102.952	218.581	130.105	260.165	0	153.513	475.043	24.3495	0.685507	58.4508	0.663186	674.857	422.839	401.699	6.31208
Anpep	0	0	0	0	0	0	0	0	3.61023	0	0	0	0	0	0	0	3.13465	0	0	0	0	0	0	0	0	0	0	0	0	0	0	0.866777	19.2411	0	0	0	0	0	0	0	0	0	0	1.09582	0	0	0	0	0
Antkmt	0	0	0	0	0	0	0	0	0	0	0	0	0	0	0	0	0	0	0	0	0	0	0	0	0	0	0	0	0	0	0	0	0	0	0	0	0	0	0	0	0	0	0	0	0	0	0	0	0
Antxr1	0	0	0	1.24356	0	0	0	0	0	0	0	0	0	0	0.924573	0	2.17457	0	0	0	1.61885	0	0	0	0	0	0	0	0	0	0	0	0	0	0	0	36.486	0	0	0	0	0	0	0	0	0	0	0	0
Antxr2	3.88609	63.2633	40.1936	0	48.4575	42.9677	6.10258	0	0	0	24.7897	11.5355	85.4216	93.2095	12.5872	0	0	6.98654	0.960593	0.684397	0	44.1072	14.4493	41.4069	4.59621	0.187437	34.9642	15.056	0	71.4263	0	0	0	34.1138	17.0713	38.5977	80.2101	0	0	0	26.2735	0	0	18.3836	12.793	0	0	24.7918	0
Antxrl	0	0	0	0	0	0	0	0	0	0	0	0	0	0	0	0	0	0	0	0	0	0	0	0	0	0	0	0	0	0	0	0	0	0	0	0	0	0	0	0	0	0	0	0	0	0	0	0	0
Anxa1	0	0	93.7452	0	0	0	0	0	267.095	0	53.4651	0	0	137.162	0	0	62.3376	0	118.588	6.7801	0	0	0	0	0	0	0	0	0	0	0	0	0	119.81	0	0	1.71377	143.049	0	0	0	123.138	94.8919	0	0	0	60.1935	0	0
Anxa10	0	0	0	0	0	0	0	0	0	0	0	0	0	0	0	0	0	0	0	0	0	0	0	0	0	0	0	0	0	0	0	0	0	0	0	0	0	0	0	0	0	0	0	0	0	0	0	0	0
Anxa11	0	0	0	0	0	0.493955	8.25021	0	1.20341	0.626652	0	0	0	0	0	0.225196	1.25386	0	3.60735	0.367164	0	0	0.474595	0	0	0	0	0	1.72036	0	0.332621	0	0	0	0	0	0	0	0	0	2.19664	2.69217	78.6266	0	2.85964	0	0	0	0
Anxa13	0	0	0	0	0	0	0	0	0	0	0	0	0	0	0	0	0	0	0	0	0	0	0	0	0	0	0	0	0	0	0	0	0	0	0	0	0	0	0	0	0	0	0	0	0	0	0	0	0
Anxa2	1245.38	497.873	669.863	353.899	322.959	434.668	424.523	465.347	328.428	60.4221	541.455	268.172	375.838	312.451	342.292	772.453	446.071	334.273	382.377	601.022	386.561	796.903	224.595	202.635	867.378	277.997	327.173	592.497	1311.39	867.578	850.447	377.529	617.427	455.632	1009.37	425.742	793.577	336.469	621.709	282.048	325.006	651.039	1375.25	415.351	161	8.3669	0	482.042	141.171
Anxa3	614.07	406.396	623.744	354.852	262.575	160.911	280.041	198.203	65.5648	43.3883	622.035	415.838	1324.67	553.881	458.27	311.844	800.549	110.737	266.145	465.927	624.044	724.836	392.705	314.592	304.618	290.533	501.854	465.851	832.239	534.114	258.239	151.511	275.851	218.266	351.128	216.392	1362.57	340.395	224.702	579.228	239.358	394.192	773.012	388.069	349.253	34.6655	0.632877	409.705	195.864
Anxa4	0	34.8611	0	0	0	0	20.2845	27.5566	0.26782	0.557849	0	8.81446	0	0	0	34.8819	74.2267	65.6524	72.7126	0	0	28.7003	52.3883	6.3888	41.091	30.6142	0	31.0084	0.306294	72.59	57.4435	0	0	0	6.34109	0.63563	60.1445	22.412	81.8813	0	52.7975	57.0386	25.7872	75.1137	0	33.6027	34.2485	0.235231	0
Anxa5	2721.54	679.535	2045.05	754.172	724.682	757.461	760.602	644.591	527.852	500.16	665.639	848.183	1293.86	1843.69	741.834	527.69	1979.64	518.685	2250.83	726.217	611.796	522.397	1004.97	392.849	1814.27	491.376	755.524	1994.65	1623.69	2120.54	2111.45	1397.08	398.825	506.098	688.468	772.601	2367.35	925.282	574.281	524.245	329.691	1311.8	2045.58	1565.65	1746.08	202.023	3.89235	1046.53	951.276
Anxa6	647.284	196.589	712.823	102.543	104.857	184.731	228.429	17.9225	121.43	55.7154	86.0518	173.799	478.584	236.652	164.014	211.344	330.016	183.424	978.549	46.1166	84.7476	56.7698	279.967	97.4248	1294.08	179.446	301.274	658.294	804.598	444.035	699.898	136.596	246.894	480.624	325.635	229.751	562.301	236.172	836.543	131.58	157.327	193.007	548.139	334.041	184.028	111.869	80.6556	135.742	4.60933
Anxa7	66.9104	27.8011	46.4523	0	53.4645	26.9333	24.4042	6.02615	22.8414	112.887	30.135	18.7938	0	46.117	0	103.672	39.3764	15.9783	25.7872	9.12301	25.9851	39.6049	61.91	64.3945	205.042	40.7053	77.0623	25.087	125.864	92.2462	90.9119	0	0	4.94279	33.1859	3.94258	50.5872	23.5096	7.5764	81.7563	36.7661	0	2.85622	124.795	65.5278	0.236847	0	49.0606	0
Anxa8	0	0	0	0	0	0	0	0	0	0	0	0	0	0	0	0	0	0	0	0	0	0	0	0	0	0	0	0	0	0	0	0	0	0	0	0	0	0	0	0	0	0	0	0	0	0	0	0	0
Anxa9	0	0	0	0	0	0	0	0	0	0	0	0	0	0	0	0	0	0	0	0	0	0	0	0	0	0	0	0	0	0	0	0	0	0	0	0	0	0	0	0	0	0	0	0	0	0	0	0	0
Aoah	0	0	0	0	0	0	0	0	0	0	0	0	0	0	0	0	0	0	0	0	0	0	0	0	0	0	0	0	0	0	0	0	0	0	0.177543	0	0	0	0	0	0	0	0	0	0	0	0	0	0
Aoc1	0	0	0	0	0	0	0	0	0	0	0	0	0	0	0	0	0	0	0	0	0	0	0	0	0	0	0	0	0	0	0	0	0	0	0	0	0	0	0	0	0	0	0	0	0	0	0	0	0
Aoc2	0	0	0	0	0	0	0	0	0	0	0	0	0	0	0	0	0	0	0	1.19404	0	0	0	0	0	0	0	9.85033	0	0	0	0	0	0	0	0	0	18.0606	0	0	0	0	0	0	0	22.3193	0	0	0
Aoc3	0	0	0	0	0	0	0	0	0	0	0	0	0	0	0	0	0	0	0	0	0	0	0	0	0	0	0	0	0	0	0	0	0	0	0	0	0	0	0	0	0	0	0	0	0	0	0	0	0
Aopep	17.5558	7.57849	15.0717	26.9526	8.87478	4.34036	13.8084	5.81204	0	6.4241	6.06342	7.93016	24.6081	0	7.54713	7.83272	50.0384	4.72224	0	13.846	0	0	45.0039	5.88079	0	16.5119	14.5527	3.88139	13.857	6.5535	11.8127	35.8603	2.27595	0	72.1848	10.4569	9.82824	10.302	0	3.52292	21.7146	7.0968	63.2016	0	0	0	0	2.03166	49.8249
Aox1	0	0	0	0	0	0	0	0	0	0	0	0	0	0	0	0	0	0	0	0	0.148053	0	0.225828	0	0	0	0	0	0	0	0.158272	0	0	0	0	0	0	0	0	0	0	0	0	0	0	0	0	0.125736	0
Aox2	0	0	0	0	0	0	0	0	0	0	0	0	0	0	0	0	0	0	0	0	0	0	0	0	0	0	0	0	0	0	0	0	0	0	0	0	0	0	0	0	0	0	0	0	0	0	0	0	0
Aox3	2.45148	0	0	0	0	0	0	0	0	0	0	0	0	0	0	0	0	0	0	0	0	0	0	0	0	0	0	4.45211	0	0	0	0	0	0	0	0	0	0	0	0	0	0	0	0	0	0	0	0	0
Aox4	0	0	0	0	0	0	0	0	0	0	0	0	0	0	0	0	0	0	0	0	0	0	0	0	0	0	0	0	0	0	0	0	0	0	0	0	0	0	0	0	0	0	0	0	0	0	0	0	0
Ap1ar	22.1345	22.1746	50.5663	0	0	0	1.11229	19.8504	9.36957	40.5107	0.355214	3.21219	0	0	3.18642	0	26.033	31.6792	0	21.1369	0	22.4708	0	18.0614	0	44.7683	18.7559	0.714635	0	0	0	0	2.93331	0	7.80283	0	12.9516	43.3267	1.4289	0	0	0	0	0	0	12.6302	0	0	0.513726
Ap1b1	39.999	4.6667	8.17602	7.97516	4.83528	0	6.55439	6.62106	23.0886	20.9095	0	11.357	0	62.9286	13.9342	11.6469	1.56891	27.3116	0	2.14395	36.8559	1.72713	31.2757	0	0	1.7615	33.9019	3.79	13.4897	34.5082	1.38732	0	0	0	20.3725	41.6936	0	8.64761	83.0426	45.115	8.24573	19.7625	0	0	40.0753	27.4802	12.3255	19.8383	46.3164
Ap1g1	1.12233	7.52923	11.96	15.1832	0	0	13.9588	12.8189	6.47845	11.1326	0.405252	3.66468	4.93408	25.5272	12.0538	0	0	12.2847	30.517	18.3823	0	36.1455	24.7829	2.20775	14.0176	9.33798	53.6153	5.70712	46.3069	8.7796	8.77411	56.6168	16.8919	58.4001	0	24.601	10.3919	12.3575	6.92828	0	67.4051	30.4354	0	49.5536	0	19.2124	0	0	0
Ap1g2	0	9.98539	0	0	0	0	5.84355	2.36119	0	3.10696	10.4504	7.36388	0	28.6396	9.86788	5.80596	0	0	110.378	4.36898	0	21.9974	0	0	0	0	0	4.50528	0	26.8214	0	0	0	0	0	66.5551	0	2.20279	0	0	0	0	0	0	0	0	37.8733	0	0
Ap1m1	46.0273	74.1064	96.739	72.6342	6.1591	26.9426	44.8984	59.7863	23.8334	112.307	56.7019	74.7432	158.705	39.1881	108.928	77.2089	65.1345	72.5847	78.6378	82.0145	110.313	114.085	33.2827	79.4448	84.5391	129.088	42.92	76.7059	51.3865	46.492	154.645	135.08	0	143.983	188.319	0	36.037	24.0411	0	99.9694	73.4581	157.332	28.4068	81.1177	287.445	83.7822	251.991	66.9178	0
Ap1m2	0	0	0	0	0	0	0	0	0	0	0	0	0	0	0	0	0	0	0	0	0	0	0	0	0	0	0	0	0	0	0	0	0	0	0	0	0	0	0	0	0	0	0	0	0	0	0	0	0
Ap1s1	292.192	151.553	129.072	160.074	65.428	164.478	35.476	55.2485	273.368	89.5959	218.09	194.424	86.2118	391.695	147.763	150.82	134.453	169.228	279.695	283.199	137.555	193.641	185.709	298.316	316.176	231.261	207.525	202.287	228.492	169.118	100.745	322.865	104.694	194.601	268.968	141.043	377.903	128.158	286.973	144.19	132.238	671.573	1.11216	218.52	232.404	197.543	1.04894	265.457	190.476
Ap1s2	95.4956	25.1596	0	26.2756	31.5981	6.58208	8.50698	144.107	0	0	99.6829	87.6176	0	0	98.27	0	55.8675	37.1831	41.4166	162.677	91.9913	406.453	122.134	25.6159	64.3175	80.3959	92.6151	153.878	273.085	0	0	0.240626	3.2049	25.4031	6.35614	30.9224	21.3517	80.7866	0	75.7153	168.308	66.3667	7.38525	189.827	0	79.7356	1.85746	0	0
Ap1s3	0	0	0	0	0	0	0	0	0	0	0	0	0	0	0	0	0.900749	0	0	0.527526	0	0	0	0	0	0	0	0	0	0	0	0	0	0	0	0	0	0	0	0	0	0	0	0	0	0	0	0	0
Ap2a1	14.0336	4.84175	14.452	9.19369	17.7357	9.50001	11.3338	13.7389	7.81131	2.41043	15.2017	10.1168	14.6894	10.7779	16.0632	6.7132	15.6747	5.40645	6.19452	28.599	13.4642	23.0389	5.4766	2.6291	0	12.1838	22.3325	17.4763	6.61737	4.59009	0.319857	0	3.9852	0	8.31768	0	0.290045	0.712063	0	0.319068	7.92133	37.2796	0	10.5377	79.7474	5.6098	0	3.81156	0
Ap2a2	73.8304	6.94434	20.9931	16.7542	41.5551	46.8877	65.4048	22.0234	43.9351	45.2992	99.4889	42.4759	44.6156	39.66	43.0788	25.1583	60.8835	3.38075	206.582	53.3509	8.40607	48.162	63.7631	36.9318	34.3525	17.7318	81.8519	47.5509	56.7787	76.9676	38.3738	80.5895	93.3745	73.2071	112.569	96.9742	135.445	7.02884	37.0358	1.69591	4.41084	36.9563	72.5197	38.4068	54.7068	41.0927	168.551	31.0641	106.92
Ap2b1	83.6956	18.4957	1.85168	16.4814	24.8881	38.2605	17.2563	11.9961	66.7837	0	22.7545	36.5355	15.8723	10.5871	21.1503	24.4629	173.811	16.8694	74.8437	11.4452	34.8281	16.3447	1.12076	22.2745	15.7918	10.4009	43.6632	15.021	28.6009	19.1625	79.3341	13.9189	24.1869	24.6785	8.89134	21.2459	8.97466	51.4101	94.9298	0	23.3433	115.454	61.7063	38.2992	121.015	25.9317	0	4.11849	13.112
Ap2m1	338.967	163.39	177.066	235.086	209.962	197.805	182.166	158.527	159.428	191.196	203.235	177.636	64.391	194.69	282.864	120.015	358.022	118.164	346.532	267.9	192.987	269.844	129.56	117.304	363.193	187.563	171.225	256.878	215.827	402.014	179.268	489.772	87.9398	249.963	456.011	189.906	418.354	234.099	809.182	125.877	104.721	200.486	733.949	188.067	131.448	180.468	90.3761	213.225	472.031
Ap2s1	521.221	369.308	458.883	526.389	290.132	456.51	327.771	376.812	459.748	413.678	714.746	396.359	780.974	782.265	542.118	724.326	160.261	273.131	625.377	439.376	82.1595	731.174	481.28	297.605	561.884	785.552	361.315	587.095	903.707	810.1	449.43	385.52	211.211	485.044	1034.79	535.542	554.967	680.185	486.992	647.783	334.755	712.395	737.341	575.636	98.0029	480.052	6.26514	697.008	1165.2
Ap3b1	108.99	96.641	81.3898	31.2925	9.10292	66.0176	27.5037	16.5979	144.425	127.623	17.7949	194.678	30.5545	0	31.0208	50.3676	188.1	35.7815	128.38	97.4759	58.2753	27.43	0	35.4218	32.5516	149.067	9.74523	201.034	160.167	0	29.3343	218.82	0	0.4823	54.1236	0	0	6.05911	24.7786	66.9707	72.8967	3.91631	128.461	94.6492	0	14.6637	174.895	0	0
Ap3b2	0	0.601321	0	0	0	0	0	0	0	0	0	0	0	0	0	0	0	0	0	0	0	0	0	0	0	0	0	0	0	0	0	0	0	0	0	0	0	0	0	0	0	0	0	0	0	43.5238	0	0	0
Ap3d1	15.4734	9.86142	15.7616	10.6438	4.39995	10.9984	8.92986	4.78649	0	3.48828	12.9203	8.03798	2.83439	8.79851	29.6758	5.4321	0	0	35.3798	11.752	12.8456	44.0432	7.26507	4.75592	19.0788	29.8064	2.69322	33.7214	28.0908	12.9162	0	0	58.4962	17.4712	22.3039	12.2552	50.5089	17.518	38.9802	20.4706	0	0.999068	5.48467	4.57492	137.428	29.9262	1.42255	7.10944	0
Ap3m1	31.9511	96.2905	0	47.6198	0	16.8874	48.3994	26.2003	51.2506	94.9309	16.4179	55.4469	0	168.721	65.7815	181.193	0	49.71	3.34142	59.7333	40.349	134.074	91.1986	52.7788	86.858	55.2124	108.724	66.0604	164.279	24.619	132.539	36.1052	18.4956	15.3217	26.0923	62.7117	0	68.0901	28.3361	136.319	16.1852	38.403	114.647	7.75117	0	153.728	0	22.2735	0
Ap3m2	24.7665	7.15711	0	0	0	13.9928	0	0	0	26.3416	0	0.565514	0	0	0	0	0	0	0	9.39452	0	0	0	0	0	28.2558	0	0	0	0	0	0	0	0	12.0886	52.8514	0	0	0	0	0	0	0	27.037	0	1.25432	0	0	0
Ap3s1	276.694	198.639	0	168.085	129.883	184.753	214.66	39.6747	83.488	0	503.436	153.601	0	83.9609	99.8526	145.947	0	102.036	2.22063	171.504	0	153.965	123.522	201.457	363.126	89.6937	300.987	318.469	277.549	414.109	126.703	8.96404	114.8	73.6044	53.9345	0	192.876	542.433	42.4079	0	90.8691	0	206.852	0	0	202.876	178.276	168.975	117.283
Ap3s2	8.02939	6.65974	33.402	11.7159	24.3541	15.5652	10.179	23.344	0	0.438816	32.1553	8.66706	0	0	21.1544	28.0696	39.9499	15.2847	22.7346	23.1397	28.5423	0	14.2905	25.8458	17.4047	33.6933	14.386	19.0893	5.30062	17.2695	17.9348	0	9.53518	0	19.5959	19.5	0	11.4075	37.1084	0.697033	41.9162	55.0479	112.601	45.2737	0	7.44919	56.6143	14.618	4.5742
[truncated: 29,423 more rows]
[truncated: 382 more columns]
