# Supplementary material for: Sclerotomal hematopoiesis in vertebrate embryos contributes to robustness of the blood system
Source: Natl Sci Rev. 2026 Jan 19;13(6):nwag035. doi: 10.1093/nsr/nwag035 (PMC13020419; doi:10.1093/nsr/nwag035)
Supplement: nwag035_Supplemental_Files [file nwag035_supplemental_files.zip › Table_S6_primers.xlsx]

## Sheet: Sheet1
Primer name	Primer sequence
twist1a-T7-2399017-F	TAATACGACTCACTATAGGGGATGATTTTGCGCAGGGGTTTTAGAGCTAGAAATAGC
twist1b-T7-19926921-F	TAATACGACTCACTATAGGGAGTCTCGCGCGGGCTCTTGTTTTAGAGCTAGAAATAGC
nrp2a-gRNA-E2-17-T7-F	TAATACGACTCACTATAGGGCGTTCCAGCTCAAAGTGGGTTTTAGAGCTAGAAATAGC
nrp2b-gRNA-E2-54-T7-F	TAATACGACTCACTATAGTTTAAGACGATCCGCTGGGAGTTTTAGAGCTAGAAATAGC
gRNA-R	AAAAAAAGCACCGACTCGGTGCCAC
twist1a-ID227-F	GAAGAGGAGCAAGAAGTgcag
twist1a-ID227-R	GGACCTGACAGAGGAAGTCAAT
twist1b-ID285-F	GATCTCCTCCAGAACACGAAAC
twist1b-ID285-R	GCTAGACTTTTTCCCCCTTTTC
nrp2a-E2-1-KOID-272-F	GTGTTATCCCCAGGTGAGACAT
nrp2a-E2-1-KOID-272-R	CTTCCTTATCGTTCGTCATTCC
nrp2b-E2-28-KOID-219-F	GTTTGCACAGATTGAAGCAGTC
nrp2b-E2-28-KOID-219-R	GTTGAAGTTTAAGACGATCCGC
runx1-E4-ID-175-F	TAGAACACAGTGTCGGGATGC
runx1-E4-ID-175-R	GTGTTAAACTCACGTCGTGGC
twist1a-probe-555-F	CAAAAACGCCGAGGATTCCG
twist1a-probe-555-T7-R	TAATACGACTCACTATAGGCCTGCTCCCATGTCGTAGTT
myb-probe-608-F	TGCTATTGATTCGTTCTTTAATGCT
myb-probe-608-T7-R	TAATACGACTCACTATAGGGCTCTTCCGTCTTCCCACAA
itga2b-probe-500-F	CGACCCACGAAGGTTGGTAA
itga2b-probe-500-T7-R	TAATACGACTCACTATAGGATGGAGGACGGTTACGCTTG
hbae1-probe-506-F	AGACATGGCGAGAGCCAGAG
hbae1-probe-506-T7-R	TAATACGACTCACTATAGGGCCTTGCAGGTTGGACATTTAG
mpx-probe-780-F	ATTGCGAACGTCTTTGCCAC
mpx-probe-780-T7-R	TAATACGACTCACTATAGGGTTGATGCCACCATCACCAGT
sparc-probe-313-F	GGTGGAGACCGGAGAGTTTG
sparc-probe-313-T7-R	TAATACGACTCACTATAGGTATGTGCTCACATTTGCAGGG
mpl-probe-1070-F	AGTTCAGGTGCCACACTTCT
mpl-probe-1070-T7-R	TAATACGACTCACTATAGGGGTTGAGAATATCTGTGGTGCGT
tcf12-probe-725-F	TGGAATGGGCAGCATGTATTACT
tcf12-probe-725-T7-R	TAATACGACTCACTATAGGGGGTCCTCCATCCGAGACAGA
hdr-probe-641-F	TGTTTCATGCAGGGAAGGCT
hdr-probe-641-T7-R	TAATACGACTCACTATAGGGACTCGCTTTCCACATAGTTTTGC
meis1b-probe-538-F	CCATCCAGTGGAGGACACAC
meis1b-probe-538-T7-R	TAATACGACTCACTATAGGGCCCTGGCATGCTCTGTAGTC
SM2_oligodT	AAGCAGTGGTATCAACGCAGAGTACTTTTTTTTTTTTTTTTTTTTTTTTTTTTTTVN
ISPCR oligo	AAGCAGTGGTATCAACGCAGAGT
Pax1-KI-gRNA1-F	TAATACGACTCACTATAGGGACAGCCCCTAGGAGGTCGGTTTTAGAGCTAGAAATAGC
Pax1-KI-gRNA2-F	TAATACGACTCACTATAGGTGAGAGGACAGCCCCTAGGGTTTTAGAGCTAGAAATAGC
Pax1-KI-IDwt-559-F	GAATGTTTGGTGGCCCGTTT
Pax1-KI-IDwt-559-R	CAGAGGTGCAGAGGTCGAAT
Pax1-KI-ID-439-F	AGGACGACGGCAACTACAAG
Pax1-KI-ID-439-R	GTGGCTCTGTGAGAGGACAG
Pax1-CreKI-ID-438-F	TCCTGGACAAGATCACAGACAC
Pax1-CreKI-ID-438-R	AGGTGCAGAGGTCGAATGAGC
M_Pax1_Probe_1214_F	CTAGCACAGCTGGGTATCCG
M_Pax1_Probe_1214_T7_R	TAATACGACTCACTATAGGAAGGTTAGGAGAACGCAGCC
M_Pax9_Probe_1073_F	TCTTTCTGGGAGTGCGGAAC
M_Pax9_Probe_1073_T7_R	TAATACGACTCACTATAGGTGCAGAAGCGGTCACAGAAT
